# Supplementary material for: Genomic and epigenomic coordination maintains subgenome transcriptional balance in allotetraploid Brassica napus
Source: Hortic Res. 2025 Oct 3;13(1):uhaf266. doi: 10.1093/hr/uhaf266 (PMC12861482; doi:10.1093/hr/uhaf266)
Supplement: Web_Material_uhaf266 [file web_material_uhaf266.zip]

Archive with 9 entries (9 files):
- Supplementary Figures.doc
- Table S1.xlsx
- Table S2.xlsx
- Table S3.xlsx
- Table S4.xlsx
- Table S5.xlsx
- Table S6.xlsx
- Table S7.xlsx
- Table S8.xlsx
