# Supplementary material for: Genomic and epigenomic coordination maintains subgenome transcriptional balance in allotetraploid Brassica napus
Source: Hortic Res. 2025 Oct 3;13(1):uhaf266. doi: 10.1093/hr/uhaf266 (PMC12861482; doi:10.1093/hr/uhaf266)
Supplement: Web_Material_uhaf266 [file web_material_uhaf266.zip › Table S1.xlsx]

## Sheet: Sheet1
Table.S1 ‌Epigenetic data quality control statistics
Factor	H3K27me3				H3K4me1				H3K4me3				H3K9me2				ATAC
Species	Diploid				Diploid				Diploid				Diploid				Diploid
Polyploid	ArAr(Chiifu）		C0C0(JZS)		ArAr(Chiifu）		C0C0(JZS)		ArAr(Chiifu）		C0C0(JZS)		ArAr(Chiifu）		C0C0(JZS)		ArAr(Chiifu）		C0C0(JZS)
Repeat	Repeat 1	Repeat 2	Repeat 1	Repeat 2	Repeat 1	Repeat 2	Repeat 1	Repeat 2	Repeat 1	Repeat 2	Repeat 1	Repeat 2	Repeat 1	Repeat 2	Repeat 1	Repeat 2	Repeat 1	Repeat 2	Repeat 1	Repeat 2
Raw reads	64203380	53919182	70773322	51938060	51127110	33465916	50344878	49095306	40521662	47931094	48347838	47881932	39921064	37963534	41921006	45698544	78462020	117819768	114900296	90803252
Clean reads	62927530	52735570	69404670	50836742	50633568	32367288	49305182	48042862	40137218	46407698	47121528	46812022	39444750	37126056	41028210	44494356	75953894	116555288	113821788	88152606
Mapped reads	57415964	45442136	49409898	42593046	49336532	31746064	48826892	47586074	39448218	44271734	45632096	46138382	38108132	35468240	40083842	43054062	75089900	114787968	113294594	87631536
Mapping rate	0.894283	0.842782	0.698143	0.820074	0.964978	0.948609	0.969848	0.969259	0.973509	0.923654	0.943829	0.963586	0.954587	0.934271	0.956176	0.942132	0.957022	0.974267	0.986025	0.96507
Last reads	34445329	27041312	28930417	25189653	29399982	22044180	30455130	28447359	25060969	31044538	29423572	28660137	10393599	8879838	13891857	15211401	16233593	19938758	5767073	5251789
Peak No.	12441	13037	16584	16714	27334	22854	31218	31436	23371	23664	26973	27676	15376	13019	22483	23690	40611	42770	34716	32608
FRiP	0.826961	0.80782	0.818807	0.807463	0.768053	0.69491	0.718037	0.683746	0.911271	0.868313	0.9016	0.899403	0.815931	0.828323	0.771414	0.789192	0.698723	0.703011	0.53945	0.522212
