# Supplementary material for: Genomic and epigenomic coordination maintains subgenome transcriptional balance in allotetraploid Brassica napus
Source: Hortic Res. 2025 Oct 3;13(1):uhaf266. doi: 10.1093/hr/uhaf266 (PMC12861482; doi:10.1093/hr/uhaf266)
Supplement: Web_Material_uhaf266 [file web_material_uhaf266.zip › Table S2.xlsx]

## Sheet: Sheet1
Table.S2 Summary of homologous tetrad genes
Ar_gene ID	Co_gene ID	An_gene ID	Cn_gene ID
BraA01g004430.4.1C	BolC01g004880.2J	BnaA01G0041800ZS	BnaC01G0047700ZS
BraA01g024220.4.1C	BolC01g029680.2J	BnaA01G0219600ZS	BnaC01G0279200ZS
BraA01g041430.4.1C	BolC01g051420.2J	BnaA01G0374300ZS	BnaC01G0467500ZS
BraA01g023550.4.1C	BolC01g028700.2J	BnaA01G0214400ZS	BnaC01G0270200ZS
BraA01g008970.4.1C	BolC01g010580.2J	BnaA01G0084100ZS	BnaC01G0102400ZS
BraA01g020130.4.1C	BolC01g024740.2J	BnaA01G0185400ZS	BnaC01G0236200ZS
BraA01g001090.4.1C	BolC01g001130.2J	BnaA01G0010200ZS	BnaC01G0012100ZS
BraA01g040300.4.1C	BolC01g049960.2J	BnaA01G0363700ZS	BnaC01G0453800ZS
BraA01g006600.4.1C	BolC01g007710.2J	BnaA01G0061400ZS	BnaC01G0074400ZS
BraA01g043690.4.1C	BolC01g054140.2J	BnaA01G0389500ZS	BnaC01G0488800ZS
BraA01g004650.4.1C	BolC01g005100.2J	BnaA01G0043700ZS	BnaC01G0049900ZS
BraA01g023770.4.1C	BolC01g029100.2J	BnaA01G0216100ZS	BnaC01G0273200ZS
BraA01g006580.4.1C	BolC01g007690.2J	BnaA01G0061200ZS	BnaC01G0074200ZS
BraA01g040490.4.1C	BolC01g050200.2J	BnaA01G0365500ZS	BnaC01G0456100ZS
BraA01g029910.4.1C	BolC01g036380.2J	BnaA01G0276300ZS	BnaC01G0338000ZS
BraA01g040410.4.1C	BolC01g050090.2J	BnaA01G0364500ZS	BnaC01G0455000ZS
BraA01g001340.4.1C	BolC01g001430.2J	BnaA01G0012800ZS	BnaC01G0015100ZS
BraA01g021130.4.1C	BolC01g025720.2J	BnaA01G0193100ZS	BnaC01G0244000ZS
BraA01g044740.4.1C	BolC01g055270.2J	BnaA01G0400800ZS	BnaC01G0513800ZS
BraA01g002500.4.1C	BolC01g002600.2J	BnaA01G0023800ZS	BnaC01G0027900ZS
BraA01g038240.4.1C	BolC01g047070.2J	BnaA01G0346200ZS	BnaC01G0428400ZS
BraA01g019120.4.1C	BolC01g023450.2J	BnaA01G0176100ZS	BnaC01G0225700ZS
BraA01g003740.4.1C	BolC01g004140.2J	BnaA01G0036200ZS	BnaC01G0041600ZS
BraA01g045760.4.1C	BolC01g056570.2J	BnaA01G0411300ZS	BnaC01G0504100ZS
BraA01g024240.4.1C	BolC01g029700.2J	BnaA01G0219800ZS	BnaC01G0279400ZS
BraA01g045420.4.1C	BolC01g056270.2J	BnaA01G0408200ZS	BnaC01G0507200ZS
BraA01g041980.4.1C	BolC01g052210.2J	BnaA01G0379400ZS	BnaC01G0476900ZS
BraA01g025370.4.1C	BolC01g031180.2J	BnaA01G0227200ZS	BnaC01G0291200ZS
BraA01g043810.4.1C	BolC01g054320.2J	BnaA01G0391900ZS	BnaC01G0487300ZS
BraA01g041100.4.1C	BolC01g050910.2J	BnaA01G0371500ZS	BnaC01G0464000ZS
BraA01g025590.4.1C	BolC01g031630.2J	BnaA01G0230100ZS	BnaC01G0295100ZS
BraA01g004380.4.1C	BolC01g004840.2J	BnaA01G0041300ZS	BnaC01G0047200ZS
BraA01g021480.4.1C	BolC01g026090.2J	BnaA01G0196700ZS	BnaC01G0247800ZS
BraA01g001230.4.1C	BolC01g001300.2J	BnaA01G0011700ZS	BnaC01G0013900ZS
BraA01g038020.4.1C	BolC01g046790.2J	BnaA01G0344300ZS	BnaC01G0425500ZS
BraA01g041210.4.1C	BolC01g051020.2J	BnaA01G0372600ZS	BnaC01G0465100ZS
BraA01g017050.4.1C	BolC01g020770.2J	BnaA01G0156700ZS	BnaC01G0199400ZS
BraA01g003850.4.1C	BolC01g004240.2J	BnaA01G0037200ZS	BnaC01G0042600ZS
BraA01g045980.4.1C	BolC01g056790.2J	BnaA01G0413100ZS	BnaC01G0502100ZS
BraA01g024020.4.1C	BolC01g029410.2J	BnaA01G0218400ZS	BnaC01G0277000ZS
BraA01g019010.4.1C	BolC01g023330.2J	BnaA01G0174900ZS	BnaC01G0224200ZS
BraA01g039590.4.1C	BolC01g048870.2J	BnaA01G0357200ZS	BnaC01G0444000ZS
BraA01g019090.4.1C	BolC01g023430.2J	BnaA01G0175800ZS	BnaC01G0225400ZS
BraA01g041180.4.1C	BolC01g050990.2J	BnaA01G0372300ZS	BnaC01G0464800ZS
BraA01g021590.4.1C	BolC01g026280.2J	BnaA01G0197900ZS	BnaC01G0249900ZS
BraA01g005090.4.1C	BolC01g005530.2J	BnaA01G0048000ZS	BnaC01G0055000ZS
BraA01g045900.4.1C	BolC01g056700.2J	BnaA01G0412500ZS	BnaC01G0502700ZS
BraA01g040630.4.1C	BolC01g050360.2J	BnaA01G0366900ZS	BnaC01G0458000ZS
BraA01g022970.4.1C	BolC01g027950.2J	BnaA01G0209800ZS	BnaC01G0264500ZS
BraA01g027440.4.1C	BolC01g033320.2J	BnaA01G0256300ZS	BnaC01G0313800ZS
BraA01g020820.4.1C	BolC01g025430.2J	BnaA01G0190600ZS	BnaC01G0241300ZS
BraA01g029730.4.1C	BolC01g036190.2J	BnaA01G0274600ZS	BnaC01G0335900ZS
BraA01g029620.4.1C	BolC01g036050.2J	BnaA01G0273700ZS	BnaC01G0334600ZS
BraA01g008320.4.1C	BolC01g009780.2J	BnaA01G0078000ZS	BnaC01G0094500ZS
BraA01g003840.4.1C	BolC01g004230.2J	BnaA01G0037100ZS	BnaC01G0042500ZS
BraA01g010820.4.1C	BolC01g013040.2J	BnaA01G0102900ZS	BnaC01G0125100ZS
BraA01g020710.4.1C	BolC01g025300.2J	BnaA01G0189400ZS	BnaC01G0240100ZS
BraA01g040960.4.1C	BolC01g050740.2J	BnaA01G0370200ZS	BnaC01G0462100ZS
BraA01g037440.4.1C	BolC01g045980.2J	BnaA01G0338900ZS	BnaC01G0418700ZS
BraA01g001670.4.1C	BolC01g001760.2J	BnaA01G0015900ZS	BnaC01G0018700ZS
BraA01g038820.4.1C	BolC01g047870.2J	BnaA01G0351400ZS	BnaC01G0435600ZS
BraA01g042010.4.1C	BolC01g052240.2J	BnaA01G0379700ZS	BnaC01G0477200ZS
BraA01g018210.4.1C	BolC01g022350.2J	BnaA01G0166900ZS	BnaC01G0214200ZS
BraA01g009670.4.1C	BolC01g011530.2J	BnaA01G0090200ZS	BnaC01G0110100ZS
BraA01g011730.4.1C	BolC01g014090.2J	BnaA01G0111400ZS	BnaC01G0135000ZS
BraA01g008100.4.1C	BolC01g009500.2J	BnaA01G0076700ZS	BnaC01G0092400ZS
BraA01g011620.4.1C	BolC01g013940.2J	BnaA01G0110300ZS	BnaC01G0133900ZS
BraA01g019670.4.1C	BolC01g024090.2J	BnaA01G0181000ZS	BnaC01G0231300ZS
BraA01g038790.4.1C	BolC01g047830.2J	BnaA01G0351200ZS	BnaC01G0435200ZS
BraA01g001780.4.1C	BolC01g001840.2J	BnaA01G0016900ZS	BnaC01G0019500ZS
BraA01g038710.4.1C	BolC01g047710.2J	BnaA01G0350600ZS	BnaC01G0434000ZS
BraA01g002720.4.1C	BolC01g003060.2J	BnaA01G0025800ZS	BnaC01G0030300ZS
BraA01g020460.4.1C	BolC01g025050.2J	BnaA01G0188000ZS	BnaC01G0238600ZS
BraA01g014180.4.1C	BolC01g017160.2J	BnaA01G0130900ZS	BnaC01G0165400ZS
BraA01g010350.4.1C	BolC01g012390.2J	BnaA01G0096900ZS	BnaC01G0118500ZS
BraA01g000210.4.1C	BolC01g000150.2J	BnaA01G0000100ZS	BnaC01G0001500ZS
BraA01g023080.4.1C	BolC01g028060.2J	BnaA01G0210600ZS	BnaC01G0265400ZS
BraA01g006240.4.1C	BolC01g007220.2J	BnaA01G0058400ZS	BnaC01G0070300ZS
BraA01g046120.4.1C	BolC01g056910.2J	BnaA01G0414500ZS	BnaC01G0500700ZS
BraA01g023220.4.1C	BolC01g028120.2J	BnaA01G0211500ZS	BnaC01G0265800ZS
BraA01g015450.4.1C	BolC01g018990.2J	BnaA01G0141700ZS	BnaC01G0180700ZS
BraA01g004180.4.1C	BolC01g004670.2J	BnaA01G0039800ZS	BnaC01G0045600ZS
BraA01g033190.4.1C	BolC01g040330.2J	BnaA01G0301200ZS	BnaC01G0372100ZS
BraA01g000290.4.1C	BolC01g000230.2J	BnaA01G0002800ZS	BnaC01G0002300ZS
BraA01g037220.4.1C	BolC01g045710.2J	BnaA01G0336600ZS	BnaC01G0416200ZS
BraA01g001450.4.1C	BolC01g001550.2J	BnaA01G0013700ZS	BnaC01G0016300ZS
BraA01g033110.4.1C	BolC01g040230.2J	BnaA01G0300500ZS	BnaC01G0370800ZS
BraA01g020680.4.1C	BolC01g025280.2J	BnaA01G0189100ZS	BnaC01G0239900ZS
BraA01g038460.4.1C	BolC01g047430.2J	BnaA01G0348200ZS	BnaC01G0431300ZS
BraA01g012630.4.1C	BolC01g015120.2J	BnaA01G0119400ZS	BnaC01G0145900ZS
BraA01g010570.4.1C	BolC01g012730.2J	BnaA01G0099800ZS	BnaC01G0122000ZS
BraA01g028350.4.1C	BolC01g034520.2J	BnaA01G0264600ZS	BnaC01G0324500ZS
BraA01g015560.4.1C	BolC07g051590.2J	BnaA03G0481400ZS	BnaC01G0181800ZS
BraA01g008070.4.1C	BolC01g009470.2J	BnaA01G0076300ZS	BnaC01G0091800ZS
BraA01g034570.4.1C	BolC01g042210.2J	BnaA01G0312400ZS	BnaC01G0386400ZS
BraA01g018180.4.1C	BolC01g022300.2J	BnaA01G0166600ZS	BnaC01G0213900ZS
BraA01g035500.4.1C	BolC01g043400.2J	BnaA01G0320300ZS	BnaC01G0395600ZS
BraA01g039470.4.1C	BolC01g048730.2J	BnaA01G0356100ZS	BnaC01G0442800ZS
BraA01g009340.4.1C	BolC01g010980.2J	BnaA01G0087200ZS	BnaC01G0105900ZS
BraA01g037190.4.1C	BolC01g045670.2J	BnaA01G0336300ZS	BnaC01G0415900ZS
BraA01g010460.4.1C	BolC01g012540.2J	BnaA01G0098400ZS	BnaC01G0120300ZS
BraA01g015000.4.1C	BolC01g018410.2J	BnaA01G0137600ZS	BnaC01G0176000ZS
BraA01g044960.4.1C	BolC01g055590.2J	BnaA01G0403400ZS	BnaC01G0511900ZS
BraA01g002940.4.1C	BolC01g003350.2J	BnaA01G0028300ZS	BnaC01G0033200ZS
BraA01g043580.4.1C	BolC01g054050.2J	BnaA01G0388400ZS	BnaC01G0489500ZS
BraA01g015730.4.1C	BolC01g019280.2J	BnaA01G0144700ZS	BnaC01G0183700ZS
BraA01g033690.4.1C	BolC01g040960.2J	BnaA01G0305700ZS	BnaC01G0378100ZS
BraA01g015780.4.1C	BolC01g019320.2J	BnaA01G0145100ZS	BnaC01G0184300ZS
BraA01g038990.4.1C	BolC01g048150.2J	BnaA01G0352800ZS	BnaC01G0438000ZS
BraA01g032420.4.1C	BolC01g039360.2J	BnaA01G0294500ZS	BnaC01G0363200ZS
BraA01g017580.4.1C	BolC01g021520.2J	BnaA01G0161300ZS	BnaC01G0206200ZS
BraA01g014680.4.1C	BolC01g018090.2J	BnaA01G0134400ZS	BnaC01G0172800ZS
BraA01g031210.4.1C	BolC01g037910.2J	BnaA01G0285600ZS	BnaC01G0349700ZS
BraA01g015620.4.1C	BolC01g019150.2J	BnaA01G0143500ZS	BnaC01G0182400ZS
BraA01g031400.4.1C	BolC01g038170.2J	BnaA01G0286800ZS	BnaC01G0351900ZS
BraA01g034740.4.1C	BolC01g042420.2J	BnaA01G0314500ZS	BnaC01G0388700ZS
BraA01g013330.4.1C	BolC01g016020.2J	BnaA01G0125400ZS	BnaC01G0155700ZS
BraA01g016830.4.1C	BolC01g020480.2J	BnaA01G0154900ZS	BnaC01G0196300ZS
BraA01g015510.4.1C	BolC01g019060.2J	BnaA01G0142300ZS	BnaC01G0181300ZS
BraA01g017880.4.1C	BolC01g021950.2J	BnaA01G0164100ZS	BnaC01G0210800ZS
BraA01g034630.4.1C	BolC01g042280.2J	BnaA01G0313000ZS	BnaC01G0387200ZS
BraA01g010180.4.1C	BolC01g012160.2J	BnaA01G0095500ZS	BnaC01G0116800ZS
BraA01g018780.4.1C	BolC01g023050.2J	BnaA01G0172700ZS	BnaC01G0221300ZS
BraA01g016530.4.1C	BolC01g020090.2J	BnaA01G0151600ZS	BnaC01G0192300ZS
BraA01g019680.4.1C	BolC01g024100.2J	BnaA01G0181200ZS	BnaC01G0231400ZS
BraA01g016970.4.1C	BolC01g020710.2J	BnaA01G0156200ZS	BnaC01G0198800ZS
BraA01g011090.4.1C	BolC01g013290.2J	BnaA01G0104600ZS	BnaC01G0127400ZS
BraA01g012200.4.1C	BolC01g014590.2J	BnaA01G0115600ZS	BnaC01G0141100ZS
BraA01g012640.4.1C	BolC01g015140.2J	BnaA01G0119500ZS	BnaC01G0146100ZS
BraA01g034410.4.1C	BolC01g042070.2J	BnaA01G0310800ZS	BnaC01G0385300ZS
BraA01g013850.4.1C	BolC01g016730.2J	BnaA01G0129600ZS	BnaC01G0161500ZS
BraA01g035510.4.1C	BolC01g043420.2J	BnaA01G0320500ZS	BnaC01G0395800ZS
BraA01g031620.4.1C	BolC01g038450.2J	BnaA01G0288800ZS	BnaC01G0354700ZS
BraA01g012720.4.1C	BolC01g015310.2J	BnaA01G0120500ZS	BnaC01G0148000ZS
BraA01g016610.4.1C	BolC01g020170.2J	BnaA01G0152300ZS	BnaC01G0193700ZS
BraA01g032970.4.1C	BolC01g040020.2J	BnaA01G0299200ZS	BnaC01G0369200ZS
BraA01g035240.4.1C	BolC01g043100.2J	BnaA01G0318300ZS	BnaC01G0393500ZS
BraA01g016640.4.1C	BolC01g020200.2J	BnaA01G0152600ZS	BnaC01G0194000ZS
BraA01g046000.4.1C	BolC01g056810.2J	BnaA01G0413300ZS	BnaC01G0501900ZS
BraA01g019760.4.1C	BolC01g024150.2J	BnaA01G0181700ZS	BnaC01G0232000ZS
BraA01g045100.4.1C	BolC01g055770.2J	BnaA01G0404900ZS	BnaC01G0510400ZS
BraA01g018540.4.1C	BolC01g024190.2J	BnaA01G0170100ZS	BnaC03G0615400ZS
BraA01g038590.4.1C	BolC01g047580.2J	BnaA01G0349600ZS	BnaC01G0432500ZS
BraA01g035870.4.1C	BolC01g044020.2J	BnaA01G0323900ZS	BnaC01G0401100ZS
BraA01g046310.4.1C	BolC01g057090.2J	BnaA01G0416600ZS	BnaC01G0498800ZS
BraA01g019890.4.1C	BolC01g024420.2J	BnaA01G0182800ZS	BnaC01G0233500ZS
BraA01g037550.4.1C	BolC01g046190.2J	BnaA01G0339900ZS	BnaC01G0420300ZS
BraA01g016750.4.1C	BolC01g020340.2J	BnaA01G0154100ZS	BnaC01G0195300ZS
BraA01g033590.4.1C	BolC01g040730.2J	BnaA01G0304400ZS	BnaC01G0376800ZS
BraA01g000420.4.1C	BolC01g000380.2J	BnaA01G0004100ZS	BnaC01G0004100ZS
BraA01g045320.4.1C	BolC01g056180.2J	BnaA01G0407300ZS	BnaC01G0508200ZS
BraA01g046560.4.1C	BolC01g057710.2J	BnaA01G0418700ZS	BnaC01G0496400ZS
BraA01g019440.4.1C	BolC01g023870.2J	BnaA01G0178600ZS	BnaC01G0228800ZS
BraA01g036450.4.1C	BolC01g044800.2J	BnaA01G0329500ZS	BnaC01G0407600ZS
BraA01g045400.4.1C	BolC01g056240.2J	BnaA01G0407900ZS	BnaC01G0507400ZS
BraA01g017440.4.1C	BolC01g021260.2J	BnaA01G0159900ZS	BnaC01G0204300ZS
BraA01g028760.4.1C	BolC01g035040.2J	BnaA01G0267100ZS	BnaC01G0327000ZS
BraA01g036560.4.1C	BolC01g044930.2J	BnaA01G0331000ZS	BnaC01G0408900ZS
BraA01g008400.4.1C	BolC01g009880.2J	BnaA01G0079200ZS	BnaC01G0095800ZS
BraA01g003990.4.1C	BolC01g004400.2J	BnaA01G0038200ZS	BnaC01G0043600ZS
BraA01g035400.4.1C	BolC01g043340.2J	BnaA01G0319500ZS	BnaC01G0394900ZS
BraA01g017550.4.1C	BolC01g021470.2J	BnaA01G0161000ZS	BnaC01G0205900ZS
BraA01g000760.4.1C	BolC01g000790.2J	BnaA01G0007600ZS	BnaC01G0008700ZS
BraA01g010000.4.1C	BolC01g012010.2J	BnaA01G0093200ZS	BnaC01G0114300ZS
BraA01g045510.4.1C	BolC01g056340.2J	BnaA01G0409100ZS	BnaC01G0506200ZS
BraA01g037770.4.1C	BolC01g046430.2J	BnaA03G0346000ZS	BnaC01G0422200ZS
BraA01g017660.4.1C	BolC01g021690.2J	BnaA01G0162000ZS	BnaC01G0208800ZS
BraA01g007520.4.1C	BolC01g008750.2J	BnaA01G0070300ZS	BnaC01G0083400ZS
BraA01g036750.4.1C	BolC01g045200.2J	BnaA01G0332200ZS	BnaC01G0411400ZS
BraA01g045650.4.1C	BolC01g056460.2J	BnaA01G0410300ZS	BnaC01G0505100ZS
BraA01g018760.4.1C	BolC01g023030.2J	BnaA01G0172500ZS	BnaC01G0220900ZS
BraA01g018870.4.1C	BolC01g023150.2J	BnaA01G0173300ZS	BnaC01G0222500ZS
BraA01g003770.4.1C	BolC01g004170.2J	BnaA01G0036400ZS	BnaC01G0041800ZS
BraA01g008730.4.1C	BolC01g010330.2J	BnaA01G0082100ZS	BnaC01G0099400ZS
BraA01g035540.4.1C	BolC01g043470.2J	BnaA01G0320800ZS	BnaC01G0396400ZS
BraA01g017790.4.1C	BolC01g021810.2J	BnaA01G0163100ZS	BnaC01G0209700ZS
BraA01g008650.4.1C	BolC01g010260.2J	BnaA01G0081400ZS	BnaC01G0098600ZS
BraA01g031650.4.1C	BolC01g038470.2J	BnaA01G0289000ZS	BnaC01G0354800ZS
BraA01g041760.4.1C	BolC01g051840.2J	BnaA01G0377000ZS	BnaC01G0472300ZS
BraA01g040290.4.1C	BolC01g049950.2J	BnaA01G0363600ZS	BnaC01G0453700ZS
BraA01g036640.4.1C	BolC01g045020.2J	BnaA01G0331700ZS	BnaC01G0410100ZS
BraA01g005660.4.1C	BolC01g006540.2J	BnaA01G0052800ZS	BnaC01G0061900ZS
BraA01g037880.4.1C	BolC01g046670.2J	BnaA01G0343200ZS	BnaC01G0424100ZS
BraA01g032780.4.1C	BolC01g039790.2J	BnaA01G0297600ZS	BnaC01G0367000ZS
BraA01g022670.4.1C	BolC01g027470.2J	BnaA01G0207100ZS	BnaC01G0260100ZS
BraA01g005880.4.1C	BolC01g006810.2J	BnaA01G0055300ZS	BnaC01G0064700ZS
BraA01g012530.4.1C	BolC01g014980.2J	BnaA01G0118500ZS	BnaC01G0144600ZS
BraA01g007300.4.1C	BolC01g008450.2J	BnaA01G0068600ZS	BnaC01G0080400ZS
BraA01g046440.4.1C	BolC01g057180.2J	BnaA01G0417600ZS	BnaC01G0497500ZS
BraA01g013320.4.1C	BolC01g016010.2J	BnaA01G0125300ZS	BnaC01G0155600ZS
BraA01g003410.4.1C	BolC01g003810.2J	BnaA01G0032800ZS	BnaC01G0037800ZS
BraA01g018980.4.1C	BolC01g023280.2J	BnaA01G0174700ZS	BnaC01G0223700ZS
BraA01g046750.4.1C	BolC01g057430.2J	BnaA01G0422100ZS	BnaC01G0493600ZS
BraA01g017520.4.1C	BolC01g021450.2J	BnaA01G0160700ZS	BnaC01G0205600ZS
BraA01g006670.4.1C	BolC01g007760.2J	BnaA01G0061800ZS	BnaC01G0074800ZS
BraA01g039320.4.1C	BolC01g048540.2J	BnaA01G0354600ZS	BnaC01G0441200ZS
BraA01g000980.4.1C	BolC01g001030.2J	BnaA01G0009400ZS	BnaC01G0011200ZS
BraA01g032890.4.1C	BolC01g039890.2J	BnaA01G0298600ZS	BnaC01G0367900ZS
BraA01g022780.4.1C	BolC01g027640.2J	BnaA01G0208300ZS	BnaC01G0261200ZS
BraA01g023580.4.1C	BolC01g028800.2J	BnaA01G0214800ZS	BnaC01G0271000ZS
BraA01g021210.4.1C	BolC01g025810.2J	BnaA01G0194400ZS	BnaC01G0245300ZS
BraA01g007990.4.1C	BolC01g009370.2J	BnaA01G0075600ZS	BnaC01G0089500ZS
BraA01g005620.4.1C	BolC01g006480.2J	BnaA01G0052400ZS	BnaC01G0061400ZS
BraA01g002170.4.1C	BolC01g002250.2J	BnaA01G0020600ZS	BnaC01G0023800ZS
BraA01g004480.4.1C	BolC01g004940.2J	BnaA01G0042400ZS	BnaC01G0048400ZS
BraA01g005640.4.1C	BolC01g006500.2J	BnaA01G0052500ZS	BnaC01G0061500ZS
BraA01g043800.4.1C	BolC01g054300.2J	BnaA01G0391700ZS	BnaC01G0487400ZS
BraA01g008810.4.1C	BolC01g010410.2J	BnaA01G0082700ZS	BnaC01G0100300ZS
BraA01g040010.4.1C	BolC01g049570.2J	BnaA01G0360600ZS	BnaC01G0450400ZS
BraA01g003330.4.1C	BolC01g003730.2J	BnaA01G0032000ZS	BnaC01G0036900ZS
BraA01g001060.4.1C	BolC01g001100.2J	BnaA01G0009900ZS	BnaC01G0011800ZS
BraA01g002220.4.1C	BolC01g002310.2J	BnaA01G0021100ZS	BnaC01G0024400ZS
BraA01g002000.4.1C	BolC01g002100.2J	BnaA01G0019000ZS	BnaC01G0021900ZS
BraA01g002280.4.1C	BolC01g002370.2J	BnaA01G0021700ZS	BnaC01G0025000ZS
BraA01g005510.4.1C	BolC01g006380.2J	BnaA01G0051500ZS	BnaC01G0060300ZS
BraA01g009960.4.1C	BolC01g011940.2J	BnaA01G0092800ZS	BnaC01G0113800ZS
BraA01g005590.4.1C	BolC01g006460.2J	BnaA01G0052200ZS	BnaC01G0061200ZS
BraA01g043880.4.1C	BolC01g054360.2J	BnaA01G0392400ZS	BnaC01G0486700ZS
BraA01g022250.4.1C	BolC01g027000.2J	BnaA01G0203600ZS	BnaC01G0254500ZS
BraA01g022470.4.1C	BolC01g027250.2J	BnaA01G0205100ZS	BnaC01G0258000ZS
BraA01g041680.4.1C	BolC01g051790.2J	BnaA01G0376500ZS	BnaC01G0471600ZS
BraA01g007710.4.1C	BolC01g009040.2J	BnaA01G0072600ZS	BnaC01G0086200ZS
BraA01g007790.4.1C	BolC01g009090.2J	BnaA01G0073400ZS	BnaC01G0086800ZS
BraA01g038050.4.1C	BolC01g046860.2J	BnaA01G0344600ZS	BnaC01G0425900ZS
BraA01g003000.4.1C	BolC01g003410.2J	BnaA01G0029000ZS	BnaC01G0033800ZS
BraA01g003110.4.1C	BolC01g003510.2J	BnaA01G0030000ZS	BnaC01G0034900ZS
BraA01g008820.4.1C	BolC01g010420.2J	BnaA01G0082800ZS	BnaC01G0100400ZS
BraA01g003550.4.1C	BolC01g003940.2J	BnaA01G0034200ZS	BnaC01G0039200ZS
BraA01g045780.4.1C	BolC01g056610.2J	BnaA01G0411400ZS	BnaC01G0503900ZS
BraA01g020160.4.1C	BolC01g024760.2J	BnaA01G0185900ZS	BnaC01G0236400ZS
BraA01g038100.4.1C	BolC01g046940.2J	BnaA01G0345100ZS	BnaC01G0426600ZS
BraA01g021100.4.1C	BolC01g025680.2J	BnaA01G0192700ZS	BnaC01G0243600ZS
BraA01g019060.4.1C	BolC01g023380.2J	BnaA01G0175500ZS	BnaC01G0224800ZS
BraA01g005480.4.1C	BolC01g006350.2J	BnaA01G0051200ZS	BnaC01G0060000ZS
BraA01g043550.4.1C	BolC01g054020.2J	BnaA01G0388100ZS	BnaC01G0489100ZS
BraA01g040600.4.1C	BolC01g050330.2J	BnaA01G0366500ZS	BnaC01G0457600ZS
BraA01g043990.4.1C	BolC01g054500.2J	BnaA01G0393300ZS	BnaC01G0483800ZS
BraA01g022140.4.1C	BolC01g026880.2J	BnaA01G0203000ZS	BnaC01G0255200ZS
BraA01g043390.4.1C	BolC01g053860.2J	BnaA01G0386200ZS	BnaC01G0492400ZS
BraA01g020490.4.1C	BolC01g025060.2J	BnaA01G0188100ZS	BnaC01G0238700ZS
BraA01g028960.4.1C	BolC01g035240.2J	BnaA01G0268700ZS	BnaC01G0328700ZS
BraA01g007570.4.1C	BolC01g008810.2J	BnaA01G0070900ZS	BnaC01G0084000ZS
BraA01g043310.4.1C	BolC01g053760.2J	BnaA01G0385100ZS	BnaC01G0493300ZS
BraA01g020030.4.1C	BolC01g024540.2J	BnaA01G0184000ZS	BnaC01G0234800ZS
BraA01g006750.4.1C	BolC01g007880.2J	BnaA01G0062600ZS	BnaC01G0075900ZS
BraA01g010720.4.1C	BolC01g012900.2J	BnaA01G0101300ZS	BnaC01G0123700ZS
BraA01g005370.4.1C	BolC01g006270.2J	BnaA01G0050600ZS	BnaC01G0059400ZS
BraA01g045840.4.1C	BolC01g056660.2J	BnaA01G0411900ZS	BnaC01G0503500ZS
BraA01g004550.4.1C	BolC01g005000.2J	BnaA01G0043000ZS	BnaC01G0049000ZS
BraA01g006190.4.1C	BolC01g007150.2J	BnaA01G0058000ZS	BnaC01G0069900ZS
BraA01g030980.4.1C	BolC01g037640.2J	BnaA01G0284300ZS	BnaC01G0347400ZS
BraA01g004260.4.1C	BolC01g004740.2J	BnaA01G0040400ZS	BnaC01G0046300ZS
BraA01g002330.4.1C	BolC01g002410.2J	BnaA01G0022200ZS	BnaC01G0025900ZS
BraA01g007890.4.1C	BolC01g009210.2J	BnaA01G0074300ZS	BnaC01G0088200ZS
BraA01g010620.4.1C	BolC01g012780.2J	BnaA01G0100300ZS	BnaC01G0122500ZS
BraA01g037380.4.1C	BolC01g045890.2J	BnaA01G0338300ZS	BnaC01G0418000ZS
BraA01g043770.4.1C	BolC01g054250.2J	BnaA01G0390600ZS	BnaC01G0487900ZS
BraA01g023720.4.1C	BolC01g029060.2J	BnaA01G0215800ZS	BnaC01G0272800ZS
BraA01g002910.4.1C	BolC01g003310.2J	BnaA01G0027900ZS	BnaC01G0032800ZS
BraA01g002970.4.1C	BolC01g003380.2J	BnaA01G0028600ZS	BnaC01G0033500ZS
BraA01g022930.4.1C	BolC01g027910.2J	BnaA01G0209300ZS	BnaC01G0264200ZS
BraA01g002990.4.1C	BolC01g003400.2J	BnaA01G0028900ZS	BnaC01G0033700ZS
BraA01g036340.4.1C	BolC01g044680.2J	BnaA01G0328500ZS	BnaC01G0406700ZS
BraA01g000680.4.1C	BolC01g000700.2J	BnaA01G0006800ZS	BnaC01G0007700ZS
BraA01g018350.4.1C	BolC01g022570.2J	BnaA01G0168100ZS	BnaC01G0216000ZS
BraA01g010400.4.1C	BolC01g012460.2J	BnaA01G0097400ZS	BnaC01G0119100ZS
BraA01g011900.4.1C	BolC01g014270.2J	BnaA01G0112900ZS	BnaC01G0137700ZS
BraA01g008240.4.1C	BolC01g009710.2J	BnaA01G0077300ZS	BnaC01G0093500ZS
BraA01g010740.4.1C	BolC01g012910.2J	BnaA01G0101400ZS	BnaC01G0123800ZS
BraA01g010630.4.1C	BolC01g012790.2J	BnaA01G0100400ZS	BnaC01G0122600ZS
BraA01g030880.4.1C	BolC01g037530.2J	BnaA01G0283200ZS	BnaC01G0346700ZS
BraA01g028320.4.1C	BolC01g034470.2J	BnaA01G0264000ZS	BnaC01G0324800ZS
BraA01g034180.4.1C	BolC01g041610.2J	BnaA01G0308600ZS	BnaC01G0382700ZS
BraA01g018130.4.1C	BolC01g022250.2J	BnaA01G0166100ZS	BnaC01G0213400ZS
BraA01g010960.4.1C	BolC01g013170.2J	BnaA01G0103800ZS	BnaC01G0126500ZS
BraA01g020510.4.1C	BolC01g025080.2J	BnaA01G0188300ZS	BnaC01G0238900ZS
BraA01g038540.4.1C	BolC01g047520.2J	BnaA01G0349000ZS	BnaC01G0432000ZS
BraA01g010430.4.1C	BolC01g012490.2J	BnaA01G0097700ZS	BnaC01G0119400ZS
BraA01g009390.4.1C	BolC01g011030.2J	BnaA01G0087700ZS	BnaC01G0106500ZS
BraA01g017190.4.1C	BolC01g020930.2J	BnaA01G0158300ZS	BnaC01G0201500ZS
BraA01g012790.4.1C	BolC01g015450.2J	BnaA01G0121300ZS	BnaC01G0149300ZS
BraA01g028430.4.1C	BolC01g034780.2J	BnaA01G0265500ZS	BnaC01G0323800ZS
BraA01g039900.4.1C	BolC01g049430.2J	BnaA01G0359900ZS	BnaC01G0449300ZS
BraA01g038520.4.1C	BolC01g047500.2J	BnaA01G0348800ZS	BnaC01G0431900ZS
BraA01g033250.4.1C	BolC01g040370.2J	BnaA01G0301800ZS	BnaC01G0372500ZS
BraA01g010320.4.1C	BolC01g012320.2J	BnaA01G0096600ZS	BnaC01G0117800ZS
BraA01g014150.4.1C	BolC01g017130.2J	BnaA01G0130600ZS	BnaC01G0165100ZS
BraA01g013000.4.1C	BolC01g015690.2J	BnaA01G0122700ZS	BnaC01G0151900ZS
BraA01g041130.4.1C	BolC01g050940.2J	BnaA01G0371800ZS	BnaC01G0464300ZS
BraA01g046150.4.1C	BolC01g056940.2J	BnaA01G0414800ZS	BnaC01G0500400ZS
BraA01g001280.4.1C	BolC01g001340.2J	BnaA01G0012200ZS	BnaC01G0014400ZS
BraA01g002660.4.1C	BolC01g003000.2J	BnaA01G0025300ZS	BnaC01G0029900ZS
BraA01g005310.4.1C	BolC01g006160.2J	BnaA01G0049900ZS	BnaC01G0058700ZS
BraA01g042060.4.1C	BolC01g052280.2J	BnaA01G0380300ZS	BnaC01G0477600ZS
BraA01g043440.4.1C	BolC01g053900.2J	BnaA01G0386700ZS	BnaC01G0491900ZS
BraA01g046260.4.1C	BolC01g057040.2J	BnaA01G0416100ZS	BnaC01G0499200ZS
BraA01g009280.4.1C	BolC01g010910.2J	BnaA01G0086700ZS	BnaC01G0105300ZS
BraA01g015980.4.1C	BolC01g019540.2J	BnaA01G0146700ZS	BnaC01G0186500ZS
BraA01g035700.4.1C	BolC01g043630.2J	BnaA01G0322100ZS	BnaC01G0398400ZS
BraA01g035640.4.1C	BolC01g043560.2J	BnaA01G0321600ZS	BnaC01G0397500ZS
BraA01g019280.4.1C	BolC01g023670.2J	BnaA01G0177500ZS	BnaC01G0227400ZS
BraA01g010210.4.1C	BolC01g012200.2J	BnaA01G0095700ZS	BnaC01G0117000ZS
BraA01g025700.4.1C	BolC01g031760.2J	BnaA01G0231800ZS	BnaC01G0296000ZS
BraA01g035810.4.1C	BolC01g043900.2J	BnaA01G0323200ZS	BnaC01G0400100ZS
BraA01g030710.4.1C	BolC01g037360.2J	BnaA01G0281800ZS	BnaC01G0345200ZS
BraA01g043330.4.1C	BolC01g053780.2J	BnaA01G0385300ZS	BnaC01G0493100ZS
BraA01g033610.4.1C	BolC01g040740.2J	BnaA01G0304500ZS	BnaC01G0377000ZS
BraA01g012280.4.1C	BolC01g014690.2J	BnaA01G0116400ZS	BnaC01G0142200ZS
BraA01g016920.4.1C	BolC01g020650.2J	BnaA01G0155500ZS	BnaC01G0198000ZS
BraA01g030270.4.1C	BolC01g036880.2J	BnaA01G0278500ZS	BnaC01G0341500ZS
BraA01g032120.4.1C	BolC01g039020.2J	BnaA01G0292400ZS	BnaC01G0360500ZS
BraA01g014480.4.1C	BolC01g017710.2J	BnaA01G0132400ZS	BnaC01G0169300ZS
BraA01g033500.4.1C	BolC01g040640.2J	BnaA01G0303700ZS	BnaC01G0375500ZS
BraA01g032580.4.1C	BolC01g039660.2J	BnaA01G0296100ZS	BnaC01G0365500ZS
BraA01g032360.4.1C	BolC01g039330.2J	BnaA01G0294200ZS	BnaC01G0363000ZS
BraA01g013500.4.1C	BolC01g016240.2J	BnaA01G0126600ZS	BnaC01G0157100ZS
BraA01g034910.4.1C	BolC03g072280.2J	BnaA01G0315600ZS	BnaC04G0183900ZS
BraA01g010100.4.1C	BolC01g012090.2J	BnaA01G0094300ZS	BnaC01G0115900ZS
BraA01g015950.4.1C	BolC01g019510.2J	BnaA01G0146400ZS	BnaC01G0186200ZS
BraA01g010160.4.1C	BolC01g012120.2J	BnaA01G0095000ZS	BnaC01G0116200ZS
BraA01g030320.4.1C	BolC01g036950.2J	BnaA01G0278900ZS	BnaC01G0342100ZS
BraA01g016700.4.1C	BolC01g020260.2J	BnaA01G0153500ZS	BnaC01G0194600ZS
BraA01g017830.4.1C	BolC01g021840.2J	BnaA01G0163400ZS	BnaC01G0210000ZS
BraA01g015810.4.1C	BolC01g019340.2J	BnaA01G0145300ZS	BnaC01G0184500ZS
BraA01g010240.4.1C	BolC01g012220.2J	BnaA01G0095900ZS	BnaC01G0117200ZS
BraA01g012350.4.1C	BolC01g014780.2J	BnaA01G0117300ZS	BnaC01G0143200ZS
BraA01g016390.4.1C	BolC01g019930.2J	BnaA01G0150200ZS	BnaC01G0190800ZS
BraA01g018930.4.1C	BolC01g023230.2J	BnaA01G0174000ZS	BnaC01G0223000ZS
BraA01g032690.4.1C	BolC01g039740.2J	BnaA01G0297000ZS	BnaC01G0366500ZS
BraA01g032250.4.1C	BolC01g039200.2J	BnaA01G0293200ZS	BnaC01G0362000ZS
BraA01g012220.4.1C	BolC01g014630.2J	BnaA01G0115800ZS	BnaC01G0141400ZS
BraA01g046040.4.1C	BolC01g056850.2J	BnaA01G0413900ZS	BnaC01G0501600ZS
BraA01g035590.4.1C	BolC01g043530.2J	BnaA01G0321100ZS	BnaC01G0396900ZS
BraA01g017680.4.1C	BolC01g021710.2J	BnaA01G0162200ZS	BnaC01G0209000ZS
BraA01g000960.4.1C	BolC01g001010.2J	BnaA01G0009200ZS	BnaC01G0011000ZS
BraA01g033170.4.1C	BolC01g040310.2J	BnaA01G0301000ZS	BnaC01G0371700ZS
BraA01g015230.4.1C	BolC01g018740.2J	BnaA01G0139600ZS	BnaC01G0178100ZS
BraA01g015480.4.1C	BolC01g019020.2J	BnaA01G0142000ZS	BnaC01G0181000ZS
BraA01g015260.4.1C	BolC01g018780.2J	BnaA01G0139900ZS	BnaC01G0178500ZS
BraA01g012060.4.1C	BolC01g014430.2J	BnaA01G0114400ZS	BnaC01G0139300ZS
BraA01g014370.4.1C	BolC01g017480.2J	BnaA01G0131800ZS	BnaC01G0168200ZS
BraA01g012070.4.1C	BolC01g014440.2J	BnaA01G0114500ZS	BnaC01G0139400ZS
BraA01g045070.4.1C	BolC01g055730.2J	BnaA01G0404600ZS	BnaC01G0510700ZS
BraA01g000820.4.1C	BolC01g000850.2J	BnaA01G0008100ZS	BnaC01G0009400ZS
BraA01g000710.4.1C	BolC01g000710.2J	BnaA01G0006900ZS	BnaC01G0007800ZS
BraA01g015920.4.1C	BolC01g019470.2J	BnaA01G0146100ZS	BnaC01G0185900ZS
BraA01g020730.4.1C	BolC01g025330.2J	BnaA01G0189600ZS	BnaC01G0240500ZS
BraA01g010270.4.1C	BolC01g012270.2J	BnaA01G0096200ZS	BnaC01G0117500ZS
BraA01g018710.4.1C	BolC01g022940.2J	BnaA01G0171700ZS	BnaC01G0219800ZS
BraA01g039930.4.1C	BolC01g049380.2J	BnaA01G0359600ZS	BnaC01G0448800ZS
BraA01g018960.4.1C	BolC01g023260.2J	BnaA01G0174300ZS	BnaC01G0223300ZS
BraA01g038930.4.1C	BolC01g048020.2J	BnaA01G0352300ZS	BnaC01G0436800ZS
BraA01g012440.4.1C	BolC01g014930.2J	BnaA01G0118000ZS	BnaC01G0144000ZS
BraA01g035180.4.1C	BolC01g043060.2J	BnaA01G0317900ZS	BnaC01G0393100ZS
BraA01g025040.4.1C	BolC01g030500.2J	BnaA01G0224400ZS	BnaC01G0288000ZS
BraA01g017240.4.1C	BolC01g021050.2J	BnaA01G0158700ZS	BnaC01G0202600ZS
BraA01g035120.4.1C	BolC01g042910.2J	BnaA01G0317100ZS	BnaC01G0391900ZS
BraA01g035150.4.1C	BolC01g043010.2J	BnaA01G0317400ZS	BnaC01G0392800ZS
BraA01g035290.4.1C	BolC01g043190.2J	BnaA01G0318600ZS	BnaC01G0393900ZS
BraA01g015040.4.1C	BolC01g018450.2J	BnaA01G0138000ZS	BnaC01G0176400ZS
BraA01g015070.4.1C	BolC01g018480.2J	BnaA01G0138300ZS	BnaC01G0176700ZS
BraA01g017020.4.1C	BolC01g020740.2J	BnaA01G0156500ZS	BnaC01G0199200ZS
BraA01g017460.4.1C	BolC01g021320.2J	BnaA01G0160100ZS	BnaC01G0204900ZS
BraA01g027570.4.1C	BolC01g033720.2J	BnaA01G0257400ZS	BnaC01G0316000ZS
BraA01g039600.4.1C	BolC01g048880.2J	BnaA01G0357300ZS	BnaC01G0444300ZS
BraA01g009690.4.1C	BolC01g011550.2J	BnaA01G0090400ZS	BnaC01G0110300ZS
BraA01g045480.4.1C	BolC01g056310.2J	BnaA01G0408800ZS	BnaC01G0506700ZS
BraA01g035040.4.1C	BolC01g042820.2J	BnaA01G0316900ZS	BnaC01G0391600ZS
BraA01g045040.4.1C	BolC01g055710.2J	BnaA01G0404400ZS	BnaC01G0510900ZS
BraA01g021820.4.1C	BolC01g026530.2J	BnaA01G0200100ZS	BnaC01G0251600ZS
BraA01g017130.4.1C	BolC01g020870.2J	BnaA01G0157700ZS	BnaC01G0200800ZS
BraA01g046700.4.1C	BolC01g057520.2J	BnaA01G0420800ZS	BnaC01G0494400ZS
BraA01g021090.4.1C	BolC01g025670.2J	BnaA01G0192600ZS	BnaC01G0243500ZS
BraA01g007460.4.1C	BolC01g008670.2J	BnaA01G0069700ZS	BnaC01G0082500ZS
BraA01g013830.4.1C	BolC01g016700.2J	BnaA01G0129200ZS	BnaC01G0161300ZS
BraA01g041820.4.1C	BolC01g052000.2J	BnaA01G0377800ZS	BnaC01G0474100ZS
BraA01g003720.4.1C	BolC01g004110.2J	BnaA01G0036000ZS	BnaC01G0041400ZS
BraA01g015800.4.1C	BolC01g019330.2J	BnaA01G0145200ZS	BnaC01G0184400ZS
BraA01g021600.4.1C	BolC01g026290.2J	BnaA01G0198000ZS	BnaC01G0250000ZS
BraA01g038700.4.1C	BolC01g047700.2J	BnaA01G0350500ZS	BnaC01G0433900ZS
BraA01g036840.4.1C	BolC01g045270.2J	BnaA01G0333200ZS	BnaC01G0412000ZS
BraA01g015290.4.1C	BolC01g018810.2J	BnaA01G0140200ZS	BnaC01G0178800ZS
BraA01g038080.4.1C	BolC01g046920.2J	BnaA01G0344900ZS	BnaC01G0426400ZS
BraA01g017490.4.1C	BolC01g021380.2J	BnaA01G0160400ZS	BnaC01G0205200ZS
BraA01g008930.4.1C	BolC01g010540.2J	BnaA01G0083700ZS	BnaC01G0102000ZS
BraA01g038190.4.1C	BolC01g047050.2J	BnaA01G0345900ZS	BnaC01G0428100ZS
BraA01g020190.4.1C	BolC01g024780.2J	BnaA01G0186100ZS	BnaC01G0236600ZS
BraA01g002700.4.1C	BolC01g003040.2J	BnaA01G0025600ZS	BnaC01G0030100ZS
BraA01g004450.4.1C	BolC01g004900.2J	BnaA01G0042000ZS	BnaC01G0047900ZS
BraA01g006780.4.1C	BolC01g007910.2J	BnaA01G0063000ZS	BnaC01G0076200ZS
BraA01g044980.4.1C	BolC01g055610.2J	BnaA01G0403600ZS	BnaC01G0511700ZS
BraA01g007940.4.1C	BolC01g009310.2J	BnaA01G0075000ZS	BnaC01G0088900ZS
BraA01g003320.4.1C	BolC01g003720.2J	BnaA01G0031900ZS	BnaC01G0036800ZS
BraA01g040360.4.1C	BolC01g050000.2J	BnaA01G0364000ZS	BnaC01G0454200ZS
BraA01g043700.4.1C	BolC01g054160.2J	BnaA01G0389600ZS	BnaC01G0488600ZS
BraA01g024770.4.1C	BolC01g030710.2J	BnaA01G0225700ZS	BnaC01G0285400ZS
BraA01g003290.4.1C	BolC01g003690.2J	BnaA01G0031600ZS	BnaC01G0036500ZS
BraA01g020000.4.1C	BolC01g024490.2J	BnaA01G0183500ZS	BnaC01G0234200ZS
BraA01g002010.4.1C	BolC01g002110.2J	BnaA01G0019100ZS	BnaC01G0022000ZS
BraA01g001070.4.1C	BolC01g001110.2J	BnaA01G0010000ZS	BnaC01G0011900ZS
BraA01g005720.4.1C	BolC01g006630.2J	BnaA01G0053500ZS	BnaC01G0062800ZS
BraA01g005760.4.1C	BolC01g006680.2J	BnaA01G0054000ZS	BnaC01G0063300ZS
BraA01g005540.4.1C	BolC01g006420.2J	BnaA01G0051800ZS	BnaC01G0060800ZS
BraA01g021060.4.1C	BolC01g025660.2J	BnaA01G0192400ZS	BnaC01G0243400ZS
BraA01g043890.4.1C	BolC01g054390.2J	BnaA01G0392500ZS	BnaC01G0486600ZS
BraA01g023560.4.1C	BolC01g028740.2J	BnaA01G0214600ZS	BnaC01G0270400ZS
BraA01g021460.4.1C	BolC01g026050.2J	BnaA01G0196300ZS	BnaC01G0247400ZS
BraA01g042320.4.1C	BolC01g052570.2J	BnaA01G0383500ZS	BnaC01G0479800ZS
BraA01g005690.4.1C	BolC01g006600.2J	BnaA01G0053100ZS	BnaC01G0062400ZS
BraA01g022330.4.1C	BolC01g027060.2J	BnaA01G0204100ZS	BnaC01G0256600ZS
BraA01g004010.4.1C	BolC01g004420.2J	BnaA01G0038400ZS	BnaC01G0043800ZS
BraA01g008440.4.1C	BolC01g009950.2J	BnaA01G0079400ZS	BnaC01G0096200ZS
BraA01g020400.4.1C	BolC01g025010.2J	BnaA01G0187700ZS	BnaC01G0238300ZS
BraA01g045630.4.1C	BolC01g056440.2J	BnaA01G0410100ZS	BnaC01G0505300ZS
BraA01g024330.4.1C	BolC01g029840.2J	BnaA01G0220500ZS	BnaC01G0280300ZS
BraA01g006690.4.1C	BolC01g007800.2J	BnaA01G0062000ZS	BnaC01G0075000ZS
BraA01g040460.4.1C	BolC01g050170.2J	BnaA01G0365100ZS	BnaC01G0455700ZS
BraA01g024030.4.1C	BolC01g029420.2J	BnaA01G0218500ZS	BnaC01G0277100ZS
BraA01g004850.4.1C	BolC01g005290.2J	BnaA01G0045700ZS	BnaC01G0052000ZS
BraA01g023020.4.1C	BolC01g027980.2J	BnaA01G0210100ZS	BnaC01G0264700ZS
BraA01g004780.4.1C	BolC01g005220.2J	BnaA01G0044900ZS	BnaC01G0051200ZS
BraA01g041740.4.1C	BolC01g051820.2J	BnaA01G0376800ZS	BnaC01G0472000ZS
BraA01g042070.4.1C	BolC01g052290.2J	BnaA01G0380400ZS	BnaC01G0477700ZS
BraA01g043450.4.1C	BolC01g053910.2J	BnaA01G0386800ZS	BnaC01G0491800ZS
BraA01g021380.4.1C	BolC01g025940.2J	BnaA01G0195400ZS	BnaC01G0246300ZS
BraA01g037240.4.1C	BolC01g045730.2J	BnaA01G0336800ZS	BnaC01G0416400ZS
BraA01g040140.4.1C	BolC01g049780.2J	BnaA01G0362100ZS	BnaC01G0452100ZS
BraA01g008850.4.1C	BolC01g010450.2J	BnaA01G0083100ZS	BnaC01G0100700ZS
BraA01g039130.4.1C	BolC01g048280.2J	BnaA01G0353100ZS	BnaC01G0439200ZS
BraA01g024550.4.1C	BolC01g030190.2J	BnaA01G0222400ZS	BnaC01G0283000ZS
BraA01g018120.4.1C	BolC01g022240.2J	BnaA01G0166000ZS	BnaC01G0213300ZS
BraA01g019470.4.1C	BolC01g023900.2J	BnaA01G0179000ZS	BnaC01G0229200ZS
BraA01g007470.4.1C	BolC01g008680.2J	BnaA01G0069800ZS	BnaC01G0082600ZS
BraA01g007430.4.1C	BolC01g008630.2J	BnaA01G0069400ZS	BnaC01G0082200ZS
BraA01g005470.4.1C	BolC01g006340.2J	BnaA01G0051100ZS	BnaC01G0059900ZS
BraA01g006850.4.1C	BolC01g008030.2J	BnaA01G0063800ZS	BnaC01G0076800ZS
BraA01g022550.4.1C	BolC01g027360.2J	BnaA01G0205700ZS	BnaC01G0258700ZS
BraA01g022590.4.1C	BolC01g027390.2J	BnaA01G0206100ZS	BnaC01G0259100ZS
BraA01g001580.4.1C	BolC01g001640.2J	BnaA01G0014800ZS	BnaC01G0017300ZS
BraA01g038510.4.1C	BolC01g047490.2J	BnaA01G0348700ZS	BnaC01G0431800ZS
BraA01g009430.4.1C	BolC01g011070.2J	BnaA01G0088000ZS	BnaC01G0107000ZS
BraA01g044100.4.1C	BolC01g054630.2J	BnaA01G0394600ZS	BnaC01G0485100ZS
BraA01g002770.4.1C	BolC01g003160.2J	BnaA01G0026400ZS	BnaC01G0031200ZS
BraA01g017250.4.1C	BolC01g021060.2J	BnaA01G0158800ZS	BnaC01G0202700ZS
BraA01g021970.4.1C	BolC01g026740.2J	BnaA01G0201800ZS	BnaC01G0253400ZS
BraA01g019650.4.1C	BolC01g024080.2J	BnaA01G0180900ZS	BnaC01G0231200ZS
BraA01g045380.4.1C	BolC01g056220.2J	BnaA01G0407700ZS	BnaC01G0507600ZS
BraA01g046540.4.1C	BolC01g057330.2J	BnaA01G0418500ZS	BnaC01G0496600ZS
BraA01g044290.4.1C	BolC01g051940.2J	BnaA01G0396800ZS	BnaC01G0473500ZS
BraA01g015030.4.1C	BolC01g018430.2J	BnaA01G0137900ZS	BnaC01G0176200ZS
BraA01g020910.4.1C	BolC01g025540.2J	BnaA01G0191500ZS	BnaC01G0242200ZS
BraA01g045410.4.1C	BolC01g056260.2J	BnaA01G0408100ZS	BnaC01G0507300ZS
BraA01g037420.4.1C	BolC01g045930.2J	BnaA01G0338800ZS	BnaC01G0418400ZS
BraA01g037640.4.1C	BolC01g046310.2J	BnaA01G0340700ZS	BnaC01G0421000ZS
BraA01g030760.4.1C	BolC01g037430.2J	BnaA01G0282200ZS	BnaC01G0345900ZS
BraA01g028260.4.1C	BolC01g034430.2J	BnaA01G0263800ZS	BnaC01G0325300ZS
BraA01g000740.4.1C	BolC01g000750.2J	BnaA01G0007300ZS	BnaC01G0008300ZS
BraA01g000300.4.1C	BolC01g000250.2J	BnaA01G0002900ZS	BnaC01G0002500ZS
BraA01g035020.4.1C	BolC01g042800.2J	BnaA01G0316600ZS	BnaC01G0391400ZS
BraA01g025200.4.1C	BolC01g030420.2J	BnaA01G0223800ZS	BnaC01G0288800ZS
BraA01g038770.4.1C	BolC01g047790.2J	BnaA01G0351100ZS	BnaC01G0435000ZS
BraA01g016380.4.1C	BolC01g019920.2J	BnaA01G0150100ZS	BnaC01G0190700ZS
BraA01g001640.4.1C	BolC01g001730.2J	BnaA01G0015400ZS	BnaC01G0018200ZS
BraA01g010260.4.1C	BolC01g012240.2J	BnaA01G0096100ZS	BnaC01G0117400ZS
BraA01g004660.4.1C	BolC01g005110.2J	BnaA01G0043800ZS	BnaC01G0050000ZS
BraA01g033580.4.1C	BolC01g040720.2J	BnaA01G0304300ZS	BnaC01G0376700ZS
BraA01g021530.4.1C	BolC01g026170.2J	BnaA01G0197100ZS	BnaC01G0248500ZS
BraA01g014990.4.1C	BolC01g018390.2J	BnaA01G0137500ZS	BnaC01G0175900ZS
BraA01g012770.4.1C	BolC01g015420.2J	BnaA01G0121100ZS	BnaC01G0149100ZS
BraA01g002630.4.1C	BolC01g002960.2J	BnaA01G0025000ZS	BnaC01G0029400ZS
BraA01g015250.4.1C	BolC01g018770.2J	BnaA01G0139800ZS	BnaC01G0178400ZS
BraA01g036040.4.1C	BolC01g044310.2J	BnaA01G0325700ZS	BnaC01G0403200ZS
BraA01g016630.4.1C	BolC01g020190.2J	BnaA01G0152500ZS	BnaC01G0193900ZS
BraA01g032150.4.1C	BolC01g039070.2J	BnaA01G0292600ZS	BnaC01G0360800ZS
BraA01g013250.4.1C	BolC01g015930.2J	BnaA01G0124700ZS	BnaC01G0155000ZS
BraA01g043920.4.1C	BolC01g054420.2J	BnaA01G0392800ZS	BnaC01G0486300ZS
BraA01g029420.4.1C	BolC01g035720.2J	BnaA01G0271700ZS	BnaC01G0332200ZS
BraA01g003980.4.1C	BolC01g004390.2J	BnaA01G0038100ZS	BnaC01G0043500ZS
BraA01g010880.4.1C	BolC01g013080.2J	BnaA01G0103300ZS	BnaC01G0125700ZS
BraA01g014800.4.1C	BolC01g018190.2J	BnaA01G0135300ZS	BnaC01G0173900ZS
BraA01g005030.4.1C	BolC01g005490.2J	BnaA01G0047500ZS	BnaC01G0054500ZS
BraA01g001980.4.1C	BolC01g002080.2J	BnaA01G0018900ZS	BnaC01G0021600ZS
BraA01g001140.4.1C	BolC01g001180.2J	BnaA01G0010800ZS	BnaC01G0012600ZS
BraA01g015720.4.1C	BolC01g019270.2J	BnaA01G0144600ZS	BnaC01G0183600ZS
BraA01g012230.4.1C	BolC01g014640.2J	BnaA01G0115900ZS	BnaC01G0141500ZS
BraA01g011100.4.1C	BolC01g013300.2J	BnaA01G0104700ZS	BnaC01G0127500ZS
BraA01g014620.4.1C	BolC01g018030.2J	BnaA01G0133800ZS	BnaC01G0172300ZS
BraA01g012160.4.1C	BolC01g014560.2J	BnaA01G0115300ZS	BnaC01G0140600ZS
BraA01g012370.4.1C	BolC01g014790.2J	BnaA01G0117400ZS	BnaC01G0143300ZS
BraA01g012150.4.1C	BolC01g014540.2J	BnaA01G0115200ZS	BnaC01G0140400ZS
BraA01g034760.4.1C	BolC01g042450.2J	BnaA01G0314700ZS	BnaC01G0388900ZS
BraA01g015340.4.1C	BolC01g018860.2J	BnaA01G0140700ZS	BnaC01G0179300ZS
BraA01g011140.4.1C	BolC01g013380.2J	BnaA01G0105500ZS	BnaC01G0128300ZS
BraA01g036550.4.1C	BolC01g044920.2J	BnaA01G0330900ZS	BnaC01G0408800ZS
BraA01g035860.4.1C	BolC01g043990.2J	BnaA01G0323800ZS	BnaC01G0400700ZS
BraA01g010220.4.1C	BolC01g012210.2J	BnaA01G0095800ZS	BnaC01G0117100ZS
BraA01g031460.4.1C	BolC01g038250.2J	BnaA01G0287500ZS	BnaC01G0352800ZS
BraA01g031060.4.1C	BolC01g037720.2J	BnaA01G0284900ZS	BnaC01G0348400ZS
BraA01g011240.4.1C	BolC01g013520.2J	BnaA01G0106200ZS	BnaC01G0129600ZS
BraA01g016660.4.1C	BolC01g020220.2J	BnaA01G0153100ZS	BnaC01G0194200ZS
BraA01g016780.4.1C	BolC01g020390.2J	BnaA01G0154400ZS	BnaC01G0195700ZS
BraA01g012010.4.1C	BolC01g014390.2J	BnaA01G0113900ZS	BnaC01G0138900ZS
BraA01g011280.4.1C	BolC01g013550.2J	BnaA01G0106400ZS	BnaC01G0129900ZS
BraA01g010300.4.1C	BolC01g012300.2J	BnaA01G0096400ZS	BnaC01G0117600ZS
BraA01g014920.4.1C	BolC01g018320.2J	BnaA01G0136700ZS	BnaC01G0175200ZS
BraA01g033310.4.1C	BolC01g040430.2J	BnaA01G0302200ZS	BnaC01G0373000ZS
BraA01g015500.4.1C	BolC01g019050.2J	BnaA01G0142200ZS	BnaC01G0181200ZS
BraA01g033450.4.1C	BolC01g040620.2J	BnaA01G0303400ZS	BnaC01G0375200ZS
BraA01g019790.4.1C	BolC01g024180.2J	BnaA01G0181800ZS	BnaC01G0232200ZS
BraA01g033410.4.1C	BolC01g040550.2J	BnaA01G0303100ZS	BnaC01G0374600ZS
BraA01g012650.4.1C	BolC01g015160.2J	BnaA01G0119700ZS	BnaC01G0146300ZS
BraA01g014760.4.1C	BolC01g018160.2J	BnaA01G0135000ZS	BnaC01G0173600ZS
BraA01g039940.4.1C	BolC01g049370.2J	BnaA01G0359500ZS	BnaC01G0448700ZS
BraA01g030070.4.1C	BolC01g036580.2J	BnaA01G0277700ZS	BnaC01G0339900ZS
BraA01g031240.4.1C	BolC01g037950.2J	BnaA01G0285800ZS	BnaC01G0350500ZS
BraA01g016160.4.1C	BolC01g019730.2J	BnaA01G0148500ZS	BnaC01G0188400ZS
BraA01g044110.4.1C	BolC01g054640.2J	BnaA01G0394700ZS	BnaC01G0485200ZS
BraA01g010700.4.1C	BolC01g012880.2J	BnaA01G0101100ZS	BnaC01G0123500ZS
BraA01g035170.4.1C	BolC01g043030.2J	BnaA01G0317800ZS	BnaC01G0392300ZS
BraA01g018190.4.1C	BolC01g022330.2J	BnaA01G0166700ZS	BnaC01G0214000ZS
BraA01g011830.4.1C	BolC01g014210.2J	BnaA01G0112200ZS	BnaC01G0136700ZS
BraA01g034030.4.1C	BolC01g041440.2J	BnaA01G0307300ZS	BnaC01G0381100ZS
BraA01g000620.4.1C	BolC01g000640.2J	BnaA01G0006200ZS	BnaC01G0007100ZS
BraA01g019500.4.1C	BolC01g023920.2J	BnaA01G0179400ZS	BnaC01G0229600ZS
BraA01g009500.4.1C	BolC01g011130.2J	BnaA01G0088500ZS	BnaC01G0107400ZS
BraA01g020980.4.1C	BolC01g025630.2J	BnaA01G0191900ZS	BnaC01G0242800ZS
BraA01g022890.4.1C	BolC01g027870.2J	BnaA01G0209000ZS	BnaC01G0263500ZS
BraA01g034110.4.1C	BolC01g041540.2J	BnaA01G0307900ZS	BnaC01G0381800ZS
BraA01g001610.4.1C	BolC01g001700.2J	BnaA01G0015100ZS	BnaC01G0017800ZS
BraA01g037410.4.1C	BolC01g045920.2J	BnaA01G0338700ZS	BnaC01G0418300ZS
BraA01g026340.4.1C	BolC01g032470.2J	BnaA01G0234300ZS	BnaC01G0301700ZS
BraA01g037630.4.1C	BolC01g046300.2J	BnaA01G0340600ZS	BnaC01G0420900ZS
BraA01g001680.4.1C	BolC01g001770.2J	BnaA01G0016000ZS	BnaC01G0018800ZS
BraA01g012890.4.1C	BolC01g015540.2J	BnaA01G0122000ZS	BnaC01G0150600ZS
BraA01g010920.4.1C	BolC01g013110.2J	BnaA01G0103500ZS	BnaC01G0126000ZS
BraA01g038470.4.1C	BolC01g047440.2J	BnaA01G0348300ZS	BnaC01G0431400ZS
BraA01g037710.4.1C	BolC01g046370.2J	BnaA01G0341500ZS	BnaC01G0421700ZS
BraA01g007330.4.1C	BolC01g008480.2J	BnaA01G0068500ZS	BnaC01G0080600ZS
BraA01g028810.4.1C	BolC01g035060.2J	BnaA01G0267300ZS	BnaC01G0327200ZS
BraA01g007040.4.1C	BolC01g008260.2J	BnaA01G0065900ZS	BnaC01G0079100ZS
BraA01g016220.4.1C	BolC01g019780.2J	BnaA01G0149000ZS	BnaC01G0188800ZS
BraA01g032080.4.1C	BolC01g038900.2J	BnaA01G0292100ZS	BnaC01G0358600ZS
BraA01g028950.4.1C	BolC01g035230.2J	BnaA01G0268600ZS	BnaC01G0328600ZS
BraA01g039350.4.1C	BolC01g048570.2J	BnaA01G0354800ZS	BnaC01G0441400ZS
BraA01g001820.4.1C	BolC01g001890.2J	BnaA01G0017400ZS	BnaC01G0020100ZS
BraA01g019940.4.1C	BolC01g024430.2J	BnaA01G0183100ZS	BnaC01G0233600ZS
BraA01g022080.4.1C	BolC01g026800.2J	BnaA01G0202300ZS	BnaC01G0254300ZS
BraA01g044690.4.1C	BolC01g055220.2J	BnaA01G0400300ZS	BnaC01G0514300ZS
BraA01g004170.4.1C	BolC01g004660.2J	BnaA01G0039700ZS	BnaC01G0045400ZS
BraA01g005100.4.1C	BolC01g005540.2J	BnaA01G0048100ZS	BnaC01G0055100ZS
BraA01g015240.4.1C	BolC01g018750.2J	BnaA01G0139700ZS	BnaC01G0178200ZS
BraA01g011320.4.1C	BolC01g013590.2J	BnaA01G0106800ZS	BnaC01G0130300ZS
BraA01g006340.4.1C	BolC01g007360.2J	BnaA01G0059600ZS	BnaC01G0071400ZS
BraA01g033850.4.1C	BolC01g041070.2J	BnaA01G0306600ZS	BnaC01G0379000ZS
BraA01g012080.4.1C	BolC01g014450.2J	BnaA01G0114600ZS	BnaC01G0139500ZS
BraA01g013290.4.1C	BolC01g015970.2J	BnaA01G0125000ZS	BnaC01G0155400ZS
BraA01g000840.4.1C	BolC01g000870.2J	BnaA01G0008300ZS	BnaC01G0009600ZS
BraA01g003070.4.1C	BolC01g003480.2J	BnaA01G0029700ZS	BnaC01G0034500ZS
BraA01g004620.4.1C	BolC01g005060.2J	BnaA01G0043300ZS	BnaC01G0049600ZS
BraA01g020360.4.1C	BolC01g024930.2J	BnaA01G0187300ZS	BnaC01G0237900ZS
BraA01g038110.4.1C	BolC01g046950.2J	BnaA01G0345200ZS	BnaC01G0426700ZS
BraA01g020500.4.1C	BolC01g025070.2J	BnaA01G0188200ZS	BnaC01G0238800ZS
BraA01g046500.4.1C	BolC01g057250.2J	BnaA01G0418200ZS	BnaC01G0496900ZS
BraA01g008170.4.1C	BolC01g009660.2J	BnaA01G0076900ZS	BnaC01G0093000ZS
BraA01g017180.4.1C	BolC01g020920.2J	BnaA01G0158200ZS	BnaC01G0201400ZS
BraA01g018730.4.1C	BolC01g022960.2J	BnaA01G0172100ZS	BnaC01G0220000ZS
BraA01g001100.4.1C	BolC01g001140.2J	BnaA01G0010300ZS	BnaC01G0012200ZS
BraA01g004460.4.1C	BolC01g004910.2J	BnaA01G0042200ZS	BnaC01G0048100ZS
BraA01g023540.4.1C	BolC01g028690.2J	BnaA01G0214300ZS	BnaC01G0270100ZS
BraA01g040280.4.1C	BolC01g049930.2J	BnaA01G0363400ZS	BnaC01G0453500ZS
BraA01g040370.4.1C	BolC01g050010.2J	BnaA01G0364100ZS	BnaC01G0454300ZS
BraA01g002080.4.1C	BolC01g002160.2J	BnaA01G0019700ZS	BnaC01G0022700ZS
BraA01g004400.4.1C	BolC01g004860.2J	BnaA01G0041500ZS	BnaC01G0047400ZS
BraA01g022290.4.1C	BolC01g027040.2J	BnaA01G0203900ZS	BnaC01G0256300ZS
BraA01g002240.4.1C	BolC01g002330.2J	BnaA01G0021300ZS	BnaC01G0024600ZS
BraA01g004390.4.1C	BolC01g004850.2J	BnaA01G0041400ZS	BnaC01G0047300ZS
BraA01g003400.4.1C	BolC01g003800.2J	BnaA01G0032700ZS	BnaC01G0037700ZS
BraA01g005770.4.1C	BolC01g006690.2J	BnaA01G0054100ZS	BnaC01G0063400ZS
BraA01g005550.4.1C	BolC01g006430.2J	BnaA01G0051900ZS	BnaC01G0060900ZS
BraA01g006710.4.1C	BolC01g007820.2J	BnaA01G0062200ZS	BnaC01G0075300ZS
BraA01g040310.4.1C	BolC01g049970.2J	BnaA01G0363800ZS	BnaC01G0453900ZS
BraA01g006930.4.1C	BolC01g008110.2J	BnaA01G0064700ZS	BnaC01G0077700ZS
BraA01g022230.4.1C	BolC01g026980.2J	BnaA01G0203400ZS	BnaC01G0254700ZS
BraA01g006770.4.1C	BolC01g007900.2J	BnaA01G0062900ZS	BnaC01G0076100ZS
BraA01g022450.4.1C	BolC01g027200.2J	BnaA01G0204800ZS	BnaC01G0257700ZS
BraA01g043680.4.1C	BolC01g054130.2J	BnaA01G0389400ZS	BnaC01G0490800ZS
BraA01g045990.4.1C	BolC01g056800.2J	BnaA01G0413200ZS	BnaC01G0502000ZS
BraA01g040150.4.1C	BolC01g049790.2J	BnaA01G0362200ZS	BnaC01G0452200ZS
BraA01g003020.4.1C	BolC01g003430.2J	BnaA01G0029200ZS	BnaC01G0034000ZS
BraA01g024470.4.1C	BolC01g030060.2J	BnaA01G0221800ZS	BnaC01G0282000ZS
BraA01g007800.4.1C	BolC01g009100.2J	BnaA01G0073500ZS	BnaC01G0086900ZS
BraA01g041590.4.1C	BolC01g051690.2J	BnaA01G0375500ZS	BnaC01G0470600ZS
BraA01g007860.4.1C	BolC01g009140.2J	BnaA01G0074000ZS	BnaC01G0087600ZS
BraA01g038180.4.1C	BolC01g047040.2J	BnaA01G0345800ZS	BnaC01G0428000ZS
BraA01g022100.4.1C	BolC01g026820.2J	BnaA01G0202400ZS	BnaC01G0254400ZS
BraA01g003430.4.1C	BolC01g003830.2J	BnaA01G0033000ZS	BnaC01G0038000ZS
BraA01g002400.4.1C	BolC01g002480.2J	BnaA01G0022900ZS	BnaC01G0026600ZS
BraA01g004990.4.1C	BolC01g005450.2J	BnaA01G0046900ZS	BnaC01G0053700ZS
BraA01g026500.4.1C	BolC01g032810.2J	BnaA01G0235300ZS	BnaC01G0305800ZS
BraA01g041910.4.1C	BolC01g052140.2J	BnaA01G0378800ZS	BnaC01G0475200ZS
BraA01g005330.4.1C	BolC01g006180.2J	BnaA01G0050200ZS	BnaC01G0058900ZS
BraA01g005110.4.1C	BolC01g005550.2J	BnaA01G0048200ZS	BnaC01G0055200ZS
BraA01g024410.4.1C	BolC01g029900.2J	BnaA01G0221400ZS	BnaC01G0281300ZS
BraA01g004590.4.1C	BolC01g005030.2J	BnaA01G0043100ZS	BnaC01G0049300ZS
BraA01g046490.4.1C	BolC01g057230.2J	BnaA01G0418000ZS	BnaC01G0497100ZS
BraA01g044620.4.1C	BolC01g055110.2J	BnaA01G0399300ZS	BnaC01G0514900ZS
BraA01g009640.4.1C	BolC01g011380.2J	BnaA01G0090000ZS	BnaC01G0109800ZS
BraA01g023760.4.1C	BolC01g029080.2J	BnaA01G0216000ZS	BnaC01G0273000ZS
BraA01g018260.4.1C	BolC01g022470.2J	BnaA01G0167100ZS	BnaC01G0215000ZS
BraA01g008950.4.1C	BolC01g010560.2J	BnaA01G0083900ZS	BnaC01G0102200ZS
BraA01g004710.4.1C	BolC01g005150.2J	BnaA01G0044200ZS	BnaC01G0050500ZS
BraA01g038340.4.1C	BolC01g047290.2J	BnaA01G0347300ZS	BnaC01G0429700ZS
BraA01g019260.4.1C	BolC01g023620.2J	BnaA01G0177300ZS	BnaC01G0227200ZS
BraA01g039720.4.1C	BolC01g049060.2J	BnaA01G0358400ZS	BnaC01G0445600ZS
BraA01g026510.4.1C	BolC01g032820.2J	BnaA01G0235400ZS	BnaC01G0305900ZS
BraA01g009330.4.1C	BolC01g010970.2J	BnaA01G0087100ZS	BnaC01G0105800ZS
BraA01g022760.4.1C	BolC01g027610.2J	BnaA01G0208100ZS	BnaC08G0315200ZS
BraA01g026130.4.1C	BolC01g032390.2J	BnaA01G0233800ZS	BnaC01G0300700ZS
BraA01g017200.4.1C	BolC01g020940.2J	BnaA01G0158400ZS	BnaC01G0201600ZS
BraA01g009480.4.1C	BolC01g011110.2J	BnaA01G0088200ZS	BnaC01G0107200ZS
BraA01g007110.4.1C	BolC01g008320.2J	BnaA01G0066400ZS	BnaC01G0079400ZS
BraA01g045240.4.1C	BolC01g056090.2J	BnaA01G0406100ZS	BnaC01G0508800ZS
BraA01g045390.4.1C	BolC01g056230.2J	BnaA01G0407800ZS	BnaC01G0507500ZS
BraA01g019510.4.1C	BolC01g023930.2J	BnaA01G0179500ZS	BnaC01G0229700ZS
BraA01g029650.4.1C	BolC01g036070.2J	BnaA01G0273900ZS	BnaC01G0334800ZS
BraA01g021920.4.1C	BolC01g026680.2J	BnaA01G0201100ZS	BnaC01G0252900ZS
BraA01g036410.4.1C	BolC01g044760.2J	BnaA01G0329100ZS	BnaC01G0407100ZS
BraA01g001840.4.1C	BolC01g001910.2J	BnaA01G0017600ZS	BnaC01G0020300ZS
BraA01g001620.4.1C	BolC01g001710.2J	BnaA01G0015200ZS	BnaC01G0017900ZS
BraA01g015080.4.1C	BolC01g018490.2J	BnaA01G0138400ZS	BnaC01G0176800ZS
BraA01g037690.4.1C	BolC01g046350.2J	BnaA01G0341200ZS	BnaC01G0421400ZS
BraA01g035130.4.1C	BolC01g042920.2J	BnaA01G0317200ZS	BnaC01G0392000ZS
BraA01g017480.4.1C	BolC01g021350.2J	BnaA01G0160300ZS	BnaC01G0205100ZS
BraA01g038200.4.1C	BolC01g047060.2J	BnaA01G0346000ZS	BnaC01G0428200ZS
BraA01g039560.4.1C	BolC01g048800.2J	BnaA01G0356800ZS	BnaC01G0443600ZS
BraA01g045080.4.1C	BolC01g055750.2J	BnaA01G0404700ZS	BnaC01G0510600ZS
BraA01g000970.4.1C	BolC01g001020.2J	BnaA01G0009300ZS	BnaC01G0011100ZS
BraA01g017170.4.1C	BolC01g020910.2J	BnaA01G0158100ZS	BnaC01G0201300ZS
BraA01g031660.4.1C	BolC01g038480.2J	BnaA01G0289100ZS	BnaC01G0354900ZS
BraA01g015170.4.1C	BolC01g018650.2J	BnaA01G0139300ZS	BnaC01G0177800ZS
BraA01g037560.4.1C	BolC01g046200.2J	BnaA01G0340000ZS	BnaC01G0420400ZS
BraA01g007480.4.1C	BolC01g008690.2J	BnaA01G0069900ZS	BnaC01G0082800ZS
BraA01g000910.4.1C	BolC01g000940.2J	BnaA01G0008800ZS	BnaC01G0010300ZS
BraA01g014240.4.1C	BolC01g017210.2J	BnaA01G0131300ZS	BnaC01G0165800ZS
BraA01g019200.4.1C	BolC01g023570.2J	BnaA01G0176800ZS	BnaC01G0226700ZS
BraA01g004770.4.1C	BolC01g005210.2J	BnaA01G0044800ZS	BnaC01G0051100ZS
BraA01g005170.4.1C	BolC01g005610.2J	BnaA01G0048800ZS	BnaC01G0055800ZS
BraA01g004240.4.1C	BolC01g004720.2J	BnaA01G0040300ZS	BnaC01G0046200ZS
BraA01g040060.4.1C	BolC01g049650.2J	BnaA01G0361100ZS	BnaC01G0451200ZS
BraA01g030010.4.1C	BolC01g036530.2J	BnaA01G0277100ZS	BnaC01G0339100ZS
BraA01g035470.4.1C	BolC01g043390.2J	BnaA01G0320100ZS	BnaC01G0395300ZS
BraA01g029560.4.1C	BolC01g035960.2J	BnaA01G0273100ZS	BnaC01G0333800ZS
BraA01g009510.4.1C	BolC01g011140.2J	BnaA01G0088600ZS	BnaC01G0107500ZS
BraA01g016770.4.1C	BolC01g020380.2J	BnaA01G0154300ZS	BnaC01G0195800ZS
BraA01g001310.4.1C	BolC01g001390.2J	BnaA01G0012500ZS	BnaC01G0014800ZS
BraA01g005840.4.1C	BolC01g006780.2J	BnaA01G0054800ZS	BnaC01G0064200ZS
BraA01g037780.4.1C	BolC01g046450.2J	BnaA01G0342200ZS	BnaC01G0422800ZS
BraA01g015710.4.1C	BolC01g019260.2J	BnaA01G0144500ZS	BnaC01G0183500ZS
BraA01g033620.4.1C	BolC01g040750.2J	BnaA01G0304600ZS	BnaC01G0377100ZS
BraA01g035930.4.1C	BolC01g044110.2J	BnaA01G0324500ZS	BnaC01G0401700ZS
BraA01g014630.4.1C	BolC01g018040.2J	BnaA01G0133900ZS	BnaC01G0172400ZS
BraA01g035990.4.1C	BolC01g044230.2J	BnaA01G0325200ZS	BnaC01G0402800ZS
BraA01g015850.4.1C	BolC01g019380.2J	BnaA01G0145600ZS	BnaC01G0184800ZS
BraA01g013540.4.1C	BolC01g016320.2J	BnaA01G0127000ZS	BnaC01G0158000ZS
BraA01g033760.4.1C	BolC01g041000.2J	BnaA01G0306200ZS	BnaC01G0378500ZS
BraA01g015930.4.1C	BolC01g019480.2J	BnaA01G0146200ZS	BnaC01G0186000ZS
BraA01g013240.4.1C	BolC01g015920.2J	BnaA01G0124600ZS	BnaC01G0154900ZS
BraA01g031230.4.1C	BolC01g037920.2J	BnaA01G0285700ZS	BnaC01G0349800ZS
BraA01g011070.4.1C	BolC01g013270.2J	BnaA01G0104400ZS	BnaC01G0127100ZS
BraA01g017720.4.1C	BolC01g021750.2J	BnaA01G0162500ZS	BnaC01G0209300ZS
BraA01g017640.4.1C	BolC01g021580.2J	BnaA01G0161800ZS	BnaC01G0206900ZS
BraA01g014160.4.1C	BolC01g017140.2J	BnaA01G0130700ZS	BnaC01G0165200ZS
BraA01g014930.4.1C	BolC01g018330.2J	BnaA01G0136800ZS	BnaC01G0175300ZS
BraA01g013020.4.1C	BolC01g015710.2J	BnaA01G0122900ZS	BnaC01G0152100ZS
BraA01g030590.4.1C	BolC01g037170.2J	BnaA01G0280700ZS	BnaC01G0344100ZS
BraA01g035690.4.1C	BolC01g043620.2J	BnaA01G0322000ZS	BnaC01G0398300ZS
BraA01g033380.4.1C	BolC01g040510.2J	BnaA01G0302800ZS	BnaC01G0373800ZS
BraA01g015470.4.1C	BolC01g019010.2J	BnaA01G0141900ZS	BnaC01G0180900ZS
BraA01g037860.4.1C	BolC01g046650.2J	BnaA01G0343000ZS	BnaC01G0423900ZS
BraA01g011590.4.1C	BolC01g013910.2J	BnaA01G0109900ZS	BnaC01G0133600ZS
BraA01g012400.4.1C	BolC01g014820.2J	BnaA01G0117600ZS	BnaC01G0143500ZS
BraA01g010590.4.1C	BolC01g012750.2J	BnaA01G0100000ZS	BnaC01G0122100ZS
BraA01g018640.4.1C	BolC01g022860.2J	BnaA01G0171200ZS	BnaC01G0219300ZS
BraA01g014710.4.1C	BolC01g018120.2J	BnaA01G0134600ZS	BnaC01G0173100ZS
BraA01g001920.4.1C	BolC01g002000.2J	BnaA01G0018300ZS	BnaC01G0021000ZS
BraA01g017500.4.1C	BolC01g021390.2J	BnaA01G0160500ZS	BnaC01G0205300ZS
BraA01g000670.4.1C	BolC01g000690.2J	BnaA01G0006700ZS	BnaC01G0007600ZS
BraA01g018420.4.1C	BolC01g022620.2J	BnaA01G0168700ZS	BnaC01G0216700ZS
BraA01g008260.4.1C	BolC01g009720.2J	BnaA01G0077500ZS	BnaC01G0093900ZS
BraA01g010750.4.1C	BolC01g012920.2J	BnaA01G0101500ZS	BnaC01G0123900ZS
BraA01g018480.4.1C	BolC01g022680.2J	BnaA01G0169500ZS	BnaC01G0217700ZS
BraA01g002840.4.1C	BolC01g003240.2J	BnaA01G0027000ZS	BnaC01G0032000ZS
BraA01g046550.4.1C	BolC01g057720.2J	BnaA01G0418600ZS	BnaC01G0496500ZS
BraA01g020750.4.1C	BolC01g025350.2J	BnaA01G0189800ZS	BnaC01G0240700ZS
BraA01g036250.4.1C	BolC01g044540.2J	BnaA01G0327800ZS	BnaC01G0405700ZS
BraA01g010470.4.1C	BolC01g012560.2J	BnaA01G0098500ZS	BnaC01G0120400ZS
BraA01g016030.4.1C	BolC01g019620.2J	BnaA01G0147400ZS	BnaC01G0187300ZS
BraA01g004870.4.1C	BolC01g005300.2J	BnaA01G0045800ZS	BnaC01G0052200ZS
BraA01g000450.4.1C	BolC01g000410.2J	BnaA01G0004400ZS	BnaC01G0004500ZS
BraA01g040890.4.1C	BolC01g050690.2J	BnaA01G0369400ZS	BnaC01G0461100ZS
BraA01g024160.4.1C	BolC01g029610.2J	BnaA01G0219100ZS	BnaC01G0278600ZS
BraA01g020670.4.1C	BolC01g025250.2J	BnaA01G0189000ZS	BnaC01G0239700ZS
BraA01g006250.4.1C	BolC01g007240.2J	BnaA01G0058600ZS	BnaC01G0070400ZS
BraA01g028640.4.1C	BolC01g034940.2J	BnaA01G0266100ZS	BnaC01G0325900ZS
BraA01g036390.4.1C	BolC01g044740.2J	BnaA01G0328800ZS	BnaC01G0406900ZS
BraA01g043320.4.1C	BolC01g053770.2J	BnaA01G0385200ZS	BnaC01G0493200ZS
BraA01g019180.4.1C	BolC01g023530.2J	BnaA01G0176600ZS	BnaC01G0226300ZS
BraA01g022700.4.1C	BolC01g027500.2J	BnaA01G0207400ZS	BnaC01G0260400ZS
BraA01g010310.4.1C	BolC01g012310.2J	BnaA01G0096500ZS	BnaC01G0117700ZS
BraA01g002620.4.1C	BolC01g002950.2J	BnaA01G0024900ZS	BnaC01G0029300ZS
BraA01g015410.4.1C	BolC01g018930.2J	BnaA01G0141400ZS	BnaC01G0180100ZS
BraA01g001290.4.1C	BolC01g001360.2J	BnaA01G0012300ZS	BnaC01G0014600ZS
BraA01g012700.4.1C	BolC01g015230.2J	BnaA01G0119900ZS	BnaC01G0147200ZS
BraA01g043400.4.1C	BolC01g053870.2J	BnaA01G0386300ZS	BnaC01G0492300ZS
BraA01g023320.4.1C	BolC02g032750.2J	BnaA01G0212400ZS	BnaC01G0266700ZS
BraA01g036110.4.1C	BolC01g044370.2J	BnaA01G0326400ZS	BnaC01G0403800ZS
BraA01g018200.4.1C	BolC01g022340.2J	BnaA01G0166800ZS	BnaC01G0214100ZS
BraA01g015210.4.1C	BolC01g018720.2J	BnaA01G0139400ZS	BnaC01G0177900ZS
BraA01g045710.4.1C	BolC01g056510.2J	BnaA01G0410900ZS	BnaC01G0504500ZS
BraA01g011290.4.1C	BolC01g013560.2J	BnaA01G0106500ZS	BnaC01G0130000ZS
BraA01g044920.4.1C	BolC01g055480.2J	BnaA01G0402800ZS	BnaC01G0512200ZS
BraA01g040080.4.1C	BolC01g049710.2J	BnaA01G0361300ZS	BnaC01G0451400ZS
BraA01g002100.4.1C	BolC01g002180.2J	BnaA01G0019900ZS	BnaC01G0022900ZS
BraA01g024750.4.1C	BolC01g030770.2J	BnaA01G0226000ZS	BnaC01G0285200ZS
BraA01g003230.4.1C	BolC01g003630.2J	BnaA01G0031000ZS	BnaC01G0036000ZS
BraA01g003340.4.1C	BolC01g003740.2J	BnaA01G0032100ZS	BnaC01G0037000ZS
BraA01g004500.4.1C	BolC01g004950.2J	BnaA01G0042600ZS	BnaC01G0048500ZS
BraA01g041500.4.1C	BolC01g051530.2J	BnaA01G0375200ZS	BnaC01G0468400ZS
BraA01g044890.4.1C	BolC01g055440.2J	BnaA01G0402600ZS	BnaC01G0512600ZS
BraA01g005520.4.1C	BolC01g006400.2J	BnaA01G0051600ZS	BnaC01G0060600ZS
BraA01g040120.4.1C	BolC01g049750.2J	BnaA01G0361800ZS	BnaC01G0451800ZS
BraA01g043650.4.1C	BolC01g054100.2J	BnaA01G0389000ZS	BnaC01G0490400ZS
BraA01g022240.4.1C	BolC01g026990.2J	BnaA01G0203500ZS	BnaC01G0254600ZS
BraA01g005260.4.1C	BolC01g005700.2J	BnaA01G0049500ZS	BnaC01G0056500ZS
BraA01g002320.4.1C	BolC01g002400.2J	BnaA01G0022100ZS	BnaC01G0025800ZS
BraA01g021440.4.1C	BolC01g026040.2J	BnaA01G0196200ZS	BnaC01G0247200ZS
BraA01g023370.4.1C	BolC01g028320.2J	BnaA01G0212900ZS	BnaC01G0267300ZS
BraA01g008940.4.1C	BolC01g010550.2J	BnaA01G0083800ZS	BnaC01G0102100ZS
BraA01g002290.4.1C	BolC01g002380.2J	BnaA01G0021800ZS	BnaC01G0025300ZS
BraA01g040090.4.1C	BolC01g049720.2J	BnaA01G0361500ZS	BnaC01G0451500ZS
BraA01g004720.4.1C	BolC01g005160.2J	BnaA01G0044300ZS	BnaC01G0050600ZS
BraA01g021330.4.1C	BolC01g025910.2J	BnaA01G0195200ZS	BnaC01G0246200ZS
BraA01g027460.4.1C	BolC01g033360.2J	BnaA01G0256600ZS	BnaC01G0314000ZS
BraA01g046670.4.1C	BolC01g057570.2J	BnaA01G0420200ZS	BnaC01G0494900ZS
BraA01g044560.4.1C	BolC01g055050.2J	BnaA01G0398700ZS	BnaC01G0515500ZS
BraA01g020040.4.1C	BolC01g024550.2J	BnaA01G0184100ZS	BnaC01G0234700ZS
BraA01g040670.4.1C	BolC01g050410.2J	BnaA01G0367300ZS	BnaC01G0458700ZS
BraA01g003780.4.1C	BolC01g004180.2J	BnaA01G0036500ZS	BnaC01G0041900ZS
BraA01g041030.4.1C	BolC01g050840.2J	BnaA01G0370700ZS	BnaC01G0463400ZS
BraA01g025550.4.1C	BolC01g031570.2J	BnaA01G0229800ZS	BnaC01G0294800ZS
BraA01g002430.4.1C	BolC01g002500.2J	BnaA01G0023100ZS	BnaC01G0026800ZS
BraA01g045830.4.1C	BolC01g056650.2J	BnaA01G0411800ZS	BnaC01G0503600ZS
BraA01g022340.4.1C	BolC01g027070.2J	BnaA01G0204200ZS	BnaC01G0256700ZS
BraA01g007700.4.1C	BolC01g009030.2J	BnaA01G0072500ZS	BnaC01G0086100ZS
BraA01g020280.4.1C	BolC01g024870.2J	BnaA01G0186900ZS	BnaC01G0237400ZS
BraA01g003090.4.1C	BolC01g003490.2J	BnaA01G0029800ZS	BnaC01G0034700ZS
BraA01g036130.4.1C	BolC01g044390.2J	BnaA01G0326500ZS	BnaC01G0404000ZS
BraA01g043900.4.1C	BolC01g054400.2J	BnaA01G0392600ZS	BnaC01G0486500ZS
BraA01g003120.4.1C	BolC01g003520.2J	BnaA01G0030100ZS	BnaC01G0035000ZS
BraA01g024170.4.1C	BolC01g029640.2J	BnaA01G0219200ZS	BnaC01G0278800ZS
BraA01g008710.4.1C	BolC01g010310.2J	BnaA01G0081900ZS	BnaC01G0099200ZS
BraA01g008470.4.1C	BolC01g010000.2J	BnaA01G0079700ZS	BnaC01G0096500ZS
BraA01g017120.4.1C	BolC01g020860.2J	BnaA01G0157600ZS	BnaC01G0200700ZS
BraA01g019050.4.1C	BolC01g023370.2J	BnaA01G0175400ZS	BnaC01G0224700ZS
BraA01g020170.4.1C	BolC01g024770.2J	BnaA01G0186000ZS	BnaC01G0236500ZS
BraA01g043980.4.1C	BolC01g054480.2J	BnaA01G0393200ZS	BnaC01G0483700ZS
BraA01g001400.4.1C	BolC01g001500.2J	BnaA01G0013400ZS	BnaC01G0015800ZS
BraA01g001160.4.1C	BolC01g001200.2J	BnaA01G0011000ZS	BnaC01G0012900ZS
BraA01g023510.4.1C	BolC01g028530.2J	BnaA01G0214100ZS	BnaC01G0268800ZS
BraA01g006430.4.1C	BolC01g007570.2J	BnaA01G0060200ZS	BnaC01G0072600ZS
BraA01g017230.4.1C	BolC01g021010.2J	BnaA01G0158600ZS	BnaC01G0202500ZS
BraA01g044120.4.1C	BolC01g054650.2J	BnaA01G0395000ZS	BnaC01G0485500ZS
BraA01g007120.4.1C	BolC01g008330.2J	BnaA01G0066500ZS	BnaC01G0079500ZS
BraA01g045360.4.1C	BolC01g056200.2J	BnaA01G0407500ZS	BnaC01G0507800ZS
BraA01g035220.4.1C	BolC01g043080.2J	BnaA01G0318100ZS	BnaC01G0393300ZS
BraA01g044010.4.1C	BolC01g054520.2J	BnaA01G0393500ZS	BnaC01G0484000ZS
BraA01g042450.4.1C	BolC01g052710.2J	BnaA01G0382700ZS	BnaC01G0480600ZS
BraA01g027510.4.1C	BolC01g033700.2J	BnaA01G0257000ZS	BnaC01G0315800ZS
BraA01g016210.4.1C	BolC01g019770.2J	BnaA01G0148900ZS	BnaC01G0188700ZS
BraA01g000350.4.1C	BolC01g000300.2J	BnaA01G0003300ZS	BnaC01G0003100ZS
BraA01g000830.4.1C	BolC01g000860.2J	BnaA01G0008200ZS	BnaC01G0009500ZS
BraA01g035000.4.1C	BolC01g042780.2J	BnaA01G0316400ZS	BnaC01G0391200ZS
BraA01g000720.4.1C	BolC01g000720.2J	BnaA01G0007000ZS	BnaC01G0007900ZS
BraA01g017340.4.1C	BolC01g021150.2J	BnaA01G0159300ZS	BnaC01G0203500ZS
BraA01g003700.4.1C	BolC01g004090.2J	BnaA01G0035800ZS	BnaC01G0041300ZS
BraA01g006210.4.1C	BolC01g007160.2J	BnaA01G0058100ZS	BnaC01G0070000ZS
BraA01g017670.4.1C	BolC01g021700.2J	BnaA01G0162100ZS	BnaC01G0208900ZS
BraA01g007560.4.1C	BolC01g008800.2J	BnaA01G0070800ZS	BnaC01G0083900ZS
BraA01g013840.4.1C	BolC01g016720.2J	BnaA01G0129500ZS	BnaC01G0161400ZS
BraA01g018830.4.1C	BolC01g023120.2J	BnaA01G0173100ZS	BnaC01G0221700ZS
BraA01g022710.4.1C	BolC01g027560.2J	BnaA01G0207500ZS	BnaC01G0260500ZS
BraA01g008720.4.1C	BolC01g010320.2J	BnaA01G0082000ZS	BnaC01G0099300ZS
BraA01g032850.4.1C	BolC01g039860.2J	BnaA01G0298200ZS	BnaC01G0367600ZS
BraA01g031610.4.1C	BolC01g038440.2J	BnaA01G0288700ZS	BnaC01G0354600ZS
BraA01g012570.4.1C	BolC01g015040.2J	BnaA01G0118800ZS	BnaC01G0145000ZS
BraA01g041720.4.1C	BolC01g051800.2J	BnaA01G0376600ZS	BnaC01G0471800ZS
BraA01g045610.4.1C	BolC01g056430.2J	BnaA01G0410000ZS	BnaC01G0505400ZS
BraA01g036570.4.1C	BolC01g044940.2J	BnaA01G0331100ZS	BnaC01G0409300ZS
BraA01g003450.4.1C	BolC01g003840.2J	BnaA01G0033100ZS	BnaC01G0038100ZS
BraA01g021110.4.1C	BolC01g025690.2J	BnaA01G0192800ZS	BnaC01G0243700ZS
BraA01g031470.4.1C	BolC01g038260.2J	BnaA01G0287600ZS	BnaC01G0352900ZS
BraA01g007450.4.1C	BolC01g008660.2J	BnaA01G0069600ZS	BnaC01G0082400ZS
BraA01g021190.4.1C	BolC01g025790.2J	BnaA01G0194100ZS	BnaC01G0244800ZS
BraA01g045500.4.1C	BolC01g056330.2J	BnaA01G0409000ZS	BnaC01G0506300ZS
BraA01g012210.4.1C	BolC01g014600.2J	BnaA01G0115700ZS	BnaC01G0141200ZS
BraA01g012240.4.1C	BolC01g014660.2J	BnaA01G0116200ZS	BnaC01G0141700ZS
BraA01g014580.4.1C	BolC01g017930.2J	BnaA01G0133300ZS	BnaC01G0171800ZS
BraA01g012290.4.1C	BolC01g014700.2J	BnaA01G0116500ZS	BnaC01G0142300ZS
BraA01g016930.4.1C	BolC01g020670.2J	BnaA01G0155800ZS	BnaC01G0198200ZS
BraA01g020940.4.1C	BolC01g025590.2J	BnaA01G0191700ZS	BnaC01G0242500ZS
BraA01g035600.4.1C	BolC01g043540.2J	BnaA01G0321200ZS	BnaC01G0397000ZS
BraA01g013560.4.1C	BolC01g016380.2J	BnaA01G0127200ZS	BnaC01G0158300ZS
BraA01g016820.4.1C	BolC01g020470.2J	BnaA01G0154800ZS	BnaC01G0196200ZS
BraA01g032350.4.1C	BolC01g039300.2J	BnaA01G0294100ZS	BnaC01G0362900ZS
BraA01g011160.4.1C	BolC01g013420.2J	BnaA01G0105600ZS	BnaC01G0128500ZS
BraA01g012100.4.1C	BolC01g014490.2J	BnaA01G0114800ZS	BnaC01G0140000ZS
BraA01g015910.4.1C	BolC01g019450.2J	BnaA01G0145900ZS	BnaC01G0185700ZS
BraA01g031110.4.1C	BolC01g037750.2J	BnaA01G0285200ZS	BnaC01G0348700ZS
BraA01g013150.4.1C	BolC01g015830.2J	BnaA01G0123700ZS	BnaC01G0153300ZS
BraA01g039970.4.1C	BolC01g049520.2J	BnaA01G0360200ZS	BnaC01G0449900ZS
BraA01g014360.4.1C	BolC01g017460.2J	BnaA01G0131700ZS	BnaC01G0168100ZS
BraA01g014470.4.1C	BolC01g017640.2J	BnaA01G0132300ZS	BnaC01G0169000ZS
BraA01g010030.4.1C	BolC01g012030.2J	BnaA01G0093900ZS	BnaC01G0114900ZS
BraA01g031250.4.1C	BolC01g037970.2J	BnaA01G0285900ZS	BnaC01G0350700ZS
BraA01g039620.4.1C	BolC01g048940.2J	BnaA01G0357400ZS	BnaC01G0444500ZS
BraA01g035800.4.1C	BolC01g043890.2J	BnaA01G0323100ZS	BnaC01G0400000ZS
BraA01g032460.4.1C	BolC01g039430.2J	BnaA01G0294800ZS	BnaC01G0363800ZS
BraA01g015380.4.1C	BolC01g018890.2J	BnaA01G0141100ZS	BnaC01G0179700ZS
BraA01g011490.4.1C	BolC01g013790.2J	BnaA01G0108700ZS	BnaC01G0132300ZS
BraA01g032270.4.1C	BolC01g039220.2J	BnaA01G0293300ZS	BnaC01G0362300ZS
BraA01g011050.4.1C	BolC01g013250.2J	BnaA01G0104300ZS	BnaC01G0127000ZS
BraA01g009050.4.1C	BolC01g010660.2J	BnaA01G0084700ZS	BnaC01G0103100ZS
BraA01g014170.4.1C	BolC01g017150.2J	BnaA01G0130800ZS	BnaC01G0165300ZS
BraA01g013010.4.1C	BolC01g015700.2J	BnaA01G0122800ZS	BnaC01G0152000ZS
BraA01g034390.4.1C	BolC01g042050.2J	BnaA01G0310400ZS	BnaC01G0384900ZS
BraA01g031830.4.1C	BolC01g038630.2J	BnaA01G0290500ZS	BnaC01G0356000ZS
BraA01g012710.4.1C	BolC01g015300.2J	BnaA01G0120400ZS	BnaC01G0147900ZS
BraA01g015270.4.1C	BolC01g018790.2J	BnaA01G0140000ZS	BnaC01G0178600ZS
BraA01g013120.4.1C	BolC01g015790.2J	BnaA01G0123400ZS	BnaC01G0152700ZS
BraA01g011380.4.1C	BolC01g013650.2J	BnaA01G0107400ZS	BnaC01G0130900ZS
BraA01g008110.4.1C	BolC01g009510.2J	BnaA01G0076800ZS	BnaC01G0092300ZS
BraA01g031030.4.1C	BolC01g037680.2J	BnaA01G0284700ZS	BnaC01G0348100ZS
BraA01g007010.4.1C	BolC01g008240.2J	BnaA01G0065500ZS	BnaC01G0078600ZS
BraA01g026020.4.1C	BolC01g032310.2J	BnaA01G0233300ZS	BnaC01G0300000ZS
BraA01g032490.4.1C	BolC01g039460.2J	BnaA01G0294900ZS	BnaC01G0364100ZS
BraA01g009490.4.1C	BolC01g011120.2J	BnaA01G0088300ZS	BnaC01G0107300ZS
BraA01g020810.4.1C	BolC01g025410.2J	BnaA01G0190500ZS	BnaC01G0241200ZS
BraA01g009460.4.1C	BolC01g011080.2J	BnaA01G0088100ZS	BnaC01G0107100ZS
BraA01g011910.4.1C	BolC01g014290.2J	BnaA01G0113100ZS	BnaC01G0137900ZS
BraA01g011800.4.1C	BolC01g014160.2J	BnaA01G0112000ZS	BnaC01G0135800ZS
BraA01g021940.4.1C	BolC01g026700.2J	BnaA01G0201300ZS	BnaC01G0253000ZS
BraA01g021910.4.1C	BolC01g026670.2J	BnaA01G0201000ZS	BnaC01G0252700ZS
BraA01g028270.4.1C	BolC01g034460.2J	BnaA01G0263900ZS	BnaC01G0325000ZS
BraA01g012900.4.1C	BolC01g015550.2J	BnaA01G0122100ZS	BnaC01G0150700ZS
BraA01g040950.4.1C	BolC01g050720.2J	BnaA01G0370100ZS	BnaC01G0461800ZS
BraA01g036160.4.1C	BolC01g044430.2J	BnaA01G0326800ZS	BnaC01G0404500ZS
BraA01g017040.4.1C	BolC01g020760.2J	BnaA01G0156600ZS	BnaC01G0199300ZS
BraA01g019800.4.1C	BolC01g024260.2J	BnaA01G0182100ZS	BnaC01G0232900ZS
BraA01g024140.4.1C	BolC01g029550.2J	BnaA01G0218900ZS	BnaC01G0278200ZS
BraA01g021800.4.1C	BolC01g026510.2J	BnaA01G0199700ZS	BnaC01G0251500ZS
BraA01g018170.4.1C	BolC01g022290.2J	BnaA01G0166500ZS	BnaC01G0213800ZS
BraA01g019270.4.1C	BolC01g023660.2J	BnaA01G0177400ZS	BnaC01G0227300ZS
BraA01g005020.4.1C	BolC01g005480.2J	BnaA01G0047400ZS	BnaC01G0054400ZS
BraA01g037180.4.1C	BolC01g045660.2J	BnaA01G0335900ZS	BnaC01G0415800ZS
BraA01g038920.4.1C	BolC01g048010.2J	BnaA01G0352200ZS	BnaC01G0436700ZS
BraA01g037370.4.1C	BolC01g045860.2J	BnaA01G0338100ZS	BnaC01G0417800ZS
BraA01g033260.4.1C	BolC01g040380.2J	BnaA01G0301900ZS	BnaC01G0372600ZS
BraA01g010360.4.1C	BolC01g012400.2J	BnaA01G0097000ZS	BnaC01G0118600ZS
BraA01g032520.4.1C	BolC01g039580.2J	BnaA01G0295400ZS	BnaC01G0364600ZS
BraA01g001490.4.1C	BolC01g001580.2J	BnaA01G0014100ZS	BnaC01G0016700ZS
BraA01g033150.4.1C	BolC01g040290.2J	BnaA01G0300800ZS	BnaC01G0371500ZS
BraA01g005380.4.1C	BolC01g006280.2J	BnaA01G0050700ZS	BnaC01G0059500ZS
BraA01g042050.4.1C	BolC01g052270.2J	BnaA01G0380100ZS	BnaC01G0477500ZS
BraA01g042270.4.1C	BolC01g052470.2J	BnaA01G0381300ZS	BnaC01G0479000ZS
BraA01g005350.4.1C	BolC01g006200.2J	BnaA01G0050400ZS	BnaC01G0059100ZS
BraA01g000280.4.1C	BolC01g000220.2J	BnaA01G0002700ZS	BnaC01G0002200ZS
BraA01g032160.4.1C	BolC01g039090.2J	BnaA01G0292800ZS	BnaC01G0360900ZS
BraA01g006590.4.1C	BolC01g007700.2J	BnaA01G0061300ZS	BnaC01G0074300ZS
BraA01g009240.4.1C	BolC01g010860.2J	BnaA01G0086300ZS	BnaC01G0104900ZS
BraA01g008030.4.1C	BolC01g009430.2J	BnaA01G0076000ZS	BnaC01G0091500ZS
BraA01g007490.4.1C	BolC01g008700.2J	BnaA01G0070000ZS	BnaC01G0082900ZS
BraA01g019490.4.1C	BolC01g023910.2J	BnaA01G0179300ZS	BnaC01G0229500ZS
BraA01g009380.4.1C	BolC01g011020.2J	BnaA01G0087600ZS	BnaC01G0106400ZS
BraA01g039910.4.1C	BolC01g049400.2J	BnaA01G0359800ZS	BnaC01G0449100ZS
BraA01g028250.4.1C	BolC01g034400.2J	BnaA01G0263600ZS	BnaC01G0325500ZS
BraA01g000390.4.1C	BolC01g000340.2J	BnaA01G0003700ZS	BnaC01G0003700ZS
BraA01g024700.4.1C	BolC01g030790.2J	BnaA01G0226300ZS	BnaC01G0285000ZS
BraA01g043370.4.1C	BolC01g053840.2J	BnaA01G0385900ZS	BnaC01G0492600ZS
BraA01g041440.4.1C	BolC01g051430.2J	BnaA01G0374400ZS	BnaC01G0467600ZS
BraA01g003310.4.1C	BolC01g003710.2J	BnaA01G0031800ZS	BnaC01G0036700ZS
BraA01g024780.4.1C	BolC01g030640.2J	BnaA01G0225500ZS	BnaC01G0285900ZS
BraA01g009980.4.1C	BolC01g011960.2J	BnaA01G0093000ZS	BnaC01G0114000ZS
BraA01g041220.4.1C	BolC01g051030.2J	BnaA01G0372700ZS	BnaC01G0465200ZS
BraA01g007730.4.1C	BolC01g009050.2J	BnaA01G0072800ZS	BnaC01G0086300ZS
BraA01g045860.4.1C	BolC01g056670.2J	BnaA01G0412000ZS	BnaC01G0503300ZS
BraA01g003300.4.1C	BolC01g003700.2J	BnaA01G0031700ZS	BnaC01G0036600ZS
BraA01g003170.4.1C	BolC01g003570.2J	BnaA01G0030600ZS	BnaC01G0035500ZS
BraA01g003040.4.1C	BolC01g003450.2J	BnaA01G0029400ZS	BnaC01G0034200ZS
BraA01g003480.4.1C	BolC01g003870.2J	BnaA01G0033400ZS	BnaC01G0038400ZS
BraA01g003590.4.1C	BolC01g003980.2J	BnaA01G0034600ZS	BnaC01G0039500ZS
BraA01g008880.4.1C	BolC01g010490.2J	BnaA01G0083300ZS	BnaC01G0101200ZS
BraA01g041190.4.1C	BolC01g051000.2J	BnaA01G0372400ZS	BnaC01G0464900ZS
BraA01g006480.4.1C	BolC01g007600.2J	BnaA01G0060500ZS	BnaC01G0072900ZS
BraA01g019020.4.1C	BolC01g023340.2J	BnaA01G0175000ZS	BnaC01G0224400ZS
BraA01g001130.4.1C	BolC01g001170.2J	BnaA01G0010700ZS	BnaC01G0012500ZS
BraA01g043590.4.1C	BolC01g054060.2J	BnaA01G0388500ZS	BnaC01G0489600ZS
BraA01g041880.4.1C	BolC01g052120.2J	BnaA01G0378500ZS	BnaC01G0475000ZS
BraA01g019190.4.1C	BolC01g023560.2J	BnaA01G0176700ZS	BnaC01G0226600ZS
BraA01g041080.4.1C	BolC01g050880.2J	BnaA01G0371300ZS	BnaC01G0463800ZS
BraA01g044590.4.1C	BolC01g055080.2J	BnaA01G0399000ZS	BnaC01G0515200ZS
BraA01g024230.4.1C	BolC01g029690.2J	BnaA01G0219700ZS	BnaC01G0279300ZS
BraA01g045520.4.1C	BolC01g056350.2J	BnaA01G0409300ZS	BnaC01G0506000ZS
BraA01g024340.4.1C	BolC01g029850.2J	BnaA01G0220600ZS	BnaC01G0280400ZS
BraA01g021520.4.1C	BolC01g026160.2J	BnaA01G0197000ZS	BnaC01G0248400ZS
BraA01g019110.4.1C	BolC01g023440.2J	BnaA01G0175900ZS	BnaC01G0225500ZS
BraA01g039490.4.1C	BolC01g048760.2J	BnaA01G0356400ZS	BnaC01G0443200ZS
BraA01g002600.4.1C	BolC01g002930.2J	BnaA01G0024700ZS	BnaC01G0029000ZS
BraA01g041770.4.1C	BolC01g051850.2J	BnaA01G0377100ZS	BnaC01G0472500ZS
BraA01g004750.4.1C	BolC01g005200.2J	BnaA01G0044700ZS	BnaC01G0051000ZS
BraA01g041110.4.1C	BolC01g050920.2J	BnaA01G0371600ZS	BnaC01G0464100ZS
BraA01g026540.4.1C	BolC01g032830.2J	BnaA01G0235500ZS	BnaC01G0306100ZS
BraA01g042080.4.1C	BolC01g052300.2J	BnaA01G0380500ZS	BnaC01G0477800ZS
BraA01g002710.4.1C	BolC01g003050.2J	BnaA01G0025700ZS	BnaC01G0030200ZS
BraA01g006570.4.1C	BolC01g007680.2J	BnaA01G0061100ZS	BnaC01G0074100ZS
BraA01g021030.4.1C	BolC01g025640.2J	BnaA01G0192300ZS	BnaC01G0243100ZS
BraA01g039690.4.1C	BolC01g049030.2J	BnaA01G0358100ZS	BnaC01G0445300ZS
BraA01g029960.4.1C	BolC01g036460.2J	BnaA01G0276600ZS	BnaC01G0338600ZS
BraA01g021300.4.1C	BolC01g025880.2J	BnaA01G0194900ZS	BnaC01G0245900ZS
BraA01g021410.4.1C	BolC01g025990.2J	BnaA01G0195700ZS	BnaC01G0246600ZS
BraA01g006260.4.1C	BolC01g007250.2J	BnaA01G0058700ZS	BnaC01G0070500ZS
BraA01g006680.4.1C	BolC01g007770.2J	BnaA01G0061900ZS	BnaC01G0074900ZS
BraA01g041390.4.1C	BolC01g051230.2J	BnaA01G0373900ZS	BnaC01G0466800ZS
BraA01g000330.4.1C	BolC01g000280.2J	BnaA01G0003100ZS	BnaC01G0002800ZS
BraA01g009990.4.1C	BolC01g011980.2J	BnaA01G0093100ZS	BnaC01G0114100ZS
BraA01g039300.4.1C	BolC01g048520.2J	BnaA01G0354400ZS	BnaC01G0440900ZS
BraA01g001330.4.1C	BolC01g001420.2J	BnaA01G0012700ZS	BnaC01G0015000ZS
BraA01g006920.4.1C	BolC01g008100.2J	BnaA01G0064600ZS	BnaC01G0077500ZS
BraA01g027650.4.1C	BolC01g033790.2J	BnaA01G0258000ZS	BnaC01G0316500ZS
BraA01g046460.4.1C	BolC01g057190.2J	BnaA01G0417700ZS	BnaC01G0497400ZS
BraA01g044170.4.1C	BolC01g054680.2J	BnaA01G0395200ZS	BnaC01G0485700ZS
BraA01g018330.4.1C	BolC01g022550.2J	BnaA01G0167900ZS	BnaC01G0215800ZS
BraA01g044200.4.1C	BolC01g054720.2J	BnaA01G0395500ZS	BnaC01G0486000ZS
BraA01g036210.4.1C	BolC01g044510.2J	BnaA01G0327300ZS	BnaC01G0405300ZS
BraA01g046570.4.1C	BolC01g057690.2J	BnaA01G0418900ZS	BnaC01G0496200ZS
BraA01g036490.4.1C	BolC01g044840.2J	BnaA01G0330000ZS	BnaC01G0407900ZS
BraA01g016240.4.1C	BolC01g019820.2J	BnaA01G0149300ZS	BnaC01G0189400ZS
BraA01g016020.4.1C	BolC01g019610.2J	BnaA01G0147100ZS	BnaC01G0187000ZS
BraA01g012960.4.1C	BolC01g015610.2J	BnaA01G0122300ZS	BnaC01G0151400ZS
BraA01g031690.4.1C	BolC01g038500.2J	BnaA01G0289300ZS	BnaC01G0355100ZS
BraA01g016260.4.1C	BolC01g019860.2J	BnaA01G0149400ZS	BnaC01G0190000ZS
BraA01g036540.4.1C	BolC01g044900.2J	BnaA01G0330700ZS	BnaC01G0408600ZS
BraA01g024090.4.1C	BolC01g029510.2J	BnaA01G0218700ZS	BnaC01G0277700ZS
BraA01g036100.4.1C	BolC01g044360.2J	BnaA01G0326200ZS	BnaC01G0403700ZS
BraA01g022960.4.1C	BolC01g027940.2J	BnaA01G0209700ZS	BnaC01G0264400ZS
BraA01g001930.4.1C	BolC01g002010.2J	BnaA01G0018400ZS	BnaC01G0021100ZS
BraA01g018550.4.1C	BolC01g022730.2J	BnaA01G0170200ZS	BnaC01G0218400ZS
BraA01g024010.4.1C	BolC01g029400.2J	BnaA01G0218200ZS	BnaC01G0276900ZS
BraA01g019820.4.1C	BolC01g024320.2J	BnaA01G0182400ZS	BnaC01G0233000ZS
BraA01g000550.4.1C	BolC01g000500.2J	BnaA01G0005200ZS	BnaC01G0005500ZS
BraA01g026490.4.1C	BolC01g032750.2J	BnaA01G0235200ZS	BnaC01G0305400ZS
BraA01g017510.4.1C	BolC01g021400.2J	BnaA01G0160600ZS	BnaC01G0205500ZS
BraA01g039360.4.1C	BolC01g048580.2J	BnaA01G0354900ZS	BnaC01G0441500ZS
BraA01g045750.4.1C	BolC01g056560.2J	BnaA01G0411200ZS	BnaC01G0504200ZS
BraA01g014940.4.1C	BolC01g018340.2J	BnaA01G0136900ZS	BnaC01G0175400ZS
BraA01g032910.4.1C	BolC01g039960.2J	BnaA01G0298800ZS	BnaC01G0368200ZS
BraA01g009820.4.1C	BolC01g011680.2J	BnaA01G0091600ZS	BnaC01G0111600ZS
BraA01g032990.4.1C	BolC01g040080.2J	BnaA01G0299400ZS	BnaC01G0369500ZS
BraA01g011360.4.1C	BolC01g013630.2J	BnaA01G0107200ZS	BnaC01G0130700ZS
BraA01g040510.4.1C	BolC01g050230.2J	BnaA01G0365700ZS	BnaC01G0456400ZS
BraA01g009560.4.1C	BolC01g011250.2J	BnaA01G0089100ZS	BnaC01G0108600ZS
BraA01g016460.4.1C	BolC01g020010.2J	BnaA01G0151000ZS	BnaC01G0191600ZS
BraA01g017620.4.1C	BolC01g021560.2J	BnaA01G0161600ZS	BnaC01G0206700ZS
BraA01g017840.4.1C	BolC01g021850.2J	BnaA01G0163600ZS	BnaC01G0210100ZS
BraA01g046680.4.1C	BolC01g057540.2J	BnaA01G0420500ZS	BnaC01G0494600ZS
BraA01g000880.4.1C	BolC01g000920.2J	BnaA01G0008600ZS	BnaC01G0010100ZS
BraA01g021470.4.1C	BolC01g026060.2J	BnaA01G0196400ZS	BnaC01G0247600ZS
BraA01g018660.4.1C	BolC01g022880.2J	BnaA01G0171400ZS	BnaC01G0219500ZS
BraA01g029140.4.1C	BolC01g035470.2J	BnaA01G0270200ZS	BnaC01G0330500ZS
BraA01g008550.4.1C	BolC01g010160.2J	BnaA01G0080600ZS	BnaC01G0097900ZS
BraA01g007620.4.1C	BolC01g008910.2J	BnaA01G0071700ZS	BnaC01G0084900ZS
BraA01g000770.4.1C	BolC01g000800.2J	BnaA01G0007700ZS	BnaC01G0008800ZS
BraA01g011080.4.1C	BolC01g013280.2J	BnaA01G0104500ZS	BnaC01G0127300ZS
BraA01g017730.4.1C	BolC01g021760.2J	BnaA01G0162600ZS	BnaC01G0209400ZS
BraA01g032410.4.1C	BolC01g039340.2J	BnaA01G0294400ZS	BnaC01G0363100ZS
BraA01g013390.4.1C	BolC01g016090.2J	BnaA01G0125900ZS	BnaC01G0156300ZS
BraA01g014610.4.1C	BolC01g018010.2J	BnaA01G0133700ZS	BnaC01G0172200ZS
BraA01g014640.4.1C	BolC01g018060.2J	BnaA01G0134000ZS	BnaC01G0172500ZS
BraA01g031410.4.1C	BolC01g038180.2J	BnaA01G0286900ZS	BnaC01G0352000ZS
BraA01g034750.4.1C	BolC01g042430.2J	BnaA01G0314600ZS	BnaC01G0388800ZS
BraA01g012300.4.1C	BolC01g014710.2J	BnaA01G0116600ZS	BnaC01G0142400ZS
BraA01g036980.4.1C	BolC01g045460.2J	BnaA01G0334800ZS	BnaC01G0414300ZS
BraA01g032630.4.1C	BolC01g039670.2J	BnaA01G0296400ZS	BnaC01G0365600ZS
BraA01g029110.4.1C	BolC01g035450.2J	BnaA01G0269700ZS	BnaC01G0330400ZS
BraA01g014830.4.1C	BolC01g018240.2J	BnaA01G0135800ZS	BnaC01G0174500ZS
BraA01g014890.4.1C	BolC01g018290.2J	BnaA01G0136400ZS	BnaC01G0174900ZS
BraA01g014340.4.1C	BolC01g017310.2J	BnaA01G0131500ZS	BnaC01G0166700ZS
BraA01g014660.4.1C	BolC01g018080.2J	BnaA01G0134200ZS	BnaC01G0172700ZS
BraA01g016950.4.1C	BolC01g020690.2J	BnaA01G0156000ZS	BnaC01G0198400ZS
BraA01g016760.4.1C	BolC01g020350.2J	BnaA01G0154200ZS	BnaC01G0195400ZS
BraA01g012410.4.1C	BolC01g014840.2J	BnaA01G0117800ZS	BnaC01G0143700ZS
BraA01g019990.4.1C	BolC01g024480.2J	BnaA01G0183400ZS	BnaC01G0234100ZS
BraA01g013860.4.1C	BolC01g016750.2J	BnaA01G0129700ZS	BnaC01G0161700ZS
BraA01g011410.4.1C	BolC01g013700.2J	BnaA01G0107800ZS	BnaC01G0131500ZS
BraA01g034340.4.1C	BolC01g041980.2J	BnaA01G0310100ZS	BnaC01G0384500ZS
BraA01g034560.4.1C	BolC01g042200.2J	BnaA01G0312300ZS	BnaC01G0386300ZS
BraA01g011580.4.1C	BolC01g013900.2J	BnaA01G0109800ZS	BnaC01G0133500ZS
BraA01g016650.4.1C	BolC01g020210.2J	BnaA01G0153000ZS	BnaC01G0194100ZS
BraA01g016120.4.1C	BolC01g019670.2J	BnaA01G0148000ZS	BnaC01G0187800ZS
BraA01g011300.4.1C	BolC01g013570.2J	BnaA01G0106600ZS	BnaC01G0130100ZS
BraA01g019710.4.1C	BolC01g024110.2J	BnaA01G0181300ZS	BnaC01G0231500ZS
BraA01g008190.4.1C	BolC01g009680.2J	BnaA01G0077100ZS	BnaC01G0093200ZS
BraA01g011690.4.1C	BolC01g014010.2J	BnaA01G0110900ZS	BnaC01G0134500ZS
BraA01g034830.4.1C	BolC01g042540.2J	BnaA01G0315400ZS	BnaC01G0389500ZS
BraA01g016230.4.1C	BolC01g019790.2J	BnaA01G0149100ZS	BnaC01G0188900ZS
BraA01g019550.4.1C	BolC01g023980.2J	BnaA01G0179900ZS	BnaC01G0230200ZS
BraA01g009410.4.1C	BolC01g011050.2J	BnaA01G0087900ZS	BnaC01G0106800ZS
BraA01g001710.4.1C	BolC01g001790.2J	BnaA01G0016200ZS	BnaC01G0019000ZS
BraA01g011960.4.1C	BolC01g014360.2J	BnaA01G0113600ZS	BnaC01G0138500ZS
BraA01g029600.4.1C	BolC01g036030.2J	BnaA01G0273400ZS	BnaC01G0334300ZS
BraA01g021960.4.1C	BolC01g026730.2J	BnaA01G0201600ZS	BnaC01G0253300ZS
BraA01g019520.4.1C	BolC01g023940.2J	BnaA01G0179600ZS	BnaC01G0229800ZS
BraA01g009320.4.1C	BolC01g010950.2J	BnaA01G0087000ZS	BnaC01G0105600ZS
BraA01g037400.4.1C	BolC01g045910.2J	BnaA01G0338600ZS	BnaC01G0418200ZS
BraA01g001850.4.1C	BolC01g001940.2J	BnaA01G0017700ZS	BnaC01G0020400ZS
BraA01g001880.4.1C	BolC01g001970.2J	BnaA01G0018000ZS	BnaC01G0020700ZS
BraA01g001690.4.1C	BolC01g001780.2J	BnaA01G0016100ZS	BnaC01G0018900ZS
BraA01g037680.4.1C	BolC01g046340.2J	BnaA01G0341100ZS	BnaC01G0421300ZS
BraA01g031990.4.1C	BolC01g038780.2J	BnaA01G0291500ZS	BnaC01G0357600ZS
BraA01g008080.4.1C	BolC01g009480.2J	BnaA01G0076400ZS	BnaC01G0091900ZS
BraA01g029410.4.1C	BolC01g035710.2J	BnaA01G0271600ZS	BnaC01G0332100ZS
BraA01g011600.4.1C	BolC01g013920.2J	BnaA01G0110100ZS	BnaC01G0133700ZS
BraA01g019300.4.1C	BolC01g023690.2J	BnaA01G0177600ZS	BnaC01G0227800ZS
BraA01g029550.4.1C	BolC01g035930.2J	BnaA01G0272900ZS	BnaC01G0333500ZS
BraA01g019740.4.1C	BolC01g024140.2J	BnaA01G0181600ZS	BnaC01G0231900ZS
BraA01g017320.4.1C	BolC01g021130.2J	BnaA01G0159100ZS	BnaC01G0203300ZS
BraA01g009770.4.1C	BolC01g011620.2J	BnaA01G0091000ZS	BnaC01G0111000ZS
BraA01g039520.4.1C	BolC01g048790.2J	BnaA01G0356600ZS	BnaC01G0443400ZS
BraA01g011660.4.1C	BolC01g013990.2J	BnaA01G0110800ZS	BnaC01G0134400ZS
BraA01g001550.4.1C	BolC01g001610.2J	BnaA01G0014500ZS	BnaC01G0017000ZS
BraA01g036530.4.1C	BolC01g044890.2J	BnaA01G0330600ZS	BnaC01G0408500ZS
BraA01g024310.4.1C	BolC01g029820.2J	BnaA01G0220300ZS	BnaC01G0280100ZS
BraA01g021630.4.1C	BolC01g026320.2J	BnaA01G0198300ZS	BnaC01G0250300ZS
BraA01g044610.4.1C	BolC01g055100.2J	BnaA01G0399200ZS	BnaC01G0515000ZS
BraA01g044640.4.1C	BolC01g055140.2J	BnaA01G0399700ZS	BnaC01G0514700ZS
BraA01g032110.4.1C	BolC01g038910.2J	BnaA01G0292300ZS	BnaC01G0358700ZS
BraA01g021540.4.1C	BolC01g026200.2J	BnaA01G0197200ZS	BnaC01G0249200ZS
BraA01g001410.4.1C	BolC01g001510.2J	BnaA01G0013500ZS	BnaC01G0015900ZS
BraA01g009660.4.1C	BolC01g011400.2J	BnaA01G0090100ZS	BnaC01G0110000ZS
BraA01g044750.4.1C	BolC01g055280.2J	BnaA01G0400900ZS	BnaC01G0513700ZS
BraA01g034640.4.1C	BolC01g042300.2J	BnaA01G0313300ZS	BnaC01G0387300ZS
BraA01g010190.4.1C	BolC01g012170.2J	BnaA01G0095600ZS	BnaC01G0116900ZS
BraA01g033090.4.1C	BolC01g040190.2J	BnaA01G0300300ZS	BnaC01G0370600ZS
BraA01g024420.4.1C	BolC01g029910.2J	BnaA01G0221500ZS	BnaC01G0281400ZS
BraA01g011740.4.1C	BolC01g014100.2J	BnaA01G0111500ZS	BnaC01G0135100ZS
BraA01g011630.4.1C	BolC01g013950.2J	BnaA01G0110500ZS	BnaC01G0134100ZS
BraA01g029880.4.1C	BolC01g036360.2J	BnaA01G0275900ZS	BnaC01G0337800ZS
BraA01g010080.4.1C	BolC01g012080.2J	BnaA01G0094200ZS	BnaC01G0115800ZS
BraA01g039740.4.1C	BolC01g049110.2J	BnaA01G0358900ZS	BnaC01G0446000ZS
BraA01g021990.4.1C	BolC01g026760.2J	BnaA01G0202000ZS	BnaC01G0253600ZS
BraA01g016980.4.1C	BolC01g020720.2J	BnaA01G0156300ZS	BnaC01G0198900ZS
BraA01g037320.4.1C	BolC01g045790.2J	BnaA01G0337400ZS	BnaC01G0417200ZS
BraA01g037570.4.1C	BolC01g046240.2J	BnaA01G0340100ZS	BnaC01G0420500ZS
BraA01g005070.4.1C	BolC01g005510.2J	BnaA01G0047800ZS	BnaC01G0054800ZS
BraA01g020080.4.1C	BolC01g024580.2J	BnaA01G0184500ZS	BnaC01G0235100ZS
BraA01g002120.4.1C	BolC01g002200.2J	BnaA01G0020100ZS	BnaC01G0023100ZS
BraA01g005610.4.1C	BolC01g006470.2J	BnaA01G0052300ZS	BnaC01G0061300ZS
BraA01g043740.4.1C	BolC01g054210.2J	BnaA01G0390000ZS	BnaC01G0488200ZS
BraA01g023570.4.1C	BolC01g028770.2J	BnaA01G0214700ZS	BnaC01G0270800ZS
BraA01g005650.4.1C	BolC01g006520.2J	BnaA01G0052700ZS	BnaC01G0061700ZS
BraA01g002090.4.1C	BolC01g002170.2J	BnaA01G0019800ZS	BnaC01G0022800ZS
BraA01g039020.4.1C	BolC01g048160.2J	BnaA01G0352900ZS	BnaC01G0438100ZS
BraA01g020110.4.1C	BolC01g024670.2J	BnaA01G0184800ZS	BnaC01G0235900ZS
BraA01g004520.4.1C	BolC01g004980.2J	BnaA01G0042800ZS	BnaC01G0048800ZS
BraA01g004340.4.1C	BolC01g004810.2J	BnaA01G0041000ZS	BnaC01G0047000ZS
BraA01g023420.4.1C	BolC01g028360.2J	BnaA01G0213400ZS	BnaC01G0267800ZS
BraA01g023640.4.1C	BolC01g029000.2J	BnaA01G0215300ZS	BnaC01G0272300ZS
BraA01g002270.4.1C	BolC01g002360.2J	BnaA01G0021600ZS	BnaC01G0024900ZS
BraA01g006700.4.1C	BolC01g007810.2J	BnaA01G0062100ZS	BnaC01G0075100ZS
BraA01g006740.4.1C	BolC01g007870.2J	BnaA01G0062500ZS	BnaC01G0075800ZS
BraA01g022260.4.1C	BolC01g027020.2J	BnaA01G0203700ZS	BnaC01G0255900ZS
BraA01g002300.4.1C	BolC01g002390.2J	BnaA01G0021900ZS	BnaC01G0025400ZS
BraA01g002340.4.1C	BolC01g002420.2J	BnaA01G0022300ZS	BnaC01G0026000ZS
BraA01g004270.4.1C	BolC01g004750.2J	BnaA01G0040500ZS	BnaC01G0046400ZS
BraA01g042470.4.1C	BolC01g052750.2J	BnaA01G0382900ZS	BnaC01G0480800ZS
BraA01g040030.4.1C	BolC01g049620.2J	BnaA01G0360900ZS	BnaC01G0450900ZS
BraA01g040470.4.1C	BolC01g050180.2J	BnaA01G0365200ZS	BnaC01G0455800ZS
BraA01g008960.4.1C	BolC01g010570.2J	BnaA01G0084000ZS	BnaC01G0102300ZS
BraA01g021420.4.1C	BolC01g026000.2J	BnaA01G0195800ZS	BnaC01G0246700ZS
BraA01g004300.4.1C	BolC01g004770.2J	BnaA01G0040700ZS	BnaC01G0046600ZS
BraA01g020330.4.1C	BolC01g024900.2J	BnaA01G0187000ZS	BnaC01G0237600ZS
BraA01g004740.4.1C	BolC01g005190.2J	BnaA01G0044600ZS	BnaC01G0050900ZS
BraA01g041780.4.1C	BolC01g051860.2J	BnaA01G0377200ZS	BnaC01G0472600ZS
BraA01g023670.4.1C	BolC01g029030.2J	BnaA01G0215500ZS	BnaC01G0272500ZS
BraA01g040430.4.1C	BolC01g050120.2J	BnaA01G0364800ZS	BnaC01G0455500ZS
BraA01g043780.4.1C	BolC01g054260.2J	BnaA01G0390700ZS	BnaC01G0487800ZS
BraA01g005290.4.1C	BolC01g006150.2J	BnaA01G0049800ZS	BnaC01G0058600ZS
BraA01g006990.4.1C	BolC01g008220.2J	BnaA01G0065300ZS	BnaC01G0078400ZS
BraA01g008700.4.1C	BolC01g010300.2J	BnaA01G0081800ZS	BnaC01G0099100ZS
BraA01g003650.4.1C	BolC01g004030.2J	BnaA01G0035400ZS	BnaC01G0040500ZS
BraA01g007810.4.1C	BolC01g009110.2J	BnaA01G0073600ZS	BnaC01G0087000ZS
BraA01g007580.4.1C	BolC01g008840.2J	BnaA01G0071000ZS	BnaC01G0084200ZS
BraA01g008670.4.1C	BolC01g010280.2J	BnaA01G0081600ZS	BnaC01G0098900ZS
BraA01g023860.4.1C	BolC01g029170.2J	BnaA01G0216900ZS	BnaC01G0275500ZS
BraA01g023060.4.1C	BolC01g028050.2J	BnaA01G0210500ZS	BnaC01G0265300ZS
BraA01g005360.4.1C	BolC01g006210.2J	BnaA01G0050500ZS	BnaC01G0059200ZS
BraA01g000270.4.1C	BolC01g000210.2J	BnaA01G0002600ZS	BnaC01G0002100ZS
BraA01g027410.4.1C	BolC01g033310.2J	BnaA01G0256100ZS	BnaC01G0313700ZS
BraA01g038440.4.1C	BolC01g047420.2J	BnaA01G0348100ZS	BnaC01G0431200ZS
BraA01g022510.4.1C	BolC01g027320.2J	BnaA01G0205400ZS	BnaC01G0258500ZS
BraA01g001500.4.1C	BolC01g001590.2J	BnaA01G0014300ZS	BnaC01G0016800ZS
BraA01g003500.4.1C	BolC01g003890.2J	BnaA01G0033600ZS	BnaC01G0038600ZS
BraA01g045450.4.1C	BolC01g056300.2J	BnaA01G0408600ZS	BnaC01G0506900ZS
BraA01g045490.4.1C	BolC01g056320.2J	BnaA01G0408900ZS	BnaC01G0506400ZS
BraA01g006890.4.1C	BolC01g008070.2J	BnaA01G0064200ZS	BnaC01G0077200ZS
BraA01g044180.4.1C	BolC01g054690.2J	BnaA01G0395300ZS	BnaC01G0485800ZS
BraA01g030940.4.1C	BolC01g037590.2J	BnaA01G0284000ZS	BnaC01G0347100ZS
BraA01g008300.4.1C	BolC01g009760.2J	BnaA01G0077900ZS	BnaC01G0094300ZS
BraA01g019540.4.1C	BolC01g023970.2J	BnaA01G0179800ZS	BnaC01G0230100ZS
BraA01g045270.4.1C	BolC01g056120.2J	BnaA01G0406600ZS	BnaC01G0508500ZS
BraA01g010800.4.1C	BolC01g013020.2J	BnaA01G0102700ZS	BnaC01G0124800ZS
BraA01g035280.4.1C	BolC01g043180.2J	BnaA01G0318500ZS	BnaC01G0393800ZS
BraA01g016010.4.1C	BolC01g019600.2J	BnaA01G0147000ZS	BnaC01G0186900ZS
BraA01g001870.4.1C	BolC01g001960.2J	BnaA01G0017900ZS	BnaC01G0020600ZS
BraA01g001650.4.1C	BolC01g001740.2J	BnaA01G0015600ZS	BnaC01G0018400ZS
BraA01g025280.4.1C	BolC01g030960.2J	BnaA01G0226600ZS	BnaC01G0289500ZS
BraA01g021860.4.1C	BolC01g026630.2J	BnaA01G0200500ZS	BnaC01G0252100ZS
BraA01g000850.4.1C	BolC01g000880.2J	BnaA01G0008400ZS	BnaC01G0009700ZS
BraA01g000410.4.1C	BolC01g000370.2J	BnaA01G0004000ZS	BnaC01G0004000ZS
BraA01g046210.4.1C	BolC01g056990.2J	BnaA01G0415600ZS	BnaC01G0499700ZS
BraA01g009540.4.1C	BolC01g011230.2J	BnaA01G0088900ZS	BnaC01G0108300ZS
BraA01g037310.4.1C	BolC01g045760.2J	BnaA01G0337300ZS	BnaC01G0417000ZS
BraA01g041050.4.1C	BolC01g050860.2J	BnaA01G0370900ZS	BnaC01G0463500ZS
BraA01g012660.4.1C	BolC01g015170.2J	BnaA01G0119800ZS	BnaC01G0146400ZS
BraA01g002520.4.1C	BolC01g002620.2J	BnaA01G0024000ZS	BnaC01G0028100ZS
BraA01g019140.4.1C	BolC01g023470.2J	BnaA01G0176300ZS	BnaC01G0225900ZS
BraA01g014910.4.1C	BolC01g018310.2J	BnaA01G0136600ZS	BnaC01G0175100ZS
BraA01g022800.4.1C	BolC01g027670.2J	BnaA01G0208400ZS	BnaC01G0261400ZS
BraA01g010450.4.1C	BolC01g012510.2J	BnaA01G0098300ZS	BnaC01G0120200ZS
BraA01g029310.4.1C	BolC01g035640.2J	BnaA01G0271200ZS	BnaC01G0331600ZS
BraA01g024260.4.1C	BolC01g029720.2J	BnaA01G0220000ZS	BnaC01G0279600ZS
BraA01g025530.4.1C	BolC01g031540.2J	BnaA01G0229600ZS	BnaC01G0294600ZS
BraA01g044650.4.1C	BolC01g055150.2J	BnaA01G0399800ZS	BnaC01G0514600ZS
BraA01g002490.4.1C	BolC01g002590.2J	BnaA01G0023700ZS	BnaC01G0027800ZS
BraA01g030650.4.1C	BolC01g037270.2J	BnaA01G0281100ZS	BnaC01G0344600ZS
BraA01g045810.4.1C	BolC01g056630.2J	BnaA01G0411600ZS	BnaC01G0503800ZS
BraA01g005140.4.1C	BolC01g005580.2J	BnaA01G0048500ZS	BnaC01G0055500ZS
BraA01g016490.4.1C	BolC01g020050.2J	BnaA01G0151200ZS	BnaC01G0191900ZS
BraA01g006300.4.1C	BolC01g007310.2J	BnaA01G0059100ZS	BnaC01G0070900ZS
BraA01g011390.4.1C	BolC01g013660.2J	BnaA01G0107500ZS	BnaC01G0131000ZS
BraA01g010990.4.1C	BolC01g013200.2J	BnaA01G0104000ZS	BnaC01G0126800ZS
BraA01g036150.4.1C	BolC01g044420.2J	BnaA01G0326600ZS	BnaC01G0404300ZS
BraA01g013140.4.1C	BolC01g015820.2J	BnaA01G0123600ZS	BnaC01G0153200ZS
BraA01g045050.4.1C	BolC01g055720.2J	BnaA01G0404500ZS	BnaC01G0510800ZS
BraA01g017140.4.1C	BolC01g020880.2J	BnaA01G0157800ZS	BnaC01G0201000ZS
BraA01g038910.4.1C	BolC01g048000.2J	BnaA01G0352100ZS	BnaC01G0436600ZS
BraA01g008380.4.1C	BolC01g009850.2J	BnaA01G0079000ZS	BnaC01G0095500ZS
BraA01g002880.4.1C	BolC01g003280.2J	BnaA01G0027600ZS	BnaC01G0032500ZS
BraA01g018520.4.1C	BolC01g022720.2J	BnaA01G0169900ZS	BnaC01G0218100ZS
BraA01g011420.4.1C	BolC01g013710.2J	BnaA01G0107900ZS	BnaC01G0131600ZS
BraA01g040650.4.1C	BolC01g050390.2J	BnaA01G0367100ZS	BnaC01G0458500ZS
BraA01g037530.4.1C	BolC01g046140.2J	BnaA01G0339800ZS	BnaC01G0419900ZS
BraA01g033640.4.1C	BolC01g040870.2J	BnaA01G0305200ZS	BnaC01G0377700ZS
BraA01g015750.4.1C	BolC01g019290.2J	BnaA01G0144900ZS	BnaC01G0183900ZS
BraA01g012260.4.1C	BolC01g014680.2J	BnaA01G0116300ZS	BnaC01G0142100ZS
BraA01g013360.4.1C	BolC01g016040.2J	BnaA01G0125600ZS	BnaC01G0155900ZS
BraA01g014520.4.1C	BolC01g017820.2J	BnaA01G0132800ZS	BnaC01G0170700ZS
BraA01g012120.4.1C	BolC01g014510.2J	BnaA01G0115000ZS	BnaC01G0140200ZS
BraA01g016880.4.1C	BolC01g020560.2J	BnaA01G0155200ZS	BnaC01G0197700ZS
BraA01g015530.4.1C	BolC01g019080.2J	BnaA01G0142500ZS	BnaC01G0181500ZS
BraA01g015570.4.1C	BolC01g019110.2J	BnaA01G0143000ZS	BnaC01G0181900ZS
BraA01g015090.4.1C	BolC01g018500.2J	BnaA01G0138500ZS	BnaC01G0176900ZS
BraA01g015310.4.1C	BolC01g018830.2J	BnaA01G0140400ZS	BnaC01G0179000ZS
BraA01g030040.4.1C	BolC01g036540.2J	BnaA01G0277200ZS	BnaC01G0339200ZS
BraA01g035790.4.1C	BolC01g043820.2J	BnaA01G0323000ZS	BnaC01G0399700ZS
BraA01g031270.4.1C	BolC01g038000.2J	BnaA01G0286200ZS	BnaC01G0350900ZS
BraA01g011430.4.1C	BolC01g013720.2J	BnaA01G0108000ZS	BnaC01G0131700ZS
BraA01g016500.4.1C	BolC01g020060.2J	BnaA01G0151300ZS	BnaC01G0192000ZS
BraA01g010330.4.1C	BolC01g012340.2J	BnaA01G0096700ZS	BnaC01G0118000ZS
BraA01g030550.4.1C	BolC01g037100.2J	BnaA01G0280400ZS	BnaC01G0343400ZS
BraA01g011500.4.1C	BolC01g013800.2J	BnaA01G0108800ZS	BnaC01G0132400ZS
BraA01g032800.4.1C	BolC01g039800.2J	BnaA01G0297800ZS	BnaC01G0367100ZS
BraA01g010410.4.1C	BolC01g012470.2J	BnaA01G0097500ZS	BnaC01G0119200ZS
BraA01g017820.4.1C	BolC01g021830.2J	BnaA01G0163300ZS	BnaC01G0209900ZS
BraA01g030770.4.1C	BolC01g037440.2J	BnaA01G0282300ZS	BnaC01G0346000ZS
BraA01g038760.4.1C	BolC01g047780.2J	BnaA01G0351000ZS	BnaC01G0434900ZS
BraA01g028400.4.1C	BolC01g034830.2J	BnaA01G0265300ZS	BnaC01G0324100ZS
BraA01g031490.4.1C	BolC01g038280.2J	BnaA01G0287800ZS	BnaC01G0353200ZS
BraA01g016960.4.1C	BolC01g020700.2J	BnaA01G0156100ZS	BnaC01G0198500ZS
BraA01g013820.4.1C	BolC01g016680.2J	BnaA01G0129100ZS	BnaC01G0161200ZS
BraA01g002960.4.1C	BolC01g003370.2J	BnaA01G0028500ZS	BnaC01G0033400ZS
BraA01g001720.4.1C	BolC01g001800.2J	BnaA01G0016300ZS	BnaC01G0019100ZS
BraA01g018400.4.1C	BolC01g022610.2J	BnaA01G0168500ZS	BnaC01G0216400ZS
BraA01g000510.4.1C	BolC01g000460.2J	BnaA01G0004800ZS	BnaC01G0005100ZS
BraA01g044000.4.1C	BolC01g054510.2J	BnaA01G0393400ZS	BnaC01G0483900ZS
BraA01g037600.4.1C	BolC01g046270.2J	BnaA01G0340300ZS	BnaC01G0420600ZS
BraA01g001860.4.1C	BolC01g001950.2J	BnaA01G0017800ZS	BnaC01G0020500ZS
BraA01g038620.4.1C	BolC01g047630.2J	BnaA01G0349900ZS	BnaC01G0433200ZS
BraA01g009610.4.1C	BolC01g011340.2J	BnaA01G0089700ZS	BnaC01G0109400ZS
BraA01g020690.4.1C	BolC01g025290.2J	BnaA01G0189200ZS	BnaC01G0240000ZS
BraA01g039680.4.1C	BolC01g049020.2J	BnaA01G0358000ZS	BnaC01G0445200ZS
BraA01g022900.4.1C	BolC01g027880.2J	BnaA01G0209100ZS	BnaC01G0263600ZS
BraA01g007290.4.1C	BolC01g008410.2J	BnaA01G0068700ZS	BnaC01G0080100ZS
BraA01g035350.4.1C	BolC01g043220.2J	BnaA01G0319000ZS	BnaC01G0394400ZS
BraA01g021790.4.1C	BolC01g026500.2J	BnaA01G0199600ZS	BnaC01G0251400ZS
BraA01g037520.4.1C	BolC01g046130.2J	BnaA01G0339700ZS	BnaC01G0419800ZS
BraA01g044580.4.1C	BolC01g055070.2J	BnaA01G0398900ZS	BnaC01G0515300ZS
BraA01g002560.4.1C	BolC01g002650.2J	BnaA01G0024300ZS	BnaC01G0028400ZS
BraA01g039460.4.1C	BolC01g048720.2J	BnaA01G0356200ZS	BnaC01G0442600ZS
BraA01g014950.4.1C	BolC01g018350.2J	BnaA01G0137100ZS	BnaC01G0175500ZS
BraA01g035570.4.1C	BolC01g043500.2J	BnaA01G0320900ZS	BnaC01G0396600ZS
BraA01g012780.4.1C	BolC01g015440.2J	BnaA01G0121200ZS	BnaC01G0149200ZS
BraA01g025570.4.1C	BolC01g031610.2J	BnaA01G0229900ZS	BnaC01G0294900ZS
BraA01g011570.4.1C	BolC01g013890.2J	BnaA01G0109700ZS	BnaC01G0133400ZS
BraA01g033120.4.1C	BolC01g040240.2J	BnaA01G0300600ZS	BnaC01G0370900ZS
BraA01g010110.4.1C	BolC01g012100.2J	BnaA01G0094400ZS	BnaC01G0116000ZS
BraA01g017070.4.1C	BolC01g020790.2J	BnaA01G0157000ZS	BnaC01G0199700ZS
BraA01g043960.4.1C	BolC01g054460.2J	BnaA01G0392900ZS	BnaC01G0483500ZS
BraA01g005830.4.1C	BolC01g006770.2J	BnaA01G0054700ZS	BnaC01G0064100ZS
BraA01g007100.4.1C	BolC01g008310.2J	BnaA01G0066200ZS	BnaC01G0079300ZS
BraA01g004280.4.1C	BolC01g004760.2J	BnaA01G0040600ZS	BnaC01G0046500ZS
BraA01g000730.4.1C	BolC01g000740.2J	BnaA01G0007200ZS	BnaC01G0008100ZS
BraA01g019830.4.1C	BolC01g024330.2J	BnaA01G0182500ZS	BnaC01G0233100ZS
BraA01g035010.4.1C	BolC01g042790.2J	BnaA01G0316500ZS	BnaC01G0391300ZS
BraA01g045370.4.1C	BolC01g056210.2J	BnaA01G0407600ZS	BnaC01G0507700ZS
BraA01g007660.4.1C	BolC01g008960.2J	BnaA01G0072100ZS	BnaC01G0085300ZS
BraA01g038360.4.1C	BolC01g047310.2J	BnaA01G0347500ZS	BnaC01G0429900ZS
BraA01g011210.4.1C	BolC01g013490.2J	BnaA01G0105900ZS	BnaC01G0129200ZS
BraA01g037740.4.1C	BolC01g046380.2J	BnaA01G0341600ZS	BnaC01G0421800ZS
BraA01g036190.4.1C	BolC01g044470.2J	BnaA01G0327100ZS	BnaC01G0404900ZS
BraA01g006450.4.1C	BolC01g007580.2J	BnaA01G0060300ZS	BnaC01G0072700ZS
BraA01g004440.4.1C	BolC01g004890.2J	BnaA01G0041900ZS	BnaC01G0047800ZS
BraA01g041480.4.1C	BolC01g051490.2J	BnaA01G0375000ZS	BnaC01G0468200ZS
BraA01g002130.4.1C	BolC01g002210.2J	BnaA01G0020200ZS	BnaC01G0023200ZS
BraA01g043730.4.1C	BolC01g054190.2J	BnaA01G0389900ZS	BnaC01G0488300ZS
BraA01g002190.4.1C	BolC01g002280.2J	BnaA01G0020900ZS	BnaC01G0024100ZS
BraA01g020120.4.1C	BolC01g024730.2J	BnaA01G0185300ZS	BnaC01G0236100ZS
BraA01g040330.4.1C	BolC01g049980.2J	BnaA01G0363900ZS	BnaC01G0454000ZS
BraA01g022210.4.1C	BolC01g026930.2J	BnaA01G0203200ZS	BnaC01G0255100ZS
BraA01g022270.4.1C	BolC01g027030.2J	BnaA01G0203800ZS	BnaC01G0256100ZS
BraA01g006320.4.1C	BolC01g007330.2J	BnaA01G0059300ZS	BnaC01G0071100ZS
BraA01g005820.4.1C	BolC01g006760.2J	BnaA01G0054600ZS	BnaC01G0063900ZS
BraA01g043510.4.1C	BolC01g053960.2J	BnaA01G0387600ZS	BnaC01G0491100ZS
BraA01g008840.4.1C	BolC01g010440.2J	BnaA01G0083000ZS	BnaC01G0100600ZS
BraA01g024490.4.1C	BolC01g030070.2J	BnaA01G0221900ZS	BnaC01G0282200ZS
BraA01g021120.4.1C	BolC01g025710.2J	BnaA01G0193000ZS	BnaC01G0243900ZS
BraA01g046760.4.1C	BolC01g057390.2J	BnaA01G0421700ZS	BnaC01G0494000ZS
BraA01g021180.4.1C	BolC01g025780.2J	BnaA01G0194000ZS	BnaC01G0244700ZS
BraA01g040640.4.1C	BolC01g050370.2J	BnaA01G0367000ZS	BnaC01G0458200ZS
BraA01g010510.4.1C	BolC01g012600.2J	BnaA01G0099100ZS	BnaC01G0121100ZS
BraA01g006820.4.1C	BolC01g007970.2J	BnaA01G0063400ZS	BnaC01G0076700ZS
BraA01g022560.4.1C	BolC01g027370.2J	BnaA01G0205800ZS	BnaC01G0258800ZS
BraA01g009840.4.1C	BolC01g011690.2J	BnaA01G0091700ZS	BnaC01G0111700ZS
BraA01g023900.4.1C	BolC01g029220.2J	BnaA01G0217300ZS	BnaC01G0275800ZS
BraA01g041800.4.1C	BolC01g051910.2J	BnaA01G0377400ZS	BnaC01G0473100ZS
BraA01g021650.4.1C	BolC01g026350.2J	BnaA01G0198500ZS	BnaC01G0250700ZS
BraA01g008750.4.1C	BolC01g010350.2J	BnaA01G0082400ZS	BnaC01G0099600ZS
BraA01g005910.4.1C	BolC01g006840.2J	BnaA01G0055600ZS	BnaC01G0065100ZS
BraA01g004820.4.1C	BolC01g005260.2J	BnaA01G0045400ZS	BnaC01G0051700ZS
BraA01g018060.4.1C	BolC01g022120.2J	BnaA01G0165500ZS	BnaC01G0212700ZS
BraA01g024270.4.1C	BolC01g029800.2J	BnaA01G0220100ZS	BnaC01G0279900ZS
BraA01g004790.4.1C	BolC01g005230.2J	BnaA01G0045000ZS	BnaC01G0051300ZS
BraA01g044660.4.1C	BolC01g055160.2J	BnaA01G0399900ZS	BnaC01G0514500ZS
BraA01g003820.4.1C	BolC01g004220.2J	BnaA01G0037000ZS	BnaC01G0042400ZS
BraA01g009780.4.1C	BolC01g011630.2J	BnaA01G0091100ZS	BnaC01G0111200ZS
BraA01g022650.4.1C	BolC01g027450.2J	BnaA01G0206900ZS	BnaC01G0259900ZS
BraA01g001260.4.1C	BolC01g001330.2J	BnaA01G0012000ZS	BnaC01G0014200ZS
BraA01g046660.4.1C	BolC01g057580.2J	BnaA01G0420100ZS	BnaC01G0495000ZS
BraA01g004220.4.1C	BolC01g004700.2J	BnaA01G0040200ZS	BnaC01G0046000ZS
BraA01g002790.4.1C	BolC01g003180.2J	BnaA01G0026600ZS	BnaC01G0031500ZS
BraA01g009680.4.1C	BolC01g011540.2J	BnaA01G0090300ZS	BnaC01G0110200ZS
BraA01g008910.4.1C	BolC01g010510.2J	BnaA01G0083500ZS	BnaC01G0101500ZS
BraA01g029920.4.1C	BolC01g036400.2J	BnaA01G0276400ZS	BnaC01G0338200ZS
BraA01g039230.4.1C	BolC01g048380.2J	BnaA01G0353800ZS	BnaC01G0440100ZS
BraA01g021720.4.1C	BolC01g026410.2J	BnaA01G0198700ZS	BnaC01G0250900ZS
BraA01g040420.4.1C	BolC01g050100.2J	BnaA01G0364600ZS	BnaC01G0455300ZS
BraA01g027610.4.1C	BolC01g033750.2J	BnaA01G0257500ZS	BnaC01G0316200ZS
BraA01g006220.4.1C	BolC01g007170.2J	BnaA01G0058200ZS	BnaC01G0070100ZS
BraA01g043350.4.1C	BolC01g053810.2J	BnaA01G0385400ZS	BnaC01G0493000ZS
BraA01g001790.4.1C	BolC01g001850.2J	BnaA01G0017000ZS	BnaC01G0019600ZS
BraA01g019590.4.1C	BolC01g024020.2J	BnaA01G0180300ZS	BnaC01G0230600ZS
BraA01g029700.4.1C	BolC01g036140.2J	BnaA01G0274300ZS	BnaC01G0335600ZS
BraA01g039760.4.1C	BolC01g049130.2J	BnaA01G0359100ZS	BnaC01G0446100ZS
BraA01g045220.4.1C	BolC01g056040.2J	BnaA01G0405800ZS	BnaC01G0509000ZS
BraA01g019620.4.1C	BolC01g024050.2J	BnaA01G0180600ZS	BnaC01G0230900ZS
BraA01g029670.4.1C	BolC01g036110.2J	BnaA01G0274100ZS	BnaC01G0335400ZS
BraA01g003920.4.1C	BolC01g004300.2J	BnaA01G0037800ZS	BnaC01G0043200ZS
BraA01g037610.4.1C	BolC01g046280.2J	BnaA01G0340400ZS	BnaC01G0420700ZS
BraA01g038830.4.1C	BolC01g047900.2J	BnaA01G0351700ZS	BnaC01G0435900ZS
BraA01g041830.4.1C	BolC01g052010.2J	BnaA01G0377900ZS	BnaC01G0474200ZS
BraA01g032430.4.1C	BolC01g039370.2J	BnaA01G0294600ZS	BnaC01G0363300ZS
BraA01g017000.4.1C	BolC01g020730.2J	BnaA01G0156400ZS	BnaC01G0199000ZS
BraA01g001950.4.1C	BolC01g002030.2J	BnaA01G0018500ZS	BnaC01G0021300ZS
BraA01g034210.4.1C	BolC01g041640.2J	BnaA01G0308900ZS	BnaC01G0382900ZS
BraA01g017060.4.1C	BolC01g020780.2J	BnaA01G0156900ZS	BnaC01G0199600ZS
BraA01g018150.4.1C	BolC01g022270.2J	BnaA01G0166300ZS	BnaC01G0213600ZS
BraA01g045190.4.1C	BolC01g056010.2J	BnaA01G0405600ZS	BnaC01G0509200ZS
BraA01g028830.4.1C	BolC01g035090.2J	BnaA01G0267500ZS	BnaC01G0327400ZS
BraA01g017590.4.1C	BolC01g021530.2J	BnaA01G0161400ZS	BnaC01G0206300ZS
BraA01g036460.4.1C	BolC01g044820.2J	BnaA01G0329600ZS	BnaC01G0407700ZS
BraA01g027450.4.1C	BolC01g033330.2J	BnaA01G0256500ZS	BnaC01G0313900ZS
BraA01g041860.4.1C	BolC01g052100.2J	BnaA01G0378200ZS	BnaC01G0474800ZS
BraA01g038290.4.1C	BolC01g047140.2J	BnaA01G0346700ZS	BnaC01G0429000ZS
BraA01g044570.4.1C	BolC01g055060.2J	BnaA01G0398800ZS	BnaC01G0515400ZS
BraA01g035580.4.1C	BolC01g043510.2J	BnaA01G0321000ZS	BnaC01G0396700ZS
BraA01g004130.4.1C	BolC01g004630.2J	BnaA01G0039400ZS	BnaC01G0045100ZS
BraA01g001200.4.1C	BolC01g001260.2J	BnaA01G0011400ZS	BnaC01G0013500ZS
BraA01g015280.4.1C	BolC01g018800.2J	BnaA01G0140100ZS	BnaC01G0178700ZS
BraA01g009620.4.1C	BolC01g011350.2J	BnaA01G0089800ZS	BnaC01G0109600ZS
BraA01g033050.4.1C	BolC01g040150.2J	BnaA01G0299800ZS	BnaC01G0370200ZS
BraA01g044790.4.1C	BolC01g055320.2J	BnaA01G0401300ZS	BnaC01G0513400ZS
BraA01g040480.4.1C	BolC01g050190.2J	BnaA01G0365400ZS	BnaC01G0456000ZS
BraA01g035360.4.1C	BolC01g043250.2J	BnaA01G0319100ZS	BnaC01G0394500ZS
BraA01g039700.4.1C	BolC01g049040.2J	BnaA01G0358200ZS	BnaC01G0445400ZS
BraA01g017850.4.1C	BolC01g021860.2J	BnaA01G0163800ZS	BnaC01G0210200ZS
BraA01g013490.4.1C	BolC01g016230.2J	BnaA01G0126500ZS	BnaC01G0157000ZS
BraA01g016910.4.1C	BolC01g020620.2J	BnaA01G0155400ZS	BnaC01G0197900ZS
BraA01g013510.4.1C	BolC01g016250.2J	BnaA01G0126700ZS	BnaC01G0157200ZS
BraA01g015880.4.1C	BolC01g019430.2J	BnaA01G0145700ZS	BnaC01G0185500ZS
BraA01g012180.4.1C	BolC01g014570.2J	BnaA01G0115400ZS	BnaC01G0140900ZS
BraA01g029070.4.1C	BolC01g035430.2J	BnaA01G0269500ZS	BnaC01G0330200ZS
BraA01g018970.4.1C	BolC01g023270.2J	BnaA01G0174600ZS	BnaC01G0223600ZS
BraA01g014740.4.1C	BolC01g018140.2J	BnaA01G0134800ZS	BnaC01G0173300ZS
BraA01g030340.4.1C	BolC01g036970.2J	BnaA01G0279000ZS	BnaC01G0342300ZS
BraA01g029150.4.1C	BolC02g044950.2J	BnaA01G0270300ZS	BnaC01G0330600ZS
BraA01g031480.4.1C	BolC01g038270.2J	BnaA01G0287700ZS	BnaC01G0353000ZS
BraA01g011200.4.1C	BolC01g013480.2J	BnaA01G0105800ZS	BnaC01G0129100ZS
BraA01g034820.4.1C	BolC01g042530.2J	BnaA01G0315300ZS	BnaC01G0389400ZS
BraA01g033650.4.1C	BolC01g040880.2J	BnaA01G0305300ZS	BnaC01G0377800ZS
BraA01g009010.4.1C	BolC01g010620.2J	BnaA01G0084500ZS	BnaC01G0102800ZS
BraA01g033270.4.1C	BolC01g040390.2J	BnaA01G0302000ZS	BnaC01G0372700ZS
BraA01g013790.4.1C	BolC01g016650.2J	BnaA01G0128700ZS	BnaC01G0160800ZS
BraA01g035520.4.1C	BolC01g043440.2J	BnaA01G0320600ZS	BnaC01G0396200ZS
BraA01g013050.4.1C	BolC01g015720.2J	BnaA01G0123000ZS	BnaC01G0152200ZS
BraA01g014960.4.1C	BolC01g018360.2J	BnaA01G0137200ZS	BnaC01G0175600ZS
BraA01g035660.4.1C	BolC01g043580.2J	BnaA01G0321800ZS	BnaC01G0397700ZS
BraA01g029230.4.1C	BolC01g035480.2J	BnaA01G0270500ZS	BnaC01G0330700ZS
BraA01g046140.4.1C	BolC01g056930.2J	BnaA01G0414700ZS	BnaC01G0500500ZS
BraA01g015220.4.1C	BolC01g018730.2J	BnaA01G0139500ZS	BnaC01G0178000ZS
BraA01g016440.4.1C	BolC01g019980.2J	BnaA01G0150700ZS	BnaC01G0191300ZS
BraA01g032180.4.1C	BolC01g039110.2J	BnaA01G0292900ZS	BnaC01G0361000ZS
BraA01g017890.4.1C	BolC02g017380.2J	BnaA01G0164200ZS	BnaC02G0163900ZS
BraA01g015960.4.1C	BolC01g019520.2J	BnaA01G0146500ZS	BnaC01G0186300ZS
BraA01g033390.4.1C	BolC01g040520.2J	BnaA01G0302900ZS	BnaC01G0373900ZS
BraA01g008010.4.1C	BolC01g009390.2J	BnaA01G0075800ZS	BnaC01G0089700ZS
BraA01g026060.4.1C	BolC01g032360.2J	BnaA01G0233700ZS	BnaC01G0300300ZS
BraA01g009090.4.1C	BolC01g010700.2J	BnaA01G0085100ZS	BnaC01G0103500ZS
BraA01g037970.4.1C	BolC01g046750.2J	BnaA01G0344100ZS	BnaC01G0425000ZS
BraA01g002950.4.1C	BolC01g003360.2J	BnaA01G0028400ZS	BnaC01G0033300ZS
BraA01g036300.4.1C	BolC01g044650.2J	BnaA01G0328300ZS	BnaC01G0406500ZS
BraA01g020860.4.1C	BolC01g025480.2J	BnaA01G0191100ZS	BnaC01G0241900ZS
BraA01g010780.4.1C	BolC01g012970.2J	BnaA01G0101800ZS	BnaC01G0124200ZS
BraA01g000640.4.1C	BolC01g000660.2J	BnaA01G0006400ZS	BnaC01G0007300ZS
BraA01g034050.4.1C	BolC01g041480.2J	BnaA01G0307400ZS	BnaC01G0381400ZS
BraA01g036220.4.1C	BolC01g044520.2J	BnaA01G0327400ZS	BnaC01G0405400ZS
BraA01g046580.4.1C	BolC01g057680.2J	BnaA01G0419000ZS	BnaC01G0496100ZS
BraA01g046360.4.1C	BolC01g057140.2J	BnaA01G0417100ZS	BnaC01G0498300ZS
BraA01g002870.4.1C	BolC01g003270.2J	BnaA01G0027400ZS	BnaC01G0032300ZS
BraA01g036440.4.1C	BolC01g044790.2J	BnaA01G0329400ZS	BnaC01G0407500ZS
BraA01g044050.4.1C	BolC01g054570.2J	BnaA01G0394100ZS	BnaC01G0484600ZS
BraA01g016000.4.1C	BolC01g019580.2J	BnaA01G0146900ZS	BnaC01G0186800ZS
BraA01g016060.4.1C	BolC01g019640.2J	BnaA01G0147700ZS	BnaC01G0187700ZS
BraA01g038610.4.1C	BolC01g047620.2J	BnaA01G0349800ZS	BnaC01G0433100ZS
BraA01g010560.4.1C	BolC01g012710.2J	BnaA01G0099600ZS	BnaC01G0121800ZS
BraA01g018670.4.1C	BolC01g022890.2J	BnaA01G0171500ZS	BnaC01G0219600ZS
BraA01g046300.4.1C	BolC01g057080.2J	BnaA01G0416500ZS	BnaC01G0498900ZS
BraA01g038750.4.1C	BolC01g047770.2J	BnaA01G0350900ZS	BnaC01G0434800ZS
BraA01g038310.4.1C	BolC01g047160.2J	BnaA01G0346900ZS	BnaC01G0429200ZS
BraA01g000340.4.1C	BolC01g000290.2J	BnaA01G0003200ZS	BnaC01G0003000ZS
BraA01g000780.4.1C	BolC01g000810.2J	BnaA01G0007800ZS	BnaC01G0008900ZS
BraA01g030720.4.1C	BolC01g037390.2J	BnaA01G0281900ZS	BnaC01G0345600ZS
BraA01g016360.4.1C	BolC01g019910.2J	BnaA01G0149900ZS	BnaC01G0190600ZS
BraA01g015100.4.1C	BolC01g018510.2J	BnaA01G0138600ZS	BnaC01G0177100ZS
BraA01g037910.4.1C	BolC01g046700.2J	BnaA01G0343500ZS	BnaC01G0424500ZS
BraA01g041120.4.1C	BolC01g050930.2J	BnaA01G0371700ZS	BnaC01G0464200ZS
BraA01g027630.4.1C	BolC01g033770.2J	BnaA01G0257800ZS	BnaC01G0316300ZS
BraA01g036000.4.1C	BolC01g044260.2J	BnaA01G0325300ZS	BnaC01G0402900ZS
BraA01g012730.4.1C	BolC01g015320.2J	BnaA01G0120700ZS	BnaC01G0148200ZS
BraA01g040720.4.1C	BolC01g050470.2J	BnaA01G0369100ZS	BnaC01G0459100ZS
BraA01g045600.4.1C	BolC01g056420.2J	BnaA01G0409900ZS	BnaC01G0505500ZS
BraA01g002730.4.1C	BolC01g003080.2J	BnaA01G0026000ZS	BnaC01G0030500ZS
BraA01g046220.4.1C	BolC01g057000.2J	BnaA01G0415700ZS	BnaC01G0499600ZS
BraA01g015520.4.1C	BolC01g019070.2J	BnaA01G0142400ZS	BnaC01G0181400ZS
BraA01g035740.4.1C	BolC01g043740.2J	BnaA01G0322500ZS	BnaC01G0399100ZS
BraA01g004900.4.1C	BolC01g005320.2J	BnaA01G0046000ZS	BnaC01G0052400ZS
BraA01g018310.4.1C	BolC01g022520.2J	BnaA01G0167500ZS	BnaC01G0215500ZS
BraA01g040860.4.1C	BolC01g050670.2J	BnaA01G0367800ZS	BnaC01G0460800ZS
BraA01g016140.4.1C	BolC01g019710.2J	BnaA01G0148300ZS	BnaC01G0188200ZS
BraA02g037980.4.1C	BolC02g051640.2J	BnaA02G0331000ZS	BnaC02G0446200ZS
BraA02g033320.4.1C	BolC02g045810.2J	BnaA02G0293200ZS	BnaC02G0400700ZS
BraA02g038800.4.1C	BolC02g052640.2J	BnaA02G0338800ZS	BnaC02G0455500ZS
BraA02g017730.4.1C	BolC02g022530.2J	BnaA02G0161800ZS	BnaC02G0206900ZS
BraA02g031030.4.1C	BolC02g042220.2J	BnaA02G0277000ZS	BnaC02G0376300ZS
BraA02g036960.4.1C	BolC02g050210.2J	BnaA02G0322400ZS	BnaC02G0434600ZS
BraA02g015550.4.1C	BolC02g019800.2J	BnaA02G0143200ZS	BnaC02G0181700ZS
BraA02g015320.4.1C	BolC02g019580.2J	BnaA02G0141700ZS	BnaC02G0179200ZS
BraA02g017250.4.1C	BolC02g021870.2J	BnaA02G0157300ZS	BnaC02G0201000ZS
BraA02g017400.4.1C	BolC02g022040.2J	BnaA02G0158800ZS	BnaC02G0202900ZS
BraA02g012130.4.1C	BolC02g014490.2J	BnaA02G0112800ZS	BnaC02G0138100ZS
BraA02g012020.4.1C	BolC02g014380.2J	BnaA02G0111700ZS	BnaC02G0136800ZS
BraA02g017480.4.1C	BolC02g022140.2J	BnaA02G0159500ZS	BnaC02G0203700ZS
BraA02g001410.4.1C	BolC02g001910.2J	BnaA02G0016100ZS	BnaC02G0016200ZS
BraA02g000740.4.1C	BolC02g000890.2J	BnaA02G0010200ZS	BnaC02G0007600ZS
BraA02g018750.4.1C	BolC02g024340.2J	BnaA02G0171700ZS	BnaC02G0221100ZS
BraA02g001490.4.1C	BolC02g002010.2J	BnaA02G0016900ZS	BnaC02G0017100ZS
BraA02g014060.4.1C	BolC02g017410.2J	BnaA02G0131300ZS	BnaC02G0164200ZS
BraA02g019770.4.1C	BolC02g025970.2J	BnaA02G0180500ZS	BnaC02G0237400ZS
BraA02g036850.4.1C	BolC02g050050.2J	BnaA02G0321300ZS	BnaC02G0433300ZS
BraA02g031140.4.1C	BolC02g042370.2J	BnaA02G0277900ZS	BnaC02G0377300ZS
BraA02g001800.4.1C	BolC02g002350.2J	BnaA02G0019800ZS	BnaC02G0020800ZS
BraA02g036380.4.1C	BolC02g049550.2J	BnaA02G0316700ZS	BnaC02G0428500ZS
BraA02g030230.4.1C	BolC02g041470.2J	BnaA02G0272200ZS	BnaC02G0370200ZS
BraA02g013480.4.1C	BolC02g016710.2J	BnaA02G0125400ZS	BnaC02G0155800ZS
BraA02g001880.4.1C	BolC02g002450.2J	BnaA02G0020900ZS	BnaC02G0021900ZS
BraA02g033760.4.1C	BolC02g046240.2J	BnaA02G0296200ZS	BnaC02G0404300ZS
BraA02g011220.4.1C	BolC02g013350.2J	BnaA02G0105000ZS	BnaC02G0127500ZS
BraA02g000530.4.1C	BolC02g000670.2J	BnaA02G0007600ZS	BnaC02G0005100ZS
BraA02g000750.4.1C	BolC02g000900.2J	BnaA02G0010400ZS	BnaC02G0007700ZS
BraA02g013260.4.1C	BolC02g016240.2J	BnaA02G0123200ZS	BnaC02G0152700ZS
BraA02g018640.4.1C	BolC02g024060.2J	BnaA02G0170500ZS	BnaC02G0219400ZS
BraA02g011330.4.1C	BolC02g013480.2J	BnaA02G0105800ZS	BnaC02G0128600ZS
BraA02g001990.4.1C	BolC02g002560.2J	BnaA02G0022000ZS	BnaC02G0023300ZS
BraA02g017950.4.1C	BolC02g022950.2J	BnaA02G0163300ZS	BnaC02G0209100ZS
BraA02g017150.4.1C	BolC02g021810.2J	BnaA02G0156500ZS	BnaC02G0200100ZS
BraA02g023860.4.1C	BolC02g032100.2J	BnaA02G0217200ZS	BnaC02G0291200ZS
BraA02g000640.4.1C	BolC02g000790.2J	BnaA02G0008900ZS	BnaC02G0006700ZS
BraA02g003730.4.1C	BolC02g004390.2J	BnaA02G0037700ZS	BnaC02G0042200ZS
BraA02g024800.4.1C	BolC02g033500.2J	BnaA02G0225300ZS	BnaC02G0303700ZS
BraA02g013840.4.1C	BolC02g017180.2J	BnaA02G0129300ZS	BnaC02G0161500ZS
BraA02g013950.4.1C	BolC02g017320.2J	BnaA02G0130300ZS	BnaC02G0162800ZS
BraA02g040620.4.1C	BolC02g054610.2J	BnaA02G0354700ZS	BnaC02G0477600ZS
BraA02g021580.4.1C	BolC02g028850.2J	BnaA02G0197500ZS	BnaC02G0262800ZS
BraA02g045030.4.1C	BolC02g060250.2J	BnaA02G0392800ZS	BnaC02G0525300ZS
BraA02g042910.4.1C	BolC02g057320.2J	BnaA02G0374100ZS	BnaC02G0500600ZS
BraA02g022400.4.1C	BolC02g030080.2J	BnaA02G0205500ZS	BnaC02G0273800ZS
BraA02g023900.4.1C	BolC02g032150.2J	BnaA02G0217600ZS	BnaC02G0291600ZS
BraA02g004860.4.1C	BolC02g005540.2J	BnaA02G0047400ZS	BnaC02G0054300ZS
BraA02g022960.4.1C	BolC02g030740.2J	BnaA02G0209600ZS	BnaC02G0280300ZS
BraA02g032850.4.1C	BolC02g044790.2J	BnaA02G0289000ZS	BnaC02G0393400ZS
BraA02g040510.4.1C	BolC02g054510.2J	BnaA02G0353700ZS	BnaC02G0476400ZS
BraA02g021470.4.1C	BolC02g028690.2J	BnaA02G0196700ZS	BnaC02G0261300ZS
BraA02g045140.4.1C	BolC02g060360.2J	BnaA02G0394000ZS	BnaC02G0526800ZS
BraA02g002350.4.1C	BolC02g002940.2J	BnaA02G0025200ZS	BnaC02G0027300ZS
BraA02g007090.4.1C	BolC02g007950.2J	BnaA02G0068600ZS	BnaC02G0078900ZS
BraA02g040480.4.1C	BolC02g054470.2J	BnaA02G0353400ZS	BnaC02G0475900ZS
BraA02g026940.4.1C	BolC02g036130.2J	BnaA02G0244100ZS	BnaC02G0327300ZS
BraA02g004750.4.1C	BolC02g005440.2J	BnaA02G0046600ZS	BnaC02G0053300ZS
BraA02g032960.4.1C	BolC02g045270.2J	BnaA02G0290600ZS	BnaC02G0397600ZS
BraA02g021250.4.1C	BolC02g028450.2J	BnaA02G0195000ZS	BnaC02G0259600ZS
BraA02g025080.4.1C	BolC02g033920.2J	BnaA02G0227700ZS	BnaC02G0306700ZS
BraA02g016130.4.1C	BolC02g020550.2J	BnaA02G0147900ZS	BnaC02G0189800ZS
BraA02g041530.4.1C	BolC02g055510.2J	BnaA02G0361500ZS	BnaC02G0485800ZS
BraA02g048090.4.1C	BolC02g063610.2J	BnaA02G0420000ZS	BnaC02G0557000ZS
BraA02g006070.4.1C	BolC02g006940.2J	BnaA02G0059000ZS	BnaC02G0068500ZS
BraA02g002240.4.1C	BolC02g002830.2J	BnaA02G0024200ZS	BnaC02G0026000ZS
BraA02g003400.4.1C	BolC02g004040.2J	BnaA02G0035100ZS	BnaC02G0039100ZS
BraA02g003480.4.1C	BolC02g004150.2J	BnaA02G0035800ZS	BnaC02G0040000ZS
BraA02g036040.4.1C	BolC02g049180.2J	BnaA02G0313900ZS	BnaC02G0425100ZS
BraA02g046630.4.1C	BolC02g062000.2J	BnaA02G0407300ZS	BnaC02G0540700ZS
BraA02g034060.4.1C	BolC02g046510.2J	BnaA02G0298000ZS	BnaC02G0406400ZS
BraA02g007340.4.1C	BolC02g008280.2J	BnaA02G0071100ZS	BnaC02G0082500ZS
BraA02g027620.4.1C	BolC02g037120.2J	BnaA02G0250300ZS	BnaC02G0335600ZS
BraA02g027980.4.1C	BolC02g037710.2J	BnaA02G0253700ZS	BnaC02G0341200ZS
BraA02g013620.4.1C	BolC02g016890.2J	BnaA02G0126800ZS	BnaC02G0157900ZS
BraA02g013730.4.1C	BolC02g017050.2J	BnaA02G0128200ZS	BnaC02G0160000ZS
BraA02g018970.4.1C	BolC02g024610.2J	BnaA02G0173900ZS	BnaC02G0224100ZS
BraA02g008860.4.1C	BolC02g010310.2J	BnaA02G0083800ZS	BnaC02G0099700ZS
BraA02g046740.4.1C	BolC02g062130.2J	BnaA02G0408400ZS	BnaC02G0542800ZS
BraA02g023580.4.1C	BolC02g031660.2J	BnaA02G0214800ZS	BnaC02G0286800ZS
BraA02g027900.4.1C	BolC02g037610.2J	BnaA02G0252600ZS	BnaC02G0340300ZS
BraA02g031360.4.1C	BolC02g042710.2J	BnaA02G0279100ZS	BnaC02G0379200ZS
BraA02g041160.4.1C	BolC02g055100.2J	BnaA02G0358400ZS	BnaC02G0482000ZS
BraA02g023180.4.1C	BolC02g031010.2J	BnaA02G0211300ZS	BnaC02G0282200ZS
BraA02g042270.4.1C	BolC02g056440.2J	BnaA02G0368200ZS	BnaC02G0493300ZS
BraA02g008720.4.1C	BolC02g010180.2J	BnaA02G0082500ZS	BnaC02G0098200ZS
BraA02g027840.4.1C	BolC02g037530.2J	BnaA02G0252000ZS	BnaC02G0339200ZS
BraA02g022020.4.1C	BolC02g029610.2J	BnaA02G0201800ZS	BnaC02G0268700ZS
BraA02g047890.4.1C	BolC02g063400.2J	BnaA02G0418200ZS	BnaC02G0555300ZS
BraA02g025500.4.1C	BolC02g034410.2J	BnaA02G0231100ZS	BnaC02G0311200ZS
BraA02g027530.4.1C	BolC02g036920.2J	BnaA02G0249500ZS	BnaC02G0333800ZS
BraA02g023290.4.1C	BolC02g031170.2J	BnaA02G0212400ZS	BnaC02G0283700ZS
BraA02g023260.4.1C	BolC02g031110.2J	BnaA02G0212100ZS	BnaC02G0283300ZS
BraA02g045640.4.1C	BolC02g060830.2J	BnaA02G0397900ZS	BnaC02G0530100ZS
BraA02g045860.4.1C	BolC02g061020.2J	BnaA02G0400300ZS	BnaC02G0532400ZS
BraA02g009910.4.1C	BolC02g011530.2J	BnaA02G0091100ZS	BnaC02G0109800ZS
BraA02g024280.4.1C	BolC02g032630.2J	BnaA09G0253100ZS	BnaC02G0297200ZS
BraA02g041170.4.1C	BolC02g055130.2J	BnaA02G0358500ZS	BnaC02G0482100ZS
BraA02g026820.4.1C	BolC02g036020.2J	BnaA02G0242600ZS	BnaC02G0325700ZS
BraA02g022240.4.1C	BolC02g029830.2J	BnaA02G0203900ZS	BnaC02G0271100ZS
BraA02g028700.4.1C	BolC02g039130.2J	BnaA02G0259200ZS	BnaC02G0351600ZS
BraA02g045940.4.1C	BolC02g061090.2J	BnaA02G0401000ZS	BnaC02G0533000ZS
BraA02g007260.4.1C	BolC02g008190.2J	BnaA02G0070300ZS	BnaC02G0081200ZS
BraA02g047710.4.1C	BolC02g063050.2J	BnaA02G0416300ZS	BnaC02G0552200ZS
BraA02g025190.4.1C	BolC02g034040.2J	BnaA02G0228200ZS	BnaC02G0307400ZS
BraA02g005160.4.1C	BolC02g005860.2J	BnaA02G0050200ZS	BnaC02G0057900ZS
BraA02g008470.4.1C	BolC02g009910.2J	BnaA02G0080600ZS	BnaC02G0095600ZS
BraA02g041250.4.1C	BolC02g055250.2J	BnaA02G0359300ZS	BnaC02G0483000ZS
BraA02g041060.4.1C	BolC02g055030.2J	BnaA02G0357800ZS	BnaC02G0481300ZS
BraA02g026930.4.1C	BolC02g036120.2J	BnaA02G0244000ZS	BnaC02G0327200ZS
BraA02g004140.4.1C	BolC02g004870.2J	BnaA02G0041100ZS	BnaC02G0047300ZS
BraA02g023590.4.1C	BolC02g031720.2J	BnaA02G0215000ZS	BnaC02G0287000ZS
BraA02g009490.4.1C	BolC02g011070.2J	BnaA02G0087900ZS	BnaC02G0105900ZS
BraA02g022380.4.1C	BolC02g030050.2J	BnaA02G0205300ZS	BnaC02G0273500ZS
BraA02g027370.4.1C	BolC02g036710.2J	BnaA02G0248400ZS	BnaC02G0332400ZS
BraA02g027480.4.1C	BolC02g036840.2J	BnaA02G0249200ZS	BnaC02G0333200ZS
BraA02g002290.4.1C	BolC02g002870.2J	BnaA02G0024600ZS	BnaC02G0026400ZS
BraA02g029600.4.1C	BolC02g040710.2J	BnaA02G0266900ZS	BnaC02G0363500ZS
BraA02g024090.4.1C	BolC02g032380.2J	BnaA02G0219200ZS	BnaC02G0294100ZS
BraA02g024060.4.1C	BolC02g032350.2J	BnaA02G0218900ZS	BnaC02G0293800ZS
BraA02g046490.4.1C	BolC02g061860.2J	BnaA02G0406100ZS	BnaC02G0539100ZS
BraA02g026850.4.1C	BolC02g036050.2J	BnaA02G0242900ZS	BnaC02G0326300ZS
BraA02g023370.4.1C	BolC02g031260.2J	BnaA02G0213200ZS	BnaC02G0284600ZS
BraA02g042490.4.1C	BolC02g056730.2J	BnaA02G0369900ZS	BnaC02G0495800ZS
BraA02g010920.4.1C	BolC02g013020.2J	BnaA02G0102200ZS	BnaC02G0123800ZS
BraA02g007700.4.1C	BolC02g008610.2J	BnaA02G0073100ZS	BnaC02G0086100ZS
BraA02g006290.4.1C	BolC02g007160.2J	BnaA02G0061000ZS	BnaC02G0070800ZS
BraA02g007040.4.1C	BolC02g007920.2J	BnaA02G0068200ZS	BnaC02G0078400ZS
BraA02g041030.4.1C	BolC02g055000.2J	BnaA02G0357400ZS	BnaC02G0480800ZS
BraA02g046380.4.1C	BolC02g061720.2J	BnaA02G0405000ZS	BnaC02G0537800ZS
BraA02g042730.4.1C	BolC02g057080.2J	BnaA02G0372100ZS	BnaC02G0498300ZS
BraA02g010390.4.1C	BolC02g012230.2J	BnaA02G0096900ZS	BnaC02G0116400ZS
BraA02g023520.4.1C	BolC02g031510.2J	BnaA02G0214100ZS	BnaC02G0285900ZS
BraA02g000250.4.1C	BolC02g000360.2J	BnaA02G0004800ZS	BnaC02G0002100ZS
BraA02g018060.4.1C	BolC02g023210.2J	BnaA02G0164500ZS	BnaC02G0210600ZS
BraA02g009050.4.1C	BolC02g010610.2J	BnaA02G0085600ZS	BnaC02G0101700ZS
BraA02g000280.4.1C	BolC02g000390.2J	BnaA02G0005100ZS	BnaC02G0002400ZS
BraA02g009080.4.1C	BolC02g010640.2J	BnaA02G0085900ZS	BnaC02G0102000ZS
BraA02g041940.4.1C	BolC02g056010.2J	BnaA02G0365300ZS	BnaC02G0490400ZS
BraA02g037150.4.1C	BolC02g050470.2J	BnaA02G0324000ZS	BnaC02G0436200ZS
BraA02g001180.4.1C	BolC02g001620.2J	BnaA02G0014500ZS	BnaC02G0014200ZS
BraA02g010280.4.1C	BolC02g012100.2J	BnaA02G0095700ZS	BnaC02G0115300ZS
BraA02g040840.4.1C	BolC02g054880.2J	BnaA02G0356600ZS	BnaC02G0479800ZS
BraA02g000360.4.1C	BolC02g000470.2J	BnaA02G0005900ZS	BnaC02G0003500ZS
BraA02g028050.4.1C	BolC02g037800.2J	BnaA02G0254100ZS	BnaC02G0342000ZS
BraA02g000390.4.1C	BolC02g000520.2J	BnaA02G0006300ZS	BnaC02G0002900ZS
BraA02g046270.4.1C	BolC02g061650.2J	BnaA02G0404100ZS	BnaC02G0536800ZS
BraA02g019270.4.1C	BolC02g025040.2J	BnaA02G0175900ZS	BnaC02G0228100ZS
BraA02g047070.4.1C	BolC02g062490.2J	BnaA02G0411100ZS	BnaC02G0545900ZS
BraA02g000060.4.1C	BolC02g000220.2J	BnaA02G0003600ZS	BnaC02G0000200ZS
BraA02g015910.4.1C	BolC02g020290.2J	BnaA02G0145800ZS	BnaC02G0186700ZS
BraA02g018250.4.1C	BolC02g023460.2J	BnaA02G0166000ZS	BnaC02G0212900ZS
BraA02g001160.4.1C	BolC02g001600.2J	BnaA02G0014300ZS	BnaC02G0014000ZS
BraA02g037260.4.1C	BolC02g050640.2J	BnaA02G0325000ZS	BnaC02G0438100ZS
BraA02g027290.4.1C	BolC02g036620.2J	BnaA02G0247600ZS	BnaC02G0331700ZS
BraA02g017040.4.1C	BolC02g021680.2J	BnaA02G0155400ZS	BnaC02G0198800ZS
BraA02g024810.4.1C	BolC02g033510.2J	BnaA02G0225400ZS	BnaC02G0303900ZS
BraA02g029610.4.1C	BolC02g040720.2J	BnaA02G0267000ZS	BnaC02G0363600ZS
BraA02g036050.4.1C	BolC02g049190.2J	BnaA02G0314000ZS	BnaC02G0425200ZS
BraA02g019040.4.1C	BolC02g024730.2J	BnaA02G0174300ZS	BnaC02G0225100ZS
BraA02g002820.4.1C	BolC02g003410.2J	BnaA02G0029600ZS	BnaC02G0032600ZS
BraA02g015800.4.1C	BolC02g020130.2J	BnaA02G0145100ZS	BnaC02G0185200ZS
BraA02g012930.4.1C	BolC02g015660.2J	BnaA02G0120500ZS	BnaC02G0149500ZS
BraA02g011600.4.1C	BolC02g013880.2J	BnaA02G0107700ZS	BnaC02G0131700ZS
BraA02g011720.4.1C	BolC02g014020.2J	BnaA02G0108900ZS	BnaC02G0132800ZS
BraA02g011910.4.1C	BolC02g014210.2J	BnaA02G0110300ZS	BnaC02G0135100ZS
BraA02g036980.4.1C	BolC02g050240.2J	BnaA02G0322600ZS	BnaC02G0434800ZS
BraA02g010700.4.1C	BolC02g012800.2J	BnaA02G0100300ZS	BnaC02G0121200ZS
BraA02g021910.4.1C	BolC02g029450.2J	BnaA02G0200700ZS	BnaC02G0267800ZS
BraA02g015940.4.1C	BolC02g020340.2J	BnaA02G0146100ZS	BnaC02G0187400ZS
BraA02g019490.4.1C	BolC02g025420.2J	BnaA02G0178000ZS	BnaC02G0231000ZS
BraA02g019480.4.1C	BolC02g025410.2J	BnaA02G0177900ZS	BnaC02G0230900ZS
BraA02g044700.4.1C	BolC02g059860.2J	BnaA02G0390400ZS	BnaC02G0521900ZS
BraA02g037290.4.1C	BolC02g050730.2J	BnaA02G0325300ZS	BnaC02G0438500ZS
BraA02g040610.4.1C	BolC02g054590.2J	BnaA02G0354600ZS	BnaC02G0477300ZS
BraA02g033040.4.1C	BolC02g045420.2J	BnaA02G0291500ZS	BnaC02G0398600ZS
BraA02g039940.4.1C	BolC02g053980.2J	BnaA02G0348300ZS	BnaC02G0469500ZS
BraA02g046190.4.1C	BolC02g061360.2J	BnaA02G0402800ZS	BnaC02G0535200ZS
BraA02g018170.4.1C	BolC02g023340.2J	BnaA02G0165400ZS	BnaC02G0212000ZS
BraA02g028280.4.1C	BolC02g038000.2J	BnaA02G0256000ZS	BnaC02G0343700ZS
BraA02g024390.4.1C	BolC02g032950.2J	BnaA02G0222200ZS	BnaC02G0299600ZS
BraA02g015830.4.1C	BolC02g020150.2J	BnaA02G0145300ZS	BnaC02G0185400ZS
BraA02g043600.4.1C	BolC02g058490.2J	BnaA02G0380500ZS	BnaC02G0509200ZS
BraA02g008060.4.1C	BolC02g009260.2J	BnaA02G0076800ZS	BnaC02G0090600ZS
BraA02g011940.4.1C	BolC02g014280.2J	BnaA02G0110600ZS	BnaC02G0135700ZS
BraA02g018830.4.1C	BolC02g024490.2J	BnaA02G0172800ZS	BnaC02G0222100ZS
BraA02g034400.4.1C	BolC02g046850.2J	BnaA02G0301100ZS	BnaC02G0409700ZS
BraA02g036710.4.1C	BolC02g049840.2J	BnaA02G0319600ZS	BnaC02G0431100ZS
BraA02g038830.4.1C	BolC02g052670.2J	BnaA02G0339100ZS	BnaC02G0455700ZS
BraA02g013100.4.1C	BolC02g016040.2J	BnaA02G0122000ZS	BnaC02G0151400ZS
BraA02g017670.4.1C	BolC02g022480.2J	BnaA02G0161400ZS	BnaC02G0206500ZS
BraA02g018810.4.1C	BolC02g024420.2J	BnaA02G0172600ZS	BnaC02G0221700ZS
BraA02g018920.4.1C	BolC02g024570.2J	BnaA02G0173400ZS	BnaC02G0223300ZS
BraA02g032020.4.1C	BolC02g043670.2J	BnaA02G0283300ZS	BnaC02G0383900ZS
BraA02g015140.4.1C	BolC02g019280.2J	BnaA02G0139800ZS	BnaC02G0177400ZS
BraA02g018670.4.1C	BolC02g024080.2J	BnaA02G0170700ZS	BnaC02G0219500ZS
BraA02g038950.4.1C	BolC02g052800.2J	BnaA02G0339800ZS	BnaC02G0456900ZS
BraA02g038970.4.1C	BolC02g052820.2J	BnaA02G0340000ZS	BnaC02G0457100ZS
BraA02g002950.4.1C	BolC02g003570.2J	BnaA02G0030900ZS	BnaC02G0034200ZS
BraA02g017560.4.1C	BolC02g022320.2J	BnaA02G0160400ZS	BnaC02G0204900ZS
BraA02g000910.4.1C	BolC02g001110.2J	BnaA02G0012300ZS	BnaC02G0010000ZS
BraA02g018500.4.1C	BolC02g023820.2J	BnaA02G0169000ZS	BnaC02G0217200ZS
BraA02g018940.4.1C	BolC02g024590.2J	BnaA02G0173600ZS	BnaC02G0223700ZS
BraA02g015630.4.1C	BolC02g019880.2J	BnaA02G0143900ZS	BnaC02G0182800ZS
BraA02g038240.4.1C	BolC02g052010.2J	BnaA02G0334200ZS	BnaC02G0449200ZS
BraA02g012270.4.1C	BolC02g014710.2J	BnaA02G0114500ZS	BnaC02G0139600ZS
BraA02g010090.4.1C	BolC02g011790.2J	BnaA02G0093000ZS	BnaC02G0112300ZS
BraA02g013540.4.1C	BolC02g016800.2J	BnaA02G0126100ZS	BnaC02G0157100ZS
BraA02g013320.4.1C	BolC02g016440.2J	BnaA02G0123800ZS	BnaC02G0153600ZS
BraA02g000780.4.1C	BolC02g000930.2J	BnaA02G0010700ZS	BnaC02G0009700ZS
BraA02g000500.4.1C	BolC02g000640.2J	BnaA02G0007300ZS	BnaC02G0004800ZS
BraA02g000700.4.1C	BolC02g000850.2J	BnaA02G0009800ZS	BnaC02G0007200ZS
BraA02g020970.4.1C	BolC02g028070.2J	BnaA02G0192500ZS	BnaC02G0256000ZS
BraA02g033620.4.1C	BolC02g046130.2J	BnaA02G0295400ZS	BnaC02G0403100ZS
BraA02g035170.4.1C	BolC02g047620.2J	BnaA02G0306200ZS	BnaC02G0416500ZS
BraA02g015740.4.1C	BolC02g020060.2J	BnaA02G0144600ZS	BnaC02G0184500ZS
BraA02g036330.4.1C	BolC02g049490.2J	BnaA02G0316100ZS	BnaC02G0427800ZS
BraA02g000890.4.1C	BolC02g001070.2J	BnaA02G0012000ZS	BnaC02G0008100ZS
BraA02g016740.4.1C	BolC02g021280.2J	BnaA02G0152800ZS	BnaC02G0195500ZS
BraA02g046370.4.1C	BolC02g061710.2J	BnaA02G0404800ZS	BnaC02G0537600ZS
BraA02g012540.4.1C	BolC02g015080.2J	BnaA02G0116800ZS	BnaC02G0143600ZS
BraA02g038860.4.1C	BolC02g052700.2J	BnaA02G0339400ZS	BnaC02G0456100ZS
BraA02g037370.4.1C	BolC02g050880.2J	BnaA02G0326400ZS	BnaC02G0439500ZS
BraA02g033020.4.1C	BolC02g045400.2J	BnaA02G0291300ZS	BnaC02G0398200ZS
BraA02g018700.4.1C	BolC02g024120.2J	BnaA02G0171100ZS	BnaC02G0219700ZS
BraA02g012050.4.1C	BolC02g014410.2J	BnaA02G0112000ZS	BnaC02G0137200ZS
BraA02g003810.4.1C	BolC02g004500.2J	BnaA02G0038100ZS	BnaC02G0042900ZS
BraA02g015050.4.1C	BolC02g019100.2J	BnaA02G0139000ZS	BnaC02G0176500ZS
BraA02g017160.4.1C	BolC02g021820.2J	BnaA02G0156600ZS	BnaC02G0200200ZS
BraA02g033930.4.1C	BolC02g046380.2J	BnaA02G0297000ZS	BnaC02G0405400ZS
BraA02g039420.4.1C	BolC02g053280.2J	BnaA02G0344200ZS	BnaC02G0462500ZS
BraA02g023950.4.1C	BolC02g032260.2J	BnaA02G0218100ZS	BnaC02G0292400ZS
BraA02g023930.4.1C	BolC02g032240.2J	BnaA02G0217900ZS	BnaC02G0292100ZS
BraA02g041830.4.1C	BolC02g055860.2J	BnaA02G0364300ZS	BnaC02G0488800ZS
BraA02g041920.4.1C	BolC02g055990.2J	BnaA02G0365100ZS	BnaC02G0490200ZS
BraA02g021530.4.1C	BolC02g028780.2J	BnaA02G0197200ZS	BnaC02G0262200ZS
BraA02g027870.4.1C	BolC02g037590.2J	BnaA02G0252300ZS	BnaC02G0340000ZS
BraA02g023610.4.1C	BolC02g031740.2J	BnaA02G0215300ZS	BnaC02G0287200ZS
BraA02g017750.4.1C	BolC02g022570.2J	BnaA02G0162000ZS	BnaC02G0207300ZS
BraA02g045080.4.1C	BolC02g060300.2J	BnaA02G0393200ZS	BnaC02G0526100ZS
BraA02g039640.4.1C	BolC02g053620.2J	BnaA02G0346200ZS	BnaC02G0465800ZS
BraA02g032790.4.1C	BolC02g044750.2J	BnaA02G0288500ZS	BnaC02G0393000ZS
BraA02g022680.4.1C	BolC02g030400.2J	BnaA02G0207300ZS	BnaC02G0277700ZS
BraA02g027330.4.1C	BolC02g036650.2J	BnaA02G0247900ZS	BnaC02G0332000ZS
BraA02g032570.4.1C	BolC02g044460.2J	BnaA02G0287300ZS	BnaC02G0390700ZS
BraA02g048040.4.1C	BolC02g063520.2J	BnaA02G0419500ZS	BnaC02G0556400ZS
BraA02g027340.4.1C	BolC02g036680.2J	BnaA02G0248100ZS	BnaC02G0332100ZS
BraA02g041500.4.1C	BolC02g055460.2J	BnaA02G0361100ZS	BnaC02G0485100ZS
BraA02g002100.4.1C	BolC02g002680.2J	BnaA02G0023000ZS	BnaC02G0024700ZS
BraA02g011950.4.1C	BolC02g014300.2J	BnaA02G0110800ZS	BnaC02G0136000ZS
BraA02g045220.4.1C	BolC02g060420.2J	BnaA02G0394600ZS	BnaC02G0527400ZS
BraA02g020150.4.1C	BolC02g026810.2J	BnaA02G0184800ZS	BnaC02G0244100ZS
BraA02g035390.4.1C	BolC02g048320.2J	BnaA02G0307700ZS	BnaC02G0417600ZS
BraA02g025250.4.1C	BolC02g034110.2J	BnaA02G0228800ZS	BnaC02G0308300ZS
BraA02g015730.4.1C	BolC02g020050.2J	BnaA02G0144500ZS	BnaC02G0184400ZS
BraA02g045110.4.1C	BolC02g060330.2J	BnaA02G0393600ZS	BnaC02G0526400ZS
BraA02g002380.4.1C	BolC02g002970.2J	BnaA02G0025500ZS	BnaC02G0027600ZS
BraA02g010940.4.1C	BolC02g013040.2J	BnaA02G0102400ZS	BnaC02G0124000ZS
BraA02g046600.4.1C	BolC02g061970.2J	BnaA02G0407100ZS	BnaC02G0540400ZS
BraA02g038040.4.1C	BolC02g051720.2J	BnaA02G0331700ZS	BnaC02G0446800ZS
BraA02g040120.4.1C	BolC02g054140.2J	BnaA02G0349800ZS	BnaC02G0472200ZS
BraA02g017450.4.1C	BolC02g022100.2J	BnaA02G0159300ZS	BnaC02G0203400ZS
BraA02g007480.4.1C	BolC02g008410.2J	BnaA02G0072000ZS	BnaC02G0083700ZS
BraA02g039310.4.1C	BolC02g053180.2J	BnaA02G0343100ZS	BnaC02G0461300ZS
BraA02g016410.4.1C	BolC02g020970.2J	BnaA02G0149900ZS	BnaC02G0192300ZS
BraA02g026770.4.1C	BolC02g035970.2J	BnaA02G0242000ZS	BnaC02G0325100ZS
BraA02g023840.4.1C	BolC02g032080.2J	BnaA02G0217000ZS	BnaC02G0291000ZS
BraA02g036800.4.1C	BolC02g049990.2J	BnaA02G0320800ZS	BnaC02G0432700ZS
BraA02g030150.4.1C	BolC02g041360.2J	BnaA02G0271800ZS	BnaC02G0369300ZS
BraA02g026660.4.1C	BolC02g035910.2J	BnaA02G0241100ZS	BnaC02G0324600ZS
BraA02g005220.4.1C	BolC02g005930.2J	BnaA02G0050900ZS	BnaC02G0058600ZS
BraA02g005250.4.1C	BolC02g005960.2J	BnaA02G0051200ZS	BnaC02G0058900ZS
BraA02g022070.4.1C	BolC02g029690.2J	BnaA02G0202400ZS	BnaC02G0269600ZS
BraA02g023210.4.1C	BolC02g031050.2J	BnaA02G0211600ZS	BnaC02G0282500ZS
BraA02g043540.4.1C	BolC02g058440.2J	BnaA02G0380100ZS	BnaC02G0508700ZS
BraA02g025410.4.1C	BolC02g034340.2J	BnaA02G0230300ZS	BnaC02G0310600ZS
BraA02g025440.4.1C	BolC02g034370.2J	BnaA02G0230600ZS	BnaC02G0310900ZS
BraA02g025690.4.1C	BolC02g034670.2J	BnaA02G0232300ZS	BnaC02G0312900ZS
BraA02g043510.4.1C	BolC02g058410.2J	BnaA02G0379800ZS	BnaC02G0508400ZS
BraA02g046880.4.1C	BolC02g062310.2J	BnaA02G0409500ZS	BnaC02G0544300ZS
BraA02g025470.4.1C	BolC02g034390.2J	BnaA02G0230900ZS	BnaC02G0311000ZS
BraA02g008500.4.1C	BolC02g009950.2J	BnaA02G0081000ZS	BnaC02G0096000ZS
BraA02g010970.4.1C	BolC02g013080.2J	BnaA02G0102900ZS	BnaC02G0124800ZS
BraA02g027670.4.1C	BolC02g037140.2J	BnaA02G0250700ZS	BnaC02G0335800ZS
BraA02g043160.4.1C	BolC02g057650.2J	BnaA02G0376600ZS	BnaC02G0503300ZS
BraA02g043270.4.1C	BolC02g057800.2J	BnaA02G0377700ZS	BnaC02G0505600ZS
BraA02g023320.4.1C	BolC02g031190.2J	BnaA02G0212600ZS	BnaC02G0284000ZS
BraA02g007750.4.1C	BolC02g008640.2J	BnaA02G0073500ZS	BnaC02G0086500ZS
BraA02g007310.4.1C	BolC02g008220.2J	BnaA02G0070800ZS	BnaC02G0082000ZS
BraA02g026910.4.1C	BolC02g036090.2J	BnaA02G0243600ZS	BnaC02G0326900ZS
BraA02g028670.4.1C	BolC02g039060.2J	BnaA02G0258800ZS	BnaC02G0351300ZS
BraA02g005330.4.1C	BolC02g006050.2J	BnaA02G0051600ZS	BnaC02G0059300ZS
BraA02g008450.4.1C	BolC02g009890.2J	BnaA02G0080400ZS	BnaC02G0095400ZS
BraA02g005140.4.1C	BolC02g005840.2J	BnaA02G0050000ZS	BnaC02G0057600ZS
BraA02g008890.4.1C	BolC02g010410.2J	BnaA02G0084100ZS	BnaC02G0100000ZS
BraA02g025550.4.1C	BolC02g034540.2J	BnaA02G0231700ZS	BnaC02G0312000ZS
BraA02g046770.4.1C	BolC02g062200.2J	BnaA02G0408600ZS	BnaC02G0543300ZS
BraA02g025360.4.1C	BolC02g034280.2J	BnaA02G0229800ZS	BnaC02G0309900ZS
BraA02g026220.4.1C	BolC02g035220.2J	BnaA02G0237400ZS	BnaC02G0319200ZS
BraA02g005630.4.1C	BolC02g006410.2J	BnaA02G0054100ZS	BnaC02G0063000ZS
BraA02g003320.4.1C	BolC02g003920.2J	BnaA02G0034300ZS	BnaC02G0038000ZS
BraA02g010720.4.1C	BolC02g012820.2J	BnaA02G0100600ZS	BnaC02G0121600ZS
BraA02g040340.4.1C	BolC02g054330.2J	BnaA02G0351800ZS	BnaC02G0474400ZS
BraA02g023680.4.1C	BolC02g031860.2J	BnaA02G0216000ZS	BnaC02G0288300ZS
BraA02g003210.4.1C	BolC02g003840.2J	BnaA02G0033200ZS	BnaC02G0036900ZS
BraA02g010860.4.1C	BolC02g012960.2J	BnaA02G0101800ZS	BnaC02G0123200ZS
BraA02g010610.4.1C	BolC02g012670.2J	BnaA02G0099500ZS	BnaC02G0120200ZS
BraA02g043130.4.1C	BolC02g057630.2J	BnaA02G0376400ZS	BnaC02G0503100ZS
BraA02g046410.4.1C	BolC02g061760.2J	BnaA02G0405400ZS	BnaC02G0538200ZS
BraA02g041340.4.1C	BolC02g055300.2J	BnaA02G0359600ZS	BnaC02G0483300ZS
BraA02g046440.4.1C	BolC02g061790.2J	BnaA02G0405700ZS	BnaC02G0538500ZS
BraA02g046660.4.1C	BolC02g062070.2J	BnaA02G0407600ZS	BnaC02G0541600ZS
BraA02g046690.4.1C	BolC02g062090.2J	BnaA02G0407900ZS	BnaC02G0542100ZS
BraA02g022650.4.1C	BolC02g030350.2J	BnaA02G0206900ZS	BnaC02G0277100ZS
BraA02g030520.4.1C	BolC02g041680.2J	BnaA02G0274500ZS	BnaC02G0372100ZS
BraA02g040560.4.1C	BolC02g054560.2J	BnaA02G0354300ZS	BnaC02G0476900ZS
BraA02g040450.4.1C	BolC02g054410.2J	BnaA02G0353000ZS	BnaC02G0475200ZS
BraA02g002320.4.1C	BolC02g002900.2J	BnaA02G0024900ZS	BnaC02G0026700ZS
BraA02g028750.4.1C	BolC05g039620.2J	BnaA02G0259500ZS	BnaC06G0058100ZS
BraA02g010440.4.1C	BolC02g012440.2J	BnaA02G0097900ZS	BnaC02G0117500ZS
BraA02g005740.4.1C	BolC02g006570.2J	BnaA02G0055400ZS	BnaC02G0064900ZS
BraA02g005990.4.1C	BolC02g006830.2J	BnaA02G0058200ZS	BnaC02G0067300ZS
BraA02g004190.4.1C	BolC02g004930.2J	BnaA02G0041600ZS	BnaC02G0048000ZS
BraA02g026330.4.1C	BolC02g035320.2J	BnaA02G0238100ZS	BnaC02G0320000ZS
BraA02g007670.4.1C	BolC02g008590.2J	BnaA02G0072800ZS	BnaC02G0085800ZS
BraA02g023400.4.1C	BolC02g031300.2J	BnaA02G0213500ZS	BnaC02G0285000ZS
BraA02g005360.4.1C	BolC02g006080.2J	BnaA02G0051900ZS	BnaC02G0059600ZS
BraA02g008420.4.1C	BolC02g009840.2J	BnaA02G0080100ZS	BnaC02G0095100ZS
BraA02g045870.4.1C	BolC02g061030.2J	BnaA02G0400400ZS	BnaC02G0532500ZS
BraA02g046550.4.1C	BolC02g061910.2J	BnaA02G0406600ZS	BnaC02G0539600ZS
BraA02g020480.4.1C	BolC02g027220.2J	BnaA02G0188000ZS	BnaC02G0248600ZS
BraA02g004430.4.1C	BolC02g005140.2J	BnaA02G0043500ZS	BnaC02G0050100ZS
BraA02g000230.4.1C	BolC02g000340.2J	BnaA02G0004600ZS	BnaC02G0002000ZS
BraA02g018010.4.1C	BolC02g023090.2J	BnaA02G0164000ZS	BnaC02G0210000ZS
BraA02g028120.4.1C	BolC02g038250.2J	BnaA02G0254800ZS	BnaC02G0345400ZS
BraA02g010310.4.1C	BolC02g012150.2J	BnaA02G0096100ZS	BnaC02G0115600ZS
BraA02g020530.4.1C	BolC02g027310.2J	BnaA02G0188500ZS	BnaC02G0249200ZS
BraA02g037090.4.1C	BolC02g050420.2J	BnaA02G0323600ZS	BnaC02G0435900ZS
BraA02g002510.4.1C	BolC02g003130.2J	BnaA02G0026700ZS	BnaC02G0029300ZS
BraA02g038200.4.1C	BolC02g051870.2J	BnaA02G0333800ZS	BnaC02G0448100ZS
BraA02g002650.4.1C	BolC02g003260.2J	BnaA02G0027900ZS	BnaC02G0030600ZS
BraA02g002540.4.1C	BolC02g003160.2J	BnaA02G0027000ZS	BnaC02G0029700ZS
BraA02g038230.4.1C	BolC02g051940.2J	BnaA02G0334000ZS	BnaC02G0448500ZS
BraA02g000340.4.1C	BolC02g000450.2J	BnaA02G0005700ZS	BnaC02G0003300ZS
BraA02g020340.4.1C	BolC02g027020.2J	BnaA02G0186100ZS	BnaC02G0246400ZS
BraA02g020560.4.1C	BolC02g027390.2J	BnaA02G0188800ZS	BnaC02G0250000ZS
BraA02g046030.4.1C	BolC02g061190.2J	BnaA02G0401700ZS	BnaC02G0534000ZS
BraA02g010480.4.1C	BolC02g012470.2J	BnaA02G0097500ZS	BnaC02G0117800ZS
BraA02g020200.4.1C	BolC02g026870.2J	BnaA02G0185300ZS	BnaC02G0244700ZS
BraA02g030420.4.1C	BolC02g041650.2J	BnaA02G0273300ZS	BnaC02G0372300ZS
BraA02g030860.4.1C	BolC02g041980.2J	BnaA02G0276300ZS	BnaC02G0374100ZS
BraA02g040970.4.1C	BolC01g041950.2J	BnaA02G0357100ZS	BnaC01G0384400ZS
BraA02g040530.4.1C	BolC02g054530.2J	BnaA02G0353900ZS	BnaC02G0476600ZS
BraA02g026110.4.1C	BolC02g035090.2J	BnaA02G0236000ZS	BnaC02G0316900ZS
BraA02g018120.4.1C	BolC02g023250.2J	BnaA02G0165000ZS	BnaC02G0211500ZS
BraA02g028230.4.1C	BolC02g038090.2J	BnaA02G0255700ZS	BnaC02G0344200ZS
BraA02g005770.4.1C	BolC02g006610.2J	BnaA02G0055700ZS	BnaC02G0065300ZS
BraA02g046330.4.1C	BolC02g061690.2J	BnaA02G0404600ZS	BnaC02G0537300ZS
BraA02g020890.4.1C	BolC02g027860.2J	BnaA02G0191900ZS	BnaC02G0254700ZS
BraA02g010340.4.1C	BolC02g012180.2J	BnaA02G0096400ZS	BnaC02G0115900ZS
BraA02g000420.4.1C	BolC02g000550.2J	BnaA02G0006500ZS	BnaC02G0004000ZS
BraA02g036220.4.1C	BolC02g049320.2J	BnaA02G0315400ZS	BnaC02G0426700ZS
BraA02g028560.4.1C	BolC02g038890.2J	BnaA02G0258200ZS	BnaC02G0350500ZS
BraA02g005690.4.1C	BolC02g006520.2J	BnaA02G0054900ZS	BnaC02G0064400ZS
BraA02g043790.4.1C	BolC02g058720.2J	BnaA02G0381900ZS	BnaC02G0511400ZS
BraA02g002980.4.1C	BolC02g003600.2J	BnaA02G0031200ZS	BnaC02G0034500ZS
BraA02g010670.4.1C	BolC02g012750.2J	BnaA02G0100000ZS	BnaC02G0120900ZS
BraA02g000450.4.1C	BolC02g000590.2J	BnaA02G0006800ZS	BnaC02G0004300ZS
BraA02g012000.4.1C	BolC02g014350.2J	BnaA02G0111400ZS	BnaC02G0136500ZS
BraA02g044570.4.1C	BolC02g059740.2J	BnaA02G0389400ZS	BnaC02G0520800ZS
BraA02g012870.4.1C	BolC02g015580.2J	BnaA02G0119800ZS	BnaC02G0148700ZS
BraA02g012980.4.1C	BolC02g015780.2J	BnaA02G0120900ZS	BnaC02G0150100ZS
BraA02g038420.4.1C	BolC02g052150.2J	BnaA02G0335400ZS	BnaC02G0450500ZS
BraA02g028450.4.1C	BolC02g038740.2J	BnaA02G0257600ZS	BnaC02G0349100ZS
BraA02g005550.4.1C	BolC02g006270.2J	BnaA02G0053700ZS	BnaC02G0062200ZS
BraA02g015410.4.1C	BolC02g019690.2J	BnaA02G0142500ZS	BnaC02G0180500ZS
BraA02g018840.4.1C	BolC02g024510.2J	BnaA02G0172900ZS	BnaC02G0222200ZS
BraA02g015120.4.1C	BolC02g019250.2J	BnaA02G0139500ZS	BnaC02G0177100ZS
BraA02g032140.4.1C	BolC02g043820.2J	BnaA02G0284200ZS	BnaC02G0385000ZS
BraA02g016590.4.1C	BolC02g021150.2J	BnaA02G0151500ZS	BnaC02G0194100ZS
BraA02g018800.4.1C	BolC02g024400.2J	BnaA02G0172400ZS	BnaC02G0221600ZS
BraA02g034320.4.1C	BolC02g046820.2J	BnaA02G0300100ZS	BnaC02G0409200ZS
BraA02g000950.4.1C	BolC02g001150.2J	BnaA02G0012600ZS	BnaC02G0010400ZS
BraA02g035520.4.1C	BolC02g048420.2J	BnaA02G0308800ZS	BnaC02G0418700ZS
BraA02g032070.4.1C	BolC02g043750.2J	BnaA02G0283700ZS	BnaC02G0384500ZS
BraA02g014370.4.1C	BolC02g017920.2J	BnaA02G0133800ZS	BnaC02G0170000ZS
BraA02g015310.4.1C	BolC02g019570.2J	BnaA02G0141600ZS	BnaC02G0179100ZS
BraA02g019780.4.1C	BolC02g025980.2J	BnaA02G0180600ZS	BnaC02G0237500ZS
BraA02g015530.4.1C	BolC02g019760.2J	BnaA02G0143000ZS	BnaC02G0181200ZS
BraA02g000880.4.1C	BolC02g001060.2J	BnaA02G0011900ZS	BnaC02G0008200ZS
BraA02g016010.4.1C	BolC02g020420.2J	BnaA02G0147000ZS	BnaC02G0188400ZS
BraA02g014400.4.1C	BolC02g017950.2J	BnaA02G0134000ZS	BnaC02G0169600ZS
BraA02g014000.4.1C	BolC02g017330.2J	BnaA02G0130700ZS	BnaC02G0163200ZS
BraA02g018770.4.1C	BolC02g024370.2J	BnaA02G0172000ZS	BnaC02G0221300ZS
BraA02g019710.4.1C	BolC02g025890.2J	BnaA02G0180000ZS	BnaC02G0236400ZS
BraA02g001820.4.1C	BolC02g002380.2J	BnaA02G0020200ZS	BnaC02G0021100ZS
BraA02g016110.4.1C	BolC02g020530.2J	BnaA02G0147700ZS	BnaC02G0189500ZS
BraA02g016990.4.1C	BolC02g021590.2J	BnaA02G0155000ZS	BnaC02G0198200ZS
BraA02g034070.4.1C	BolC02g046530.2J	BnaA02G0298100ZS	BnaC02G0406500ZS
BraA02g002910.4.1C	BolC02g003500.2J	BnaA02G0030500ZS	BnaC02G0033600ZS
BraA02g020830.4.1C	BolC02g027780.2J	BnaA02G0191100ZS	BnaC02G0253700ZS
BraA02g016080.4.1C	BolC02g020490.2J	BnaA02G0147400ZS	BnaC02G0189000ZS
BraA02g016150.4.1C	BolC02g020560.2J	BnaA02G0148000ZS	BnaC02G0190000ZS
BraA02g035920.4.1C	BolC02g048930.2J	BnaA02G0312800ZS	BnaC02G0423500ZS
BraA02g038690.4.1C	BolC02g052540.2J	BnaA02G0337800ZS	BnaC02G0454000ZS
BraA02g048070.4.1C	BolC02g063590.2J	BnaA02G0419800ZS	BnaC02G0556800ZS
BraA02g035160.4.1C	BolC02g047610.2J	BnaA02G0306100ZS	BnaC02G0416400ZS
BraA02g015750.4.1C	BolC02g020080.2J	BnaA02G0144700ZS	BnaC02G0184700ZS
BraA02g019680.4.1C	BolC02g025860.2J	BnaA02G0179700ZS	BnaC02G0236100ZS
BraA02g018110.4.1C	BolC02g023240.2J	BnaA02G0164900ZS	BnaC02G0211400ZS
BraA02g018150.4.1C	BolC02g023270.2J	BnaA02G0165200ZS	BnaC02G0211700ZS
BraA02g018990.4.1C	BolC02g024640.2J	BnaA02G0174100ZS	BnaC02G0224500ZS
BraA02g039480.4.1C	BolC02g053430.2J	BnaA02G0344900ZS	BnaC02G0463300ZS
BraA02g021670.4.1C	BolC02g029020.2J	BnaA02G0198500ZS	BnaC02G0264200ZS
BraA02g005850.4.1C	BolC02g006680.2J	BnaA02G0056700ZS	BnaC02G0066100ZS
BraA02g041950.4.1C	BolC02g056020.2J	BnaA02G0365400ZS	BnaC02G0490500ZS
BraA02g012660.4.1C	BolC02g015240.2J	BnaA02G0117800ZS	BnaC02G0145100ZS
BraA02g040600.4.1C	BolC02g054580.2J	BnaA02G0354500ZS	BnaC02G0477200ZS
BraA02g000440.4.1C	BolC02g000570.2J	BnaA02G0006700ZS	BnaC02G0004200ZS
BraA02g038070.4.1C	BolC02g051750.2J	BnaA02G0332100ZS	BnaC02G0447200ZS
BraA02g000040.4.1C	BolC02g000200.2J	BnaA02G0003200ZS	BnaC02G0000400ZS
BraA02g033890.4.1C	BolC02g046330.2J	BnaA02G0296700ZS	BnaC02G0405000ZS
BraA02g003700.4.1C	BolC02g004370.2J	BnaA02G0037400ZS	BnaC02G0041900ZS
BraA02g023890.4.1C	BolC02g032140.2J	BnaA02G0217500ZS	BnaC02G0291500ZS
BraA02g024830.4.1C	BolC02g033570.2J	BnaA02G0225500ZS	BnaC02G0304200ZS
BraA02g003820.4.1C	BolC02g004510.2J	BnaA02G0038200ZS	BnaC02G0043000ZS
BraA02g036070.4.1C	BolC02g049220.2J	BnaA02G0314200ZS	BnaC02G0425600ZS
BraA02g039340.4.1C	BolC02g053220.2J	BnaA02G0343300ZS	BnaC02G0461700ZS
BraA02g002690.4.1C	BolC02g003300.2J	BnaA02G0028300ZS	BnaC02G0031000ZS
BraA02g026150.4.1C	BolC02g035130.2J	BnaA02G0236500ZS	BnaC02G0317800ZS
BraA02g039780.4.1C	BolC02g053850.2J	BnaA02G0347600ZS	BnaC02G0468200ZS
BraA02g014600.4.1C	BolC02g018450.2J	BnaA02G0135400ZS	BnaC02G0170500ZS
BraA02g012910.4.1C	BolC02g015650.2J	BnaA02G0120200ZS	BnaC02G0149400ZS
BraA02g043840.4.1C	BolC02g058760.2J	BnaA02G0382400ZS	BnaC02G0512000ZS
BraA02g000660.4.1C	BolC02g000820.2J	BnaA02G0009300ZS	BnaC02G0006900ZS
BraA02g042600.4.1C	BolC02g056930.2J	BnaA02G0371000ZS	BnaC02G0497100ZS
BraA02g017310.4.1C	BolC02g021970.2J	BnaA02G0157900ZS	BnaC02G0201600ZS
BraA02g034100.4.1C	BolC02g046590.2J	BnaA02G0298700ZS	BnaC02G0406900ZS
BraA02g010660.4.1C	BolC02g012730.2J	BnaA02G0099900ZS	BnaC02G0120800ZS
BraA02g004660.4.1C	BolC02g005340.2J	BnaA02G0045500ZS	BnaC02G0052300ZS
BraA02g019560.4.1C	BolC02g025520.2J	BnaA02G0178600ZS	BnaC02G0232300ZS
BraA02g031110.4.1C	BolC02g042300.2J	BnaA02G0277500ZS	BnaC02G0376800ZS
BraA02g011310.4.1C	BolC02g013440.2J	BnaA02G0105700ZS	BnaC02G0128200ZS
BraA02g034290.4.1C	BolC02g046760.2J	BnaA02G0299800ZS	BnaC02G0408900ZS
BraA02g032290.4.1C	BolC02g044010.2J	BnaA02G0285000ZS	BnaC02G0386600ZS
BraA02g015280.4.1C	BolC02g019520.2J	BnaA02G0141300ZS	BnaC02G0178800ZS
BraA02g036290.4.1C	BolC02g049380.2J	BnaA02G0315600ZS	BnaC02G0427200ZS
BraA02g018550.4.1C	BolC02g023900.2J	BnaA02G0169600ZS	BnaC02G0218000ZS
BraA02g019930.4.1C	BolC02g026230.2J	BnaA02G0182500ZS	BnaC02G0239900ZS
BraA02g025310.4.1C	BolC02g034200.2J	BnaA02G0229400ZS	BnaC02G0309200ZS
BraA02g014660.4.1C	BolC02g018530.2J	BnaA02G0135700ZS	BnaC02G0171000ZS
BraA02g033700.4.1C	BolC02g046180.2J	BnaA02G0295800ZS	BnaC02G0403600ZS
BraA02g005240.4.1C	BolC02g005950.2J	BnaA02G0051100ZS	BnaC02G0058800ZS
BraA02g010790.4.1C	BolC02g012900.2J	BnaA02G0101200ZS	BnaC02G0122500ZS
BraA02g027850.4.1C	BolC02g037560.2J	BnaA02G0252100ZS	BnaC02G0339700ZS
BraA02g044680.4.1C	BolC02g059840.2J	BnaA02G0390200ZS	BnaC02G0521700ZS
BraA02g042310.4.1C	BolC02g056490.2J	BnaA02G0368500ZS	BnaC02G0494000ZS
BraA02g045890.4.1C	BolC02g061050.2J	BnaA02G0400600ZS	BnaC02G0532600ZS
BraA02g043520.4.1C	BolC02g058420.2J	BnaA02G0379900ZS	BnaC02G0508500ZS
BraA02g009720.4.1C	BolC02g011290.2J	BnaA02G0089200ZS	BnaC02G0107500ZS
BraA02g043300.4.1C	BolC02g057840.2J	BnaA02G0377900ZS	BnaC02G0505800ZS
BraA02g026610.4.1C	BolC02g035860.2J	BnaA02G0240700ZS	BnaC02G0324000ZS
BraA02g008920.4.1C	BolC02g010450.2J	BnaA02G0084400ZS	BnaC02G0100300ZS
BraA02g005100.4.1C	BolC02g005770.2J	BnaA02G0049400ZS	BnaC02G0056900ZS
BraA02g016940.4.1C	BolC02g021540.2J	BnaA02G0154500ZS	BnaC02G0197700ZS
BraA02g047920.4.1C	BolC02g063420.2J	BnaA02G0418500ZS	BnaC02G0555400ZS
BraA02g026990.4.1C	BolC02g036220.2J	BnaA02G0244600ZS	BnaC02G0328100ZS
BraA02g047770.4.1C	BolC02g063100.2J	BnaA02G0416800ZS	BnaC02G0552700ZS
BraA02g027700.4.1C	BolC02g037210.2J	BnaA02G0251000ZS	BnaC02G0336600ZS
BraA02g040060.4.1C	BolC02g054090.2J	BnaA02G0349500ZS	BnaC02G0471100ZS
BraA02g027930.4.1C	BolC02g037660.2J	BnaA02G0253100ZS	BnaC02G0340700ZS
BraA02g009640.4.1C	BolC02g011200.2J	BnaA02G0088500ZS	BnaC02G0106800ZS
BraA02g002190.4.1C	BolC02g002780.2J	BnaA02G0023600ZS	BnaC02G0025500ZS
BraA02g002150.4.1C	BolC02g002730.2J	BnaA02G0023500ZS	BnaC02G0025200ZS
BraA02g021270.4.1C	BolC02g028470.2J	BnaA02G0195200ZS	BnaC02G0259800ZS
BraA02g003360.4.1C	BolC02g003980.2J	BnaA02G0034700ZS	BnaC02G0038500ZS
BraA02g006850.4.1C	BolC02g007740.2J	BnaA02G0066500ZS	BnaC02G0076500ZS
BraA02g039020.4.1C	BolC02g052840.2J	BnaA02G0340200ZS	BnaC02G0457300ZS
BraA02g044140.4.1C	BolC02g059040.2J	BnaA02G0385200ZS	BnaC02G0515400ZS
BraA02g028540.4.1C	BolC02g038830.2J	BnaA02G0258100ZS	BnaC02G0350100ZS
BraA02g021130.4.1C	BolC02g028290.2J	BnaA02G0194200ZS	BnaC02G0258300ZS
BraA02g002050.4.1C	BolC02g002620.2J	BnaA02G0022500ZS	BnaC02G0024100ZS
BraA02g046160.4.1C	BolC02g061310.2J	BnaA02G0402400ZS	BnaC02G0534600ZS
BraA02g021060.4.1C	BolC02g028170.2J	BnaA02G0193300ZS	BnaC02G0257100ZS
BraA02g044560.4.1C	BolC02g059730.2J	BnaA02G0389300ZS	BnaC02G0520700ZS
BraA02g011790.4.1C	BolC02g014100.2J	BnaA02G0109700ZS	BnaC02G0133700ZS
BraA02g041730.4.1C	BolC02g055780.2J	BnaA02G0363300ZS	BnaC02G0487800ZS
BraA02g004700.4.1C	BolC02g005390.2J	BnaA02G0046100ZS	BnaC02G0052800ZS
BraA02g006150.4.1C	BolC02g007030.2J	BnaA02G0060000ZS	BnaC02G0069500ZS
BraA02g028330.4.1C	BolC02g037880.2J	BnaA02G0256500ZS	BnaC02G0342800ZS
BraA02g007250.4.1C	BolC02g008180.2J	BnaA02G0070200ZS	BnaC02G0081100ZS
BraA02g013920.4.1C	BolC02g017270.2J	BnaA02G0130000ZS	BnaC02G0162400ZS
BraA02g047550.4.1C	BolC02g062960.2J	BnaA02G0414800ZS	BnaC02G0550800ZS
BraA02g027710.4.1C	BolC02g037220.2J	BnaA02G0251100ZS	BnaC02G0336700ZS
BraA02g023820.4.1C	BolC02g032010.2J	BnaA02G0216800ZS	BnaC02G0290000ZS
BraA02g020440.4.1C	BolC02g027160.2J	BnaA02G0187300ZS	BnaC02G0248100ZS
BraA02g041490.4.1C	BolC02g055440.2J	BnaA02G0361000ZS	BnaC02G0485000ZS
BraA02g002590.4.1C	BolC02g003200.2J	BnaA02G0027400ZS	BnaC02G0030200ZS
BraA02g047230.4.1C	BolC02g062600.2J	BnaA02G0411800ZS	BnaC02G0547100ZS
BraA02g001350.4.1C	BolC02g001840.2J	BnaA02G0015400ZS	BnaC02G0015500ZS
BraA02g006950.4.1C	BolC02g007830.2J	BnaA02G0067400ZS	BnaC02G0077500ZS
BraA02g041910.4.1C	BolC02g055980.2J	BnaA02G0365000ZS	BnaC02G0490100ZS
BraA02g041390.4.1C	BolC02g055370.2J	BnaA02G0360300ZS	BnaC02G0484200ZS
BraA02g014980.4.1C	BolC02g019010.2J	BnaA02G0138400ZS	BnaC02G0175400ZS
BraA02g004840.4.1C	BolC02g005510.2J	BnaA02G0047200ZS	BnaC02G0054000ZS
BraA02g020360.4.1C	BolC02g027030.2J	BnaA02G0186400ZS	BnaC02G0246500ZS
BraA02g009100.4.1C	BolC02g010660.2J	BnaA02G0086100ZS	BnaC02G0102200ZS
BraA02g022900.4.1C	BolC02g030700.2J	BnaA02G0209200ZS	BnaC02G0279900ZS
BraA02g021490.4.1C	BolC02g028730.2J	BnaA02G0196800ZS	BnaC02G0261700ZS
BraA02g011150.4.1C	BolC02g013300.2J	BnaA02G0104500ZS	BnaC02G0127000ZS
BraA02g022590.4.1C	BolC02g030250.2J	BnaA02G0206300ZS	BnaC02G0276400ZS
BraA02g028400.4.1C	BolC02g038580.2J	BnaA02G0257100ZS	BnaC02G0347600ZS
BraA02g013740.4.1C	BolC02g017070.2J	BnaA02G0128300ZS	BnaC02G0160200ZS
BraA02g039380.4.1C	BolC02g053260.2J	BnaA02G0344000ZS	BnaC02G0462300ZS
BraA02g047370.4.1C	BolC02g062730.2J	BnaA02G0413200ZS	BnaC02G0548700ZS
BraA02g033960.4.1C	BolC02g046430.2J	BnaA02G0297500ZS	BnaC02G0405700ZS
BraA02g046310.4.1C	BolC02g061680.2J	BnaA02G0404500ZS	BnaC02G0537200ZS
BraA02g008090.4.1C	BolC05g026490.2J	BnaA02G0077200ZS	BnaC05G0248500ZS
BraA02g025970.4.1C	BolC02g034990.2J	BnaA02G0234700ZS	BnaC02G0316300ZS
BraA02g042610.4.1C	BolC02g056940.2J	BnaA02G0371100ZS	BnaC02G0497500ZS
BraA02g043880.4.1C	BolC02g058810.2J	BnaA02G0382900ZS	BnaC02G0512800ZS
BraA02g038620.4.1C	BolC02g052370.2J	BnaA02G0337100ZS	BnaC02G0452300ZS
BraA02g012030.4.1C	BolC02g014390.2J	BnaA02G0111800ZS	BnaC02G0136900ZS
BraA02g002230.4.1C	BolC02g002820.2J	BnaA02G0024000ZS	BnaC02G0025900ZS
BraA02g000730.4.1C	BolC02g000880.2J	BnaA02G0010100ZS	BnaC02G0007500ZS
BraA02g024840.4.1C	BolC02g033580.2J	BnaA02G0225600ZS	BnaC02G0304300ZS
BraA02g004620.4.1C	BolC02g005300.2J	BnaA02G0045100ZS	BnaC02G0051800ZS
BraA02g020140.4.1C	BolC02g026800.2J	BnaA02G0184700ZS	BnaC02G0244000ZS
BraA02g043740.4.1C	BolC02g058650.2J	BnaA02G0381500ZS	BnaC02G0510900ZS
BraA02g043960.4.1C	BolC02g058900.2J	BnaA02G0383800ZS	BnaC02G0513900ZS
BraA02g010000.4.1C	BolC02g011630.2J	BnaA02G0092000ZS	BnaC02G0110900ZS
BraA02g009500.4.1C	BolC02g011080.2J	BnaA02G0088000ZS	BnaC02G0106000ZS
BraA02g015970.4.1C	BolC02g020390.2J	BnaA02G0146400ZS	BnaC02G0187700ZS
BraA02g035040.4.1C	BolC02g047460.2J	BnaA02G0305000ZS	BnaC02G0415200ZS
BraA02g027320.4.1C	BolC02g036640.2J	BnaA02G0247800ZS	BnaC02G0331900ZS
BraA02g005020.4.1C	BolC02g005670.2J	BnaA02G0048400ZS	BnaC02G0055800ZS
BraA02g011350.4.1C	BolC02g013500.2J	BnaA02G0106000ZS	BnaC02G0128900ZS
BraA02g007130.4.1C	BolC02g008010.2J	BnaA02G0069100ZS	BnaC02G0079400ZS
BraA02g024140.4.1C	BolC02g032450.2J	BnaA02G0219900ZS	BnaC02G0295200ZS
BraA02g001130.4.1C	BolC02g001520.2J	BnaA02G0014000ZS	BnaC02G0013800ZS
BraA02g044360.4.1C	BolC02g059530.2J	BnaA02G0387700ZS	BnaC02G0518900ZS
BraA02g006590.4.1C	BolC02g007480.2J	BnaA02G0064200ZS	BnaC02G0074200ZS
BraA02g015240.4.1C	BolC02g019430.2J	BnaA02G0140800ZS	BnaC02G0178500ZS
BraA02g037630.4.1C	BolC02g051230.2J	BnaA02G0328100ZS	BnaC02G0443200ZS
BraA02g033740.4.1C	BolC02g046230.2J	BnaA02G0296100ZS	BnaC02G0404200ZS
BraA02g045260.4.1C	BolC02g060440.2J	BnaA02G0394700ZS	BnaC02G0527500ZS
BraA02g012900.4.1C	BolC02g015640.2J	BnaA02G0120100ZS	BnaC02G0149200ZS
BraA02g001830.4.1C	BolC02g002390.2J	BnaA02G0020300ZS	BnaC02G0021200ZS
BraA02g009020.4.1C	BolC02g010580.2J	BnaA02G0085300ZS	BnaC02G0101400ZS
BraA02g009860.4.1C	BolC02g011470.2J	BnaA02G0090600ZS	BnaC02G0109200ZS
BraA02g016540.4.1C	BolC02g021130.2J	BnaA02G0151300ZS	BnaC02G0193800ZS
BraA02g037990.4.1C	BolC02g051650.2J	BnaA02G0331100ZS	BnaC02G0446300ZS
BraA02g004600.4.1C	BolC02g005280.2J	BnaA02G0044900ZS	BnaC02G0051600ZS
BraA02g017700.4.1C	BolC02g022500.2J	BnaA02G0161600ZS	BnaC02G0206700ZS
BraA02g017760.4.1C	BolC02g022580.2J	BnaA02G0162100ZS	BnaC02G0207500ZS
BraA02g034530.4.1C	BolC02g046970.2J	BnaA02G0302000ZS	BnaC02G0410700ZS
BraA02g000960.4.1C	BolC02g001160.2J	BnaA02G0012700ZS	BnaC02G0010500ZS
BraA02g039440.4.1C	BolC02g053320.2J	BnaA02G0344400ZS	BnaC02G0462700ZS
BraA02g000900.4.1C	BolC02g001100.2J	BnaA02G0012200ZS	BnaC02G0008000ZS
BraA02g018510.4.1C	BolC02g023840.2J	BnaA02G0169100ZS	BnaC02G0217400ZS
BraA02g035750.4.1C	BolC02g048690.2J	BnaA02G0311000ZS	BnaC02G0421200ZS
BraA02g019730.4.1C	BolC02g025900.2J	BnaA02G0180100ZS	BnaC02G0236500ZS
BraA02g017290.4.1C	BolC02g021930.2J	BnaA02G0157700ZS	BnaC02G0201400ZS
BraA02g015540.4.1C	BolC02g019780.2J	BnaA02G0143100ZS	BnaC02G0181400ZS
BraA02g018630.4.1C	BolC02g024030.2J	BnaA02G0170400ZS	BnaC02G0219100ZS
BraA02g018690.4.1C	BolC02g024110.2J	BnaA02G0171000ZS	BnaC02G0219600ZS
BraA02g017980.4.1C	BolC02g023040.2J	BnaA02G0163600ZS	BnaC02G0209500ZS
BraA02g018540.4.1C	BolC02g023890.2J	BnaA02G0169400ZS	BnaC02G0217800ZS
BraA02g036680.4.1C	BolC02g049800.2J	BnaA02G0319000ZS	BnaC02G0430600ZS
BraA02g037680.4.1C	BolC02g051310.2J	BnaA02G0328600ZS	BnaC02G0443700ZS
BraA02g019940.4.1C	BolC02g026240.2J	BnaA02G0182600ZS	BnaC02G0240000ZS
BraA02g036370.4.1C	BolC02g049530.2J	BnaA02G0316600ZS	BnaC02G0428400ZS
BraA02g020820.4.1C	BolC02g027770.2J	BnaA02G0190900ZS	BnaC02G0253600ZS
BraA02g038680.4.1C	BolC02g052530.2J	BnaA02G0337700ZS	BnaC02G0453900ZS
BraA02g039930.4.1C	BolC02g053970.2J	BnaA02G0348200ZS	BnaC02G0469400ZS
BraA02g013580.4.1C	BolC02g016840.2J	BnaA02G0126500ZS	BnaC02G0157500ZS
BraA02g001740.4.1C	BolC02g002270.2J	BnaA02G0019200ZS	BnaC02G0020000ZS
BraA02g017550.4.1C	BolC02g022290.2J	BnaA02G0160200ZS	BnaC02G0204500ZS
BraA02g011270.4.1C	BolC02g013410.2J	BnaA02G0105400ZS	BnaC02G0128000ZS
BraA02g035970.4.1C	BolC02g049040.2J	BnaA02G0313200ZS	BnaC02G0424000ZS
BraA02g020790.4.1C	BolC02g027690.2J	BnaA02G0190700ZS	BnaC02G0252500ZS
BraA02g019470.4.1C	BolC02g025400.2J	BnaA02G0177800ZS	BnaC02G0230800ZS
BraA02g016700.4.1C	BolC02g021270.2J	BnaA02G0152400ZS	BnaC02G0195400ZS
BraA02g047020.4.1C	BolC02g062430.2J	BnaA02G0410500ZS	BnaC02G0545300ZS
BraA02g015920.4.1C	BolC02g020320.2J	BnaA02G0145900ZS	BnaC02G0186400ZS
BraA02g038400.4.1C	BolC02g052100.2J	BnaA02G0335000ZS	BnaC02G0450100ZS
BraA02g017850.4.1C	BolC02g022870.2J	BnaA02G0162800ZS	BnaC02G0208700ZS
BraA02g002740.4.1C	BolC02g003340.2J	BnaA02G0028900ZS	BnaC02G0031900ZS
BraA02g018320.4.1C	BolC02g023530.2J	BnaA02G0166900ZS	BnaC02G0213800ZS
BraA02g013330.4.1C	BolC02g016450.2J	BnaA02G0123900ZS	BnaC02G0153700ZS
BraA02g014010.4.1C	BolC02g017340.2J	BnaA02G0130800ZS	BnaC02G0163300ZS
BraA02g000430.4.1C	BolC02g000560.2J	BnaA02G0006600ZS	BnaC02G0004100ZS
BraA02g013890.4.1C	BolC02g017230.2J	BnaA02G0129800ZS	BnaC02G0162100ZS
BraA02g010300.4.1C	BolC02g012140.2J	BnaA02G0096000ZS	BnaC02G0115500ZS
BraA02g001360.4.1C	BolC02g001850.2J	BnaA02G0015500ZS	BnaC02G0015600ZS
BraA02g037080.4.1C	BolC02g050410.2J	BnaA02G0323500ZS	BnaC02G0435800ZS
BraA02g002520.4.1C	BolC02g003140.2J	BnaA02G0026800ZS	BnaC02G0029400ZS
BraA02g014920.4.1C	BolC02g018940.2J	BnaA02G0137900ZS	BnaC02G0174800ZS
BraA02g010490.4.1C	BolC05g034930.2J	BnaA06G0160100ZS	BnaC05G0316800ZS
BraA02g042960.4.1C	BolC02g057420.2J	BnaA02G0375100ZS	BnaC02G0501600ZS
BraA02g009170.4.1C	BolC02g010730.2J	BnaA02G0086900ZS	BnaC02G0103000ZS
BraA02g004830.4.1C	BolC02g005500.2J	BnaA02G0047100ZS	BnaC02G0053900ZS
BraA02g010210.4.1C	BolC02g011980.2J	BnaA02G0095000ZS	BnaC02G0114600ZS
BraA02g024910.4.1C	BolC02g033660.2J	BnaA02G0226300ZS	BnaC02G0305100ZS
BraA02g028380.4.1C	BolC02g038560.2J	BnaA02G0256900ZS	BnaC02G0347400ZS
BraA02g001140.4.1C	BolC02g001580.2J	BnaA02G0014100ZS	BnaC02G0013900ZS
BraA02g018100.4.1C	BolC02g023230.2J	BnaA02G0164800ZS	BnaC02G0211300ZS
BraA02g039110.4.1C	BolC02g052930.2J	BnaA02G0341400ZS	BnaC02G0459300ZS
BraA02g005980.4.1C	BolC02g006820.2J	BnaA02G0058100ZS	BnaC02G0067200ZS
BraA02g008240.4.1C	BolC02g009470.2J	BnaA02G0078300ZS	BnaC02G0093000ZS
[truncated: 12,750 more rows]
