# Supplementary material for: Genomic and epigenomic coordination maintains subgenome transcriptional balance in allotetraploid Brassica napus
Source: Hortic Res. 2025 Oct 3;13(1):uhaf266. doi: 10.1093/hr/uhaf266 (PMC12861482; doi:10.1093/hr/uhaf266)
Supplement: Web_Material_uhaf266 [file web_material_uhaf266.zip › Table S3.xlsx]

## Sheet: Sheet1
Table.S3 Summary of transcription factor binding motifs from HOMER (n = 506)
>CACGTGGC	ABF1(bZIP)/Arabidopsis-ABF1-ChIP-Seq(GSE80564)/Homer	5.46606	-583.496	0	T:880.0(10.34%),B:1043.8(2.62%),P:1e-253
0.028	0.868	0.057	0.047
0.986	0.001	0.012	0.001
0.001	0.986	0.001	0.012
0.013	0.009	0.977	0.001
0.001	0.001	0.001	0.997
0.006	0.001	0.992	0.001
0.036	0.019	0.591	0.354
0.114	0.813	0.038	0.035
>KGMCACGTGDCMHHH	ABF2(bZIP)/col-ABF2-DAP-Seq(GSE60143)/Homer	7.79848	-6316.37	0	T:2168.0(94.30%),B:1698.0(4.33%),P:1e-2743
0.206	0.185	0.25	0.359
0.073	0.001	0.691	0.235
0.471	0.526	0.001	0.002
0.001	0.997	0.001	0.001
0.997	0.001	0.001	0.001
0.001	0.997	0.001	0.001
0.001	0.001	0.997	0.001
0.001	0.001	0.001	0.997
0.092	0.306	0.601	0.001
0.34	0.001	0.322	0.337
0.133	0.487	0.196	0.184
0.282	0.405	0.144	0.169
0.343	0.201	0.18	0.276
0.272	0.221	0.165	0.342
0.311	0.214	0.138	0.336
>GCCACGTG	ABI5(bZIP)/col-ABI5-DAP-Seq(GSE60143)/Homer	5.98942	-10169.5	0	T:4368.0(89.97%),B:2565.6(6.85%),P:1e-4416
0.001	0.014	0.881	0.104
0.367	0.631	0.001	0.001
0.001	0.997	0.001	0.001
0.997	0.001	0.001	0.001
0.001	0.997	0.001	0.001
0.001	0.001	0.997	0.001
0.001	0.001	0.001	0.997
0.056	0.162	0.781	0.001
>AAATGGCGGCGG	ABR1(AP2EREBP)/colamp-ABR1-DAP-Seq(GSE60143)/Homer	4.93259	-9084.61	0	T:8127.0(88.24%),B:8131.9(22.45%),P:1e-3945
0.506	0.184	0.078	0.232
0.53	0.044	0.136	0.29
0.592	0.021	0.167	0.22
0.2	0.114	0.006	0.68
0.064	0.008	0.618	0.31
0.204	0.013	0.711	0.072
0.001	0.992	0.001	0.006
0.001	0.001	0.996	0.002
0.001	0.001	0.997	0.001
0.001	0.997	0.001	0.001
0.013	0.021	0.61	0.356
0.216	0.107	0.579	0.098
>NRWAAAGYDV	Adof1(C2C2dof)/col-Adof1-DAP-Seq(GSE60143)/Homer	5.86977	-6386.14	0	T:10926.0(93.03%),B:15044.9(44.41%),P:1e-2773
0.296	0.258	0.26	0.187
0.385	0.179	0.239	0.197
0.402	0.055	0.092	0.451
0.953	0.001	0.013	0.033
0.946	0.012	0.013	0.029
0.893	0.026	0.037	0.044
0.07	0.016	0.894	0.02
0.149	0.251	0.204	0.396
0.345	0.116	0.287	0.253
0.281	0.202	0.337	0.18
>TWCCAWWTWTGGWAA	AGL13(MADS)/col-AGL13-DAP-Seq(GSE60143)/Homer	10.2847	-729.088	0	T:181.0(65.34%),B:313.7(0.68%),P:1e-316
0.053	0.001	0.001	0.945
0.365	0.067	0.122	0.446
0.001	0.997	0.001	0.001
0.001	0.661	0.001	0.337
0.487	0.176	0.121	0.216
0.379	0.054	0.067	0.5
0.54	0.001	0.027	0.432
0.337	0.001	0.001	0.661
0.365	0.121	0.027	0.487
0.284	0.054	0.216	0.446
0.296	0.001	0.702	0.001
0.001	0.001	0.997	0.001
0.392	0.162	0.027	0.419
0.919	0.013	0.001	0.067
0.649	0.001	0.013	0.337
>TTTCCHWATWDGGAA	AGL15(MADS)/col-AGL15-DAP-Seq(GSE60143)/Homer	9.04355	-4864.75	0	T:1552.0(68.76%),B:785.3(1.78%),P:1e-2112
0.178	0.077	0.001	0.744
0.001	0.001	0.001	0.997
0.298	0.049	0.104	0.549
0.001	0.997	0.001	0.001
0.001	0.662	0.001	0.336
0.303	0.241	0.115	0.341
0.396	0.139	0.149	0.316
0.626	0.001	0.001	0.372
0.373	0.001	0.001	0.625
0.349	0.123	0.126	0.402
0.331	0.105	0.227	0.338
0.366	0.001	0.632	0.001
0.001	0.001	0.983	0.015
0.543	0.114	0.08	0.263
0.856	0.047	0.001	0.096
>TWCCHWATWDGGAAA	AGL16(MADS)/col-AGL16-DAP-Seq(GSE60143)/Homer	9.00268	-1153.47	0	T:324.0(46.89%),B:320.2(0.66%),P:1e-500
0.087	0.043	0.043	0.827
0.29	0.138	0.138	0.435
0.05	0.935	0.001	0.014
0.007	0.775	0.001	0.217
0.283	0.312	0.109	0.297
0.391	0.152	0.159	0.297
0.609	0.014	0.007	0.37
0.376	0.001	0.014	0.609
0.304	0.123	0.123	0.449
0.355	0.101	0.319	0.225
0.202	0.001	0.796	0.001
0.007	0.001	0.92	0.072
0.471	0.138	0.08	0.312
0.848	0.036	0.007	0.109
0.609	0.051	0.123	0.217
>TTTCCATWTWTGGAA	AGL25(MADS)/colamp-AGL25-DAP-Seq(GSE60143)/Homer	10.1783	-997.394	0	T:280.0(61.14%),B:439.8(0.97%),P:1e-433
0.1	0.092	0.025	0.783
0.025	0.017	0.112	0.846
0.092	0.008	0.05	0.85
0.001	0.997	0.001	0.001
0.008	0.678	0.001	0.313
0.489	0.151	0.059	0.301
0.36	0.059	0.059	0.522
0.477	0.008	0.008	0.507
0.409	0.001	0.001	0.589
0.461	0.059	0.034	0.447
0.235	0.084	0.142	0.539
0.259	0.001	0.707	0.033
0.001	0.008	0.941	0.05
0.748	0.084	0.042	0.126
0.833	0.075	0.008	0.084
>TTCCAAWWWTGG	AGL63(MADS)/col-AGL63-DAP-Seq(GSE60143)/Homer	6.68624	-13546.9	0	T:9975.0(63.35%),B:3189.6(9.67%),P:1e-5883
0.14	0.02	0.049	0.791
0.173	0.068	0.28	0.478
0.005	0.767	0.026	0.202
0.016	0.835	0.001	0.148
0.513	0.234	0.115	0.138
0.554	0.034	0.058	0.354
0.549	0.001	0.001	0.449
0.503	0.004	0.001	0.492
0.434	0.062	0.024	0.479
0.157	0.152	0.082	0.609
0.213	0.001	0.586	0.2
0.05	0.007	0.883	0.06
>TTWCCWWAWWDGGWA	AGL6(MADS)/col-AGL6-DAP-Seq(GSE60143)/Homer	9.21066	-1363.84	0	T:441.0(62.20%),B:738.0(1.59%),P:1e-592
0.265	0.001	0.001	0.733
0.145	0.001	0.001	0.853
0.345	0.03	0.213	0.412
0.001	0.997	0.001	0.001
0.001	0.696	0.001	0.302
0.383	0.2	0.151	0.267
0.449	0.036	0.109	0.406
0.575	0.001	0.001	0.423
0.502	0.001	0.001	0.496
0.491	0.085	0.036	0.388
0.328	0.103	0.212	0.357
0.32	0.001	0.678	0.001
0.001	0.001	0.993	0.005
0.455	0.17	0.06	0.315
0.811	0.001	0.001	0.187
>TTCTAGAAGCTTCTA	AGL95(ND)/col-AGL95-DAP-Seq(GSE60143)/Homer	9.27687	-1737.56	0	T:515.0(64.46%),B:550.1(1.27%),P:1e-754
0.201	0.165	0.104	0.53
0.154	0.125	0.064	0.657
0.125	0.649	0.104	0.122
0.125	0.201	0.111	0.563
0.657	0.075	0.236	0.032
0.001	0.001	0.997	0.001
0.989	0.003	0.001	0.007
0.877	0.001	0.032	0.09
0.129	0.229	0.473	0.168
0.233	0.459	0.201	0.107
0.086	0.057	0.007	0.85
0.014	0.05	0.007	0.929
0.018	0.87	0.036	0.076
0.079	0.212	0.122	0.587
0.51	0.125	0.193	0.172
>KCACRAWTYYCGAGG	AIL7(AP2EREBP)/colamp-AIL7-DAP-Seq(GSE60143)/Homer	6.95285	-4906.02	0	T:1913.0(68.57%),B:1418.5(3.16%),P:1e-2130
0.234	0.057	0.404	0.305
0.063	0.709	0.003	0.225
0.454	0.133	0.226	0.188
0.066	0.88	0.011	0.043
0.358	0.051	0.475	0.116
0.444	0.143	0.215	0.197
0.46	0.082	0.063	0.395
0.186	0.087	0.051	0.676
0.182	0.432	0.007	0.379
0.044	0.539	0.001	0.416
0.001	0.997	0.001	0.001
0.309	0.073	0.522	0.096
0.997	0.001	0.001	0.001
0.088	0.034	0.631	0.247
0.398	0.001	0.587	0.014
>WNCTTVYNNNRBAAG	ANAC004(NAC)/colamp-ANAC004-DAP-Seq(GSE60143)/Homer	8.16827	-23495.6	0	T:7494.0(91.78%),B:1264.2(3.20%),P:1e-10203
0.349	0.104	0.15	0.397
0.305	0.206	0.297	0.192
0.005	0.975	0.014	0.006
0.006	0.003	0.005	0.986
0.003	0.002	0.001	0.994
0.343	0.264	0.305	0.087
0.14	0.29	0.154	0.415
0.273	0.233	0.208	0.286
0.264	0.259	0.205	0.271
0.258	0.216	0.229	0.296
0.407	0.164	0.278	0.151
0.087	0.323	0.245	0.345
0.995	0.002	0.002	0.001
0.989	0.007	0.001	0.003
0.011	0.003	0.982	0.004
>WVCTTVTWNHABAAG	ANAC005(NAC)/col-ANAC005-DAP-Seq(GSE60143)/Homer	7.763	-17447.4	0	T:6674.0(87.00%),B:1895.9(4.74%),P:1e-7577
0.371	0.093	0.132	0.404
0.343	0.218	0.247	0.192
0.011	0.971	0.007	0.011
0.011	0.005	0.009	0.975
0.004	0.003	0.002	0.991
0.308	0.249	0.308	0.136
0.196	0.196	0.143	0.465
0.249	0.175	0.208	0.369
0.245	0.244	0.224	0.288
0.332	0.189	0.179	0.3
0.428	0.165	0.207	0.199
0.126	0.322	0.233	0.318
0.992	0.002	0.003	0.003
0.981	0.011	0.002	0.006
0.016	0.005	0.966	0.013
>TDCTTGYRNNDCAAG	ANAC011(NAC)/col-ANAC011-DAP-Seq(GSE60143)/Homer	7.94103	-463.857	0	T:198.0(60.74%),B:1536.8(3.31%),P:1e-201
0.18	0.001	0.126	0.693
0.36	0.117	0.297	0.225
0.001	0.997	0.001	0.001
0.001	0.009	0.108	0.882
0.001	0.001	0.001	0.997
0.09	0.27	0.55	0.09
0.234	0.27	0.09	0.405
0.315	0.126	0.396	0.162
0.279	0.198	0.207	0.315
0.216	0.297	0.189	0.297
0.352	0.144	0.252	0.252
0.072	0.541	0.288	0.099
0.997	0.001	0.001	0.001
0.891	0.107	0.001	0.001
0.001	0.001	0.997	0.001
>CTTGNNNNNCAAGNA	ANAC013(NAC)/col-ANAC013-DAP-Seq(GSE60143)/Homer	7.3325	-11875	0	T:4590.0(79.91%),B:1709.5(4.06%),P:1e-5157
0.07	0.873	0.001	0.056
0.001	0.002	0.34	0.657
0.001	0.001	0.001	0.997
0.1	0.142	0.64	0.118
0.22	0.218	0.229	0.334
0.224	0.215	0.223	0.338
0.218	0.275	0.276	0.231
0.325	0.217	0.216	0.242
0.329	0.227	0.224	0.219
0.122	0.657	0.124	0.097
0.997	0.001	0.001	0.001
0.674	0.324	0.001	0.001
0.032	0.001	0.928	0.039
0.196	0.276	0.205	0.323
0.46	0.223	0.062	0.256
>WNCTTGNNNNNCAMG	ANAC016(NAC)/col-ANAC016-DAP-Seq(GSE60143)/Homer	6.44148	-23992	0	T:12242.0(78.01%),B:2411.5(7.33%),P:1e-10419
0.291	0.09	0.196	0.423
0.338	0.233	0.23	0.199
0.001	0.962	0.001	0.036
0.001	0.001	0.391	0.607
0.001	0.001	0.001	0.997
0.121	0.122	0.656	0.101
0.265	0.218	0.239	0.277
0.257	0.216	0.23	0.297
0.228	0.269	0.28	0.224
0.317	0.228	0.217	0.238
0.296	0.238	0.208	0.258
0.101	0.632	0.143	0.124
0.997	0.001	0.001	0.001
0.572	0.426	0.001	0.001
0.064	0.001	0.835	0.1
>TMCTTGNNNNNCAAG	ANAC017(NAC)/colamp-ANAC017-DAP-Seq(GSE60143)/Homer	8.59069	-4713.87	0	T:2295.0(19.22%),B:380.2(1.05%),P:1e-2047
0.282	0.001	0.264	0.452
0.363	0.277	0.167	0.193
0.001	0.997	0.001	0.001
0.001	0.001	0.32	0.678
0.001	0.001	0.001	0.997
0.001	0.001	0.997	0.001
0.229	0.232	0.211	0.328
0.267	0.195	0.25	0.288
0.223	0.258	0.27	0.249
0.28	0.254	0.195	0.271
0.314	0.233	0.226	0.227
0.001	0.997	0.001	0.001
0.997	0.001	0.001	0.001
0.671	0.327	0.001	0.001
0.001	0.001	0.997	0.001
>DVCKTGHNNNDCAAG	ANAC020(NAC)/col-ANAC020-DAP-Seq(GSE60143)/Homer	7.02363	-12768.7	0	T:5984.0(75.69%),B:2333.0(5.80%),P:1e-5545
0.329	0.023	0.256	0.392
0.343	0.201	0.264	0.193
0.02	0.962	0.001	0.017
0.001	0.002	0.431	0.566
0.001	0.001	0.001	0.997
0.213	0.184	0.459	0.144
0.294	0.209	0.171	0.326
0.264	0.247	0.218	0.271
0.269	0.247	0.229	0.255
0.29	0.224	0.226	0.26
0.356	0.165	0.207	0.273
0.138	0.466	0.188	0.208
0.997	0.001	0.001	0.001
0.576	0.419	0.003	0.002
0.039	0.001	0.892	0.068
>WRCTTGNNNNNCAAG	ANAC028(NAC)/col-ANAC028-DAP-Seq(GSE60143)/Homer	7.00626	-12141.7	0	T:6103.0(74.78%),B:2614.5(6.58%),P:1e-5273
0.32	0.028	0.246	0.406
0.346	0.189	0.278	0.187
0.017	0.948	0.001	0.034
0.001	0.009	0.376	0.614
0.001	0.001	0.001	0.997
0.208	0.199	0.439	0.154
0.302	0.201	0.199	0.299
0.276	0.211	0.229	0.284
0.277	0.232	0.233	0.258
0.3	0.211	0.223	0.266
0.315	0.189	0.192	0.303
0.157	0.434	0.215	0.194
0.997	0.001	0.001	0.001
0.66	0.33	0.006	0.004
0.063	0.001	0.877	0.059
>ACACGTWAYC	ANAC038(NAC)/col-ANAC038-DAP-Seq(GSE60143)/Homer	5.29933	-4812.97	0	T:4931.0(79.84%),B:8369.1(21.35%),P:1e-2090
0.494	0.064	0.294	0.149
0.001	0.783	0.079	0.137
0.997	0.001	0.001	0.001
0.386	0.612	0.001	0.001
0.001	0.001	0.988	0.01
0.118	0.293	0.057	0.532
0.428	0.246	0.005	0.322
0.884	0.002	0.006	0.108
0.153	0.3	0.134	0.414
0.097	0.536	0.15	0.217
>CGTNDHNDHNACGKY	ANAC042(NAC)/col-ANAC042-DAP-Seq(GSE60143)/Homer	4.80211	-2749.92	0	T:2892.0(47.33%),B:3873.4(10.11%),P:1e-1194
0.001	0.997	0.001	0.001
0.001	0.001	0.986	0.012
0.001	0.001	0.289	0.709
0.251	0.209	0.278	0.261
0.369	0.084	0.292	0.254
0.342	0.245	0.119	0.294
0.255	0.221	0.226	0.299
0.268	0.146	0.244	0.342
0.246	0.318	0.08	0.356
0.242	0.254	0.234	0.271
0.697	0.301	0.001	0.001
0.002	0.996	0.001	0.001
0.001	0.001	0.997	0.001
0.074	0.207	0.422	0.297
0.223	0.447	0.004	0.326
>DNCKTVNNNNNNAMG	ANAC045(NAC)/col-ANAC045-DAP-Seq(GSE60143)/Homer	5.95698	-11826	0	T:9046.0(76.64%),B:5091.7(13.94%),P:1e-5135
0.316	0.001	0.321	0.362
0.315	0.219	0.252	0.214
0.001	0.997	0.001	0.001
0.001	0.073	0.397	0.529
0.001	0.001	0.001	0.997
0.225	0.217	0.358	0.201
0.273	0.217	0.231	0.278
0.286	0.228	0.219	0.267
0.269	0.236	0.23	0.265
0.29	0.213	0.231	0.266
0.274	0.229	0.218	0.279
0.202	0.325	0.235	0.237
0.997	0.001	0.001	0.001
0.453	0.348	0.198	0.001
0.001	0.001	0.997	0.001
>ACACGYWAYC	ANAC046(NAC)/colamp-ANAC046-DAP-Seq(GSE60143)/Homer	5.3547	-9597.3	0	T:9995.0(76.33%),B:6815.4(20.04%),P:1e-4168
0.502	0.048	0.242	0.208
0.005	0.719	0.091	0.185
0.997	0.001	0.001	0.001
0.355	0.643	0.001	0.001
0.019	0.001	0.979	0.001
0.093	0.352	0.115	0.44
0.42	0.162	0.017	0.401
0.906	0.001	0.002	0.091
0.166	0.373	0.111	0.351
0.128	0.48	0.128	0.265
>WACACGTAACTT	ANAC047(NAC)/colamp-ANAC047-DAP-Seq(GSE60143)/Homer	6.05084	-1365.63	0	T:787.0(79.41%),B:4083.8(9.59%),P:1e-593
0.25	0.164	0.211	0.375
0.502	0.056	0.159	0.283
0.019	0.588	0.078	0.315
0.994	0.001	0.004	0.001
0.028	0.939	0.005	0.028
0.019	0.005	0.971	0.005
0.089	0.245	0.136	0.53
0.542	0.314	0.023	0.121
0.655	0.001	0.004	0.34
0.019	0.562	0.108	0.311
0.068	0.361	0.037	0.534
0.237	0.15	0.208	0.406
>WNCTTGNNNNNCAAG	ANAC050(NAC)/colamp-ANAC050-DAP-Seq(GSE60143)/Homer	7.03595	-20972	0	T:8846.0(79.22%),B:1845.8(4.97%),P:1e-9107
0.323	0.04	0.2	0.437
0.348	0.221	0.229	0.201
0.025	0.942	0.001	0.032
0.001	0.008	0.346	0.645
0.001	0.001	0.001	0.997
0.177	0.154	0.562	0.107
0.258	0.218	0.205	0.319
0.272	0.205	0.262	0.261
0.273	0.232	0.239	0.256
0.279	0.254	0.205	0.263
0.323	0.206	0.223	0.248
0.106	0.538	0.163	0.193
0.997	0.001	0.001	0.001
0.631	0.354	0.013	0.002
0.043	0.001	0.901	0.055
>TDCTTGNNNNNCAAG	ANAC053(NAC)/colamp-ANAC053-DAP-Seq(GSE60143)/Homer	7.13117	-15361.7	0	T:6221.0(82.91%),B:2010.1(4.93%),P:1e-6671
0.279	0.037	0.243	0.441
0.333	0.166	0.21	0.29
0.026	0.954	0.001	0.019
0.001	0.003	0.326	0.67
0.001	0.001	0.001	0.997
0.183	0.141	0.564	0.112
0.239	0.233	0.21	0.318
0.245	0.215	0.25	0.29
0.239	0.264	0.278	0.219
0.326	0.233	0.219	0.221
0.34	0.213	0.217	0.23
0.115	0.525	0.155	0.205
0.997	0.001	0.001	0.001
0.643	0.343	0.013	0.001
0.05	0.001	0.865	0.084
>DVCKTGNNNNNCAMG	ANAC057(NAC)/colamp-ANAC057-DAP-Seq(GSE60143)/Homer	6.5832	-11484	0	T:4909.0(89.86%),B:2854.8(6.75%),P:1e-4987
0.267	0.091	0.256	0.386
0.277	0.218	0.34	0.165
0.136	0.846	0.002	0.016
0.001	0.001	0.447	0.551
0.001	0.001	0.001	0.997
0.233	0.134	0.5	0.133
0.27	0.197	0.209	0.323
0.278	0.213	0.244	0.264
0.265	0.251	0.239	0.245
0.293	0.232	0.204	0.271
0.318	0.185	0.207	0.29
0.126	0.48	0.17	0.224
0.997	0.001	0.001	0.001
0.552	0.446	0.001	0.001
0.027	0.007	0.813	0.153
>TWCTTGTDNNACAAG	ANAC058(NAC)/col-ANAC058-DAP-Seq(GSE60143)/Homer	6.19282	-10283.9	0	T:6432.0(48.57%),B:1754.8(5.14%),P:1e-4466
0.305	0.001	0.122	0.572
0.442	0.103	0.142	0.313
0.001	0.997	0.001	0.001
0.001	0.001	0.271	0.727
0.001	0.001	0.001	0.997
0.184	0.088	0.692	0.036
0.259	0.176	0.08	0.485
0.313	0.16	0.237	0.289
0.281	0.237	0.218	0.264
0.291	0.251	0.174	0.284
0.5	0.07	0.167	0.264
0.029	0.715	0.091	0.165
0.997	0.001	0.001	0.001
0.729	0.269	0.001	0.001
0.001	0.001	0.997	0.001
>TACTTANTNWNYAAG	ANAC062(NAC)/colamp-ANAC062-DAP-Seq(GSE60143)/Homer	4.56162	-12015.8	0	T:4508.0(76.63%),B:1439.7(3.46%),P:1e-5218
0.318	0.001	0.001	0.68
0.389	0.159	0.222	0.23
0.001	0.997	0.001	0.001
0.001	0.001	0.001	0.997
0.001	0.001	0.001	0.997
0.481	0.226	0.292	0.001
0.31	0.263	0.231	0.196
0.235	0.213	0.155	0.398
0.282	0.237	0.226	0.256
0.381	0.167	0.212	0.24
0.183	0.238	0.276	0.303
0.001	0.338	0.2	0.461
0.997	0.001	0.001	0.001
0.997	0.001	0.001	0.001
0.001	0.001	0.997	0.001
>CTTRHDNHNBAAGHW	ANAC070(NAC)/colamp-ANAC070-DAP-Seq(GSE60143)/Homer	6.40848	-15121.4	0	T:10357.0(73.56%),B:3774.9(11.05%),P:1e-6567
0.195	0.782	0.001	0.022
0.001	0.001	0.417	0.581
0.001	0.001	0.001	0.997
0.298	0.189	0.372	0.141
0.337	0.189	0.181	0.294
0.355	0.165	0.219	0.261
0.291	0.207	0.208	0.294
0.26	0.222	0.171	0.347
0.291	0.19	0.187	0.333
0.156	0.357	0.209	0.279
0.997	0.001	0.001	0.001
0.622	0.376	0.001	0.001
0.002	0.001	0.958	0.039
0.214	0.284	0.165	0.337
0.455	0.191	0.022	0.332
>DNCKTNDNNNHNAAG	ANAC071(NAC)/col-ANAC071-DAP-Seq(GSE60143)/Homer	7.03905	-11673.9	0	T:8644.0(57.20%),B:2770.5(8.39%),P:1e-5069
0.36	0.001	0.274	0.365
0.352	0.207	0.237	0.204
0.001	0.997	0.001	0.001
0.001	0.001	0.494	0.504
0.001	0.001	0.001	0.997
0.233	0.237	0.318	0.212
0.342	0.173	0.218	0.267
0.28	0.236	0.215	0.27
0.274	0.231	0.223	0.272
0.276	0.206	0.238	0.279
0.261	0.225	0.175	0.339
0.209	0.319	0.244	0.228
0.997	0.001	0.001	0.001
0.598	0.4	0.001	0.001
0.001	0.001	0.997	0.001
>CTTSWWNWWSAAGYT	ANAC075(NAC)/col-ANAC075-DAP-Seq(GSE60143)/Homer	5.83019	-6695.61	0	T:2930.0(66.86%),B:1732.6(4.02%),P:1e-2907
0.001	0.997	0.001	0.001
0.001	0.001	0.211	0.787
0.001	0.001	0.001	0.997
0.084	0.404	0.511	0.001
0.439	0.05	0.001	0.51
0.283	0.19	0.173	0.354
0.185	0.33	0.297	0.187
0.36	0.184	0.17	0.285
0.504	0.001	0.04	0.455
0.001	0.512	0.377	0.11
0.997	0.001	0.001	0.001
0.731	0.267	0.001	0.001
0.001	0.001	0.995	0.003
0.216	0.452	0.019	0.313
0.195	0.118	0.001	0.686
>TACACGCAACCT	ANAC079(NAC)/colamp-ANAC079-DAP-Seq(GSE60143)/Homer	6.39197	-1508.19	0	T:718.0(68.25%),B:2218.0(5.04%),P:1e-654
0.211	0.21	0.139	0.441
0.855	0.008	0.054	0.083
0.001	0.932	0.007	0.06
0.997	0.001	0.001	0.001
0.124	0.874	0.001	0.001
0.001	0.001	0.991	0.007
0.049	0.669	0.015	0.267
0.626	0.1	0.023	0.251
0.969	0.001	0.001	0.029
0.183	0.489	0.115	0.213
0.206	0.573	0.115	0.106
0.213	0.098	0.219	0.47
>CKTRWNNNWYAMGTA	ANAC083(NAC)/col-ANAC083-DAP-Seq(GSE60143)/Homer	6.38978	-11232.5	0	T:7290.0(61.38%),B:2591.2(7.60%),P:1e-4878
0.114	0.834	0.008	0.044
0.007	0.013	0.523	0.457
0.001	0.001	0.001	0.997
0.303	0.15	0.433	0.113
0.289	0.171	0.124	0.416
0.324	0.184	0.213	0.279
0.261	0.216	0.225	0.299
0.275	0.208	0.19	0.327
0.41	0.122	0.175	0.293
0.116	0.402	0.159	0.324
0.997	0.001	0.001	0.001
0.467	0.525	0.005	0.003
0.031	0.002	0.896	0.071
0.177	0.243	0.168	0.412
0.541	0.157	0.008	0.294
>WVCKTGHNNNWCAMG	ANAC087(NAC)/col-ANAC087-DAP-Seq(GSE60143)/Homer	7.39038	-4283.19	0	T:1570.0(68.86%),B:1178.5(2.70%),P:1e-1860
0.29	0.043	0.235	0.432
0.339	0.229	0.288	0.144
0.035	0.947	0.001	0.017
0.001	0.002	0.571	0.426
0.001	0.001	0.001	0.997
0.278	0.148	0.479	0.095
0.288	0.219	0.164	0.329
0.292	0.26	0.227	0.221
0.282	0.235	0.227	0.256
0.252	0.231	0.215	0.302
0.385	0.142	0.229	0.245
0.085	0.509	0.14	0.266
0.997	0.001	0.001	0.001
0.45	0.546	0.002	0.002
0.006	0.001	0.95	0.043
>WRCKTGWNNNWCAMG	ANAC092(NAC)/colamp-ANAC092-DAP-Seq(GSE60143)/Homer	7.18445	-7261.1	0	T:3871.0(50.94%),B:1605.7(4.10%),P:1e-3153
0.315	0.029	0.227	0.429
0.363	0.186	0.281	0.17
0.04	0.94	0.001	0.019
0.002	0.002	0.497	0.499
0.001	0.001	0.001	0.997
0.258	0.173	0.456	0.113
0.269	0.205	0.146	0.38
0.294	0.221	0.214	0.271
0.258	0.257	0.245	0.24
0.263	0.223	0.216	0.297
0.378	0.156	0.207	0.259
0.096	0.494	0.149	0.261
0.997	0.001	0.001	0.001
0.49	0.499	0.006	0.005
0.016	0.001	0.906	0.077
>DVCGTRNNNNNYACG	ANAC094(NAC)/col-ANAC094-DAP-Seq(GSE60143)/Homer	4.81491	-1221.07	0	T:608.0(82.38%),B:3222.9(7.80%),P:1e-530
0.374	0.02	0.343	0.263
0.359	0.259	0.243	0.139
0.001	0.997	0.001	0.001
0.001	0.001	0.997	0.001
0.001	0.001	0.019	0.979
0.275	0.179	0.391	0.155
0.267	0.207	0.235	0.291
0.255	0.235	0.227	0.283
0.263	0.239	0.227	0.271
0.239	0.291	0.223	0.247
0.243	0.239	0.227	0.291
0.155	0.359	0.147	0.339
0.931	0.067	0.001	0.001
0.001	0.997	0.001	0.001
0.001	0.001	0.997	0.001
>TACTTGWNNNWCAAG	ANAC096(NAC)/colamp-ANAC096-DAP-Seq(GSE60143)/Homer	7.28915	-4312.29	0	T:1842.0(87.92%),B:2899.3(6.40%),P:1e-1872
0.325	0.001	0.112	0.562
0.389	0.191	0.217	0.204
0.001	0.997	0.001	0.001
0.001	0.001	0.256	0.742
0.001	0.001	0.001	0.997
0.189	0.204	0.476	0.132
0.361	0.185	0.17	0.285
0.261	0.21	0.266	0.263
0.261	0.227	0.266	0.246
0.257	0.23	0.195	0.318
0.304	0.168	0.182	0.346
0.138	0.416	0.221	0.225
0.997	0.001	0.001	0.001
0.702	0.296	0.001	0.001
0.001	0.001	0.997	0.001
>AACTTGNWNWNCAAG	ANAC103(NAC)/col-ANAC103-DAP-Seq(GSE60143)/Homer	7.46278	-12125.8	0	T:4500.0(82.37%),B:1654.9(3.88%),P:1e-5266
0.454	0.064	0.286	0.197
0.47	0.132	0.277	0.122
0.15	0.834	0.005	0.011
0.001	0.002	0.33	0.667
0.001	0.001	0.001	0.997
0.133	0.155	0.579	0.133
0.209	0.224	0.267	0.299
0.27	0.159	0.207	0.365
0.237	0.252	0.272	0.24
0.375	0.214	0.155	0.256
0.259	0.269	0.224	0.247
0.141	0.568	0.15	0.141
0.997	0.001	0.001	0.001
0.702	0.288	0.009	0.001
0.026	0.003	0.818	0.153
>CATTAATTGC	ANL2(HB)/col-ANL2-DAP-Seq(GSE60143)/Homer	5.31433	-6763.85	0	T:6451.0(77.61%),B:7288.4(18.77%),P:1e-2937
0.032	0.931	0.001	0.036
0.997	0.001	0.001	0.001
0.001	0.001	0.001	0.997
0.001	0.001	0.001	0.997
0.896	0.001	0.002	0.101
0.997	0.001	0.001	0.001
0.182	0.008	0.001	0.809
0.003	0.001	0.026	0.97
0.273	0.005	0.685	0.037
0.063	0.797	0.029	0.111
>NKGMCACGTGDCMNN	AREB3(bZIP)/col-AREB3-DAP-Seq(GSE60143)/Homer	7.2154	-10726.5	0	T:4223.0(91.47%),B:2170.7(5.77%),P:1e-4658
0.303	0.199	0.201	0.298
0.213	0.164	0.247	0.375
0.119	0.032	0.574	0.275
0.469	0.515	0.008	0.008
0.001	0.997	0.001	0.001
0.997	0.001	0.001	0.001
0.001	0.995	0.003	0.001
0.001	0.012	0.986	0.001
0.001	0.001	0.001	0.997
0.121	0.306	0.569	0.004
0.347	0.013	0.314	0.326
0.171	0.443	0.153	0.233
0.297	0.353	0.156	0.195
0.33	0.191	0.191	0.288
0.309	0.191	0.194	0.306
>ATTTTACGAT	ARF16(ARF)/col-ARF16-DAP-Seq(GSE60143)/Homer	6.76251	-454.453	0	T:269.0(55.69%),B:2211.5(5.71%),P:1e-197
0.515	0.001	0.244	0.24
0.261	0.001	0.106	0.632
0.001	0.001	0.001	0.997
0.001	0.001	0.001	0.997
0.001	0.001	0.001	0.997
0.906	0.001	0.092	0.001
0.001	0.997	0.001	0.001
0.001	0.001	0.997	0.001
0.733	0.001	0.092	0.174
0.184	0.184	0.229	0.403
>TTGTCGGMWN	ARF2(ARF)/col-ARF2-DAP-Seq(GSE60143)/Homer	4.25635	-4231.48	0	T:5560.0(47.71%),B:4673.8(12.73%),P:1e-1837
0.217	0.203	0.104	0.476
0.001	0.001	0.001	0.997
0.001	0.001	0.997	0.001
0.001	0.001	0.001	0.997
0.001	0.997	0.001	0.001
0.001	0.001	0.654	0.344
0.001	0.101	0.897	0.001
0.377	0.312	0.112	0.199
0.311	0.11	0.202	0.377
0.318	0.182	0.214	0.286
>CCGDAAWWHMCGSCG	AS2(LOBAS2)/col-AS2-DAP-Seq(GSE60143)/Homer	8.62724	-476.698	0	T:277.0(57.47%),B:2346.0(5.77%),P:1e-207
0.154	0.55	0.27	0.026
0.025	0.973	0.001	0.001
0.167	0.001	0.717	0.115
0.206	0.193	0.257	0.344
0.447	0.18	0.244	0.129
0.541	0.061	0.154	0.244
0.395	0.064	0.167	0.373
0.373	0.177	0.039	0.412
0.203	0.296	0.154	0.347
0.241	0.386	0.193	0.18
0.001	0.997	0.001	0.001
0.001	0.001	0.997	0.001
0.001	0.424	0.537	0.038
0.001	0.91	0.012	0.077
0.089	0.001	0.909	0.001
>NTGGTGAN	ASHR1(ND)/col-ASHR1-DAP-Seq(GSE60143)/Homer	4.56308	-392.475	0	T:259.0(83.55%),B:5681.9(13.38%),P:1e-170
0.32	0.199	0.259	0.223
0.184	0.133	0.159	0.524
0.15	0.134	0.55	0.166
0.123	0.149	0.597	0.131
0.129	0.115	0.113	0.643
0.154	0.134	0.543	0.169
0.58	0.133	0.131	0.156
0.211	0.308	0.236	0.245
>CCGGAAAWTCMGGAR	ASL18(LOBAS2)/colamp-ASL18-DAP-Seq(GSE60143)/Homer	5.605	-4568.18	0	T:4023.0(70.53%),B:5610.4(14.54%),P:1e-1983
0.048	0.618	0.293	0.041
0.082	0.894	0.005	0.019
0.219	0.047	0.516	0.218
0.101	0.172	0.565	0.162
0.744	0.004	0.153	0.099
0.538	0.013	0.189	0.26
0.48	0.102	0.099	0.318
0.396	0.112	0.015	0.477
0.141	0.178	0.187	0.495
0.265	0.417	0.23	0.088
0.282	0.41	0.1	0.207
0.001	0.001	0.963	0.035
0.046	0.253	0.678	0.023
0.551	0.254	0.06	0.135
0.335	0.09	0.393	0.182
>YCACCGACAHTW	AT1G01250(AP2EREBP)/col-AT1G01250-DAP-Seq(GSE60143)/Homer	7.05769	-1800.87	0	T:532.0(73.38%),B:686.9(1.56%),P:1e-782
0.092	0.432	0.188	0.289
0.001	0.997	0.001	0.001
0.981	0.001	0.017	0.001
0.001	0.997	0.001	0.001
0.001	0.997	0.001	0.001
0.001	0.001	0.997	0.001
0.99	0.001	0.001	0.008
0.001	0.997	0.001	0.001
0.943	0.019	0.037	0.001
0.24	0.353	0.125	0.282
0.289	0.12	0.139	0.452
0.368	0.131	0.144	0.356
>AAACTATATADTATA	AT1G04880(ARID)/colamp-AT1G04880-DAP-Seq(GSE60143)/Homer	8.07653	-2015.82	0	T:1580.0(69.51%),B:4462.7(12.24%),P:1e-875
0.765	0.039	0.036	0.16
0.557	0.016	0.066	0.361
0.997	0.001	0.001	0.001
0.052	0.682	0.13	0.136
0.007	0.364	0.001	0.628
0.857	0.001	0.003	0.139
0.001	0.001	0.001	0.997
0.981	0.001	0.017	0.001
0.001	0.068	0.125	0.806
0.623	0.029	0.107	0.241
0.346	0.087	0.213	0.354
0.001	0.001	0.001	0.997
0.997	0.001	0.001	0.001
0.255	0.001	0.01	0.734
0.739	0.033	0.139	0.089
>TTCTAGAAKCTTCTA	AT1G10720(BSD)/col-AT1G10720-DAP-Seq(GSE60143)/Homer	11.2018	-858.861	0	T:169.0(66.02%),B:107.0(0.24%),P:1e-372
0.186	0.047	0.07	0.697
0.001	0.001	0.001	0.997
0.022	0.976	0.001	0.001
0.001	0.115	0.001	0.883
0.86	0.001	0.138	0.001
0.001	0.001	0.997	0.001
0.997	0.001	0.001	0.001
0.814	0.001	0.115	0.07
0.117	0.163	0.372	0.348
0.278	0.443	0.209	0.07
0.138	0.001	0.001	0.86
0.001	0.001	0.001	0.997
0.001	0.997	0.001	0.001
0.023	0.325	0.069	0.583
0.534	0.094	0.209	0.163
>TGTCGGCA	AT1G12630(AP2EREBP)/colamp-AT1G12630-DAP-Seq(GSE60143)/Homer	5.78596	-17941.5	0	T:8050.0(76.64%),B:1944.0(5.39%),P:1e-7791
0.033	0.07	0.001	0.896
0.001	0.001	0.997	0.001
0.033	0.001	0.012	0.954
0.001	0.997	0.001	0.001
0.001	0.001	0.997	0.001
0.011	0.001	0.987	0.001
0.001	0.698	0.012	0.289
0.732	0.054	0.109	0.105
>GAATCTWAGATTCYN	At1g13300(G2like)/col-At1g13300-DAP-Seq(GSE60143)/Homer	10.5636	-1108.97	0	T:254.0(28.77%),B:70.4(0.16%),P:1e-481
0.001	0.001	0.997	0.001
0.516	0.039	0.18	0.265
0.997	0.001	0.001	0.001
0.001	0.001	0.001	0.997
0.054	0.944	0.001	0.001
0.18	0.234	0.101	0.484
0.344	0.125	0.133	0.398
0.43	0.094	0.273	0.203
0.015	0.001	0.891	0.093
0.997	0.001	0.001	0.001
0.001	0.001	0.001	0.997
0.203	0.18	0.023	0.594
0.001	0.997	0.001	0.001
0.141	0.297	0.195	0.367
0.266	0.18	0.273	0.281
>CASAAAAMGACAAAA	At1g14580(C2H2)/colamp-At1g14580-DAP-Seq(GSE60143)/Homer	8.90358	-3818.78	0	T:1482.0(75.38%),B:1661.8(3.68%),P:1e-1658
0.278	0.435	0.086	0.202
0.667	0.015	0.301	0.017
0.127	0.418	0.38	0.075
0.736	0.001	0.032	0.231
0.757	0.002	0.001	0.24
0.709	0.06	0.212	0.019
0.76	0.163	0.067	0.01
0.355	0.457	0.104	0.084
0.04	0.001	0.947	0.012
0.939	0.059	0.001	0.001
0.001	0.997	0.001	0.001
0.997	0.001	0.001	0.001
0.98	0.001	0.018	0.001
0.849	0.022	0.107	0.022
0.645	0.079	0.118	0.158
>WWTGGATAADDT	At1g19000(MYBrelated)/colamp-At1g19000-DAP-Seq(GSE60143)/Homer	6.73164	-23002.1	0	T:14819.0(86.50%),B:4127.0(13.72%),P:1e-9989
0.418	0.063	0.092	0.427
0.383	0.102	0.168	0.346
0.196	0.166	0.028	0.61
0.243	0.001	0.745	0.011
0.001	0.001	0.997	0.001
0.997	0.001	0.001	0.001
0.001	0.001	0.001	0.997
0.811	0.082	0.039	0.068
0.744	0.001	0.103	0.152
0.252	0.155	0.346	0.247
0.314	0.169	0.332	0.185
0.257	0.201	0.121	0.421
>CTTGNDNHNCAAGYW	AT1G19040(NAC)/col-AT1G19040-DAP-Seq(GSE60143)/Homer	8.66734	-3201.36	0	T:814.0(81.89%),B:515.3(1.11%),P:1e-1390
0.002	0.996	0.001	0.001
0.001	0.001	0.255	0.743
0.001	0.001	0.001	0.997
0.055	0.058	0.842	0.045
0.201	0.302	0.25	0.247
0.247	0.172	0.334	0.247
0.201	0.289	0.312	0.198
0.24	0.361	0.162	0.237
0.273	0.257	0.289	0.182
0.045	0.838	0.072	0.045
0.997	0.001	0.001	0.001
0.759	0.239	0.001	0.001
0.001	0.001	0.996	0.002
0.101	0.298	0.169	0.432
0.441	0.231	0.013	0.315
>HCACCGACCAHN	At1g19210(AP2EREBP)/colamp-At1g19210-DAP-Seq(GSE60143)/Homer	5.50109	-18342.7	0	T:12981.0(89.26%),B:5628.4(16.99%),P:1e-7966
0.227	0.278	0.165	0.33
0.215	0.474	0.082	0.229
0.592	0.001	0.243	0.164
0.001	0.997	0.001	0.001
0.001	0.997	0.001	0.001
0.001	0.001	0.997	0.001
0.543	0.026	0.108	0.323
0.001	0.997	0.001	0.001
0.325	0.541	0.017	0.117
0.496	0.105	0.08	0.319
0.312	0.223	0.133	0.332
0.292	0.196	0.199	0.313
>THAATTRAWN	AT1G20910(ARID)/col-AT1G20910-DAP-Seq(GSE60143)/Homer	6.23088	-1944.09	0	T:9398.0(87.97%),B:21837.8(60.91%),P:1e-844
0.133	0.254	0.204	0.409
0.366	0.244	0.103	0.287
0.785	0.001	0.213	0.001
0.997	0.001	0.001	0.001
0.001	0.001	0.001	0.997
0.001	0.386	0.001	0.612
0.459	0.001	0.5	0.04
0.764	0.001	0.234	0.001
0.377	0.071	0.223	0.329
0.189	0.27	0.22	0.322
>BCACCGACANNN	At1g22810(AP2EREBP)/colamp-At1g22810-DAP-Seq(GSE60143)/Homer	6.79314	-8296.43	0	T:4035.0(86.37%),B:3356.0(8.19%),P:1e-3603
0.168	0.369	0.23	0.234
0.137	0.671	0.072	0.12
0.792	0.002	0.173	0.033
0.002	0.984	0.007	0.007
0.027	0.97	0.001	0.002
0.012	0.002	0.984	0.002
0.758	0.083	0.05	0.109
0.022	0.969	0.007	0.002
0.57	0.177	0.161	0.092
0.317	0.219	0.174	0.291
0.325	0.186	0.196	0.293
0.266	0.213	0.258	0.263
>TTCTAGAAGSTTCTA	AT1G23810(Orphan)/col-AT1G23810-DAP-Seq(GSE60143)/Homer	10.6286	-1602.32	0	T:333.0(77.99%),B:184.0(0.42%),P:1e-695
0.167	0.136	0.121	0.576
0.03	0.03	0.001	0.939
0.136	0.682	0.106	0.076
0.045	0.242	0.151	0.562
0.803	0.03	0.166	0.001
0.001	0.001	0.997	0.001
0.997	0.001	0.001	0.001
0.833	0.001	0.09	0.076
0.257	0.167	0.424	0.152
0.212	0.41	0.273	0.106
0.09	0.001	0.001	0.908
0.044	0.001	0.001	0.954
0.03	0.954	0.001	0.015
0.03	0.197	0.061	0.712
0.574	0.137	0.167	0.122
>KTDGTTGGTDGTTGG	AT1G24250(Orphan)/col-AT1G24250-DAP-Seq(GSE60143)/Homer	7.78826	-1800.19	0	T:1001.0(44.83%),B:1638.1(3.76%),P:1e-781
0.179	0.043	0.45	0.327
0.087	0.095	0.075	0.743
0.336	0.023	0.355	0.285
0.033	0.001	0.913	0.053
0.028	0.001	0.225	0.746
0.03	0.001	0.007	0.962
0.25	0.001	0.701	0.048
0.049	0.003	0.784	0.164
0.133	0.049	0.056	0.762
0.409	0.02	0.282	0.289
0.023	0.001	0.974	0.002
0.059	0.003	0.245	0.693
0.056	0.001	0.007	0.936
0.291	0.001	0.578	0.13
0.225	0.077	0.467	0.232
>NAGATTCY	At1g25550(G2like)/colamp-At1g25550-DAP-Seq(GSE60143)/Homer	6.914	-4065.56	0	T:2909.0(81.28%),B:5735.5(14.17%),P:1e-1765
0.28	0.267	0.178	0.275
0.997	0.001	0.001	0.001
0.001	0.001	0.778	0.22
0.997	0.001	0.001	0.001
0.351	0.001	0.001	0.647
0.001	0.001	0.001	0.997
0.001	0.997	0.001	0.001
0.001	0.397	0.059	0.543
>GGCGGCGG	AT1G28160(AP2EREBP)/colamp-AT1G28160-DAP-Seq(GSE60143)/Homer	4.53972	-4571.22	0	T:8151.0(88.69%),B:14269.9(41.03%),P:1e-1985
0.084	0.001	0.819	0.096
0.191	0.001	0.77	0.038
0.001	0.997	0.001	0.001
0.001	0.001	0.986	0.012
0.001	0.001	0.997	0.001
0.053	0.945	0.001	0.001
0.027	0.01	0.916	0.047
0.071	0.105	0.781	0.043
>NNWWKGTCGGTG	At1g36060(AP2EREBP)/colamp-At1g36060-DAP-Seq(GSE60143)/Homer	6.60985	-4801.85	0	T:2826.0(84.06%),B:4701.1(11.11%),P:1e-2085
0.311	0.179	0.239	0.271
0.293	0.177	0.208	0.322
0.355	0.133	0.189	0.323
0.315	0.09	0.191	0.405
0.182	0.065	0.399	0.355
0.001	0.001	0.997	0.001
0.231	0.049	0.137	0.583
0.001	0.991	0.002	0.006
0.001	0.006	0.992	0.001
0.02	0.004	0.974	0.002
0.009	0.275	0.001	0.715
0.091	0.111	0.609	0.189
>NCCACCGACA	AT1G44830(AP2EREBP)/col-AT1G44830-DAP-Seq(GSE60143)/Homer	7.7456	-2419.38	0	T:1387.0(84.83%),B:4456.8(10.83%),P:1e-1050
0.191	0.331	0.19	0.289
0.079	0.418	0.257	0.246
0.001	0.997	0.001	0.001
0.997	0.001	0.001	0.001
0.001	0.997	0.001	0.001
0.001	0.997	0.001	0.001
0.001	0.001	0.997	0.001
0.68	0.119	0.044	0.157
0.001	0.997	0.001	0.001
0.516	0.001	0.18	0.303
>YHACTTTTTS	AT1G47655(C2C2dof)/colamp-AT1G47655-DAP-Seq(GSE60143)/Homer	4.8179	-2869.92	0	T:6415.0(92.12%),B:19735.4(50.34%),P:1e-1246
0.19	0.385	0.126	0.3
0.336	0.275	0.005	0.384
0.531	0.164	0.25	0.055
0.001	0.997	0.001	0.001
0.001	0.001	0.001	0.997
0.001	0.001	0.001	0.997
0.001	0.001	0.001	0.997
0.326	0.001	0.001	0.672
0.047	0.076	0.087	0.79
0.111	0.306	0.388	0.195
>RGATAASNTT	At1g49010(MYBrelated)/col-At1g49010-DAP-Seq(GSE60143)/Homer	5.73229	-18065.4	0	T:17226.0(83.92%),B:5670.8(21.72%),P:1e-7845
0.357	0.061	0.498	0.084
0.001	0.001	0.997	0.001
0.967	0.021	0.007	0.005
0.02	0.001	0.001	0.978
0.877	0.032	0.04	0.051
0.75	0.011	0.165	0.074
0.177	0.264	0.38	0.178
0.233	0.234	0.294	0.239
0.162	0.247	0.153	0.438
0.157	0.197	0.194	0.452
>GAWTCTNWDA	AT1G49560(G2like)/colamp-AT1G49560-DAP-Seq(GSE60143)/Homer	6.32069	-9780.15	0	T:9773.0(82.49%),B:7573.9(22.10%),P:1e-4247
0.001	0.001	0.997	0.001
0.915	0.014	0.023	0.048
0.546	0.001	0.001	0.452
0.001	0.001	0.001	0.997
0.052	0.946	0.001	0.001
0.112	0.168	0.001	0.719
0.304	0.168	0.23	0.298
0.275	0.158	0.189	0.378
0.321	0.144	0.306	0.229
0.428	0.125	0.227	0.22
>CACTTTTT	At1g64620(C2C2dof)/colamp-At1g64620-DAP-Seq(GSE60143)/Homer	3.30139	-10399	0	T:15436.0(72.76%),B:6591.4(25.46%),P:1e-4516
0.171	0.649	0.001	0.179
0.82	0.001	0.178	0.001
0.001	0.997	0.001	0.001
0.001	0.35	0.001	0.648
0.001	0.001	0.001	0.997
0.001	0.001	0.001	0.997
0.001	0.001	0.001	0.997
0.001	0.001	0.001	0.997
>WNWWHNRAAGATTCT	At1g68670(G2like)/colamp-At1g68670-DAP-Seq(GSE60143)/Homer	7.81998	-2488.92	0	T:1534.0(72.56%),B:3795.1(9.13%),P:1e-1080
0.315	0.172	0.165	0.348
0.296	0.214	0.201	0.288
0.359	0.183	0.16	0.298
0.363	0.164	0.168	0.305
0.289	0.207	0.15	0.354
0.333	0.203	0.199	0.266
0.307	0.085	0.455	0.153
0.688	0.048	0.075	0.189
0.997	0.001	0.001	0.001
0.001	0.001	0.63	0.368
0.997	0.001	0.001	0.001
0.18	0.001	0.001	0.818
0.001	0.001	0.001	0.997
0.001	0.997	0.001	0.001
0.181	0.273	0.086	0.46
>WAAAAGTGHH	AT1G69570(C2C2dof)/col-AT1G69570-DAP-Seq(GSE60143)/Homer	6.46659	-5394.85	0	T:6149.0(71.55%),B:6599.6(19.71%),P:1e-2342
0.422	0.055	0.188	0.335
0.554	0.001	0.051	0.394
0.997	0.001	0.001	0.001
0.997	0.001	0.001	0.001
0.997	0.001	0.001	0.001
0.001	0.001	0.997	0.001
0.001	0.091	0.082	0.826
0.282	0.001	0.716	0.001
0.339	0.355	0.022	0.284
0.337	0.281	0.059	0.323
>NHGTGGGGCCCACHW	At1g69690(TCP)/colamp-At1g69690-DAP-Seq(GSE60143)/Homer	8.27499	-2940.41	0	T:699.0(83.41%),B:360.9(0.88%),P:1e-1276
0.314	0.222	0.204	0.26
0.271	0.24	0.156	0.333
0.168	0.179	0.526	0.127
0.119	0.164	0.145	0.572
0.177	0.056	0.527	0.24
0.001	0.001	0.979	0.019
0.024	0.001	0.947	0.028
0.222	0.128	0.406	0.243
0.02	0.888	0.001	0.091
0.001	0.997	0.001	0.001
0.001	0.943	0.001	0.055
0.991	0.001	0.007	0.001
0.004	0.867	0.032	0.097
0.305	0.35	0.094	0.251
0.38	0.215	0.124	0.282
>DHDWTGTCGGTG	AT1G71450(AP2EREBP)/col-AT1G71450-DAP-Seq(GSE60143)/Homer	4.85321	-11192.8	0	T:13226.0(92.64%),B:11006.5(33.37%),P:1e-4860
0.306	0.143	0.252	0.298
0.297	0.272	0.103	0.328
0.336	0.156	0.198	0.31
0.397	0.04	0.243	0.32
0.167	0.119	0.05	0.664
0.001	0.001	0.997	0.001
0.214	0.012	0.196	0.578
0.001	0.997	0.001	0.001
0.001	0.001	0.997	0.001
0.001	0.001	0.997	0.001
0.064	0.391	0.001	0.544
0.217	0.015	0.656	0.112
>GGDCCCAC	At1g72010(TCP)/colamp-At1g72010-DAP-Seq(GSE60143)/Homer	7.13415	-6478.97	0	T:1808.0(77.40%),B:575.4(1.40%),P:1e-2813
0.001	0.001	0.933	0.065
0.001	0.001	0.997	0.001
0.279	0.112	0.372	0.236
0.022	0.917	0.001	0.06
0.001	0.997	0.001	0.001
0.001	0.984	0.001	0.014
0.991	0.001	0.007	0.001
0.001	0.948	0.001	0.05
>NNWWAMCCTAAHWNN	AT1G72740(MYBrelated)/colamp-AT1G72740-DAP-Seq(GSE60143)/Homer	6.34174	-28215.5	0	T:16700.0(93.82%),B:4073.7(14.57%),P:1e-12253
0.324	0.188	0.201	0.286
0.24	0.224	0.225	0.312
0.269	0.167	0.171	0.394
0.562	0.001	0.001	0.436
0.672	0.001	0.326	0.001
0.533	0.465	0.001	0.001
0.001	0.997	0.001	0.001
0.001	0.997	0.001	0.001
0.001	0.001	0.001	0.997
0.997	0.001	0.001	0.001
0.479	0.101	0.311	0.11
0.293	0.21	0.147	0.35
0.296	0.181	0.185	0.337
0.306	0.179	0.205	0.31
0.284	0.221	0.215	0.281
>YHTTATCCAWWT	At1g74840(MYBrelated)/col100-At1g74840-DAP-Seq(GSE60143)/Homer	5.82198	-11280.6	0	T:8089.0(79.55%),B:4896.6(13.63%),P:1e-4899
0.182	0.348	0.112	0.359
0.271	0.346	0.105	0.277
0.034	0.044	0.001	0.921
0.006	0.01	0.014	0.97
0.997	0.001	0.001	0.001
0.001	0.001	0.001	0.997
0.001	0.997	0.001	0.001
0.001	0.935	0.001	0.063
0.79	0.003	0.072	0.135
0.361	0.21	0.051	0.378
0.504	0.032	0.013	0.451
0.314	0.092	0.037	0.557
>CACCGMCT	At1g75490(AP2EREBP)/colamp-At1g75490-DAP-Seq(GSE60143)/Homer	4.88493	-1622.26	0	T:1943.0(87.96%),B:13398.8(30.05%),P:1e-704
0.138	0.76	0.051	0.051
0.95	0.001	0.048	0.001
0.001	0.997	0.001	0.001
0.001	0.997	0.001	0.001
0.001	0.001	0.997	0.001
0.478	0.328	0.001	0.194
0.141	0.533	0.046	0.28
0.279	0.165	0.018	0.538
>ATTTAATG	At1g76110(ARID)/colamp-At1g76110-DAP-Seq(GSE60143)/Homer	5.83519	-701.948	0	T:1385.0(67.14%),B:11619.9(27.54%),P:1e-304
0.988	0.001	0.01	0.001
0.055	0.001	0.014	0.93
0.001	0.001	0.022	0.976
0.187	0.011	0.001	0.801
0.997	0.001	0.001	0.001
0.997	0.001	0.001	0.001
0.001	0.001	0.001	0.997
0.091	0.124	0.498	0.287
>AAAACCRGWW	AT1G76870(Trihelix)/col-AT1G76870-DAP-Seq(GSE60143)/Homer	7.40264	-531.615	0	T:306.0(67.11%),B:2720.0(7.18%),P:1e-230
0.571	0.001	0.05	0.378
0.938	0.001	0.001	0.06
0.758	0.001	0.001	0.24
0.943	0.001	0.001	0.055
0.001	0.997	0.001	0.001
0.001	0.997	0.001	0.001
0.475	0.001	0.523	0.001
0.001	0.215	0.737	0.047
0.351	0.113	0.122	0.414
0.489	0.021	0.014	0.475
>ACGGTAAAAW	AT1G76880(Trihelix)/col-AT1G76880-DAP-Seq(GSE60143)/Homer	8.16486	-620.764	0	T:346.0(70.47%),B:2814.9(7.33%),P:1e-269
0.586	0.08	0.305	0.029
0.218	0.518	0.067	0.197
0.332	0.068	0.599	0.001
0.001	0.001	0.997	0.001
0.001	0.001	0.001	0.997
0.802	0.001	0.001	0.196
0.997	0.001	0.001	0.001
0.997	0.001	0.001	0.001
0.665	0.001	0.001	0.333
0.463	0.093	0.092	0.352
>ACCGACAHWD	AT1G77200(AP2EREBP)/colamp-AT1G77200-DAP-Seq(GSE60143)/Homer	5.50674	-34921.8	0	T:18326.0(85.44%),B:2481.3(9.31%),P:1e-15166
0.635	0.018	0.319	0.028
0.009	0.962	0.014	0.015
0.01	0.971	0.009	0.01
0.01	0.005	0.975	0.01
0.911	0.026	0.017	0.046
0.01	0.972	0.006	0.012
0.613	0.055	0.204	0.128
0.347	0.213	0.135	0.305
0.354	0.181	0.15	0.315
0.298	0.162	0.22	0.319
>TGTCGGTGGA	At1g77640(AP2EREBP)/col-At1g77640-DAP-Seq(GSE60143)/Homer	6.68964	-1123.69	0	T:541.0(78.41%),B:2843.6(6.60%),P:1e-488
0.027	0.028	0.003	0.942
0.001	0.001	0.997	0.001
0.091	0.01	0.119	0.78
0.001	0.997	0.001	0.001
0.001	0.001	0.997	0.001
0.001	0.001	0.997	0.001
0.001	0.011	0.001	0.987
0.001	0.001	0.997	0.001
0.092	0.041	0.813	0.054
0.665	0.128	0.1	0.107
>NNNNCACGTGNNNNN	At1g78700(BZR)/col-At1g78700-DAP-Seq(GSE60143)/Homer	7.24501	-12588.1	0	T:4664.0(90.62%),B:1733.1(4.80%),P:1e-5466
0.27	0.216	0.224	0.29
0.269	0.24	0.218	0.273
0.192	0.302	0.205	0.301
0.308	0.203	0.315	0.174
0.044	0.884	0.024	0.048
0.941	0.004	0.015	0.04
0.04	0.879	0.008	0.073
0.072	0.011	0.879	0.038
0.025	0.019	0.004	0.952
0.046	0.021	0.893	0.04
0.196	0.296	0.199	0.309
0.314	0.21	0.281	0.195
0.27	0.227	0.242	0.26
0.279	0.236	0.217	0.268
0.251	0.24	0.195	0.314
>AGATKCBNWW	At2g01060(G2like)/colamp-At2g01060-DAP-Seq(GSE60143)/Homer	5.72271	-8251.39	0	T:10217.0(95.28%),B:13702.7(37.40%),P:1e-3583
0.598	0.001	0.002	0.399
0.001	0.001	0.597	0.401
0.997	0.001	0.001	0.001
0.001	0.001	0.001	0.997
0.201	0.128	0.269	0.401
0.001	0.997	0.001	0.001
0.001	0.331	0.284	0.383
0.31	0.192	0.186	0.312
0.338	0.178	0.147	0.337
0.26	0.148	0.217	0.375
>TCTAGAABSTTC	AT2G01818(PLATZ)/col-AT2G01818-DAP-Seq(GSE60143)/Homer	8.69161	-4933.27	0	T:1289.0(86.92%),B:620.5(1.40%),P:1e-2142
0.052	0.04	0.03	0.878
0.04	0.808	0.074	0.078
0.033	0.235	0.025	0.707
0.695	0.033	0.268	0.004
0.008	0.008	0.98	0.004
0.938	0.033	0.001	0.028
0.786	0.077	0.086	0.051
0.16	0.231	0.318	0.291
0.188	0.384	0.249	0.178
0.07	0.055	0.04	0.835
0.062	0.027	0.021	0.89
0.016	0.928	0.035	0.021
>WWAGAATATTCT	At2g03500(G2like)/col-At2g03500-DAP-Seq(GSE60143)/Homer	7.46225	-15731.9	0	T:6696.0(52.60%),B:908.5(2.63%),P:1e-6832
0.424	0.133	0.157	0.285
0.352	0.174	0.201	0.274
0.456	0.126	0.226	0.192
0.001	0.001	0.997	0.001
0.687	0.021	0.131	0.161
0.997	0.001	0.001	0.001
0.001	0.001	0.069	0.929
0.936	0.062	0.001	0.001
0.001	0.001	0.001	0.997
0.269	0.146	0.05	0.535
0.001	0.997	0.001	0.001
0.201	0.251	0.131	0.417
>DHNDWATCGATD	AT2G15740(C2H2)/col-AT2G15740-DAP-Seq(GSE60143)/Homer	4.93232	-1020.45	0	T:2355.0(72.31%),B:11563.0(33.59%),P:1e-443
0.327	0.141	0.198	0.333
0.244	0.319	0.135	0.302
0.224	0.258	0.31	0.208
0.32	0.104	0.301	0.274
0.398	0.179	0.151	0.271
0.435	0.122	0.158	0.285
0.314	0.089	0.039	0.558
0.001	0.993	0.001	0.005
0.007	0.001	0.991	0.001
0.536	0.047	0.093	0.324
0.252	0.206	0.097	0.445
0.233	0.193	0.226	0.349
>ATTYAAATHY	AT2G20110(CPP)/colamp-AT2G20110-DAP-Seq(GSE60143)/Homer	4.92787	-16206.1	0	T:22629.0(94.30%),B:9871.7(39.98%),P:1e-7038
0.774	0.009	0.159	0.058
0.005	0.005	0.001	0.989
0.001	0.001	0.001	0.997
0.001	0.482	0.005	0.512
0.757	0.001	0.241	0.001
0.997	0.001	0.001	0.001
0.997	0.001	0.001	0.001
0.105	0.251	0.001	0.643
0.301	0.3	0.101	0.298
0.127	0.444	0.097	0.332
>DNVGAATATTCBNHN	AT2G20400(G2like)/colamp-AT2G20400-DAP-Seq(GSE60143)/Homer	8.27169	-13149.8	0	T:4151.0(67.90%),B:681.8(1.69%),P:1e-5710
0.337	0.16	0.208	0.296
0.312	0.193	0.224	0.27
0.331	0.248	0.287	0.135
0.001	0.001	0.997	0.001
0.439	0.178	0.183	0.2
0.997	0.001	0.001	0.001
0.001	0.001	0.001	0.997
0.997	0.001	0.001	0.001
0.001	0.001	0.001	0.997
0.197	0.158	0.167	0.477
0.001	0.997	0.001	0.001
0.121	0.293	0.244	0.342
0.272	0.224	0.2	0.304
0.298	0.198	0.165	0.338
0.282	0.193	0.214	0.311
>VAAAAAGTWA	AT2G28810(C2C2dof)/colamp-AT2G28810-DAP-Seq(GSE60143)/Homer	5.70624	-14472.2	0	T:21565.0(84.27%),B:7482.8(32.86%),P:1e-6285
0.261	0.268	0.327	0.145
0.839	0.048	0.112	0.001
0.831	0.001	0.001	0.167
0.997	0.001	0.001	0.001
0.997	0.001	0.001	0.001
0.86	0.001	0.138	0.001
0.001	0.001	0.997	0.001
0.001	0.126	0.338	0.535
0.421	0.057	0.226	0.297
0.533	0.165	0.225	0.077
>WAGATATTTWTW	AT2G28920(ND)/col-AT2G28920-DAP-Seq(GSE60143)/Homer	7.87814	-3582.63	0	T:1572.0(84.11%),B:2641.6(6.17%),P:1e-1555
0.352	0.12	0.165	0.363
0.83	0.001	0.051	0.118
0.001	0.001	0.997	0.001
0.997	0.001	0.001	0.001
0.001	0.001	0.001	0.997
0.997	0.001	0.001	0.001
0.001	0.001	0.001	0.997
0.001	0.001	0.001	0.997
0.084	0.001	0.001	0.914
0.419	0.091	0.069	0.421
0.228	0.182	0.2	0.39
0.247	0.172	0.193	0.389
>WNWARWDGAAATGAT	AT2G31460(REMB3)/col-AT2G31460-DAP-Seq(GSE60143)/Homer	7.16359	-384.642	0	T:143.0(79.89%),B:1667.7(3.73%),P:1e-167
0.362	0.159	0.116	0.363
0.276	0.231	0.232	0.261
0.319	0.174	0.159	0.348
0.406	0.145	0.203	0.247
0.42	0.145	0.304	0.131
0.435	0.029	0.217	0.319
0.334	0.13	0.275	0.261
0.001	0.001	0.997	0.001
0.997	0.001	0.001	0.001
0.997	0.001	0.001	0.001
0.997	0.001	0.001	0.001
0.001	0.001	0.001	0.997
0.001	0.001	0.997	0.001
0.985	0.013	0.001	0.001
0.333	0.086	0.001	0.58
>TTTAAGGGCAYTTTT	AT2G33550(Trihelix)/colamp-AT2G33550-DAP-Seq(GSE60143)/Homer	4.38736	-4487.72	0	T:5938.0(68.66%),B:7266.2(21.18%),P:1e-1948
0.299	0.1	0.05	0.551
0.183	0.062	0.05	0.705
0.13	0.024	0.1	0.746
0.679	0.001	0.009	0.311
0.963	0.001	0.035	0.001
0.077	0.001	0.921	0.001
0.001	0.001	0.997	0.001
0.176	0.005	0.767	0.052
0.064	0.666	0.009	0.261
0.876	0.04	0.001	0.083
0.204	0.328	0.076	0.392
0.15	0.131	0.028	0.691
0.145	0.057	0.038	0.76
0.181	0.109	0.045	0.665
0.19	0.197	0.074	0.539
>WTKGCGGCKR	At2g33710(AP2EREBP)/colamp-At2g33710-DAP-Seq(GSE60143)/Homer	5.11423	-8500.42	0	T:11423.0(87.13%),B:10627.9(32.42%),P:1e-3691
0.398	0.086	0.158	0.358
0.223	0.183	0.026	0.568
0.135	0.001	0.49	0.374
0.297	0.013	0.564	0.126
0.001	0.962	0.001	0.036
0.001	0.001	0.957	0.041
0.001	0.01	0.988	0.001
0.025	0.973	0.001	0.001
0.01	0.042	0.483	0.465
0.25	0.213	0.382	0.154
>ADRGAATGTT	AT2G38300(G2like)/col-AT2G38300-DAP-Seq(GSE60143)/Homer	6.41832	-935.384	0	T:771.0(91.24%),B:9572.1(22.07%),P:1e-406
0.575	0.06	0.07	0.295
0.346	0.082	0.27	0.302
0.522	0.001	0.476	0.001
0.001	0.001	0.997	0.001
0.997	0.001	0.001	0.001
0.997	0.001	0.001	0.001
0.001	0.001	0.001	0.997
0.268	0.058	0.43	0.244
0.145	0.001	0.001	0.853
0.282	0.001	0.039	0.678
>WAAAYATTCTTT	AT2G40260(G2like)/colamp-AT2G40260-DAP-Seq(GSE60143)/Homer	5.13292	-13472.8	0	T:13875.0(84.18%),B:7407.8(23.73%),P:1e-5851
0.419	0.138	0.146	0.297
0.423	0.11	0.224	0.243
0.835	0.034	0.016	0.115
0.958	0.001	0.001	0.04
0.135	0.372	0.123	0.369
0.989	0.001	0.009	0.001
0.001	0.001	0.001	0.997
0.001	0.001	0.001	0.997
0.001	0.997	0.001	0.001
0.002	0.301	0.025	0.672
0.228	0.2	0.054	0.518
0.253	0.129	0.063	0.555
>TTTGAAAA	At2g41835(C2H2)/col-At2g41835-DAP-Seq(GSE60143)/Homer	9.01804	-239.854	0	T:180.0(55.05%),B:4033.3(8.25%),P:1e-104
0.212	0.16	0.147	0.481
0.001	0.001	0.001	0.997
0.001	0.001	0.001	0.997
0.001	0.126	0.872	0.001
0.997	0.001	0.001	0.001
0.997	0.001	0.001	0.001
0.997	0.001	0.001	0.001
0.997	0.001	0.001	0.001
>NYACCGACAHNNNNN	At2g44940(AP2EREBP)/colamp-At2g44940-DAP-Seq(GSE60143)/Homer	7.69584	-14853.8	0	T:4528.0(87.70%),B:1021.5(2.47%),P:1e-6450
0.191	0.303	0.194	0.313
0.202	0.387	0.167	0.244
0.632	0.001	0.366	0.001
0.001	0.997	0.001	0.001
0.001	0.997	0.001	0.001
0.001	0.001	0.997	0.001
0.997	0.001	0.001	0.001
0.001	0.997	0.001	0.001
0.863	0.001	0.135	0.001
0.326	0.277	0.15	0.247
0.287	0.212	0.19	0.311
0.29	0.185	0.233	0.293
0.298	0.229	0.188	0.285
0.268	0.245	0.188	0.298
0.292	0.229	0.235	0.244
>GTGGGNCCCACNDND	At2g45680(TCP)/colamp-At2g45680-DAP-Seq(GSE60143)/Homer	9.07723	-2057.39	0	T:435.0(70.39%),B:156.9(0.38%),P:1e-893
0.131	0.056	0.736	0.077
0.04	0.05	0.032	0.878
0.093	0.019	0.843	0.045
0.019	0.019	0.927	0.035
0.072	0.024	0.867	0.037
0.339	0.206	0.194	0.26
0.035	0.864	0.024	0.077
0.019	0.928	0.013	0.04
0.051	0.845	0.011	0.093
0.833	0.056	0.066	0.045
0.064	0.738	0.083	0.115
0.285	0.199	0.217	0.299
0.272	0.168	0.211	0.349
0.296	0.209	0.197	0.298
0.296	0.168	0.204	0.333
>DRGAATCT	At3g04030(G2like)/col-At3g04030-DAP-Seq(GSE60143)/Homer	6.4318	-19409	0	T:13553.0(79.52%),B:4004.1(13.09%),P:1e-8429
0.333	0.084	0.237	0.347
0.44	0.138	0.364	0.058
0.001	0.001	0.775	0.223
0.902	0.096	0.001	0.001
0.709	0.001	0.032	0.258
0.046	0.001	0.01	0.943
0.35	0.563	0.001	0.086
0.04	0.145	0.031	0.784
>AAAATATCTT	At3g09600(MYBrelated)/colamp-At3g09600-DAP-Seq(GSE60143)/Homer	6.10883	-23997.8	0	T:15268.0(80.98%),B:3414.1(11.73%),P:1e-10422
0.8	0.046	0.047	0.107
0.932	0.007	0.014	0.047
0.995	0.002	0.002	0.001
0.997	0.001	0.001	0.001
0.037	0.001	0.019	0.943
0.997	0.001	0.001	0.001
0.001	0.001	0.001	0.997
0.001	0.997	0.001	0.001
0.056	0.021	0.015	0.908
0.167	0.107	0.091	0.635
>TTCTAGAANMTTCTA	AT3G09735(S1Falike)/col-AT3G09735-DAP-Seq(GSE60143)/Homer	7.55124	-17709.7	0	T:6513.0(83.31%),B:1533.0(3.87%),P:1e-7691
0.205	0.18	0.112	0.503
0.116	0.049	0.056	0.779
0.037	0.798	0.09	0.075
0.062	0.207	0.1	0.631
0.693	0.069	0.211	0.027
0.003	0.013	0.983	0.001
0.924	0.024	0.005	0.047
0.773	0.025	0.07	0.132
0.212	0.201	0.326	0.26
0.247	0.378	0.211	0.164
0.156	0.063	0.04	0.741
0.082	0.033	0.045	0.84
0.02	0.882	0.035	0.063
0.097	0.259	0.119	0.525
0.456	0.148	0.175	0.221
>GCCGTTAA	AT3G10030(Trihelix)/colamp-AT3G10030-DAP-Seq(GSE60143)/Homer	5.04228	-3655.55	0	T:2318.0(86.49%),B:4552.6(13.39%),P:1e-1587
0.138	0.014	0.613	0.235
0.072	0.797	0.065	0.066
0.011	0.961	0.001	0.027
0.001	0.001	0.997	0.001
0.001	0.001	0.001	0.997
0.001	0.029	0.001	0.969
0.997	0.001	0.001	0.001
0.842	0.05	0.05	0.058
>WNAAATATCWWN	AT3G10113(MYBrelated)/col-AT3G10113-DAP-Seq(GSE60143)/Homer	4.44337	-37947.5	0	T:22098.0(81.10%),B:2612.1(10.13%),P:1e-16480
0.376	0.179	0.218	0.227
0.308	0.221	0.239	0.232
0.922	0.001	0.001	0.076
0.997	0.001	0.001	0.001
0.997	0.001	0.001	0.001
0.001	0.001	0.001	0.997
0.997	0.001	0.001	0.001
0.001	0.001	0.001	0.997
0.001	0.997	0.001	0.001
0.304	0.247	0.007	0.441
0.285	0.166	0.177	0.371
0.262	0.208	0.236	0.294
>TACCTAACWNHW	AT3G10580(MYBrelated)/colamp-AT3G10580-DAP-Seq(GSE60143)/Homer	7.50362	-5078.93	0	T:2685.0(51.83%),B:1722.3(4.13%),P:1e-2205
0.172	0.212	0.164	0.452
0.816	0.001	0.181	0.002
0.038	0.96	0.001	0.001
0.001	0.997	0.001	0.001
0.076	0.005	0.011	0.908
0.997	0.001	0.001	0.001
0.655	0.343	0.001	0.001
0.119	0.581	0.001	0.299
0.282	0.213	0.09	0.416
0.271	0.221	0.18	0.328
0.304	0.209	0.166	0.321
0.292	0.177	0.182	0.348
>GATAAGRT	At3g11280(MYBrelated)/col-At3g11280-DAP-Seq(GSE60143)/Homer	5.39671	-2064.72	0	T:1551.0(76.37%),B:5375.9(13.54%),P:1e-896
0.001	0.001	0.997	0.001
0.997	0.001	0.001	0.001
0.001	0.001	0.001	0.997
0.997	0.001	0.001	0.001
0.987	0.001	0.011	0.001
0.001	0.05	0.889	0.06
0.434	0.051	0.487	0.028
0.146	0.033	0.018	0.803
>TMACTTTTTV	AT3G12130(C3H)/colamp-AT3G12130-DAP-Seq(GSE60143)/Homer	3.71961	-6965.95	0	T:10280.0(83.65%),B:11043.8(32.18%),P:1e-3025
0.022	0.357	0.071	0.55
0.453	0.324	0.018	0.204
0.645	0.32	0.034	0.001
0.001	0.997	0.001	0.001
0.001	0.001	0.001	0.997
0.001	0.001	0.001	0.997
0.001	0.001	0.001	0.997
0.097	0.001	0.001	0.901
0.006	0.187	0.001	0.806
0.25	0.297	0.339	0.113
>AAGATTCT	At3g12730(G2like)/colamp-At3g12730-DAP-Seq(GSE60143)/Homer	4.55776	-12501.4	0	T:9851.0(91.64%),B:7517.3(21.00%),P:1e-5429
0.861	0.051	0.037	0.051
0.981	0.001	0.001	0.017
0.001	0.001	0.78	0.218
0.997	0.001	0.001	0.001
0.149	0.001	0.001	0.849
0.001	0.001	0.016	0.982
0.001	0.997	0.001	0.001
0.001	0.161	0.083	0.755
>HCACCGACAHHDHHN	AT3G16280(AP2EREBP)/colamp-AT3G16280-DAP-Seq(GSE60143)/Homer	6.64262	-32224.5	0	T:12143.0(91.22%),B:1734.0(5.11%),P:1e-13994
0.219	0.298	0.163	0.32
0.237	0.431	0.143	0.189
0.678	0.001	0.319	0.002
0.002	0.995	0.001	0.002
0.001	0.997	0.001	0.001
0.012	0.001	0.986	0.001
0.929	0.017	0.004	0.05
0.002	0.996	0.001	0.001
0.671	0.034	0.224	0.071
0.356	0.221	0.147	0.276
0.295	0.208	0.168	0.33
0.293	0.161	0.234	0.312
0.277	0.213	0.178	0.332
0.258	0.266	0.145	0.33
0.292	0.204	0.22	0.284
>NWWAGMATMW	At3g24120(G2like)/col-At3g24120-DAP-Seq(GSE60143)/Homer	5.55466	-26231.9	0	T:30799.0(91.21%),B:10168.7(31.96%),P:1e-11392
0.33	0.212	0.262	0.196
0.393	0.15	0.203	0.254
0.358	0.194	0.199	0.25
0.532	0.167	0.3	0.001
0.001	0.001	0.997	0.001
0.444	0.51	0.001	0.045
0.997	0.001	0.001	0.001
0.001	0.02	0.001	0.978
0.509	0.489	0.001	0.001
0.432	0.069	0.001	0.499
>TTAACCATAG	AT3G25990(Trihelix)/colamp-AT3G25990-DAP-Seq(GSE60143)/Homer	6.39677	-2669.87	0	T:1965.0(73.18%),B:4451.6(12.20%),P:1e-1159
0.026	0.109	0.05	0.815
0.099	0.037	0.009	0.855
0.976	0.001	0.015	0.008
0.984	0.01	0.005	0.001
0.001	0.974	0.002	0.023
0.004	0.792	0.003	0.201
0.642	0.136	0.162	0.06
0.098	0.09	0.12	0.692
0.67	0.025	0.277	0.028
0.217	0.113	0.598	0.072
>CGTTGACTTN	AT3G42860(zfGRF)/col-AT3G42860-DAP-Seq(GSE60143)/Homer	7.98085	-6948.59	0	T:2184.0(90.43%),B:1229.2(2.94%),P:1e-3017
0.141	0.609	0.195	0.055
0.05	0.001	0.88	0.069
0.001	0.004	0.001	0.994
0.001	0.001	0.001	0.997
0.001	0.001	0.996	0.002
0.997	0.001	0.001	0.001
0.001	0.997	0.001	0.001
0.009	0.221	0.001	0.769
0.208	0.151	0.12	0.521
0.288	0.205	0.275	0.233
>TWACTTTTTS	At3g45610(C2C2dof)/col-At3g45610-DAP-Seq(GSE60143)/Homer	6.37265	-10752.4	0	T:14351.0(83.82%),B:8835.8(29.86%),P:1e-4669
0.091	0.314	0.028	0.567
0.344	0.189	0.128	0.339
0.549	0.283	0.124	0.044
0.001	0.997	0.001	0.001
0.001	0.001	0.001	0.997
0.001	0.001	0.001	0.997
0.001	0.001	0.001	0.997
0.24	0.001	0.001	0.758
0.001	0.001	0.001	0.997
0.168	0.321	0.355	0.155
>TTWHGGTGCACC	AT3G51470(DBP)/col-AT3G51470-DAP-Seq(GSE60143)/Homer	5.32568	-420.792	0	T:412.0(54.79%),B:4853.5(11.42%),P:1e-182
0.279	0.164	0.101	0.456
0.219	0.101	0.252	0.428
0.384	0.163	0.193	0.261
0.315	0.293	0.092	0.299
0.128	0.245	0.479	0.148
0.084	0.026	0.886	0.004
0.003	0.001	0.001	0.995
0.323	0.096	0.58	0.001
0.009	0.627	0.144	0.22
0.933	0.001	0.022	0.044
0.001	0.912	0.03	0.057
0.191	0.491	0.136	0.181
>DTHACTTTTT	AT3G52440(C2C2dof)/colamp-AT3G52440-DAP-Seq(GSE60143)/Homer	6.12155	-13578.7	0	T:21733.0(89.89%),B:8860.6(39.35%),P:1e-5897
0.26	0.069	0.276	0.396
0.17	0.233	0.2	0.397
0.268	0.309	0.062	0.36
0.594	0.255	0.15	0.001
0.001	0.997	0.001	0.001
0.001	0.249	0.001	0.749
0.001	0.001	0.001	0.997
0.001	0.001	0.001	0.997
0.347	0.001	0.001	0.651
0.111	0.157	0.058	0.674
>GGCGGTGG	AT3G57600(AP2EREBP)/col-AT3G57600-DAP-Seq(GSE60143)/Homer	6.49359	-533.468	0	T:460.0(91.82%),B:8962.7(23.74%),P:1e-231
0.206	0.001	0.751	0.042
0.001	0.001	0.931	0.067
0.001	0.997	0.001	0.001
0.001	0.001	0.997	0.001
0.001	0.001	0.997	0.001
0.001	0.185	0.018	0.796
0.001	0.001	0.997	0.001
0.043	0.027	0.929	0.001
>TCTCCGGCGA	AT3G58630(Trihelix)/col-AT3G58630-DAP-Seq(GSE60143)/Homer	7.67792	-511.627	0	T:452.0(73.38%),B:6329.7(15.68%),P:1e-222
0.242	0.137	0.112	0.509
0.048	0.674	0.046	0.232
0.04	0.092	0.082	0.786
0.019	0.956	0.009	0.016
0.005	0.982	0.001	0.012
0.031	0.001	0.958	0.01
0.037	0.007	0.938	0.018
0.016	0.732	0.011	0.241
0.113	0.122	0.711	0.054
0.758	0.035	0.136	0.071
>NNRCCGACANNNNNN	AT3G60490(AP2EREBP)/colamp-AT3G60490-DAP-Seq(GSE60143)/Homer	7.63714	-24325.5	0	T:7836.0(87.07%),B:1092.6(2.90%),P:1e-10564
0.166	0.288	0.26	0.287
0.203	0.338	0.211	0.248
0.568	0.001	0.43	0.001
0.001	0.997	0.001	0.001
0.001	0.997	0.001	0.001
0.001	0.001	0.997	0.001
0.997	0.001	0.001	0.001
0.001	0.997	0.001	0.001
0.768	0.001	0.23	0.001
0.298	0.235	0.247	0.22
0.298	0.202	0.196	0.304
0.232	0.282	0.218	0.267
0.252	0.23	0.239	0.279
0.263	0.232	0.237	0.269
0.23	0.231	0.289	0.249
>WTTYTACT	At3g60580(C2H2)/col-At3g60580-DAP-Seq(GSE60143)/Homer	4.61862	-3333.32	0	T:9499.0(85.85%),B:15573.1(48.94%),P:1e-1447
0.289	0.152	0.147	0.412
0.083	0.099	0.243	0.575
0.001	0.322	0.162	0.515
0.001	0.445	0.001	0.553
0.001	0.238	0.001	0.76
0.997	0.001	0.001	0.001
0.001	0.997	0.001	0.001
0.001	0.001	0.001	0.997
>WDTGGATAAKRT	AT4G00250(GeBP)/col-AT4G00250-DAP-Seq(GSE60143)/Homer	7.03771	-18507	0	T:9486.0(81.40%),B:2830.8(8.04%),P:1e-8037
0.445	0.07	0.081	0.404
0.348	0.12	0.236	0.296
0.153	0.217	0.055	0.575
0.189	0.022	0.762	0.027
0.001	0.001	0.997	0.001
0.997	0.001	0.001	0.001
0.001	0.001	0.001	0.997
0.883	0.041	0.049	0.027
0.68	0.001	0.179	0.14
0.19	0.173	0.377	0.259
0.291	0.156	0.39	0.164
0.233	0.212	0.155	0.4
>AAATATCT	At4g01280(MYBrelated)/colamp-At4g01280-DAP-Seq(GSE60143)/Homer	7.18144	-17810.8	0	T:11715.0(78.35%),B:3711.2(11.62%),P:1e-7735
0.868	0.001	0.037	0.094
0.997	0.001	0.001	0.001
0.997	0.001	0.001	0.001
0.129	0.001	0.001	0.869
0.997	0.001	0.001	0.001
0.001	0.001	0.001	0.997
0.001	0.997	0.001	0.001
0.135	0.095	0.027	0.743
>AGGGTTTAGGGTTTA	AT4G12670(MYBrelated)/col-AT4G12670-DAP-Seq(GSE60143)/Homer	15.3198	-853.119	0	T:184.0(77.64%),B:134.2(0.50%),P:1e-370
0.91	0.001	0.05	0.039
0.01	0.005	0.98	0.005
0.198	0.005	0.792	0.005
0.001	0.001	0.983	0.015
0.01	0.005	0.023	0.962
0.001	0.001	0.001	0.997
0.021	0.001	0.005	0.973
0.979	0.001	0.01	0.01
0.017	0.005	0.889	0.089
0.005	0.001	0.956	0.038
0.001	0.001	0.91	0.088
0.134	0.005	0.01	0.851
0.016	0.005	0.031	0.948
0.143	0.001	0.001	0.855
0.734	0.01	0.061	0.195
>HACCGACAHA	At4g16750(AP2EREBP)/col-At4g16750-DAP-Seq(GSE60143)/Homer	5.61204	-17346.8	0	T:11678.0(74.49%),B:3492.9(11.00%),P:1e-7533
0.229	0.328	0.153	0.29
0.599	0.012	0.357	0.032
0.014	0.96	0.012	0.014
0.009	0.972	0.008	0.011
0.016	0.008	0.968	0.008
0.891	0.037	0.022	0.05
0.01	0.963	0.01	0.017
0.716	0.044	0.15	0.09
0.352	0.209	0.15	0.288
0.425	0.153	0.17	0.252
>ATGGCGGCKG	AT4G18450(AP2EREBP)/col-AT4G18450-DAP-Seq(GSE60143)/Homer	7.61347	-653.506	0	T:504.0(89.84%),B:7368.3(19.55%),P:1e-283
0.589	0.1	0.184	0.127
0.259	0.208	0.001	0.532
0.001	0.001	0.997	0.001
0.24	0.001	0.758	0.001
0.001	0.997	0.001	0.001
0.001	0.001	0.997	0.001
0.001	0.001	0.997	0.001
0.001	0.997	0.001	0.001
0.026	0.065	0.521	0.388
0.302	0.108	0.589	0.001
>NDBRCACGTGYR	At4g18890(BZR)/col-At4g18890-DAP-Seq(GSE60143)/Homer	8.01436	-2382.22	0	T:781.0(90.29%),B:1235.9(3.35%),P:1e-1034
0.24	0.242	0.252	0.267
0.24	0.175	0.254	0.331
0.127	0.319	0.239	0.314
0.34	0.131	0.396	0.132
0.003	0.978	0.001	0.018
0.963	0.001	0.018	0.018
0.001	0.992	0.001	0.006
0.026	0.003	0.97	0.001
0.015	0.022	0.001	0.962
0.03	0.004	0.959	0.007
0.098	0.447	0.138	0.317
0.364	0.186	0.343	0.107
>BYYACCWACY	AT4G26030(C2H2)/col-AT4G26030-DAP-Seq(GSE60143)/Homer	6.79985	-11134.8	0	T:7743.0(68.43%),B:3400.4(10.03%),P:1e-4835
0.163	0.338	0.193	0.305
0.146	0.427	0.097	0.331
0.026	0.452	0.055	0.466
0.991	0.001	0.001	0.007
0.185	0.813	0.001	0.001
0.001	0.986	0.001	0.012
0.447	0.046	0.001	0.506
0.996	0.001	0.002	0.001
0.402	0.595	0.001	0.002
0.09	0.486	0.001	0.424
>TCTCVACCGTTSATT	AT4G27900(C2C2COlike)/col-AT4G27900-DAP-Seq(GSE60143)/Homer	10.6333	-737.902	0	T:153.0(76.88%),B:176.7(0.41%),P:1e-320
0.058	0.058	0.001	0.883
0.088	0.825	0.029	0.058
0.059	0.117	0.029	0.795
0.058	0.47	0.234	0.238
0.295	0.264	0.325	0.117
0.648	0.001	0.322	0.029
0.001	0.997	0.001	0.001
0.001	0.997	0.001	0.001
0.057	0.001	0.941	0.001
0.028	0.001	0.001	0.97
0.001	0.325	0.001	0.673
0.058	0.443	0.44	0.058
0.824	0.001	0.088	0.087
0.058	0.001	0.058	0.883
0.058	0.175	0.087	0.68
>DCCACCGACCAW	At4g28140(AP2EREBP)/colamp-At4g28140-DAP-Seq(GSE60143)/Homer	7.36969	-890.96	0	T:410.0(72.95%),B:2253.3(5.26%),P:1e-386
0.222	0.167	0.353	0.258
0.109	0.446	0.272	0.173
0.109	0.697	0.14	0.054
0.721	0.001	0.277	0.001
0.001	0.997	0.001	0.001
0.001	0.997	0.001	0.001
0.001	0.001	0.997	0.001
0.715	0.099	0.009	0.177
0.001	0.997	0.001	0.001
0.362	0.573	0.009	0.056
0.523	0.116	0.113	0.248
0.355	0.213	0.063	0.369
>CACCGACAAW	At4g31060(AP2EREBP)/colamp-At4g31060-DAP-Seq(GSE60143)/Homer	6.17412	-7073.59	0	T:3426.0(80.29%),B:2922.3(6.97%),P:1e-3071
0.065	0.777	0.022	0.136
0.877	0.001	0.108	0.014
0.001	0.997	0.001	0.001
0.002	0.996	0.001	0.001
0.001	0.001	0.997	0.001
0.864	0.041	0.006	0.089
0.002	0.99	0.001	0.007
0.759	0.018	0.128	0.095
0.434	0.156	0.145	0.265
0.445	0.137	0.113	0.306
>DYCACCGACAHWWWH	At4g32800(AP2EREBP)/colamp-At4g32800-DAP-Seq(GSE60143)/Homer	7.82657	-7226.9	0	T:1924.0(90.37%),B:715.9(1.65%),P:1e-3138
0.274	0.166	0.229	0.331
0.183	0.376	0.142	0.299
0.113	0.674	0.089	0.124
0.787	0.001	0.204	0.008
0.006	0.976	0.002	0.016
0.004	0.974	0.002	0.02
0.006	0.002	0.98	0.012
0.976	0.018	0.004	0.002
0.012	0.982	0.002	0.004
0.856	0.018	0.118	0.008
0.357	0.289	0.136	0.218
0.306	0.19	0.116	0.388
0.269	0.174	0.2	0.357
0.253	0.182	0.197	0.369
0.263	0.254	0.13	0.353
>NNNNNNCACGTGNNN	At4g36780(BZR)/col-At4g36780-DAP-Seq(GSE60143)/Homer	7.27739	-14833.2	0	T:5479.0(90.73%),B:1687.4(4.78%),P:1e-6441
0.255	0.227	0.242	0.275
0.321	0.201	0.219	0.259
0.28	0.195	0.231	0.294
0.254	0.208	0.231	0.306
0.194	0.319	0.226	0.262
0.319	0.185	0.292	0.205
0.042	0.876	0.034	0.048
0.965	0.002	0.017	0.016
0.019	0.89	0.011	0.08
0.08	0.011	0.889	0.02
0.036	0.008	0.004	0.952
0.077	0.01	0.886	0.027
0.201	0.284	0.185	0.33
0.283	0.221	0.319	0.178
0.286	0.226	0.212	0.276
>AGAATCTTNN	AT4G37180(G2like)/col-AT4G37180-DAP-Seq(GSE60143)/Homer	6.37391	-13910.4	0	T:11649.0(83.42%),B:5958.8(18.42%),P:1e-6041
0.532	0.061	0.282	0.125
0.001	0.001	0.997	0.001
0.941	0.001	0.024	0.034
0.599	0.001	0.001	0.399
0.001	0.001	0.001	0.997
0.156	0.842	0.001	0.001
0.081	0.13	0.001	0.788
0.227	0.219	0.11	0.444
0.254	0.235	0.187	0.324
0.244	0.219	0.241	0.297
>WWWTWACTTTTT	At4g38000(C2C2dof)/col-At4g38000-DAP-Seq(GSE60143)/Homer	6.7426	-3871.69	0	T:6368.0(87.75%),B:13608.2(38.13%),P:1e-1681
0.338	0.177	0.084	0.401
0.375	0.176	0.085	0.364
0.392	0.107	0.145	0.356
0.116	0.223	0.132	0.529
0.483	0.131	0.052	0.334
0.849	0.08	0.048	0.023
0.001	0.997	0.001	0.001
0.001	0.001	0.001	0.997
0.001	0.001	0.001	0.997
0.001	0.001	0.001	0.997
0.371	0.009	0.004	0.616
0.2	0.055	0.001	0.744
>CHCCTTTT	AT5G02460(C2C2dof)/col-AT5G02460-DAP-Seq(GSE60143)/Homer	6.23932	-12435.9	0	T:25834.0(84.65%),B:10912.2(40.98%),P:1e-5400
0.112	0.524	0.217	0.147
0.342	0.384	0.036	0.238
0.001	0.919	0.001	0.079
0.001	0.587	0.001	0.411
0.001	0.001	0.001	0.997
0.001	0.001	0.001	0.997
0.021	0.001	0.001	0.977
0.001	0.067	0.069	0.863
>AGTGANDN	At5g04390(C2H2)/col200-At5g04390-DAP-Seq(GSE60143)/Homer	4.62976	-4371.33	0	T:8601.0(93.10%),B:16175.6(48.27%),P:1e-1898
0.925	0.015	0.042	0.018
0.033	0.106	0.832	0.029
0.008	0.025	0.049	0.918
0.068	0.048	0.834	0.05
0.609	0.056	0.135	0.2
0.333	0.205	0.271	0.192
0.363	0.139	0.256	0.243
0.293	0.164	0.249	0.294
>HDNHDTCKCCGGMGA	AT5G05550(Trihelix)/col-AT5G05550-DAP-Seq(GSE60143)/Homer	1.97443	-4770.28	0	T:9005.0(85.68%),B:13146.8(39.69%),P:1e-2071
0.267	0.245	0.165	0.323
0.322	0.13	0.249	0.299
0.311	0.217	0.163	0.309
0.285	0.305	0.091	0.319
0.318	0.11	0.23	0.342
0.119	0.171	0.02	0.69
0.001	0.781	0.001	0.217
0.168	0.001	0.406	0.425
0.001	0.997	0.001	0.001
0.001	0.997	0.001	0.001
0.001	0.001	0.997	0.001
0.011	0.001	0.987	0.001
0.362	0.44	0.001	0.197
0.208	0.001	0.79	0.001
0.786	0.001	0.153	0.06
>AYCTTATC	At5g05790(MYBrelated)/col-At5g05790-DAP-Seq(GSE60143)/Homer	5.11273	-3064.33	0	T:2569.0(71.26%),B:5391.6(13.91%),P:1e-1330
0.799	0.023	0.041	0.137
0.023	0.493	0.041	0.443
0.05	0.906	0.043	0.001
0.001	0.008	0.001	0.99
0.001	0.001	0.001	0.997
0.997	0.001	0.001	0.001
0.001	0.001	0.001	0.997
0.001	0.997	0.001	0.001
>GGRCCCAC	At5g08330(TCP)/col-At5g08330-DAP-Seq(GSE60143)/Homer	7.03991	-6850.5	0	T:2157.0(74.00%),B:783.9(1.94%),P:1e-2975
0.001	0.001	0.912	0.086
0.001	0.001	0.997	0.001
0.264	0.124	0.385	0.228
0.025	0.919	0.001	0.055
0.001	0.997	0.001	0.001
0.001	0.986	0.001	0.012
0.983	0.001	0.015	0.001
0.001	0.936	0.001	0.062
>ADBSTTATCY	At5g08520(MYBrelated)/colamp-At5g08520-DAP-Seq(GSE60143)/Homer	5.78541	-8819.88	0	T:6172.0(77.34%),B:4572.5(12.48%),P:1e-3830
0.376	0.185	0.225	0.215
0.363	0.18	0.233	0.224
0.161	0.352	0.227	0.261
0.173	0.416	0.27	0.141
0.129	0.234	0.053	0.584
0.16	0.112	0.062	0.666
0.994	0.001	0.004	0.001
0.019	0.11	0.07	0.801
0.001	0.977	0.001	0.021
0.125	0.422	0.165	0.288
>NWDTTGCGGCTR	At5g08750(C3H)/col-At5g08750-DAP-Seq(GSE60143)/Homer	6.22657	-970.397	0	T:683.0(70.56%),B:4291.2(10.79%),P:1e-421
0.302	0.194	0.228	0.275
0.269	0.127	0.214	0.39
0.254	0.165	0.24	0.341
0.235	0.117	0.069	0.579
0.143	0.001	0.067	0.789
0.406	0.037	0.556	0.001
0.001	0.943	0.001	0.055
0.001	0.001	0.997	0.001
0.269	0.001	0.683	0.047
0.001	0.657	0.001	0.341
0.081	0.189	0.22	0.51
0.402	0.033	0.346	0.219
>CACCGCTT	At5g18450(AP2EREBP)/col-At5g18450-DAP-Seq(GSE60143)/Homer	3.9716	-1424.56	0	T:2021.0(84.03%),B:13064.6(31.55%),P:1e-618
0.045	0.933	0.016	0.006
0.804	0.001	0.194	0.001
0.001	0.997	0.001	0.001
0.001	0.997	0.001	0.001
0.001	0.001	0.982	0.016
0.012	0.957	0.001	0.03
0.012	0.219	0.001	0.768
0.048	0.03	0.014	0.908
>NSAGGTKWTATCTGD	At5g22890(C2H2)/col-At5g22890-DAP-Seq(GSE60143)/Homer	10.1205	-641.582	0	T:139.0(40.17%),B:89.0(0.19%),P:1e-278
0.177	0.176	0.324	0.323
0.176	0.382	0.235	0.207
0.97	0.001	0.028	0.001
0.001	0.001	0.997	0.001
0.001	0.001	0.911	0.087
0.001	0.058	0.001	0.94
0.147	0.089	0.412	0.353
0.293	0.117	0.206	0.383
0.001	0.116	0.001	0.882
0.997	0.001	0.001	0.001
0.088	0.175	0.001	0.736
0.029	0.766	0.029	0.176
0.029	0.029	0.001	0.941
0.235	0.088	0.647	0.03
0.264	0.147	0.352	0.236
>WCGAHDTCGWHN	AT5G22990(C2H2)/col-AT5G22990-DAP-Seq(GSE60143)/Homer	6.75655	-3029.21	0	T:2802.0(57.21%),B:3939.9(11.27%),P:1e-1315
0.347	0.133	0.097	0.423
0.004	0.945	0.001	0.05
0.007	0.001	0.991	0.001
0.567	0.012	0.065	0.356
0.325	0.229	0.109	0.337
0.331	0.107	0.233	0.329
0.339	0.101	0.003	0.557
0.001	0.984	0.001	0.014
0.022	0.001	0.975	0.002
0.431	0.091	0.165	0.313
0.279	0.233	0.165	0.323
0.265	0.188	0.237	0.309
>GGCGGCTG	AT5G23930(mTERF)/col-AT5G23930-DAP-Seq(GSE60143)/Homer	5.04724	-5296.86	0	T:5003.0(90.13%),B:9743.6(25.06%),P:1e-2300
0.001	0.001	0.997	0.001
0.018	0.001	0.98	0.001
0.001	0.975	0.001	0.023
0.001	0.001	0.92	0.078
0.001	0.001	0.997	0.001
0.001	0.997	0.001	0.001
0.001	0.014	0.287	0.698
0.232	0.072	0.584	0.112
>RNNRNCAAGCADNDB	AT5G25475(ABI3VP1)/col-AT5G25475-DAP-Seq(GSE60143)/Homer	6.16059	-275.47	0	T:196.0(55.68%),B:3593.6(7.74%),P:1e-119
0.353	0.191	0.279	0.177
0.323	0.264	0.235	0.177
0.265	0.177	0.279	0.279
0.397	0.191	0.25	0.162
0.25	0.294	0.206	0.25
0.001	0.997	0.001	0.001
0.997	0.001	0.001	0.001
0.997	0.001	0.001	0.001
0.001	0.001	0.997	0.001
0.001	0.997	0.001	0.001
0.997	0.001	0.001	0.001
0.338	0.147	0.191	0.323
0.25	0.235	0.308	0.206
0.294	0.176	0.191	0.338
0.162	0.323	0.221	0.294
>RGAATATTCYHH	At5g29000(G2like)/col-At5g29000-DAP-Seq(GSE60143)/Homer	6.98268	-8577.39	0	T:3284.0(69.81%),B:1291.4(3.10%),P:1e-3725
0.397	0.171	0.394	0.039
0.031	0.001	0.961	0.007
0.643	0.123	0.075	0.159
0.997	0.001	0.001	0.001
0.001	0.001	0.051	0.947
0.968	0.03	0.001	0.001
0.001	0.001	0.001	0.997
0.166	0.082	0.128	0.624
0.015	0.945	0.001	0.039
0.047	0.357	0.171	0.426
0.263	0.224	0.157	0.356
0.328	0.222	0.142	0.308
>ADRGAATCTH	AT5G45580(G2like)/colamp-AT5G45580-DAP-Seq(GSE60143)/Homer	6.05136	-29795.2	0	T:23220.0(92.17%),B:4983.1(20.99%),P:1e-12939
0.472	0.074	0.207	0.248
0.309	0.109	0.305	0.277
0.39	0.206	0.404	0.001
0.001	0.001	0.997	0.001
0.899	0.099	0.001	0.001
0.933	0.001	0.001	0.065
0.001	0.001	0.001	0.997
0.218	0.78	0.001	0.001
0.292	0.001	0.012	0.695
0.336	0.254	0.054	0.357
>CTTATCCA	At5g47390(MYBrelated)/col-At5g47390-DAP-Seq(GSE60143)/Homer	4.94416	-18825.1	0	T:14269.0(81.70%),B:4584.6(15.51%),P:1e-8175
0.181	0.572	0.102	0.145
0.034	0.027	0.001	0.938
0.001	0.001	0.006	0.992
0.997	0.001	0.001	0.001
0.001	0.001	0.001	0.997
0.001	0.997	0.001	0.001
0.001	0.935	0.001	0.063
0.846	0.013	0.073	0.068
>AWTTTTACCG	AT5G47660(Trihelix)/colamp-AT5G47660-DAP-Seq(GSE60143)/Homer	6.18736	-10410.1	0	T:10844.0(85.31%),B:7967.2(24.66%),P:1e-4521
0.462	0.147	0.118	0.273
0.341	0.148	0.117	0.393
0.415	0.007	0.001	0.577
0.036	0.019	0.039	0.906
0.001	0.001	0.001	0.997
0.152	0.108	0.036	0.704
0.967	0.031	0.001	0.001
0.025	0.973	0.001	0.001
0.038	0.608	0.006	0.348
0.186	0.191	0.491	0.132
>HAAAAATATCTW	At5g52660(MYBrelated)/colamp-At5g52660-DAP-Seq(GSE60143)/Homer	7.80476	-23080	0	T:13328.0(85.80%),B:3577.9(11.22%),P:1e-10023
0.312	0.248	0.131	0.309
0.457	0.15	0.203	0.19
0.492	0.116	0.144	0.248
0.793	0.021	0.036	0.15
0.988	0.003	0.005	0.004
0.994	0.001	0.004	0.001
0.103	0.001	0.038	0.858
0.99	0.008	0.001	0.001
0.001	0.001	0.001	0.997
0.001	0.997	0.001	0.001
0.164	0.105	0.029	0.702
0.321	0.16	0.141	0.378
>TGGATAAGGT	AT5G56840(MYBrelated)/colamp-AT5G56840-DAP-Seq(GSE60143)/Homer	5.49113	-23182.8	0	T:18966.0(83.68%),B:4544.0(18.00%),P:1e-10068
0.154	0.072	0.025	0.749
0.211	0.004	0.774	0.011
0.002	0.001	0.996	0.001
0.994	0.002	0.002	0.002
0.001	0.003	0.001	0.995
0.962	0.01	0.01	0.018
0.909	0.002	0.047	0.042
0.183	0.118	0.503	0.196
0.279	0.096	0.527	0.098
0.209	0.122	0.08	0.589
>WWWTYTTATCTWWWW	At5g58900(MYBrelated)/colamp-At5g58900-DAP-Seq(GSE60143)/Homer	6.05272	-12324.4	0	T:15022.0(79.24%),B:6772.5(24.92%),P:1e-5352
0.343	0.142	0.106	0.408
0.323	0.163	0.156	0.358
0.425	0.147	0.132	0.296
0.231	0.223	0.114	0.432
0.18	0.395	0.173	0.252
0.008	0.001	0.001	0.99
0.001	0.001	0.001	0.997
0.997	0.001	0.001	0.001
0.001	0.001	0.001	0.997
0.001	0.997	0.001	0.001
0.165	0.303	0.02	0.512
0.354	0.16	0.132	0.354
0.338	0.149	0.136	0.378
0.378	0.098	0.079	0.445
0.352	0.18	0.105	0.363
>TCTCAACCGTTCATT	AT5G59990(C2C2COlike)/colamp-AT5G59990-DAP-Seq(GSE60143)/Homer	9.50288	-1158.62	0	T:314.0(73.54%),B:511.2(1.15%),P:1e-503
0.001	0.109	0.031	0.859
0.14	0.689	0.031	0.14
0.125	0.218	0.062	0.595
0.062	0.532	0.125	0.281
0.547	0.156	0.266	0.031
0.687	0.001	0.311	0.001
0.001	0.997	0.001	0.001
0.001	0.997	0.001	0.001
0.202	0.001	0.796	0.001
0.001	0.186	0.001	0.812
0.124	0.313	0.001	0.562
0.046	0.625	0.328	0.001
[truncated: 4,414 more rows]
[truncated: 1 more columns]
