# Supplementary material for: Genomic and epigenomic coordination maintains subgenome transcriptional balance in allotetraploid Brassica napus
Source: Hortic Res. 2025 Oct 3;13(1):uhaf266. doi: 10.1093/hr/uhaf266 (PMC12861482; doi:10.1093/hr/uhaf266)
Supplement: Web_Material_uhaf266 [file web_material_uhaf266.zip › Table S4.xlsx]

## Sheet: Sheet1
Table.S4 Summary of upstream annotation (TFBS) in B.rapa promoter
Chr	TFBS start	TFBS end	Gene ID	Binding sequence	Annotation
A01	2069	2076	BraA01g000010.4.1C	TTTTCAAA	At2g41835(C2H2)/col-At2g41835-DAP-Seq(GSE60143)/Homer
A01	4603	4617	BraA01g000020.4.1C	CTTCGAGAATTTTCC	HSF3(HSF)/colamp-HSF3-DAP-Seq(GSE60143)/Homer
A01	4604	4618	BraA01g000020.4.1C	TTCGAGAATTTTCCA	AT1G23810(Orphan)/col-AT1G23810-DAP-Seq(GSE60143)/Homer
A01	8153	8162	BraA01g000030.4.1C	CTGATCTGAT	GATA19(C2C2gata)/colamp-GATA19-DAP-Seq(GSE60143)/Homer
A01	8185	8199	BraA01g000030.4.1C	TCTTGTCTTCTTCTG	IDD5(C2H2)/colamp-IDD5-DAP-Seq(GSE60143)/Homer
A01	21983	21990	BraA01g000090.4.1C	TTTGAAAA	At2g41835(C2H2)/col-At2g41835-DAP-Seq(GSE60143)/Homer
A01	35975	35989	BraA01g000100.4.1C	AGAAGCTGACGTGGA	bZIP48(bZIP)/colamp-bZIP48-DAP-Seq(GSE60143)/Homer
A01	35978	35989	BraA01g000100.4.1C	AGCTGACGTGGA	bZIP42(bZIP)/colamp-bZIP42-DAP-Seq(GSE60143)/Homer
A01	36019	36033	BraA01g000100.4.1C	TAGTTATGGCTGTTA	MYB44(MYB)/colamp-MYB44-DAP-Seq(GSE60143)/Homer
A01	39921	39932	BraA01g000110.4.1C	TACAATAAATGA	HDG1(Homeobox)/col100-HDG1-DAP-Seq(GSE60143)/Homer
A01	41912	41921	BraA01g000120.4.1C	GGATTTGAAT	AT2G20110(CPP)/colamp-AT2G20110-DAP-Seq(GSE60143)/Homer
A01	43041	43052	BraA01g000140.4.1C	AAAAAGTCAACG	WRKY22(WRKY)/colamp-WRKY22-DAP-Seq(GSE60143)/Homer
A01	43042	43053	BraA01g000140.4.1C	AAAAGTCAACGG	WRKY42(WRKY)/colamp-WRKY42-DAP-Seq(GSE60143)/Homer
A01	43043	43054	BraA01g000140.4.1C	AAAGTCAACGGC	WRKY46(WRKY)/colamp-WRKY46-DAP-Seq(GSE60143)/Homer
A01	43773	43780	BraA01g000130.4.1C	CCACCGCC	AT3G57600(AP2EREBP)/col-AT3G57600-DAP-Seq(GSE60143)/Homer
A01	46814	46823	BraA01g000150.4.1C	AAAAAAAAAA	VRN1(ABI3VP1)/col-VRN1-DAP-Seq(GSE60143)/Homer
A01	46815	46824	BraA01g000150.4.1C	AAAAAAAAAA	VRN1(ABI3VP1)/col-VRN1-DAP-Seq(GSE60143)/Homer
A01	46950	46957	BraA01g000150.4.1C	AATGATTG	ATHB5(HB)/colamp-ATHB5-DAP-Seq(GSE60143)/Homer
A01	52881	52895	BraA01g000170.4.1C	CTTGTCTGAGAAGAT	ANAC075(NAC)/col-ANAC075-DAP-Seq(GSE60143)/Homer
A01	53846	53860	BraA01g000160.4.1C	TTATCTCTCTCTCTC	BPC6(BBRBPC)/col-BPC6-DAP-Seq(GSE60143)/Homer
A01	53848	53862	BraA01g000160.4.1C	ATCTCTCTCTCTCTT	BPC6(BBRBPC)/col-BPC6-DAP-Seq(GSE60143)/Homer
A01	53850	53861	BraA01g000160.4.1C	CTCTCTCTCTCT	FRS9(ND)/col-FRS9-DAP-Seq(GSE60143)/Homer
A01	53915	53929	BraA01g000160.4.1C	GTTTGTTGTTTTATT	IDD5(C2H2)/colamp-IDD5-DAP-Seq(GSE60143)/Homer
A01	53987	53998	BraA01g000160.4.1C	GGAGAGAGAGAT	FRS9(ND)/col-FRS9-DAP-Seq(GSE60143)/Homer
A01	59916	59923	BraA01g000180.4.1C	CAGCCGCC	AT5G23930(mTERF)/col-AT5G23930-DAP-Seq(GSE60143)/Homer
A01	68309	68323	BraA01g000200.4.1C	TTTTGACTCCGGCGA	AT5G05550(Trihelix)/col-AT5G05550-DAP-Seq(GSE60143)/Homer
A01	68314	68323	BraA01g000200.4.1C	ACTCCGGCGA	AT3G58630(Trihelix)/col-AT3G58630-DAP-Seq(GSE60143)/Homer
A01	97493	97504	BraA01g000220.4.1C	TATTTACTTTTT	At4g38000(C2C2dof)/col-At4g38000-DAP-Seq(GSE60143)/Homer
A01	97494	97505	BraA01g000220.4.1C	ATTTACTTTTTA	OBP4(C2C2dof)/col-OBP4-DAP-Seq(GSE60143)/Homer
A01	97591	97605	BraA01g000220.4.1C	GCTTGTGCTCTAAGC	NTM1(NAC)/col-NTM1-DAP-Seq(GSE60143)/Homer
A01	97641	97655	BraA01g000210.4.1C	TCTCGACACGTGTCA	ABF2(bZIP)/col-ABF2-DAP-Seq(GSE60143)/Homer
A01	97644	97658	BraA01g000210.4.1C	CGACACGTGTCAGCT	ABF2(bZIP)/col-ABF2-DAP-Seq(GSE60143)/Homer
A01	111738	111747	BraA01g000240.4.1C	TTTTTTTTTT	VRN1(ABI3VP1)/col-VRN1-DAP-Seq(GSE60143)/Homer
A01	111739	111748	BraA01g000240.4.1C	TTTTTTTTTT	VRN1(ABI3VP1)/col-VRN1-DAP-Seq(GSE60143)/Homer
A01	111740	111749	BraA01g000240.4.1C	TTTTTTTTTT	VRN1(ABI3VP1)/col-VRN1-DAP-Seq(GSE60143)/Homer
A01	113885	113899	BraA01g000250.4.1C	TGGAAGGTTCTTATG	HSF6(HSF)/col-HSF6-DAP-Seq(GSE60143)/Homer
A01	123785	123796	BraA01g000270.4.1C	TTAATATTCTTT	AT2G40260(G2like)/colamp-AT2G40260-DAP-Seq(GSE60143)/Homer
A01	123813	123827	BraA01g000270.4.1C	AATACTATATAATAA	AT1G04880(ARID)/colamp-AT1G04880-DAP-Seq(GSE60143)/Homer
A01	123814	123828	BraA01g000270.4.1C	ATACTATATAATAAA	AT1G04880(ARID)/colamp-AT1G04880-DAP-Seq(GSE60143)/Homer
A01	123818	123832	BraA01g000270.4.1C	TATATAATAAAATTT	AT1G04880(ARID)/colamp-AT1G04880-DAP-Seq(GSE60143)/Homer
A01	137382	137393	BraA01g000300.4.1C	TCATTAATTATT	HDG1(Homeobox)/col100-HDG1-DAP-Seq(GSE60143)/Homer
A01	139988	139999	BraA01g000310.4.1C	TGTTATCCATTA	At1g74840(MYBrelated)/col100-At1g74840-DAP-Seq(GSE60143)/Homer
A01	146309	146316	BraA01g000330.4.1C	AAAAAGTG	At1g64620(C2C2dof)/colamp-At1g64620-DAP-Seq(GSE60143)/Homer
A01	150891	150905	BraA01g000340.4.1C	AATAAGGGCATCATT	AT2G33550(Trihelix)/colamp-AT2G33550-DAP-Seq(GSE60143)/Homer
A01	156661	156668	BraA01g000350.4.1C	AGGGTTTA	TRP2(MYBrelated)/colamp-TRP2-DAP-Seq(GSE60143)/Homer
A01	180215	180229	BraA01g000390.4.1C	AAAAAAGAAACAAAC	IDD5(C2H2)/colamp-IDD5-DAP-Seq(GSE60143)/Homer
A01	180345	180359	BraA01g000390.4.1C	CCGTTAAGGTTGTTA	MYB44(MYB)/colamp-MYB44-DAP-Seq(GSE60143)/Homer
A01	187930	187944	BraA01g000420.4.1C	AAATTTTATTATATT	AT1G04880(ARID)/colamp-AT1G04880-DAP-Seq(GSE60143)/Homer
A01	188014	188028	BraA01g000420.4.1C	CCTTGAGTTTCGTGA	AIL7(AP2EREBP)/colamp-AIL7-DAP-Seq(GSE60143)/Homer
A01	189722	189733	BraA01g000440.4.1C	AAAAAAGGGAAA	OBP4(C2C2dof)/col-OBP4-DAP-Seq(GSE60143)/Homer
A01	189759	189773	BraA01g000440.4.1C	CTTCCAAATTTGGAA	AGL15(MADS)/col-AGL15-DAP-Seq(GSE60143)/Homer
A01	189760	189774	BraA01g000440.4.1C	TTCCAAATTTGGAAT	AGL13(MADS)/col-AGL13-DAP-Seq(GSE60143)/Homer
A01	189762	189773	BraA01g000440.4.1C	CCAAATTTGGAA	AGL63(MADS)/col-AGL63-DAP-Seq(GSE60143)/Homer
A01	190831	190845	BraA01g000430.4.1C	AGTTGGTGAAATGAT	AT2G31460(REMB3)/col-AT2G31460-DAP-Seq(GSE60143)/Homer
A01	193359	193370	BraA01g000450.4.1C	ATAGATATTTCT	AT3G10113(MYBrelated)/col-AT3G10113-DAP-Seq(GSE60143)/Homer
A01	193360	193371	BraA01g000450.4.1C	TAGATATTTCTC	AT2G28920(ND)/col-AT2G28920-DAP-Seq(GSE60143)/Homer
A01	193361	193368	BraA01g000450.4.1C	AGATATTT	At4g01280(MYBrelated)/colamp-At4g01280-DAP-Seq(GSE60143)/Homer
A01	193405	193419	BraA01g000450.4.1C	AACTTACGTTACAAG	ANAC004(NAC)/colamp-ANAC004-DAP-Seq(GSE60143)/Homer
A01	193503	193510	BraA01g000450.4.1C	CAAGTTGC	bHLH130(bHLH)/col-bHLH130-DAP-Seq(GSE60143)/Homer
A01	195784	195798	BraA01g000470.4.1C	ATGAGAGAGAGAAAG	BPC6(BBRBPC)/col-BPC6-DAP-Seq(GSE60143)/Homer
A01	195786	195800	BraA01g000470.4.1C	GAGAGAGAGAAAGAG	BPC6(BBRBPC)/col-BPC6-DAP-Seq(GSE60143)/Homer
A01	195787	195798	BraA01g000470.4.1C	AGAGAGAGAAAG	FRS9(ND)/col-FRS9-DAP-Seq(GSE60143)/Homer
A01	195857	195871	BraA01g000470.4.1C	AGTAACTAGGGTTAA	GT1(Trihelix)/col-GT1-DAP-Seq(GSE60143)/Homer
A01	195858	195872	BraA01g000470.4.1C	GTAACTAGGGTTAAG	GT1(Trihelix)/col-GT1-DAP-Seq(GSE60143)/Homer
A01	195866	195880	BraA01g000470.4.1C	GGTTAAGATATTTTC	LCL1(MYBrelated)/colamp-LCL1-DAP-Seq(GSE60143)/Homer
A01	195869	195880	BraA01g000470.4.1C	TAAGATATTTTC	AT3G10113(MYBrelated)/col-AT3G10113-DAP-Seq(GSE60143)/Homer
A01	195870	195881	BraA01g000470.4.1C	AAGATATTTTCT	AT2G28920(ND)/col-AT2G28920-DAP-Seq(GSE60143)/Homer
A01	195871	195878	BraA01g000470.4.1C	AGATATTT	At4g01280(MYBrelated)/colamp-At4g01280-DAP-Seq(GSE60143)/Homer
A01	196233	196247	BraA01g000460.4.1C	CAAACGACGGCGTTT	Unknown2/Arabidopsis-Promoters/Homer
A01	196234	196248	BraA01g000460.4.1C	AAACGACGGCGTTTC	Unknown2/Arabidopsis-Promoters/Homer
A01	196254	196261	BraA01g000460.4.1C	AGGGTTTA	TRP2(MYBrelated)/colamp-TRP2-DAP-Seq(GSE60143)/Homer
A01	197996	198007	BraA01g000480.4.1C	TCCACCAACTAT	ATY19(MYB)/col-ATY19-DAP-Seq(GSE60143)/Homer
A01	198087	198094	BraA01g000480.4.1C	CATTAAAT	At1g76110(ARID)/colamp-At1g76110-DAP-Seq(GSE60143)/Homer
A01	198110	198119	BraA01g000480.4.1C	AAAAAAGTTA	BBX31(Orphan)/col-BBX31-DAP-Seq(GSE60143)/Homer
A01	198111	198122	BraA01g000480.4.1C	AAAAAGTTAAAG	At4g38000(C2C2dof)/col-At4g38000-DAP-Seq(GSE60143)/Homer
A01	210784	210793	BraA01g000510.4.1C	TGTTGACTTT	WRKY29(WRKY)/colamp-WRKY29-DAP-Seq(GSE60143)/Homer
A01	210867	210876	BraA01g000510.4.1C	AAAAAAAAAA	VRN1(ABI3VP1)/col-VRN1-DAP-Seq(GSE60143)/Homer
A01	210868	210877	BraA01g000510.4.1C	AAAAAAAAAA	VRN1(ABI3VP1)/col-VRN1-DAP-Seq(GSE60143)/Homer
A01	210869	210878	BraA01g000510.4.1C	AAAAAAAAAA	VRN1(ABI3VP1)/col-VRN1-DAP-Seq(GSE60143)/Homer
A01	210870	210879	BraA01g000510.4.1C	AAAAAAAAAA	VRN1(ABI3VP1)/col-VRN1-DAP-Seq(GSE60143)/Homer
A01	210871	210880	BraA01g000510.4.1C	AAAAAAAAAA	VRN1(ABI3VP1)/col-VRN1-DAP-Seq(GSE60143)/Homer
A01	210906	210913	BraA01g000510.4.1C	ATTTAATG	At1g76110(ARID)/colamp-At1g76110-DAP-Seq(GSE60143)/Homer
A01	210960	210967	BraA01g000510.4.1C	TTTTCAAA	At2g41835(C2H2)/col-At2g41835-DAP-Seq(GSE60143)/Homer
A01	215906	215913	BraA01g000520.4.1C	GCCTTTTT	dof42(C2C2dof)/col-dof42-DAP-Seq(GSE60143)/Homer
A01	215951	215958	BraA01g000520.4.1C	CACTTTTT	At1g64620(C2C2dof)/colamp-At1g64620-DAP-Seq(GSE60143)/Homer
A01	216003	216014	BraA01g000520.4.1C	CGAGAATATTCC	At5g29000(G2like)/col-At5g29000-DAP-Seq(GSE60143)/Homer
A01	216005	216016	BraA01g000520.4.1C	AGAATATTCCAC	At5g29000(G2like)/col-At5g29000-DAP-Seq(GSE60143)/Homer
A01	238482	238496	BraA01g000540.4.1C	ACTTGTCGTCTACTT	NUC(C2H2)/col-NUC-DAP-Seq(GSE60143)/Homer
A01	244010	244024	BraA01g000550.4.1C	TATTTTTAAGATTCT	At1g68670(G2like)/colamp-At1g68670-DAP-Seq(GSE60143)/Homer
A01	244017	244024	BraA01g000550.4.1C	AAGATTCT	At3g12730(G2like)/colamp-At3g12730-DAP-Seq(GSE60143)/Homer
A01	244046	244060	BraA01g000550.4.1C	TTTAGGCCCATATAA	PCF/Arabidopsis-Promoters/Homer
A01	244120	244131	BraA01g000550.4.1C	TTTTCTTAGAAA	AT5G60130(ABI3VP1)/col-AT5G60130-DAP-Seq(GSE60143)/Homer
A01	244146	244160	BraA01g000550.4.1C	AATTCCACGTAAGCA	bZIP44(bZIP)/colamp-bZIP44-DAP-Seq(GSE60143)/Homer
A01	266276	266287	BraA01g000570.4.1C	TCTCACCTACCA	MYB40(MYB)/col-MYB40-DAP-Seq(GSE60143)/Homer
A01	266277	266286	BraA01g000570.4.1C	CTCACCTACC	MYB17(MYB)/colamp-MYB17-DAP-Seq(GSE60143)/Homer
A01	266279	266286	BraA01g000570.4.1C	CACCTACC	MYB51(MYB)/col-MYB51-DAP-Seq(GSE60143)/Homer
A01	266374	266388	BraA01g000560.4.1C	CTTAATATATATTAT	AT1G04880(ARID)/colamp-AT1G04880-DAP-Seq(GSE60143)/Homer
A01	266492	266506	BraA01g000560.4.1C	TAGTAAAAGACAATA	At1g14580(C2H2)/colamp-At1g14580-DAP-Seq(GSE60143)/Homer
A01	270444	270455	BraA01g000580.4.1C	CAACATAAATAA	RAV1(RAV)/colamp-RAV1-DAP-Seq(GSE60143)/Homer
A01	277953	277962	BraA01g000590.4.1C	AAAAAAAAAA	VRN1(ABI3VP1)/col-VRN1-DAP-Seq(GSE60143)/Homer
A01	278030	278041	BraA01g000590.4.1C	ATTCAAAGCAAA	AT5G60130(ABI3VP1)/col-AT5G60130-DAP-Seq(GSE60143)/Homer
A01	280469	280476	BraA01g000600.4.1C	AATTATTG	LMI1(HB)/colamp-LMI1-DAP-Seq(GSE60143)/Homer
A01	280475	280486	BraA01g000600.4.1C	TGTGATATTTTT	AT3G10113(MYBrelated)/col-AT3G10113-DAP-Seq(GSE60143)/Homer
A01	280502	280513	BraA01g000600.4.1C	TAATGGATAATA	At1g74840(MYBrelated)/col100-At1g74840-DAP-Seq(GSE60143)/Homer
A01	280503	280514	BraA01g000600.4.1C	AATGGATAATAT	At1g19000(MYBrelated)/colamp-At1g19000-DAP-Seq(GSE60143)/Homer
A01	295498	295512	BraA01g000620.4.1C	ACGTTAAATGAATCT	EIN3(EIL)/col-EIN3-DAP-Seq(GSE60143)/Homer
A01	304018	304027	BraA01g000650.4.1C	TGATTGATTG	WUS1(Homeobox)/colamp-WUS1-DAP-Seq(GSE60143)/Homer
A01	304035	304042	BraA01g000650.4.1C	AGATATTT	At4g01280(MYBrelated)/colamp-At4g01280-DAP-Seq(GSE60143)/Homer
A01	304046	304057	BraA01g000650.4.1C	TTTTAAAGAAAA	AT5G60130(ABI3VP1)/col-AT5G60130-DAP-Seq(GSE60143)/Homer
A01	304073	304082	BraA01g000650.4.1C	TTTTTTTTTT	VRN1(ABI3VP1)/col-VRN1-DAP-Seq(GSE60143)/Homer
A01	312432	312443	BraA01g000660.4.1C	AAGATTTTTTTT	At5g52660(MYBrelated)/colamp-At5g52660-DAP-Seq(GSE60143)/Homer
A01	312436	312445	BraA01g000660.4.1C	TTTTTTTTTT	VRN1(ABI3VP1)/col-VRN1-DAP-Seq(GSE60143)/Homer
A01	322307	322316	BraA01g000680.4.1C	GAAAAAGTGA	COG1(C2C2dof)/col-COG1-DAP-Seq(GSE60143)/Homer
A01	322308	322315	BraA01g000680.4.1C	AAAAAGTG	At1g64620(C2C2dof)/colamp-At1g64620-DAP-Seq(GSE60143)/Homer
A01	326575	326586	BraA01g000690.4.1C	CAGGATATTTTT	AT3G10113(MYBrelated)/col-AT3G10113-DAP-Seq(GSE60143)/Homer
A01	326576	326587	BraA01g000690.4.1C	AGGATATTTTTT	At5g52660(MYBrelated)/colamp-At5g52660-DAP-Seq(GSE60143)/Homer
A01	326614	326621	BraA01g000690.4.1C	CAATAATT	ATHB13(Homeobox)/col-ATHB13-DAP-Seq(GSE60143)/Homer
A01	326633	326642	BraA01g000690.4.1C	TTTTTTTTTT	VRN1(ABI3VP1)/col-VRN1-DAP-Seq(GSE60143)/Homer
A01	326703	326714	BraA01g000690.4.1C	TTTGCTTATAAA	AT5G60130(ABI3VP1)/col-AT5G60130-DAP-Seq(GSE60143)/Homer
A01	338245	338259	BraA01g000710.4.1C	TTGAGAGAGAAAGGA	BPC6(BBRBPC)/col-BPC6-DAP-Seq(GSE60143)/Homer
A01	341533	341547	BraA01g000720.4.1C	ACAGGTTTTATTTAA	At5g22890(C2H2)/col-At5g22890-DAP-Seq(GSE60143)/Homer
A01	341565	341579	BraA01g000720.4.1C	AACTCAGATATTTAC	LCL1(MYBrelated)/colamp-LCL1-DAP-Seq(GSE60143)/Homer
A01	341570	341577	BraA01g000720.4.1C	AGATATTT	At4g01280(MYBrelated)/colamp-At4g01280-DAP-Seq(GSE60143)/Homer
A01	348465	348476	BraA01g000730.4.1C	TAAAAGTTATAA	At4g38000(C2C2dof)/col-At4g38000-DAP-Seq(GSE60143)/Homer
A01	359610	359621	BraA01g000740.4.1C	ATATTATCCATT	At1g19000(MYBrelated)/colamp-At1g19000-DAP-Seq(GSE60143)/Homer
A01	369174	369181	BraA01g000750.4.1C	AGATATTT	At4g01280(MYBrelated)/colamp-At4g01280-DAP-Seq(GSE60143)/Homer
A01	382555	382562	BraA01g000760.4.1C	CAATAATT	ATHB13(Homeobox)/col-ATHB13-DAP-Seq(GSE60143)/Homer
A01	382584	382593	BraA01g000760.4.1C	CCAAAAATAG	TAGL1(MADS)/Tomato-TAGL1-ChIP-Seq(GSE116581)/Homer
A01	390967	390976	BraA01g000770.4.1C	TAAAAAGTTA	AT3G12130(C3H)/colamp-AT3G12130-DAP-Seq(GSE60143)/Homer
A01	390968	390979	BraA01g000770.4.1C	AAAAAGTTAAAG	At4g38000(C2C2dof)/col-At4g38000-DAP-Seq(GSE60143)/Homer
A01	393158	393167	BraA01g000780.4.1C	AAAAAAAAAA	VRN1(ABI3VP1)/col-VRN1-DAP-Seq(GSE60143)/Homer
A01	393162	393173	BraA01g000780.4.1C	AAAAAATTCTTA	AT2G40260(G2like)/colamp-AT2G40260-DAP-Seq(GSE60143)/Homer
A01	393255	393269	BraA01g000780.4.1C	CCAACACCCAACAAT	AT1G24250(Orphan)/col-AT1G24250-DAP-Seq(GSE60143)/Homer
A01	399154	399161	BraA01g000790.4.1C	TTTGAAAA	At2g41835(C2H2)/col-At2g41835-DAP-Seq(GSE60143)/Homer
A01	399596	399610	BraA01g000800.4.1C	AAATATTATCTTTTT	At5g58900(MYBrelated)/colamp-At5g58900-DAP-Seq(GSE60143)/Homer
A01	399606	399615	BraA01g000800.4.1C	TTTTTTTTTT	VRN1(ABI3VP1)/col-VRN1-DAP-Seq(GSE60143)/Homer
A01	399639	399653	BraA01g000800.4.1C	CATATTATATGTTTT	AT1G04880(ARID)/colamp-AT1G04880-DAP-Seq(GSE60143)/Homer
A01	399691	399698	BraA01g000800.4.1C	TTTTCAAA	At2g41835(C2H2)/col-At2g41835-DAP-Seq(GSE60143)/Homer
A01	410405	410419	BraA01g000810.4.1C	ACGTACAATGAATAT	EIN3(EIL)/col-EIN3-DAP-Seq(GSE60143)/Homer
A01	410407	410418	BraA01g000810.4.1C	GTACAATGAATA	EIL4(EIL)/Tomato-EIL4-ChIP-Seq(GSE116581)/Homer
A01	410452	410466	BraA01g000810.4.1C	CACATACATACAAAA	IDD5(C2H2)/colamp-IDD5-DAP-Seq(GSE60143)/Homer
A01	410551	410562	BraA01g000810.4.1C	GTACAATGAATT	EIL4(EIL)/Tomato-EIL4-ChIP-Seq(GSE116581)/Homer
A01	412682	412691	BraA01g000830.4.1C	TAAAAAGTTA	AT3G12130(C3H)/colamp-AT3G12130-DAP-Seq(GSE60143)/Homer
A01	412683	412694	BraA01g000830.4.1C	AAAAAGTTAAAT	At4g38000(C2C2dof)/col-At4g38000-DAP-Seq(GSE60143)/Homer
A01	412704	412711	BraA01g000830.4.1C	CAATAATT	ATHB13(Homeobox)/col-ATHB13-DAP-Seq(GSE60143)/Homer
A01	415326	415340	BraA01g000840.4.1C	ATACCAAAAAAGGAA	AGL15(MADS)/col-AGL15-DAP-Seq(GSE60143)/Homer
A01	415327	415341	BraA01g000840.4.1C	TACCAAAAAAGGAAA	AGL13(MADS)/col-AGL13-DAP-Seq(GSE60143)/Homer
A01	415329	415338	BraA01g000840.4.1C	CCAAAAAAGG	SEP3(MADS)/Arabidoposis-Flower-Sep3-ChIP-Seq/Homer
A01	415331	415342	BraA01g000840.4.1C	AAAAAAGGAAAA	OBP4(C2C2dof)/col-OBP4-DAP-Seq(GSE60143)/Homer
A01	415339	415348	BraA01g000840.4.1C	AAAAAAAAAA	VRN1(ABI3VP1)/col-VRN1-DAP-Seq(GSE60143)/Homer
A01	415409	415416	BraA01g000840.4.1C	CTTATCCA	At5g47390(MYBrelated)/col-At5g47390-DAP-Seq(GSE60143)/Homer
A01	417499	417513	BraA01g000850.4.1C	TTTCTTTATCTTATA	At5g58900(MYBrelated)/colamp-At5g58900-DAP-Seq(GSE60143)/Homer
A01	417556	417565	BraA01g000850.4.1C	TTTTTTTTTT	VRN1(ABI3VP1)/col-VRN1-DAP-Seq(GSE60143)/Homer
A01	417557	417566	BraA01g000850.4.1C	TTTTTTTTTT	VRN1(ABI3VP1)/col-VRN1-DAP-Seq(GSE60143)/Homer
A01	426233	426247	BraA01g000870.4.1C	CATAACAACTTGTTA	bHLH122(bHLH)/col100-bHLH122-DAP-Seq(GSE60143)/Homer
A01	426235	426249	BraA01g000870.4.1C	TAACAACTTGTTAAA	bHLH122(bHLH)/col100-bHLH122-DAP-Seq(GSE60143)/Homer
A01	426248	426255	BraA01g000870.4.1C	AATTATTG	LMI1(HB)/colamp-LMI1-DAP-Seq(GSE60143)/Homer
A01	439570	439584	BraA01g000890.4.1C	GAAACACTCACGTGA	BIM1(bHLH)/colamp-BIM1-DAP-Seq(GSE60143)/Homer
A01	439574	439585	BraA01g000890.4.1C	CACTCACGTGAT	bHLH74(bHLH)/col-bHLH74-DAP-Seq(GSE60143)/Homer
A01	439576	439587	BraA01g000890.4.1C	CTCACGTGATCA	bHLH74(bHLH)/col-bHLH74-DAP-Seq(GSE60143)/Homer
A01	439600	439614	BraA01g000890.4.1C	CGAAGATAGCACGTG	bHLH34(bHLH)/colamp-bHLH34-DAP-Seq(GSE60143)/Homer
A01	439608	439622	BraA01g000890.4.1C	GCACGTGAGATACTC	BIM1(bHLH)/colamp-BIM1-DAP-Seq(GSE60143)/Homer
A01	441288	441302	BraA01g000910.4.1C	TTTTGTTCTTTTCTA	IDD5(C2H2)/colamp-IDD5-DAP-Seq(GSE60143)/Homer
A01	450848	450855	BraA01g000930.4.1C	TTTTCAAA	At2g41835(C2H2)/col-At2g41835-DAP-Seq(GSE60143)/Homer
A01	450945	450959	BraA01g000930.4.1C	ATATGCAACTTGCTT	bHLH122(bHLH)/col100-bHLH122-DAP-Seq(GSE60143)/Homer
A01	450947	450961	BraA01g000930.4.1C	ATGCAACTTGCTTAG	bHLH122(bHLH)/col100-bHLH122-DAP-Seq(GSE60143)/Homer
A01	450949	450956	BraA01g000930.4.1C	GCAACTTG	bHLH130(bHLH)/col-bHLH130-DAP-Seq(GSE60143)/Homer
A01	457332	457341	BraA01g000950.4.1C	AAAAAAAAAA	VRN1(ABI3VP1)/col-VRN1-DAP-Seq(GSE60143)/Homer
A01	457337	457344	BraA01g000950.4.1C	AAAAAGGC	dof42(C2C2dof)/col-dof42-DAP-Seq(GSE60143)/Homer
A01	457439	457450	BraA01g000950.4.1C	AAAGAATATTTA	AT2G40260(G2like)/colamp-AT2G40260-DAP-Seq(GSE60143)/Homer
A01	457468	457482	BraA01g000950.4.1C	TTTAATTAGTTGAAA	MYB39(MYB)/col-MYB39-DAP-Seq(GSE60143)/Homer
A01	457477	457488	BraA01g000950.4.1C	TTGAAATATCTA	AT2G28920(ND)/col-AT2G28920-DAP-Seq(GSE60143)/Homer
A01	457478	457489	BraA01g000950.4.1C	TGAAATATCTAT	AT3G10113(MYBrelated)/col-AT3G10113-DAP-Seq(GSE60143)/Homer
A01	457480	457487	BraA01g000950.4.1C	AAATATCT	At4g01280(MYBrelated)/colamp-At4g01280-DAP-Seq(GSE60143)/Homer
A01	463693	463707	BraA01g000960.4.1C	TTTATTTGACTTTAT	WRKY45(WRKY)/col-WRKY45-DAP-Seq(GSE60143)/Homer
A01	463714	463725	BraA01g000960.4.1C	TTAAACTTTTTT	OBP4(C2C2dof)/col-OBP4-DAP-Seq(GSE60143)/Homer
A01	466943	466950	BraA01g000970.4.1C	TTTTCAAA	At2g41835(C2H2)/col-At2g41835-DAP-Seq(GSE60143)/Homer
A01	477225	477234	BraA01g001000.4.1C	TTTTTTTTTT	VRN1(ABI3VP1)/col-VRN1-DAP-Seq(GSE60143)/Homer
A01	477249	477263	BraA01g001000.4.1C	TTTAAAATAAAATAT	AT1G04880(ARID)/colamp-AT1G04880-DAP-Seq(GSE60143)/Homer
A01	479512	479526	BraA01g001010.4.1C	AAACTATACTATATG	AT1G04880(ARID)/colamp-AT1G04880-DAP-Seq(GSE60143)/Homer
A01	482182	482196	BraA01g001020.4.1C	TAAAATTTTCCAGAA	HSFB3(HSF)/colamp-HSFB3-DAP-Seq(GSE60143)/Homer
A01	482183	482197	BraA01g001020.4.1C	AAAATTTTCCAGAAA	HSFC1(HSF)/col-HSFC1-DAP-Seq(GSE60143)/Homer
A01	482222	482229	BraA01g001020.4.1C	TTTGAAAA	At2g41835(C2H2)/col-At2g41835-DAP-Seq(GSE60143)/Homer
A01	483184	483195	BraA01g001030.4.1C	CGCCGCCGTTGT	RAP212(AP2EREBP)/col-RAP212-DAP-Seq(GSE60143)/Homer
A01	483215	483229	BraA01g001030.4.1C	ACGACGGCGTCGTTT	Unknown2/Arabidopsis-Promoters/Homer
A01	491155	491164	BraA01g001040.4.1C	TTTTTTTTTT	VRN1(ABI3VP1)/col-VRN1-DAP-Seq(GSE60143)/Homer
A01	491179	491193	BraA01g001040.4.1C	TTTAAAATAAAATAT	AT1G04880(ARID)/colamp-AT1G04880-DAP-Seq(GSE60143)/Homer
A01	491277	491286	BraA01g001040.4.1C	TTTTTTTTTT	VRN1(ABI3VP1)/col-VRN1-DAP-Seq(GSE60143)/Homer
A01	491304	491313	BraA01g001040.4.1C	TAAAAAGTTA	AT3G12130(C3H)/colamp-AT3G12130-DAP-Seq(GSE60143)/Homer
A01	493438	493452	BraA01g001050.4.1C	AAACTATACTATATG	AT1G04880(ARID)/colamp-AT1G04880-DAP-Seq(GSE60143)/Homer
A01	504104	504111	BraA01g001070.4.1C	CAATAATT	ATHB13(Homeobox)/col-ATHB13-DAP-Seq(GSE60143)/Homer
A01	504128	504139	BraA01g001070.4.1C	TTTTAAAGAAAA	AT5G60130(ABI3VP1)/col-AT5G60130-DAP-Seq(GSE60143)/Homer
A01	504228	504235	BraA01g001070.4.1C	CACTTTTT	At1g64620(C2C2dof)/colamp-At1g64620-DAP-Seq(GSE60143)/Homer
A01	509442	509456	BraA01g001090.4.1C	ATCATTTCTCTCATA	AT2G31460(REMB3)/col-AT2G31460-DAP-Seq(GSE60143)/Homer
A01	509495	509509	BraA01g001090.4.1C	TTCATTTCTTGACAA	AT2G31460(REMB3)/col-AT2G31460-DAP-Seq(GSE60143)/Homer
A01	511579	511590	BraA01g001100.4.1C	AAAAAAGGAATA	OBP4(C2C2dof)/col-OBP4-DAP-Seq(GSE60143)/Homer
A01	511611	511622	BraA01g001100.4.1C	TAATTTGGTGAA	MYB4(MYB)/col200-MYB4-DAP-Seq(GSE60143)/Homer
A01	517574	517585	BraA01g001110.4.1C	TAAAAGTTAAAA	At4g38000(C2C2dof)/col-At4g38000-DAP-Seq(GSE60143)/Homer
A01	517644	517658	BraA01g001110.4.1C	TTACTTGATTAGGAA	AGL15(MADS)/col-AGL15-DAP-Seq(GSE60143)/Homer
A01	517645	517659	BraA01g001110.4.1C	TACTTGATTAGGAAG	ANAC062(NAC)/colamp-ANAC062-DAP-Seq(GSE60143)/Homer
A01	526407	526421	BraA01g001140.4.1C	ATTTGTCCTTTTTCT	IDD5(C2H2)/colamp-IDD5-DAP-Seq(GSE60143)/Homer
A01	526408	526419	BraA01g001140.4.1C	TTTGTCCTTTTT	At5g66730(C2H2)/colamp-At5g66730-DAP-Seq(GSE60143)/Homer
A01	531027	531041	BraA01g001150.4.1C	AATACACACGTGGAA	GT3a(Trihelix)/col-GT3a-DAP-Seq(GSE60143)/Homer
A01	531028	531042	BraA01g001150.4.1C	ATACACACGTGGAAA	bZIP3(bZIP)/col-bZIP3-DAP-Seq(GSE60143)/Homer
A01	531029	531043	BraA01g001150.4.1C	TACACACGTGGAAAA	GBF5(bZIP)/colamp-GBF5-DAP-Seq(GSE60143)/Homer
A01	531030	531044	BraA01g001150.4.1C	ACACACGTGGAAAAT	GT3a(Trihelix)/col-GT3a-DAP-Seq(GSE60143)/Homer
A01	531032	531041	BraA01g001150.4.1C	ACACGTGGAA	bZIP68(bZIP)/col-bZIP68-DAP-Seq(GSE60143)/Homer
A01	531033	531047	BraA01g001150.4.1C	CACGTGGAAAATGTT	bHLH18(bHLH)/col-bHLH18-DAP-Seq(GSE60143)/Homer
A01	541311	541325	BraA01g001160.4.1C	CTAAGTTAGGACCAC	TCP16(TCP)/colamp-TCP16-DAP-Seq(GSE60143)/Homer
A01	541312	541326	BraA01g001160.4.1C	TAAGTTAGGACCACT	TCP3(TCP)/colamp-TCP3-DAP-Seq(GSE60143)/Homer
A01	546483	546497	BraA01g001170.4.1C	AACATGTACGGACAT	SPL14(SBP)/col-SPL14-DAP-Seq(GSE60143)/Homer
A01	546484	546495	BraA01g001170.4.1C	ACATGTACGGAC	SPL3(SBP)/colamp-SPL3-DAP-Seq(GSE60143)/Homer
A01	546501	546512	BraA01g001170.4.1C	AAAAAAGGAAAT	OBP4(C2C2dof)/col-OBP4-DAP-Seq(GSE60143)/Homer
A01	548728	548737	BraA01g001180.4.1C	TTTTTACTGT	AT1G76880(Trihelix)/col-AT1G76880-DAP-Seq(GSE60143)/Homer
A01	560826	560835	BraA01g001200.4.1C	CAAAAAGTTG	AT3G12130(C3H)/colamp-AT3G12130-DAP-Seq(GSE60143)/Homer
A01	560827	560838	BraA01g001200.4.1C	AAAAAGTTGAAT	At4g38000(C2C2dof)/col-At4g38000-DAP-Seq(GSE60143)/Homer
A01	563135	563149	BraA01g001210.4.1C	AAACAACTTGATAAA	bHLH122(bHLH)/col100-bHLH122-DAP-Seq(GSE60143)/Homer
A01	563161	563168	BraA01g001210.4.1C	AATTATTG	LMI1(HB)/colamp-LMI1-DAP-Seq(GSE60143)/Homer
A01	567597	567606	BraA01g001220.4.1C	TACCTTTTTG	dof24(C2C2dof)/col-dof24-DAP-Seq(GSE60143)/Homer
A01	567602	567616	BraA01g001220.4.1C	TTTTGTATTTTCTTG	IDD5(C2H2)/colamp-IDD5-DAP-Seq(GSE60143)/Homer
A01	575087	575096	BraA01g001230.4.1C	AAAAAAAAAA	VRN1(ABI3VP1)/col-VRN1-DAP-Seq(GSE60143)/Homer
A01	575088	575097	BraA01g001230.4.1C	AAAAAAAAAA	VRN1(ABI3VP1)/col-VRN1-DAP-Seq(GSE60143)/Homer
A01	575128	575137	BraA01g001230.4.1C	ATCGTAAATT	ARF16(ARF)/col-ARF16-DAP-Seq(GSE60143)/Homer
A01	575249	575258	BraA01g001230.4.1C	CCAAAAATGG	SEP3(MADS)/Arabidoposis-Flower-Sep3-ChIP-Seq/Homer
A01	575262	575276	BraA01g001230.4.1C	AAAACGGAATATTCT	At1g68670(G2like)/colamp-At1g68670-DAP-Seq(GSE60143)/Homer
A01	575264	575278	BraA01g001230.4.1C	AACGGAATATTCTTA	AT2G20400(G2like)/colamp-AT2G20400-DAP-Seq(GSE60143)/Homer
A01	575265	575276	BraA01g001230.4.1C	ACGGAATATTCT	At2g03500(G2like)/col-At2g03500-DAP-Seq(GSE60143)/Homer
A01	575267	575278	BraA01g001230.4.1C	GGAATATTCTTA	At5g29000(G2like)/col-At5g29000-DAP-Seq(GSE60143)/Homer
A01	587709	587720	BraA01g001240.4.1C	TTTTGTCATTTA	JKD(C2H2)/col-JKD-DAP-Seq(GSE60143)/Homer
A01	590512	590519	BraA01g001250.4.1C	CAATCATT	ATHB5(HB)/colamp-ATHB5-DAP-Seq(GSE60143)/Homer
A01	600970	600984	BraA01g001270.4.1C	TATAAAACGACAAAA	At1g14580(C2H2)/colamp-At1g14580-DAP-Seq(GSE60143)/Homer
A01	600972	600983	BraA01g001270.4.1C	TAAAACGACAAA	At5g66730(C2H2)/colamp-At5g66730-DAP-Seq(GSE60143)/Homer
A01	600973	600984	BraA01g001270.4.1C	AAAACGACAAAA	JKD(C2H2)/col-JKD-DAP-Seq(GSE60143)/Homer
A01	600974	600983	BraA01g001270.4.1C	AAACGACAAA	AtIDD11(C2H2)/colamp-AtIDD11-DAP-Seq(GSE60143)/Homer
A01	613876	613883	BraA01g001280.4.1C	AAAAAGTG	At1g64620(C2C2dof)/colamp-At1g64620-DAP-Seq(GSE60143)/Homer
A01	623522	623533	BraA01g001290.4.1C	TTAATAAGCAAA	AT5G60130(ABI3VP1)/col-AT5G60130-DAP-Seq(GSE60143)/Homer
A01	633514	633528	BraA01g001300.4.1C	ATTCAACTTGTTAAA	bHLH122(bHLH)/col100-bHLH122-DAP-Seq(GSE60143)/Homer
A01	633574	633585	BraA01g001300.4.1C	CAACAGATAAAA	RAV1(RAV)/colamp-RAV1-DAP-Seq(GSE60143)/Homer
A01	643909	643923	BraA01g001310.4.1C	AGAAGAAGACACGTG	bHLH34(bHLH)/colamp-bHLH34-DAP-Seq(GSE60143)/Homer
A01	643914	643928	BraA01g001310.4.1C	AAGACACGTGGGATT	bZIP3(bZIP)/col-bZIP3-DAP-Seq(GSE60143)/Homer
A01	643915	643929	BraA01g001310.4.1C	AGACACGTGGGATTA	ABF2(bZIP)/col-ABF2-DAP-Seq(GSE60143)/Homer
A01	643966	643980	BraA01g001310.4.1C	CGGTTTTTTTCGGTT	MYB44(MYB)/colamp-MYB44-DAP-Seq(GSE60143)/Homer
A01	643982	643996	BraA01g001310.4.1C	TCGGTATTTCGGTTA	MYB44(MYB)/colamp-MYB44-DAP-Seq(GSE60143)/Homer
A01	649384	649398	BraA01g001320.4.1C	TATAAACCGACAAAA	At1g14580(C2H2)/colamp-At1g14580-DAP-Seq(GSE60143)/Homer
A01	649386	649397	BraA01g001320.4.1C	TAAACCGACAAA	IDD7(C2H2)/col-IDD7-DAP-Seq(GSE60143)/Homer
A01	649387	649398	BraA01g001320.4.1C	AAACCGACAAAA	JKD(C2H2)/col-JKD-DAP-Seq(GSE60143)/Homer
A01	662598	662607	BraA01g001330.4.1C	AAAAAAAAAA	VRN1(ABI3VP1)/col-VRN1-DAP-Seq(GSE60143)/Homer
A01	662599	662608	BraA01g001330.4.1C	AAAAAAAAAA	VRN1(ABI3VP1)/col-VRN1-DAP-Seq(GSE60143)/Homer
A01	662647	662661	BraA01g001330.4.1C	TTACTTTATTTTATA	AT1G04880(ARID)/colamp-AT1G04880-DAP-Seq(GSE60143)/Homer
A01	662722	662731	BraA01g001330.4.1C	TTACTTTTTC	At3g45610(C2C2dof)/col-At3g45610-DAP-Seq(GSE60143)/Homer
A01	662727	662738	BraA01g001330.4.1C	TTTTCCTTTTTT	OBP4(C2C2dof)/col-OBP4-DAP-Seq(GSE60143)/Homer
A01	667200	667214	BraA01g001340.4.1C	TTCATTTCTAGAAAA	AT2G31460(REMB3)/col-AT2G31460-DAP-Seq(GSE60143)/Homer
A01	673245	673254	BraA01g001350.4.1C	GACCTAACAT	MYB27(MYB)/colamp-MYB27-DAP-Seq(GSE60143)/Homer
A01	673270	673281	BraA01g001350.4.1C	ACGAAATATCTA	AT2G28920(ND)/col-AT2G28920-DAP-Seq(GSE60143)/Homer
A01	673271	673282	BraA01g001350.4.1C	CGAAATATCTAT	AT3G10113(MYBrelated)/col-AT3G10113-DAP-Seq(GSE60143)/Homer
A01	673273	673280	BraA01g001350.4.1C	AAATATCT	At4g01280(MYBrelated)/colamp-At4g01280-DAP-Seq(GSE60143)/Homer
A01	673370	673381	BraA01g001360.4.1C	TTCTCTCTCTCT	FRS9(ND)/col-FRS9-DAP-Seq(GSE60143)/Homer
A01	673499	673508	BraA01g001360.4.1C	AAAAAAAAAA	VRN1(ABI3VP1)/col-VRN1-DAP-Seq(GSE60143)/Homer
A01	673500	673509	BraA01g001360.4.1C	AAAAAAAAAA	VRN1(ABI3VP1)/col-VRN1-DAP-Seq(GSE60143)/Homer
A01	673501	673510	BraA01g001360.4.1C	AAAAAAAAAA	VRN1(ABI3VP1)/col-VRN1-DAP-Seq(GSE60143)/Homer
A01	673502	673511	BraA01g001360.4.1C	AAAAAAAAAA	VRN1(ABI3VP1)/col-VRN1-DAP-Seq(GSE60143)/Homer
A01	673503	673512	BraA01g001360.4.1C	AAAAAAAAAA	VRN1(ABI3VP1)/col-VRN1-DAP-Seq(GSE60143)/Homer
A01	673504	673513	BraA01g001360.4.1C	AAAAAAAAAA	VRN1(ABI3VP1)/col-VRN1-DAP-Seq(GSE60143)/Homer
A01	680696	680707	BraA01g001370.4.1C	TTATAACTTTAT	At4g38000(C2C2dof)/col-At4g38000-DAP-Seq(GSE60143)/Homer
A01	685368	685382	BraA01g001380.4.1C	AATGTATGAAATGAT	AT2G31460(REMB3)/col-AT2G31460-DAP-Seq(GSE60143)/Homer
A01	693506	693520	BraA01g001390.4.1C	ATCCACCAAATTTTA	MYB39(MYB)/col-MYB39-DAP-Seq(GSE60143)/Homer
A01	693507	693518	BraA01g001390.4.1C	TCCACCAAATTT	MYB4(MYB)/col200-MYB4-DAP-Seq(GSE60143)/Homer
A01	693513	693527	BraA01g001390.4.1C	AAATTTTATCTAAAA	At5g58900(MYBrelated)/colamp-At5g58900-DAP-Seq(GSE60143)/Homer
A01	693618	693632	BraA01g001390.4.1C	ATCAACAAAACAAAA	IDD5(C2H2)/colamp-IDD5-DAP-Seq(GSE60143)/Homer
A01	693642	693653	BraA01g001390.4.1C	TTTTTTATGTTG	RAV1(RAV)/colamp-RAV1-DAP-Seq(GSE60143)/Homer
A01	703037	703051	BraA01g001400.4.1C	CACATGGACAACATG	bHLH18(bHLH)/col-bHLH18-DAP-Seq(GSE60143)/Homer
A01	705486	705495	BraA01g001410.4.1C	TTCTGGTTTT	AT1G76870(Trihelix)/col-AT1G76870-DAP-Seq(GSE60143)/Homer
A01	708606	708617	BraA01g001420.4.1C	TATTCCTTTTTT	OBP4(C2C2dof)/col-OBP4-DAP-Seq(GSE60143)/Homer
A01	714517	714528	BraA01g001430.4.1C	AAAGAGAGAAAG	FRS9(ND)/col-FRS9-DAP-Seq(GSE60143)/Homer
A01	714528	714537	BraA01g001430.4.1C	GAAAAAGTGA	COG1(C2C2dof)/col-COG1-DAP-Seq(GSE60143)/Homer
A01	714529	714536	BraA01g001430.4.1C	AAAAAGTG	At1g64620(C2C2dof)/colamp-At1g64620-DAP-Seq(GSE60143)/Homer
A01	720045	720054	BraA01g001450.4.1C	AAAAAAAAAA	VRN1(ABI3VP1)/col-VRN1-DAP-Seq(GSE60143)/Homer
A01	741306	741317	BraA01g001490.4.1C	CAAAAAGGAAAA	OBP4(C2C2dof)/col-OBP4-DAP-Seq(GSE60143)/Homer
A01	744404	744418	BraA01g001500.4.1C	GAATAGTAGGTAAAC	MYB39(MYB)/col-MYB39-DAP-Seq(GSE60143)/Homer
A01	744406	744417	BraA01g001500.4.1C	ATAGTAGGTAAA	MS188(MYB)/colamp-MS188-DAP-Seq(GSE60143)/Homer
A01	744407	744418	BraA01g001500.4.1C	TAGTAGGTAAAC	MYB40(MYB)/col-MYB40-DAP-Seq(GSE60143)/Homer
A01	744423	744434	BraA01g001500.4.1C	TTTTCAAGCAAA	AT5G60130(ABI3VP1)/col-AT5G60130-DAP-Seq(GSE60143)/Homer
A01	746158	746172	BraA01g001520.4.1C	ACCTTCCCCAGCTGA	STOP1(C2H2)/colamp-STOP1-DAP-Seq(GSE60143)/Homer
A01	749501	749510	BraA01g001530.4.1C	CATCATCATC	ZML2(C2C2gata)/col-ZML2-DAP-Seq(GSE60143)/Homer
A01	757032	757043	BraA01g001540.4.1C	TTGTAACTTTTT	At4g38000(C2C2dof)/col-At4g38000-DAP-Seq(GSE60143)/Homer
A01	757033	757044	BraA01g001540.4.1C	TGTAACTTTTTT	OBP4(C2C2dof)/col-OBP4-DAP-Seq(GSE60143)/Homer
A01	757035	757044	BraA01g001540.4.1C	TAACTTTTTT	BBX31(Orphan)/col-BBX31-DAP-Seq(GSE60143)/Homer
A01	757039	757048	BraA01g001540.4.1C	TTTTTTTTTT	VRN1(ABI3VP1)/col-VRN1-DAP-Seq(GSE60143)/Homer
A01	757040	757049	BraA01g001540.4.1C	TTTTTTTTTT	VRN1(ABI3VP1)/col-VRN1-DAP-Seq(GSE60143)/Homer
A01	757041	757050	BraA01g001540.4.1C	TTTTTTTTTT	VRN1(ABI3VP1)/col-VRN1-DAP-Seq(GSE60143)/Homer
A01	757042	757051	BraA01g001540.4.1C	TTTTTTTTTT	VRN1(ABI3VP1)/col-VRN1-DAP-Seq(GSE60143)/Homer
A01	760418	760425	BraA01g001550.4.1C	TGGATAAG	At5g47390(MYBrelated)/col-At5g47390-DAP-Seq(GSE60143)/Homer
A01	760454	760468	BraA01g001550.4.1C	TAACCTTATCTAAAT	At5g58900(MYBrelated)/colamp-At5g58900-DAP-Seq(GSE60143)/Homer
A01	760456	760463	BraA01g001550.4.1C	ACCTTATC	At5g05790(MYBrelated)/col-At5g05790-DAP-Seq(GSE60143)/Homer
A01	765283	765290	BraA01g001560.4.1C	AAAAAGTG	At1g64620(C2C2dof)/colamp-At1g64620-DAP-Seq(GSE60143)/Homer
A01	769166	769177	BraA01g001570.4.1C	GTATTAATTATT	HDG1(Homeobox)/col100-HDG1-DAP-Seq(GSE60143)/Homer
A01	773936	773950	BraA01g001580.4.1C	CCTTACCTACCTAAC	MYB39(MYB)/col-MYB39-DAP-Seq(GSE60143)/Homer
A01	773937	773948	BraA01g001580.4.1C	CTTACCTACCTA	MS188(MYB)/colamp-MS188-DAP-Seq(GSE60143)/Homer
A01	778206	778215	BraA01g001590.4.1C	AAAAAAAAAA	VRN1(ABI3VP1)/col-VRN1-DAP-Seq(GSE60143)/Homer
A01	778235	778242	BraA01g001590.4.1C	TTTTCAAA	At2g41835(C2H2)/col-At2g41835-DAP-Seq(GSE60143)/Homer
A01	778354	778363	BraA01g001590.4.1C	GAATTTAAAT	AT2G20110(CPP)/colamp-AT2G20110-DAP-Seq(GSE60143)/Homer
A01	786202	786216	BraA01g001600.4.1C	AAATACAAAACAAAA	IDD5(C2H2)/colamp-IDD5-DAP-Seq(GSE60143)/Homer
A01	804296	804310	BraA01g001620.4.1C	TTTTGTTTGTTTTTT	IDD5(C2H2)/colamp-IDD5-DAP-Seq(GSE60143)/Homer
A01	804301	804312	BraA01g001620.4.1C	TTTGTTTTTTTC	IDD4(C2H2)/col-IDD4-DAP-Seq(GSE60143)/Homer
A01	807947	807961	BraA01g001630.4.1C	TATGCACCGACAAAA	DEAR5(AP2EREBP)/col-DEAR5-DAP-Seq(GSE60143)/Homer
A01	807949	807958	BraA01g001630.4.1C	TGCACCGACA	AT1G44830(AP2EREBP)/col-AT1G44830-DAP-Seq(GSE60143)/Homer
A01	807950	807961	BraA01g001630.4.1C	GCACCGACAAAA	AT1G01250(AP2EREBP)/col-AT1G01250-DAP-Seq(GSE60143)/Homer
A01	807951	807960	BraA01g001630.4.1C	CACCGACAAA	At4g31060(AP2EREBP)/colamp-At4g31060-DAP-Seq(GSE60143)/Homer
A01	813164	813175	BraA01g001640.4.1C	TTTCAACTTTTT	At4g38000(C2C2dof)/col-At4g38000-DAP-Seq(GSE60143)/Homer
A01	813165	813176	BraA01g001640.4.1C	TTCAACTTTTTT	OBP4(C2C2dof)/col-OBP4-DAP-Seq(GSE60143)/Homer
A01	819275	819289	BraA01g001650.4.1C	TCCTTATGAAATGAT	AT2G31460(REMB3)/col-AT2G31460-DAP-Seq(GSE60143)/Homer
A01	820863	820877	BraA01g001660.4.1C	AATCTACGGTCGTGA	ZIM(C2C2gata)/col-ZIM-DAP-Seq(GSE60143)/Homer
A01	820886	820900	BraA01g001660.4.1C	TGTCTCATTTTGGAA	AGL25(MADS)/colamp-AGL25-DAP-Seq(GSE60143)/Homer
A01	826399	826413	BraA01g001680.4.1C	CTCAGCAAGTTGTTA	bHLH122(bHLH)/col100-bHLH122-DAP-Seq(GSE60143)/Homer
A01	826401	826415	BraA01g001680.4.1C	CAGCAAGTTGTTAAT	bHLH122(bHLH)/col100-bHLH122-DAP-Seq(GSE60143)/Homer
A01	832957	832964	BraA01g001690.4.1C	AATTATTG	LMI1(HB)/colamp-LMI1-DAP-Seq(GSE60143)/Homer
A01	833005	833012	BraA01g001690.4.1C	AAAAAGTG	At1g64620(C2C2dof)/colamp-At1g64620-DAP-Seq(GSE60143)/Homer
A01	833064	833078	BraA01g001690.4.1C	GAGAATCTTCCAGGA	AGL95(ND)/col-AGL95-DAP-Seq(GSE60143)/Homer
A01	833065	833072	BraA01g001690.4.1C	AGAATCTT	At3g12730(G2like)/colamp-At3g12730-DAP-Seq(GSE60143)/Homer
A01	833109	833123	BraA01g001690.4.1C	ATATTAACACGTGTC	bZIP48(bZIP)/colamp-bZIP48-DAP-Seq(GSE60143)/Homer
A01	833110	833124	BraA01g001690.4.1C	TATTAACACGTGTCA	ABF2(bZIP)/col-ABF2-DAP-Seq(GSE60143)/Homer
A01	833111	833125	BraA01g001690.4.1C	ATTAACACGTGTCAA	bZIP3(bZIP)/col-bZIP3-DAP-Seq(GSE60143)/Homer
A01	833112	833126	BraA01g001690.4.1C	TTAACACGTGTCAAG	GBF5(bZIP)/colamp-GBF5-DAP-Seq(GSE60143)/Homer
A01	833116	833130	BraA01g001690.4.1C	CACGTGTCAAGTAAG	bHLH34(bHLH)/colamp-bHLH34-DAP-Seq(GSE60143)/Homer
A01	842315	842329	BraA01g001700.4.1C	GTTAAAAAGACAAAT	IDD2(C2H2)/colamp-IDD2-DAP-Seq(GSE60143)/Homer
A01	842317	842328	BraA01g001700.4.1C	TAAAAAGACAAA	At5g66730(C2H2)/colamp-At5g66730-DAP-Seq(GSE60143)/Homer
A01	842318	842329	BraA01g001700.4.1C	AAAAAGACAAAT	JKD(C2H2)/col-JKD-DAP-Seq(GSE60143)/Homer
A01	842319	842328	BraA01g001700.4.1C	AAAAGACAAA	AtIDD11(C2H2)/colamp-AtIDD11-DAP-Seq(GSE60143)/Homer
A01	861875	861886	BraA01g001730.4.1C	TTTTCTTCAAAA	AT5G60130(ABI3VP1)/col-AT5G60130-DAP-Seq(GSE60143)/Homer
A01	861888	861902	BraA01g001730.4.1C	ATTAACTACAGTTAA	GT1(Trihelix)/col-GT1-DAP-Seq(GSE60143)/Homer
A01	861889	861903	BraA01g001730.4.1C	TTAACTACAGTTAAT	GT1(Trihelix)/col-GT1-DAP-Seq(GSE60143)/Homer
A01	867985	867996	BraA01g001740.4.1C	AAATTAATTATA	HDG1(Homeobox)/col100-HDG1-DAP-Seq(GSE60143)/Homer
A01	868088	868097	BraA01g001740.4.1C	ATCTGATCGG	GATA19(C2C2gata)/colamp-GATA19-DAP-Seq(GSE60143)/Homer
A01	879467	879474	BraA01g001750.4.1C	CAATAATT	ATHB13(Homeobox)/col-ATHB13-DAP-Seq(GSE60143)/Homer
A01	885711	885725	BraA01g001770.4.1C	TTACTGTTTTTGGAA	AGL15(MADS)/col-AGL15-DAP-Seq(GSE60143)/Homer
A01	900590	900601	BraA01g001780.4.1C	CAACAGAATTAA	RAV1(RAV)/colamp-RAV1-DAP-Seq(GSE60143)/Homer
A01	900658	900669	BraA01g001780.4.1C	AAGGAATTTTTT	AT2G40260(G2like)/colamp-AT2G40260-DAP-Seq(GSE60143)/Homer
A01	900720	900727	BraA01g001780.4.1C	TTTTCAAA	At2g41835(C2H2)/col-At2g41835-DAP-Seq(GSE60143)/Homer
A01	900760	900774	BraA01g001780.4.1C	AAATTCATTTTATCA	EIN3(EIL)/col-EIN3-DAP-Seq(GSE60143)/Homer
A01	906603	906610	BraA01g001790.4.1C	TTCCATCA	HAP3(CCAATHAP3)/col-HAP3-DAP-Seq(GSE60143)/Homer
A01	907283	907290	BraA01g001800.4.1C	TGCCGACA	AT1G12630(AP2EREBP)/colamp-AT1G12630-DAP-Seq(GSE60143)/Homer
A01	911485	911499	BraA01g001810.4.1C	ACTTTCTTAAAATGG	SVP(MADS)/col-SVP-DAP-Seq(GSE60143)/Homer
A01	911487	911501	BraA01g001810.4.1C	TTTCTTAAAATGGAA	AGL15(MADS)/col-AGL15-DAP-Seq(GSE60143)/Homer
A01	911488	911502	BraA01g001810.4.1C	TTCTTAAAATGGAAA	AGL13(MADS)/col-AGL13-DAP-Seq(GSE60143)/Homer
A01	911642	911656	BraA01g001810.4.1C	TTTTGTTTGTTCTTT	IDD5(C2H2)/colamp-IDD5-DAP-Seq(GSE60143)/Homer
A01	911671	911678	BraA01g001810.4.1C	CACTTTTT	At1g64620(C2C2dof)/colamp-At1g64620-DAP-Seq(GSE60143)/Homer
A01	916640	916647	BraA01g001820.4.1C	TTTTCAAA	At2g41835(C2H2)/col-At2g41835-DAP-Seq(GSE60143)/Homer
A01	919918	919929	BraA01g001830.4.1C	ATAAAATATCAT	AT2G28920(ND)/col-AT2G28920-DAP-Seq(GSE60143)/Homer
A01	919919	919930	BraA01g001830.4.1C	TAAAATATCATG	AT3G10113(MYBrelated)/col-AT3G10113-DAP-Seq(GSE60143)/Homer
A01	919920	919929	BraA01g001830.4.1C	AAAATATCAT	At3g09600(MYBrelated)/colamp-At3g09600-DAP-Seq(GSE60143)/Homer
A01	919946	919953	BraA01g001830.4.1C	TTTGAAAA	At2g41835(C2H2)/col-At2g41835-DAP-Seq(GSE60143)/Homer
A01	919977	919991	BraA01g001830.4.1C	CTATACTTTCTAGAA	HSFB3(HSF)/colamp-HSFB3-DAP-Seq(GSE60143)/Homer
A01	919978	919992	BraA01g001830.4.1C	TATACTTTCTAGAAT	HSF21(HSF)/col-HSF21-DAP-Seq(GSE60143)/Homer
A01	922392	922406	BraA01g001840.4.1C	TATATTCTAAAATTT	AT1G04880(ARID)/colamp-AT1G04880-DAP-Seq(GSE60143)/Homer
A01	922404	922415	BraA01g001840.4.1C	TTTTGTCGCTTA	JKD(C2H2)/col-JKD-DAP-Seq(GSE60143)/Homer
A01	922471	922485	BraA01g001840.4.1C	AATAGTATATTCGTT	AT2G20400(G2like)/colamp-AT2G20400-DAP-Seq(GSE60143)/Homer
A01	927042	927049	BraA01g001850.4.1C	AAGCGGTG	At5g18450(AP2EREBP)/col-At5g18450-DAP-Seq(GSE60143)/Homer
A01	932455	932466	BraA01g001860.4.1C	ATAAAATATCTA	At5g52660(MYBrelated)/colamp-At5g52660-DAP-Seq(GSE60143)/Homer
A01	932456	932467	BraA01g001860.4.1C	TAAAATATCTAA	AT3G10113(MYBrelated)/col-AT3G10113-DAP-Seq(GSE60143)/Homer
A01	932457	932466	BraA01g001860.4.1C	AAAATATCTA	At3g09600(MYBrelated)/colamp-At3g09600-DAP-Seq(GSE60143)/Homer
A01	932458	932465	BraA01g001860.4.1C	AAATATCT	At4g01280(MYBrelated)/colamp-At4g01280-DAP-Seq(GSE60143)/Homer
A01	932501	932515	BraA01g001860.4.1C	TTTAAGGGATCTTTT	AT2G33550(Trihelix)/colamp-AT2G33550-DAP-Seq(GSE60143)/Homer
A01	932546	932557	BraA01g001860.4.1C	TTTGCTTAATTT	AT5G60130(ABI3VP1)/col-AT5G60130-DAP-Seq(GSE60143)/Homer
A01	936881	936895	BraA01g001870.4.1C	TTTTGTTGTTTTCCT	IDD5(C2H2)/colamp-IDD5-DAP-Seq(GSE60143)/Homer
A01	936889	936900	BraA01g001870.4.1C	TTTTCCTTTTTC	OBP4(C2C2dof)/col-OBP4-DAP-Seq(GSE60143)/Homer
A01	945993	946002	BraA01g001890.4.1C	TAACTTTTTA	AT3G12130(C3H)/colamp-AT3G12130-DAP-Seq(GSE60143)/Homer
A01	946043	946057	BraA01g001890.4.1C	ACTAAAAGGACAAAA	IDD2(C2H2)/colamp-IDD2-DAP-Seq(GSE60143)/Homer
A01	946045	946056	BraA01g001890.4.1C	TAAAAGGACAAA	IDD4(C2H2)/col-IDD4-DAP-Seq(GSE60143)/Homer
A01	946046	946057	BraA01g001890.4.1C	AAAAGGACAAAA	JKD(C2H2)/col-JKD-DAP-Seq(GSE60143)/Homer
A01	946047	946056	BraA01g001890.4.1C	AAAGGACAAA	AtIDD11(C2H2)/colamp-AtIDD11-DAP-Seq(GSE60143)/Homer
A01	949544	949558	BraA01g001900.4.1C	TTTGTTATTGGTTGG	AT1G24250(Orphan)/col-AT1G24250-DAP-Seq(GSE60143)/Homer
A01	949586	949597	BraA01g001900.4.1C	TTTGTCTTCTTT	At5g66730(C2H2)/colamp-At5g66730-DAP-Seq(GSE60143)/Homer
A01	951187	951198	BraA01g001910.4.1C	GCTTCTCTCTCT	FRS9(ND)/col-FRS9-DAP-Seq(GSE60143)/Homer
A01	951189	951200	BraA01g001910.4.1C	TTCTCTCTCTTT	BPC1(BBRBPC)/colamp-BPC1-DAP-Seq(GSE60143)/Homer
A01	951214	951228	BraA01g001910.4.1C	TTGTCTCTCTCTCTC	BPC6(BBRBPC)/col-BPC6-DAP-Seq(GSE60143)/Homer
A01	951216	951230	BraA01g001910.4.1C	GTCTCTCTCTCTCTA	BPC6(BBRBPC)/col-BPC6-DAP-Seq(GSE60143)/Homer
A01	951218	951232	BraA01g001910.4.1C	CTCTCTCTCTCTATT	BPC6(BBRBPC)/col-BPC6-DAP-Seq(GSE60143)/Homer
A01	956592	956599	BraA01g001920.4.1C	TTTGAAAA	At2g41835(C2H2)/col-At2g41835-DAP-Seq(GSE60143)/Homer
A01	960069	960080	BraA01g001930.4.1C	ATATTAAGAAAA	AT5G60130(ABI3VP1)/col-AT5G60130-DAP-Seq(GSE60143)/Homer
A01	960422	960429	BraA01g001940.4.1C	AATTATTG	LMI1(HB)/colamp-LMI1-DAP-Seq(GSE60143)/Homer
A01	960434	960448	BraA01g001940.4.1C	TTGAAAATTCTAGAA	AGL95(ND)/col-AGL95-DAP-Seq(GSE60143)/Homer
A01	960435	960449	BraA01g001940.4.1C	TGAAAATTCTAGAAA	HSFA6A(HSF)/col-HSFA6A-DAP-Seq(GSE60143)/Homer
A01	960436	960447	BraA01g001940.4.1C	GAAAATTCTAGA	AT2G01818(PLATZ)/col-AT2G01818-DAP-Seq(GSE60143)/Homer
A01	960440	960454	BraA01g001940.4.1C	ATTCTAGAAAATATA	HSF21(HSF)/col-HSF21-DAP-Seq(GSE60143)/Homer
A01	960441	960455	BraA01g001940.4.1C	TTCTAGAAAATATAT	HSFB3(HSF)/colamp-HSFB3-DAP-Seq(GSE60143)/Homer
A01	960469	960476	BraA01g001940.4.1C	ATTTAATG	At1g76110(ARID)/colamp-At1g76110-DAP-Seq(GSE60143)/Homer
A01	967724	967731	BraA01g001960.4.1C	TGATGGAA	HAP3(CCAATHAP3)/col-HAP3-DAP-Seq(GSE60143)/Homer
A01	975397	975408	BraA01g001970.4.1C	TTCTTAAGAAAA	AT5G60130(ABI3VP1)/col-AT5G60130-DAP-Seq(GSE60143)/Homer
A01	975521	975532	BraA01g001970.4.1C	TATAATTAATTT	HDG1(Homeobox)/col100-HDG1-DAP-Seq(GSE60143)/Homer
A01	983614	983628	BraA01g001990.4.1C	AAACATGCAAATTAC	FUS3(ABI3VP1)/col-FUS3-DAP-Seq(GSE60143)/Homer
A01	983660	983669	BraA01g001990.4.1C	AAAAAAGTTA	BBX31(Orphan)/col-BBX31-DAP-Seq(GSE60143)/Homer
A01	983661	983672	BraA01g001990.4.1C	AAAAAGTTATTA	At4g38000(C2C2dof)/col-At4g38000-DAP-Seq(GSE60143)/Homer
A01	993203	993217	BraA01g002010.4.1C	CAGAAGAAGCTTCTT	HSF6(HSF)/col-HSF6-DAP-Seq(GSE60143)/Homer
A01	993280	993289	BraA01g002010.4.1C	AAAAAAAAAA	VRN1(ABI3VP1)/col-VRN1-DAP-Seq(GSE60143)/Homer
A01	995669	995678	BraA01g002020.4.1C	AAACAGAGAA	REF6(Zf)/Arabidopsis-REF6-ChIP-Seq(GSE106942)/Homer
A01	995767	995776	BraA01g002020.4.1C	TTTTTTTTTT	VRN1(ABI3VP1)/col-VRN1-DAP-Seq(GSE60143)/Homer
A01	995768	995777	BraA01g002020.4.1C	TTTTTTTTTT	VRN1(ABI3VP1)/col-VRN1-DAP-Seq(GSE60143)/Homer
A01	1023873	1023884	BraA01g002070.4.1C	ACAAATATCTCT	AT3G10113(MYBrelated)/col-AT3G10113-DAP-Seq(GSE60143)/Homer
A01	1023875	1023882	BraA01g002070.4.1C	AAATATCT	At4g01280(MYBrelated)/colamp-At4g01280-DAP-Seq(GSE60143)/Homer
A01	1029686	1029700	BraA01g002080.4.1C	CCTGGACCGTTCGTT	AT5G59990(C2C2COlike)/colamp-AT5G59990-DAP-Seq(GSE60143)/Homer
A01	1035620	1035631	BraA01g002090.4.1C	GATGATATTTAT	AT3G10113(MYBrelated)/col-AT3G10113-DAP-Seq(GSE60143)/Homer
A01	1035697	1035711	BraA01g002090.4.1C	TCATTTTATCTTTTA	At5g58900(MYBrelated)/colamp-At5g58900-DAP-Seq(GSE60143)/Homer
A01	1038729	1038743	BraA01g002110.4.1C	TTCTTATTTGGTAAG	ANAC062(NAC)/colamp-ANAC062-DAP-Seq(GSE60143)/Homer
A01	1038731	1038745	BraA01g002110.4.1C	CTTATTTGGTAAGAA	ANAC062(NAC)/colamp-ANAC062-DAP-Seq(GSE60143)/Homer
A01	1043263	1043272	BraA01g002120.4.1C	AAAAAAAAAA	VRN1(ABI3VP1)/col-VRN1-DAP-Seq(GSE60143)/Homer
A01	1047568	1047582	BraA01g002140.4.1C	CCAATTATGGTATGT	SVP(MADS)/col-SVP-DAP-Seq(GSE60143)/Homer
A01	1056504	1056518	BraA01g002160.4.1C	AGAATCTTTAATGTT	At1g68670(G2like)/colamp-At1g68670-DAP-Seq(GSE60143)/Homer
A01	1068680	1068689	BraA01g002180.4.1C	TTTTTACGAT	ARF16(ARF)/col-ARF16-DAP-Seq(GSE60143)/Homer
A01	1080609	1080620	BraA01g002200.4.1C	TTTTAACTTTTA	At4g38000(C2C2dof)/col-At4g38000-DAP-Seq(GSE60143)/Homer
A01	1080613	1080627	BraA01g002200.4.1C	AACTTTTATTACAAG	ANAC005(NAC)/col-ANAC005-DAP-Seq(GSE60143)/Homer
A01	1080621	1080635	BraA01g002200.4.1C	TTACAAGATATTTTC	LCL1(MYBrelated)/colamp-LCL1-DAP-Seq(GSE60143)/Homer
A01	1080624	1080635	BraA01g002200.4.1C	CAAGATATTTTC	AT3G10113(MYBrelated)/col-AT3G10113-DAP-Seq(GSE60143)/Homer
A01	1080625	1080636	BraA01g002200.4.1C	AAGATATTTTCG	AT2G28920(ND)/col-AT2G28920-DAP-Seq(GSE60143)/Homer
A01	1080626	1080633	BraA01g002200.4.1C	AGATATTT	At4g01280(MYBrelated)/colamp-At4g01280-DAP-Seq(GSE60143)/Homer
A01	1112375	1112389	BraA01g002280.4.1C	TTTTGTTCTTTTCAT	IDD5(C2H2)/colamp-IDD5-DAP-Seq(GSE60143)/Homer
A01	1115717	1115726	BraA01g002290.4.1C	ATATTAGGTA	MYB27(MYB)/colamp-MYB27-DAP-Seq(GSE60143)/Homer
A01	1115886	1115900	BraA01g002290.4.1C	ATTCTTATTTTAGAA	AGL15(MADS)/col-AGL15-DAP-Seq(GSE60143)/Homer
A01	1115887	1115901	BraA01g002290.4.1C	TTCTTATTTTAGAAT	AGL6(MADS)/col-AGL6-DAP-Seq(GSE60143)/Homer
A01	1121061	1121070	BraA01g002300.4.1C	TACCTAATAA	MYB27(MYB)/colamp-MYB27-DAP-Seq(GSE60143)/Homer
A01	1121123	1121134	BraA01g002300.4.1C	AAAAAGTAATGT	At4g38000(C2C2dof)/col-At4g38000-DAP-Seq(GSE60143)/Homer
A01	1121141	1121150	BraA01g002300.4.1C	GAAAAAGTTG	AT3G12130(C3H)/colamp-AT3G12130-DAP-Seq(GSE60143)/Homer
A01	1129879	1129893	BraA01g002320.4.1C	AATACTTATCTATTA	At5g58900(MYBrelated)/colamp-At5g58900-DAP-Seq(GSE60143)/Homer
A01	1133523	1133534	BraA01g002330.4.1C	AAAAAAGGAAAT	OBP4(C2C2dof)/col-OBP4-DAP-Seq(GSE60143)/Homer
A01	1133547	1133554	BraA01g002330.4.1C	AAAAAGTG	At1g64620(C2C2dof)/colamp-At1g64620-DAP-Seq(GSE60143)/Homer
A01	1133553	1133567	BraA01g002330.4.1C	TGTAACGGCTATATT	MYB3R5(MYB)/col-MYB3R5-DAP-Seq(GSE60143)/Homer
A01	1133555	1133566	BraA01g002330.4.1C	TAACGGCTATAT	MYB3R4(MYB)/col-MYB3R4-DAP-Seq(GSE60143)/Homer
A01	1143671	1143685	BraA01g002340.4.1C	TTCATTTCAAATTTA	AT2G31460(REMB3)/col-AT2G31460-DAP-Seq(GSE60143)/Homer
A01	1143680	1143691	BraA01g002340.4.1C	AATTTACTTTTT	At4g38000(C2C2dof)/col-At4g38000-DAP-Seq(GSE60143)/Homer
A01	1143681	1143692	BraA01g002340.4.1C	ATTTACTTTTTC	OBP4(C2C2dof)/col-OBP4-DAP-Seq(GSE60143)/Homer
A01	1143683	1143692	BraA01g002340.4.1C	TTACTTTTTC	At3g45610(C2C2dof)/col-At3g45610-DAP-Seq(GSE60143)/Homer
A01	1143759	1143766	BraA01g002340.4.1C	TTTTCAAA	At2g41835(C2H2)/col-At2g41835-DAP-Seq(GSE60143)/Homer
A01	1147683	1147694	BraA01g002350.4.1C	TTTTGTCTGTTT	JKD(C2H2)/col-JKD-DAP-Seq(GSE60143)/Homer
A01	1149838	1149849	BraA01g002360.4.1C	TTTTCTTAGAAA	AT5G60130(ABI3VP1)/col-AT5G60130-DAP-Seq(GSE60143)/Homer
A01	1153387	1153396	BraA01g002370.4.1C	CCAAAAATAG	TAGL1(MADS)/Tomato-TAGL1-ChIP-Seq(GSE116581)/Homer
A01	1153409	1153423	BraA01g002370.4.1C	AAAATAATAACAAAA	IDD5(C2H2)/colamp-IDD5-DAP-Seq(GSE60143)/Homer
A01	1158554	1158561	BraA01g002390.4.1C	CAATAATT	ATHB13(Homeobox)/col-ATHB13-DAP-Seq(GSE60143)/Homer
A01	1158638	1158645	BraA01g002390.4.1C	TTTTCAAA	At2g41835(C2H2)/col-At2g41835-DAP-Seq(GSE60143)/Homer
A01	1158646	1158660	BraA01g002390.4.1C	AACTTGTATAACAAG	ANAC004(NAC)/colamp-ANAC004-DAP-Seq(GSE60143)/Homer
A01	1158648	1158662	BraA01g002390.4.1C	CTTGTATAACAAGAA	ANAC013(NAC)/col-ANAC013-DAP-Seq(GSE60143)/Homer
A01	1158711	1158722	BraA01g002390.4.1C	GAAGAGAGAGAG	BPC1(BBRBPC)/colamp-BPC1-DAP-Seq(GSE60143)/Homer
A01	1158712	1158726	BraA01g002390.4.1C	AAGAGAGAGAGAGAA	BPC6(BBRBPC)/col-BPC6-DAP-Seq(GSE60143)/Homer
A01	1158713	1158724	BraA01g002390.4.1C	AGAGAGAGAGAG	FRS9(ND)/col-FRS9-DAP-Seq(GSE60143)/Homer
A01	1158714	1158728	BraA01g002390.4.1C	GAGAGAGAGAGAAAA	BPC6(BBRBPC)/col-BPC6-DAP-Seq(GSE60143)/Homer
A01	1158715	1158726	BraA01g002390.4.1C	AGAGAGAGAGAA	FRS9(ND)/col-FRS9-DAP-Seq(GSE60143)/Homer
A01	1158716	1158730	BraA01g002390.4.1C	GAGAGAGAGAAAATG	BPC6(BBRBPC)/col-BPC6-DAP-Seq(GSE60143)/Homer
A01	1158717	1158728	BraA01g002390.4.1C	AGAGAGAGAAAA	FRS9(ND)/col-FRS9-DAP-Seq(GSE60143)/Homer
A01	1164393	1164400	BraA01g002400.4.1C	AAATATCT	At4g01280(MYBrelated)/colamp-At4g01280-DAP-Seq(GSE60143)/Homer
A01	1168444	1168453	BraA01g002410.4.1C	AAAAAAAAAA	VRN1(ABI3VP1)/col-VRN1-DAP-Seq(GSE60143)/Homer
A01	1168448	1168457	BraA01g002410.4.1C	AAAAAAGTTA	BBX31(Orphan)/col-BBX31-DAP-Seq(GSE60143)/Homer
A01	1168449	1168460	BraA01g002410.4.1C	AAAAAGTTATAA	At4g38000(C2C2dof)/col-At4g38000-DAP-Seq(GSE60143)/Homer
A01	1174765	1174779	BraA01g002430.4.1C	ACAATTATGGAAAAT	SVP(MADS)/col-SVP-DAP-Seq(GSE60143)/Homer
A01	1175935	1175942	BraA01g002420.4.1C	TTCCATCA	HAP3(CCAATHAP3)/col-HAP3-DAP-Seq(GSE60143)/Homer
A01	1180870	1180881	BraA01g002440.4.1C	TAATAATATCTA	At5g52660(MYBrelated)/colamp-At5g52660-DAP-Seq(GSE60143)/Homer
A01	1195210	1195224	BraA01g002450.4.1C	CCAGATAAAAACTAC	At5g22890(C2H2)/col-At5g22890-DAP-Seq(GSE60143)/Homer
A01	1195235	1195249	BraA01g002450.4.1C	TCAGACACGACAAAA	IDD2(C2H2)/colamp-IDD2-DAP-Seq(GSE60143)/Homer
A01	1195238	1195249	BraA01g002450.4.1C	GACACGACAAAA	JKD(C2H2)/col-JKD-DAP-Seq(GSE60143)/Homer
A01	1195279	1195293	BraA01g002450.4.1C	TACAAAACTACAAAA	At1g14580(C2H2)/colamp-At1g14580-DAP-Seq(GSE60143)/Homer
A01	1201797	1201811	BraA01g002460.4.1C	CAAAAGATAAAATAA	At5g58900(MYBrelated)/colamp-At5g58900-DAP-Seq(GSE60143)/Homer
A01	1214843	1214854	BraA01g002470.4.1C	AATGATATTTAC	AT3G10113(MYBrelated)/col-AT3G10113-DAP-Seq(GSE60143)/Homer
A01	1214896	1214907	BraA01g002470.4.1C	TAAGAACTTTTT	At4g38000(C2C2dof)/col-At4g38000-DAP-Seq(GSE60143)/Homer
A01	1215007	1215021	BraA01g002470.4.1C	AGAATCTTCAAAAGC	At1g68670(G2like)/colamp-At1g68670-DAP-Seq(GSE60143)/Homer
A01	1222607	1222616	BraA01g002480.4.1C	ATCCGATCTG	GATA19(C2C2gata)/colamp-GATA19-DAP-Seq(GSE60143)/Homer
A01	1222656	1222667	BraA01g002480.4.1C	TTTCGAAGAAAA	AT5G60130(ABI3VP1)/col-AT5G60130-DAP-Seq(GSE60143)/Homer
A01	1224153	1224164	BraA01g002490.4.1C	TCCAATCATTAC	HAT1(Homeobox)/col-HAT1-DAP-Seq(GSE60143)/Homer
A01	1224154	1224165	BraA01g002490.4.1C	CCAATCATTACT	HAT1(Homeobox)/col-HAT1-DAP-Seq(GSE60143)/Homer
A01	1224155	1224162	BraA01g002490.4.1C	CAATCATT	ATHB5(HB)/colamp-ATHB5-DAP-Seq(GSE60143)/Homer
A01	1224241	1224252	BraA01g002490.4.1C	TTTGTCTTCTTG	At5g66730(C2H2)/colamp-At5g66730-DAP-Seq(GSE60143)/Homer
A01	1232407	1232416	BraA01g002510.4.1C	TTTTTTTTTT	VRN1(ABI3VP1)/col-VRN1-DAP-Seq(GSE60143)/Homer
A01	1232414	1232425	BraA01g002510.4.1C	TTTGCTTAAGAT	AT5G60130(ABI3VP1)/col-AT5G60130-DAP-Seq(GSE60143)/Homer
A01	1245356	1245370	BraA01g002540.4.1C	CTGTAATGAAATGAA	AT2G31460(REMB3)/col-AT2G31460-DAP-Seq(GSE60143)/Homer
A01	1245369	1245378	BraA01g002540.4.1C	AAAAAAAAAA	VRN1(ABI3VP1)/col-VRN1-DAP-Seq(GSE60143)/Homer
A01	1245370	1245379	BraA01g002540.4.1C	AAAAAAAAAA	VRN1(ABI3VP1)/col-VRN1-DAP-Seq(GSE60143)/Homer
A01	1245371	1245380	BraA01g002540.4.1C	AAAAAAAAAA	VRN1(ABI3VP1)/col-VRN1-DAP-Seq(GSE60143)/Homer
A01	1262481	1262495	BraA01g002560.4.1C	ATAATTTATAGTATA	AT1G04880(ARID)/colamp-AT1G04880-DAP-Seq(GSE60143)/Homer
A01	1262544	1262551	BraA01g002560.4.1C	TTTGAAAA	At2g41835(C2H2)/col-At2g41835-DAP-Seq(GSE60143)/Homer
A01	1275299	1275313	BraA01g002580.4.1C	TGATTGTACGGAGGA	SPL14(SBP)/col-SPL14-DAP-Seq(GSE60143)/Homer
A01	1275380	1275387	BraA01g002580.4.1C	AATGATTG	ATHB5(HB)/colamp-ATHB5-DAP-Seq(GSE60143)/Homer
A01	1275396	1275405	BraA01g002580.4.1C	AAAAAAAAAA	VRN1(ABI3VP1)/col-VRN1-DAP-Seq(GSE60143)/Homer
A01	1275397	1275406	BraA01g002580.4.1C	AAAAAAAAAA	VRN1(ABI3VP1)/col-VRN1-DAP-Seq(GSE60143)/Homer
A01	1275398	1275407	BraA01g002580.4.1C	AAAAAAAAAA	VRN1(ABI3VP1)/col-VRN1-DAP-Seq(GSE60143)/Homer
A01	1275399	1275408	BraA01g002580.4.1C	AAAAAAAAAA	VRN1(ABI3VP1)/col-VRN1-DAP-Seq(GSE60143)/Homer
A01	1275400	1275409	BraA01g002580.4.1C	AAAAAAAAAA	VRN1(ABI3VP1)/col-VRN1-DAP-Seq(GSE60143)/Homer
A01	1275401	1275410	BraA01g002580.4.1C	AAAAAAAAAA	VRN1(ABI3VP1)/col-VRN1-DAP-Seq(GSE60143)/Homer
A01	1275402	1275411	BraA01g002580.4.1C	AAAAAAAAAA	VRN1(ABI3VP1)/col-VRN1-DAP-Seq(GSE60143)/Homer
A01	1275403	1275412	BraA01g002580.4.1C	AAAAAAAAAA	VRN1(ABI3VP1)/col-VRN1-DAP-Seq(GSE60143)/Homer
A01	1275404	1275413	BraA01g002580.4.1C	AAAAAAAAAA	VRN1(ABI3VP1)/col-VRN1-DAP-Seq(GSE60143)/Homer
A01	1275405	1275414	BraA01g002580.4.1C	AAAAAAAAAA	VRN1(ABI3VP1)/col-VRN1-DAP-Seq(GSE60143)/Homer
A01	1275406	1275415	BraA01g002580.4.1C	AAAAAAAAAA	VRN1(ABI3VP1)/col-VRN1-DAP-Seq(GSE60143)/Homer
A01	1275410	1275424	BraA01g002580.4.1C	AAAAAAGATATTTTA	LCL1(MYBrelated)/colamp-LCL1-DAP-Seq(GSE60143)/Homer
A01	1275413	1275424	BraA01g002580.4.1C	AAAGATATTTTA	AT3G10113(MYBrelated)/col-AT3G10113-DAP-Seq(GSE60143)/Homer
A01	1275414	1275425	BraA01g002580.4.1C	AAGATATTTTAT	AT2G28920(ND)/col-AT2G28920-DAP-Seq(GSE60143)/Homer
A01	1275415	1275422	BraA01g002580.4.1C	AGATATTT	At4g01280(MYBrelated)/colamp-At4g01280-DAP-Seq(GSE60143)/Homer
A01	1275426	1275437	BraA01g002580.4.1C	TTGAAGTCAACT	WRKY22(WRKY)/colamp-WRKY22-DAP-Seq(GSE60143)/Homer
A01	1275844	1275853	BraA01g002570.4.1C	CCTTTTTTGG	SEP3(MADS)/Arabidoposis-Flower-Sep3-ChIP-Seq/Homer
A01	1275853	1275867	BraA01g002570.4.1C	GAAACGTCGTCGTTT	Unknown2/Arabidopsis-Promoters/Homer
A01	1275854	1275868	BraA01g002570.4.1C	AAACGTCGTCGTTTA	Unknown2/Arabidopsis-Promoters/Homer
A01	1275945	1275959	BraA01g002570.4.1C	TTTACAGAAGATTCA	At1g68670(G2like)/colamp-At1g68670-DAP-Seq(GSE60143)/Homer
A01	1275953	1275967	BraA01g002570.4.1C	AGATTCAGATCCAAT	GATA1(C2C2gata)/colamp-GATA1-DAP-Seq(GSE60143)/Homer
A01	1282936	1282945	BraA01g002600.4.1C	GATGATGATG	ZML2(C2C2gata)/col-ZML2-DAP-Seq(GSE60143)/Homer
A01	1298513	1298520	BraA01g002630.4.1C	TTTGAAAA	At2g41835(C2H2)/col-At2g41835-DAP-Seq(GSE60143)/Homer
A01	1298560	1298571	BraA01g002630.4.1C	GAAACAGACAAA	At5g66730(C2H2)/colamp-At5g66730-DAP-Seq(GSE60143)/Homer
A01	1298612	1298626	BraA01g002630.4.1C	ATCGAATGGTCGTGA	AT5G59990(C2C2COlike)/colamp-AT5G59990-DAP-Seq(GSE60143)/Homer
A01	1299378	1299392	BraA01g002620.4.1C	TTTTGTTTTTTTCTT	IDD5(C2H2)/colamp-IDD5-DAP-Seq(GSE60143)/Homer
A01	1299379	1299390	BraA01g002620.4.1C	TTTGTTTTTTTC	IDD4(C2H2)/col-IDD4-DAP-Seq(GSE60143)/Homer
A01	1299395	1299409	BraA01g002620.4.1C	TTACAGAACATTCTT	HSF6(HSF)/col-HSF6-DAP-Seq(GSE60143)/Homer
A01	1302187	1302201	BraA01g002640.4.1C	CTGAATCTAATATTC	At1g13300(G2like)/col-At1g13300-DAP-Seq(GSE60143)/Homer
A01	1302189	1302203	BraA01g002640.4.1C	GAATCTAATATTCTT	At1g13300(G2like)/col-At1g13300-DAP-Seq(GSE60143)/Homer
A01	1302193	1302204	BraA01g002640.4.1C	CTAATATTCTTT	AT2G40260(G2like)/colamp-AT2G40260-DAP-Seq(GSE60143)/Homer
A01	1302196	1302210	BraA01g002640.4.1C	ATATTCTTTGAACTT	EIN3(EIL)/col-EIN3-DAP-Seq(GSE60143)/Homer
A01	1302273	1302287	BraA01g002640.4.1C	TTTTAGTCAACAAAA	WRKY45(WRKY)/col-WRKY45-DAP-Seq(GSE60143)/Homer
A01	1302282	1302293	BraA01g002640.4.1C	ACAAAATATCTT	At5g52660(MYBrelated)/colamp-At5g52660-DAP-Seq(GSE60143)/Homer
A01	1302283	1302294	BraA01g002640.4.1C	CAAAATATCTTT	AT3G10113(MYBrelated)/col-AT3G10113-DAP-Seq(GSE60143)/Homer
A01	1302284	1302293	BraA01g002640.4.1C	AAAATATCTT	At3g09600(MYBrelated)/colamp-At3g09600-DAP-Seq(GSE60143)/Homer
A01	1302285	1302292	BraA01g002640.4.1C	AAATATCT	At4g01280(MYBrelated)/colamp-At4g01280-DAP-Seq(GSE60143)/Homer
A01	1302305	1302316	BraA01g002640.4.1C	TTAGAATATTTT	AT2G40260(G2like)/colamp-AT2G40260-DAP-Seq(GSE60143)/Homer
A01	1320134	1320148	BraA01g002660.4.1C	GACAAGAAAACAAAA	IDD5(C2H2)/colamp-IDD5-DAP-Seq(GSE60143)/Homer
A01	1320160	1320169	BraA01g002660.4.1C	AAAAAAAAAA	VRN1(ABI3VP1)/col-VRN1-DAP-Seq(GSE60143)/Homer
A01	1324686	1324700	BraA01g002670.4.1C	AATGAATGGTTGAAA	AT5G59990(C2C2COlike)/colamp-AT5G59990-DAP-Seq(GSE60143)/Homer
A01	1327712	1327723	BraA01g002680.4.1C	CAAACATTCTTT	AT2G40260(G2like)/colamp-AT2G40260-DAP-Seq(GSE60143)/Homer
A01	1327714	1327723	BraA01g002680.4.1C	AACATTCTTT	AT2G38300(G2like)/col-AT2G38300-DAP-Seq(GSE60143)/Homer
A01	1327721	1327728	BraA01g002680.4.1C	TTTGAAAA	At2g41835(C2H2)/col-At2g41835-DAP-Seq(GSE60143)/Homer
A01	1327742	1327751	BraA01g002680.4.1C	GCCTCTGTTT	REF6(Zf)/Arabidopsis-REF6-ChIP-Seq(GSE106942)/Homer
A01	1327755	1327769	BraA01g002680.4.1C	TTTTGTTGTTTTGTG	IDD5(C2H2)/colamp-IDD5-DAP-Seq(GSE60143)/Homer
A01	1330562	1330573	BraA01g002690.4.1C	AATGGATAAAAT	At1g19000(MYBrelated)/colamp-At1g19000-DAP-Seq(GSE60143)/Homer
A01	1330581	1330590	BraA01g002690.4.1C	AAAAAAAAAA	VRN1(ABI3VP1)/col-VRN1-DAP-Seq(GSE60143)/Homer
A01	1335662	1335676	BraA01g002700.4.1C	GAGAACCTTCTAGAG	AGL95(ND)/col-AGL95-DAP-Seq(GSE60143)/Homer
A01	1335663	1335677	BraA01g002700.4.1C	AGAACCTTCTAGAGC	HSFA6A(HSF)/col-HSFA6A-DAP-Seq(GSE60143)/Homer
A01	1335664	1335675	BraA01g002700.4.1C	GAACCTTCTAGA	AT2G01818(PLATZ)/col-AT2G01818-DAP-Seq(GSE60143)/Homer
A01	1338039	1338050	BraA01g002720.4.1C	CTTTCTCTTTCT	FRS9(ND)/col-FRS9-DAP-Seq(GSE60143)/Homer
A01	1338045	1338056	BraA01g002720.4.1C	CTTTCTCTCTTT	FRS9(ND)/col-FRS9-DAP-Seq(GSE60143)/Homer
A01	1342405	1342419	BraA01g002730.4.1C	GTGTCAGATTATAAA	AtGRF6(GRF)/col-AtGRF6-DAP-Seq(GSE60143)/Homer
A01	1344523	1344532	BraA01g002740.4.1C	CATCATCATC	ZML2(C2C2gata)/col-ZML2-DAP-Seq(GSE60143)/Homer
A01	1344602	1344616	BraA01g002740.4.1C	AGCTTAAAAAAGAAG	ANAC075(NAC)/col-ANAC075-DAP-Seq(GSE60143)/Homer
A01	1344603	1344617	BraA01g002740.4.1C	GCTTAAAAAAGAAGA	VND6(NAC)/col-VND6-DAP-Seq(GSE60143)/Homer
A01	1344604	1344618	BraA01g002740.4.1C	CTTAAAAAAGAAGAA	ANAC062(NAC)/colamp-ANAC062-DAP-Seq(GSE60143)/Homer
A01	1369226	1369237	BraA01g002760.4.1C	TTGTACCTACCA	MYB40(MYB)/col-MYB40-DAP-Seq(GSE60143)/Homer
A01	1369302	1369316	BraA01g002760.4.1C	TATTGACTTTTGGGG	WRKY50(WRKY)/col-WRKY50-DAP-Seq(GSE60143)/Homer
A01	1372925	1372939	BraA01g002770.4.1C	AATAAAATATATTTT	AT1G04880(ARID)/colamp-AT1G04880-DAP-Seq(GSE60143)/Homer
A01	1372928	1372942	BraA01g002770.4.1C	AAAATATATTTTAAA	AT1G04880(ARID)/colamp-AT1G04880-DAP-Seq(GSE60143)/Homer
A01	1373047	1373058	BraA01g002780.4.1C	TATTTAAGAAAA	AT5G60130(ABI3VP1)/col-AT5G60130-DAP-Seq(GSE60143)/Homer
A01	1373054	1373063	BraA01g002780.4.1C	GAAAAAGTTA	AT3G12130(C3H)/colamp-AT3G12130-DAP-Seq(GSE60143)/Homer
A01	1373055	1373066	BraA01g002780.4.1C	AAAAAGTTAGTA	At4g38000(C2C2dof)/col-At4g38000-DAP-Seq(GSE60143)/Homer
A01	1381912	1381926	BraA01g002800.4.1C	AATAGAGAGAGAGAG	BPC6(BBRBPC)/col-BPC6-DAP-Seq(GSE60143)/Homer
A01	1381914	1381928	BraA01g002800.4.1C	TAGAGAGAGAGAGAG	BPC6(BBRBPC)/col-BPC6-DAP-Seq(GSE60143)/Homer
A01	1381915	1381926	BraA01g002800.4.1C	AGAGAGAGAGAG	FRS9(ND)/col-FRS9-DAP-Seq(GSE60143)/Homer
A01	1381916	1381930	BraA01g002800.4.1C	GAGAGAGAGAGAGAG	BPC6(BBRBPC)/col-BPC6-DAP-Seq(GSE60143)/Homer
A01	1381917	1381928	BraA01g002800.4.1C	AGAGAGAGAGAG	FRS9(ND)/col-FRS9-DAP-Seq(GSE60143)/Homer
A01	1381918	1381932	BraA01g002800.4.1C	GAGAGAGAGAGAGTA	BPC6(BBRBPC)/col-BPC6-DAP-Seq(GSE60143)/Homer
A01	1381919	1381930	BraA01g002800.4.1C	AGAGAGAGAGAG	FRS9(ND)/col-FRS9-DAP-Seq(GSE60143)/Homer
A01	1381921	1381932	BraA01g002800.4.1C	AGAGAGAGAGTA	FRS9(ND)/col-FRS9-DAP-Seq(GSE60143)/Homer
A01	1391967	1391974	BraA01g002820.4.1C	TTTGAAAA	At2g41835(C2H2)/col-At2g41835-DAP-Seq(GSE60143)/Homer
A01	1392000	1392014	BraA01g002820.4.1C	AGAAAAATTACAAAA	IDD5(C2H2)/colamp-IDD5-DAP-Seq(GSE60143)/Homer
A01	1392024	1392031	BraA01g002820.4.1C	TTTGAAAA	At2g41835(C2H2)/col-At2g41835-DAP-Seq(GSE60143)/Homer
A01	1395691	1395698	BraA01g002830.4.1C	CATTAAAT	At1g76110(ARID)/colamp-At1g76110-DAP-Seq(GSE60143)/Homer
A01	1395731	1395740	BraA01g002830.4.1C	TTTTTTTTTT	VRN1(ABI3VP1)/col-VRN1-DAP-Seq(GSE60143)/Homer
A01	1395760	1395769	BraA01g002830.4.1C	AAAACCAGAA	AT1G76870(Trihelix)/col-AT1G76870-DAP-Seq(GSE60143)/Homer
A01	1421039	1421053	BraA01g002890.4.1C	GTCATTTCCTCTAAT	AT2G31460(REMB3)/col-AT2G31460-DAP-Seq(GSE60143)/Homer
A01	1421782	1421791	BraA01g002880.4.1C	TCGCCGGAGA	AT3G58630(Trihelix)/col-AT3G58630-DAP-Seq(GSE60143)/Homer
A01	1421822	1421831	BraA01g002880.4.1C	GATGATGGTG	ZML2(C2C2gata)/col-ZML2-DAP-Seq(GSE60143)/Homer
A01	1424486	1424500	BraA01g002900.4.1C	CGACACGTGGGCACT	ABF2(bZIP)/col-ABF2-DAP-Seq(GSE60143)/Homer
A01	1424487	1424501	BraA01g002900.4.1C	GACACGTGGGCACTC	bZIP48(bZIP)/colamp-bZIP48-DAP-Seq(GSE60143)/Homer
A01	1429942	1429956	BraA01g002910.4.1C	TGTCTATATTTGGAA	AGL25(MADS)/colamp-AGL25-DAP-Seq(GSE60143)/Homer
A01	1432205	1432219	BraA01g002920.4.1C	TTACAACACGTGTAA	GT3a(Trihelix)/col-GT3a-DAP-Seq(GSE60143)/Homer
A01	1436378	1436385	BraA01g002930.4.1C	CACTTTTT	At1g64620(C2C2dof)/colamp-At1g64620-DAP-Seq(GSE60143)/Homer
A01	1439033	1439044	BraA01g002940.4.1C	TTACTACTTTTT	At4g38000(C2C2dof)/col-At4g38000-DAP-Seq(GSE60143)/Homer
A01	1455645	1455659	BraA01g002980.4.1C	TTGTAAGATATTTTC	LCL1(MYBrelated)/colamp-LCL1-DAP-Seq(GSE60143)/Homer
A01	1455648	1455659	BraA01g002980.4.1C	TAAGATATTTTC	AT3G10113(MYBrelated)/col-AT3G10113-DAP-Seq(GSE60143)/Homer
A01	1455649	1455660	BraA01g002980.4.1C	AAGATATTTTCT	AT2G28920(ND)/col-AT2G28920-DAP-Seq(GSE60143)/Homer
A01	1455650	1455657	BraA01g002980.4.1C	AGATATTT	At4g01280(MYBrelated)/colamp-At4g01280-DAP-Seq(GSE60143)/Homer
A01	1455805	1455816	BraA01g002980.4.1C	AATTCACTTTTT	DAG2(C2C2dof)/col-DAG2-DAP-Seq(GSE60143)/Homer
A01	1455806	1455817	BraA01g002980.4.1C	ATTCACTTTTTC	OBP4(C2C2dof)/col-OBP4-DAP-Seq(GSE60143)/Homer
A01	1455808	1455817	BraA01g002980.4.1C	TCACTTTTTC	AT3G12130(C3H)/colamp-AT3G12130-DAP-Seq(GSE60143)/Homer
A01	1455809	1455816	BraA01g002980.4.1C	CACTTTTT	At1g64620(C2C2dof)/colamp-At1g64620-DAP-Seq(GSE60143)/Homer
A01	1455813	1455824	BraA01g002980.4.1C	TTTTCTTAAATA	AT5G60130(ABI3VP1)/col-AT5G60130-DAP-Seq(GSE60143)/Homer
A01	1459694	1459703	BraA01g002990.4.1C	TTTTTTTTTT	VRN1(ABI3VP1)/col-VRN1-DAP-Seq(GSE60143)/Homer
A01	1459695	1459704	BraA01g002990.4.1C	TTTTTTTTTT	VRN1(ABI3VP1)/col-VRN1-DAP-Seq(GSE60143)/Homer
A01	1463257	1463266	BraA01g003010.4.1C	TGATTGATTG	WUS1(Homeobox)/colamp-WUS1-DAP-Seq(GSE60143)/Homer
A01	1463299	1463308	BraA01g003010.4.1C	TTTTTTTTTT	VRN1(ABI3VP1)/col-VRN1-DAP-Seq(GSE60143)/Homer
A01	1465307	1465318	BraA01g003020.4.1C	ATTGATATTTAT	AT3G10113(MYBrelated)/col-AT3G10113-DAP-Seq(GSE60143)/Homer
A01	1465308	1465319	BraA01g003020.4.1C	TTGATATTTATT	AT2G28920(ND)/col-AT2G28920-DAP-Seq(GSE60143)/Homer
A01	1465345	1465354	BraA01g003020.4.1C	AATTTACGAT	ARF16(ARF)/col-ARF16-DAP-Seq(GSE60143)/Homer
A01	1465396	1465405	BraA01g003020.4.1C	CAACTTTTTG	AT3G12130(C3H)/colamp-AT3G12130-DAP-Seq(GSE60143)/Homer
A01	1474235	1474249	BraA01g003030.4.1C	CTTTGTTTTTTACTT	IDD5(C2H2)/colamp-IDD5-DAP-Seq(GSE60143)/Homer
A01	1477711	1477722	BraA01g003040.4.1C	TATGATATTTTG	AT3G10113(MYBrelated)/col-AT3G10113-DAP-Seq(GSE60143)/Homer
A01	1477712	1477721	BraA01g003040.4.1C	ATGATATTTT	At3g09600(MYBrelated)/colamp-At3g09600-DAP-Seq(GSE60143)/Homer
A01	1477754	1477768	BraA01g003040.4.1C	AGTAAAATAACAAAA	IDD5(C2H2)/colamp-IDD5-DAP-Seq(GSE60143)/Homer
A01	1477784	1477795	BraA01g003040.4.1C	TATGATATTTTG	AT3G10113(MYBrelated)/col-AT3G10113-DAP-Seq(GSE60143)/Homer
A01	1477785	1477794	BraA01g003040.4.1C	ATGATATTTT	At3g09600(MYBrelated)/colamp-At3g09600-DAP-Seq(GSE60143)/Homer
A01	1477791	1477805	BraA01g003040.4.1C	TTTTGGCGTTTTGTA	IDD5(C2H2)/colamp-IDD5-DAP-Seq(GSE60143)/Homer
A01	1477858	1477869	BraA01g003040.4.1C	TTTATTTAATGA	HDG1(Homeobox)/col100-HDG1-DAP-Seq(GSE60143)/Homer
A01	1477861	1477868	BraA01g003040.4.1C	ATTTAATG	At1g76110(ARID)/colamp-At1g76110-DAP-Seq(GSE60143)/Homer
A01	1477889	1477903	BraA01g003040.4.1C	AGTAAAATAACAAAA	IDD5(C2H2)/colamp-IDD5-DAP-Seq(GSE60143)/Homer
A01	1487948	1487959	BraA01g003050.4.1C	GCATTAAATAAC	HDG1(Homeobox)/col100-HDG1-DAP-Seq(GSE60143)/Homer
A01	1487949	1487956	BraA01g003050.4.1C	CATTAAAT	At1g76110(ARID)/colamp-At1g76110-DAP-Seq(GSE60143)/Homer
A01	1493815	1493829	BraA01g003070.4.1C	TCAAATATTACCTGA	At5g22890(C2H2)/col-At5g22890-DAP-Seq(GSE60143)/Homer
A01	1493829	1493840	BraA01g003070.4.1C	AAGGTGGCGGCG	RAP212(AP2EREBP)/col-RAP212-DAP-Seq(GSE60143)/Homer
A01	1493830	1493841	BraA01g003070.4.1C	AGGTGGCGGCGG	ERF4(AP2EREBP)/colamp-ERF4-DAP-Seq(GSE60143)/Homer
A01	1493832	1493841	BraA01g003070.4.1C	GTGGCGGCGG	AT4G18450(AP2EREBP)/col-AT4G18450-DAP-Seq(GSE60143)/Homer
A01	1493833	1493840	BraA01g003070.4.1C	TGGCGGCG	CRF4(AP2EREBP)/colamp-CRF4-DAP-Seq(GSE60143)/Homer
A01	1493834	1493841	BraA01g003070.4.1C	GGCGGCGG	AT1G28160(AP2EREBP)/colamp-AT1G28160-DAP-Seq(GSE60143)/Homer
A01	1493863	1493870	BraA01g003070.4.1C	CATTAAAT	At1g76110(ARID)/colamp-At1g76110-DAP-Seq(GSE60143)/Homer
A01	1493878	1493885	BraA01g003070.4.1C	TAAACCCT	TRP2(MYBrelated)/colamp-TRP2-DAP-Seq(GSE60143)/Homer
A01	1493950	1493964	BraA01g003070.4.1C	AGAAGATGAAGAGAC	RKD2(RWPRK)/colamp-RKD2-DAP-Seq(GSE60143)/Homer
A01	1494764	1494773	BraA01g003060.4.1C	CCGATCGGAT	GATA19(C2C2gata)/colamp-GATA19-DAP-Seq(GSE60143)/Homer
A01	1502275	1502289	BraA01g003090.4.1C	TACCCAAAATAACCA	MYB44(MYB)/colamp-MYB44-DAP-Seq(GSE60143)/Homer
A01	1504392	1504406	BraA01g003100.4.1C	TAACATGCAAAAGCA	FUS3(ABI3VP1)/col-FUS3-DAP-Seq(GSE60143)/Homer
A01	1517203	1517210	BraA01g003120.4.1C	TTTTCAAA	At2g41835(C2H2)/col-At2g41835-DAP-Seq(GSE60143)/Homer
A01	1520122	1520133	BraA01g003130.4.1C	TTCCCTCTCTCT	FRS9(ND)/col-FRS9-DAP-Seq(GSE60143)/Homer
A01	1520124	1520138	BraA01g003130.4.1C	CCCTCTCTCTCTCTT	BPC6(BBRBPC)/col-BPC6-DAP-Seq(GSE60143)/Homer
A01	1520126	1520137	BraA01g003130.4.1C	CTCTCTCTCTCT	FRS9(ND)/col-FRS9-DAP-Seq(GSE60143)/Homer
A01	1520128	1520139	BraA01g003130.4.1C	CTCTCTCTCTTC	BPC1(BBRBPC)/colamp-BPC1-DAP-Seq(GSE60143)/Homer
A01	1524352	1524363	BraA01g003150.4.1C	AATAAAGTTAAA	OBP4(C2C2dof)/col-OBP4-DAP-Seq(GSE60143)/Homer
A01	1524360	1524367	BraA01g003150.4.1C	TAAACCCT	TRP2(MYBrelated)/colamp-TRP2-DAP-Seq(GSE60143)/Homer
A01	1527095	1527104	BraA01g003160.4.1C	AAAAAAAAAA	VRN1(ABI3VP1)/col-VRN1-DAP-Seq(GSE60143)/Homer
A01	1527096	1527105	BraA01g003160.4.1C	AAAAAAAAAA	VRN1(ABI3VP1)/col-VRN1-DAP-Seq(GSE60143)/Homer
A01	1527097	1527106	BraA01g003160.4.1C	AAAAAAAAAA	VRN1(ABI3VP1)/col-VRN1-DAP-Seq(GSE60143)/Homer
A01	1527098	1527107	BraA01g003160.4.1C	AAAAAAAAAA	VRN1(ABI3VP1)/col-VRN1-DAP-Seq(GSE60143)/Homer
A01	1527099	1527108	BraA01g003160.4.1C	AAAAAAAAAA	VRN1(ABI3VP1)/col-VRN1-DAP-Seq(GSE60143)/Homer
A01	1527146	1527160	BraA01g003160.4.1C	AAAAAACAAACAAAA	IDD5(C2H2)/colamp-IDD5-DAP-Seq(GSE60143)/Homer
A01	1527219	1527228	BraA01g003160.4.1C	AAAAAAAAAA	VRN1(ABI3VP1)/col-VRN1-DAP-Seq(GSE60143)/Homer
A01	1527220	1527229	BraA01g003160.4.1C	AAAAAAAAAA	VRN1(ABI3VP1)/col-VRN1-DAP-Seq(GSE60143)/Homer
A01	1531761	1531775	BraA01g003170.4.1C	TTTTCAACCGTCCAA	ZML1(C2C2gata)/colamp-ZML1-DAP-Seq(GSE60143)/Homer
A01	1531762	1531776	BraA01g003170.4.1C	TTTCAACCGTCCAAA	AT5G59990(C2C2COlike)/colamp-AT5G59990-DAP-Seq(GSE60143)/Homer
A01	1537764	1537778	BraA01g003180.4.1C	AAACTATATAATAAA	AT1G04880(ARID)/colamp-AT1G04880-DAP-Seq(GSE60143)/Homer
A01	1537774	1537788	BraA01g003180.4.1C	ATAAAAAAAACAAAC	IDD5(C2H2)/colamp-IDD5-DAP-Seq(GSE60143)/Homer
A01	1537776	1537787	BraA01g003180.4.1C	AAAAAAAACAAA	IDD4(C2H2)/col-IDD4-DAP-Seq(GSE60143)/Homer
A01	1537892	1537906	BraA01g003180.4.1C	ATTAACCAAAGTTTA	GT1(Trihelix)/col-GT1-DAP-Seq(GSE60143)/Homer
A01	1537893	1537907	BraA01g003180.4.1C	TTAACCAAAGTTTAT	GT1(Trihelix)/col-GT1-DAP-Seq(GSE60143)/Homer
A01	1539721	1539732	BraA01g003190.4.1C	ATATAACTTTTT	At4g38000(C2C2dof)/col-At4g38000-DAP-Seq(GSE60143)/Homer
A01	1539722	1539733	BraA01g003190.4.1C	TATAACTTTTTC	OBP4(C2C2dof)/col-OBP4-DAP-Seq(GSE60143)/Homer
A01	1539724	1539733	BraA01g003190.4.1C	TAACTTTTTC	AT3G12130(C3H)/colamp-AT3G12130-DAP-Seq(GSE60143)/Homer
A01	1549044	1549058	BraA01g003200.4.1C	TTTTGTTTGTTTTTG	IDD5(C2H2)/colamp-IDD5-DAP-Seq(GSE60143)/Homer
A01	1549544	1549551	BraA01g003210.4.1C	TTTTCAAA	At2g41835(C2H2)/col-At2g41835-DAP-Seq(GSE60143)/Homer
A01	1549556	1549567	BraA01g003210.4.1C	TATTTACTTTTT	At4g38000(C2C2dof)/col-At4g38000-DAP-Seq(GSE60143)/Homer
A01	1549557	1549568	BraA01g003210.4.1C	ATTTACTTTTTT	OBP4(C2C2dof)/col-OBP4-DAP-Seq(GSE60143)/Homer
A01	1549563	1549572	BraA01g003210.4.1C	TTTTTTTTTT	VRN1(ABI3VP1)/col-VRN1-DAP-Seq(GSE60143)/Homer
A01	1549564	1549573	BraA01g003210.4.1C	TTTTTTTTTT	VRN1(ABI3VP1)/col-VRN1-DAP-Seq(GSE60143)/Homer
A01	1559890	1559897	BraA01g003230.4.1C	AGAATCTT	At3g12730(G2like)/colamp-At3g12730-DAP-Seq(GSE60143)/Homer
A01	1559949	1559956	BraA01g003230.4.1C	AGAATCTT	At3g12730(G2like)/colamp-At3g12730-DAP-Seq(GSE60143)/Homer
A01	1567599	1567606	BraA01g003240.4.1C	TTTTCAAA	At2g41835(C2H2)/col-At2g41835-DAP-Seq(GSE60143)/Homer
A01	1573872	1573883	BraA01g003250.4.1C	TATTCTTTGTTG	RAV1(RAV)/colamp-RAV1-DAP-Seq(GSE60143)/Homer
A01	1581336	1581345	BraA01g003260.4.1C	TATCCGTTAC	MYB118(MYB)/colamp-MYB118-DAP-Seq(GSE60143)/Homer
A01	1645956	1645970	BraA01g003350.4.1C	ATCATTTCTCTGCAT	AT2G31460(REMB3)/col-AT2G31460-DAP-Seq(GSE60143)/Homer
A01	1653554	1653565	BraA01g003370.4.1C	TTTGCTTAGTAT	AT5G60130(ABI3VP1)/col-AT5G60130-DAP-Seq(GSE60143)/Homer
A01	1653580	1653587	BraA01g003370.4.1C	TTTGAAAA	At2g41835(C2H2)/col-At2g41835-DAP-Seq(GSE60143)/Homer
A01	1659283	1659297	BraA01g003390.4.1C	TCTTTTCACCGGAGA	AT5G05550(Trihelix)/col-AT5G05550-DAP-Seq(GSE60143)/Homer
A01	1659288	1659297	BraA01g003390.4.1C	TCACCGGAGA	AT3G58630(Trihelix)/col-AT3G58630-DAP-Seq(GSE60143)/Homer
A01	1660521	1660535	BraA01g003380.4.1C	GGAATATTCAAATTT	At1g68670(G2like)/colamp-At1g68670-DAP-Seq(GSE60143)/Homer
A01	1660554	1660561	BraA01g003380.4.1C	TTTGAAAA	At2g41835(C2H2)/col-At2g41835-DAP-Seq(GSE60143)/Homer
A01	1669224	1669238	BraA01g003400.4.1C	TTTTACCTACCTACA	MYB39(MYB)/col-MYB39-DAP-Seq(GSE60143)/Homer
A01	1669225	1669236	BraA01g003400.4.1C	TTTACCTACCTA	MS188(MYB)/colamp-MS188-DAP-Seq(GSE60143)/Homer
A01	1673016	1673025	BraA01g003410.4.1C	TTTTTTTTTT	VRN1(ABI3VP1)/col-VRN1-DAP-Seq(GSE60143)/Homer
A01	1673017	1673026	BraA01g003410.4.1C	TTTTTTTTTT	VRN1(ABI3VP1)/col-VRN1-DAP-Seq(GSE60143)/Homer
A01	1673018	1673027	BraA01g003410.4.1C	TTTTTTTTTT	VRN1(ABI3VP1)/col-VRN1-DAP-Seq(GSE60143)/Homer
A01	1681471	1681485	BraA01g003420.4.1C	TTGAAAGATATTTTT	LCL1(MYBrelated)/colamp-LCL1-DAP-Seq(GSE60143)/Homer
A01	1681474	1681485	BraA01g003420.4.1C	AAAGATATTTTT	AT3G10113(MYBrelated)/col-AT3G10113-DAP-Seq(GSE60143)/Homer
A01	1681475	1681486	BraA01g003420.4.1C	AAGATATTTTTG	AT2G28920(ND)/col-AT2G28920-DAP-Seq(GSE60143)/Homer
A01	1681476	1681485	BraA01g003420.4.1C	AGATATTTTT	CCA(Myb)/Arabidopsis-CCA.GFP-ChIP-Seq(GSE70533)/Homer
A01	1681626	1681637	BraA01g003420.4.1C	GAAATATTCTTA	AT2G40260(G2like)/colamp-AT2G40260-DAP-Seq(GSE60143)/Homer
A01	1687310	1687317	BraA01g003430.4.1C	AATTATTG	LMI1(HB)/colamp-LMI1-DAP-Seq(GSE60143)/Homer
A01	1691211	1691218	BraA01g003440.4.1C	TTCCATCA	HAP3(CCAATHAP3)/col-HAP3-DAP-Seq(GSE60143)/Homer
A01	1691266	1691280	BraA01g003440.4.1C	TAAGAGATAAGGTTA	At5g58900(MYBrelated)/colamp-At5g58900-DAP-Seq(GSE60143)/Homer
A01	1691271	1691278	BraA01g003440.4.1C	GATAAGGT	At3g11280(MYBrelated)/col-At3g11280-DAP-Seq(GSE60143)/Homer
A01	1710257	1710266	BraA01g003460.4.1C	TTTTTTTTTT	VRN1(ABI3VP1)/col-VRN1-DAP-Seq(GSE60143)/Homer
A01	1717778	1717792	BraA01g003480.4.1C	TGATTTGAATATTCT	At1g68670(G2like)/colamp-At1g68670-DAP-Seq(GSE60143)/Homer
A01	1717781	1717792	BraA01g003480.4.1C	TTTGAATATTCT	At2g03500(G2like)/col-At2g03500-DAP-Seq(GSE60143)/Homer
A01	1722691	1722705	BraA01g003490.4.1C	TTCTTTTATCTTTTT	At5g58900(MYBrelated)/colamp-At5g58900-DAP-Seq(GSE60143)/Homer
A01	1727679	1727693	BraA01g003500.4.1C	TTGTGAGATATTTTC	LCL1(MYBrelated)/colamp-LCL1-DAP-Seq(GSE60143)/Homer
A01	1727683	1727694	BraA01g003500.4.1C	GAGATATTTTCA	AT2G28920(ND)/col-AT2G28920-DAP-Seq(GSE60143)/Homer
A01	1727684	1727691	BraA01g003500.4.1C	AGATATTT	At4g01280(MYBrelated)/colamp-At4g01280-DAP-Seq(GSE60143)/Homer
A01	1727698	1727709	BraA01g003500.4.1C	TCATTAATTATG	HDG1(Homeobox)/col100-HDG1-DAP-Seq(GSE60143)/Homer
A01	1727786	1727793	BraA01g003500.4.1C	CACTTTTT	At1g64620(C2C2dof)/colamp-At1g64620-DAP-Seq(GSE60143)/Homer
A01	1742398	1742407	BraA01g003540.4.1C	CTATTTTTGG	TAGL1(MADS)/Tomato-TAGL1-ChIP-Seq(GSE116581)/Homer
A01	1742568	1742579	BraA01g003540.4.1C	TAAAATATCAAA	AT3G10113(MYBrelated)/col-AT3G10113-DAP-Seq(GSE60143)/Homer
A01	1742603	1742617	BraA01g003530.4.1C	AGTTTAGATATTTCG	LCL1(MYBrelated)/colamp-LCL1-DAP-Seq(GSE60143)/Homer
A01	1742608	1742615	BraA01g003530.4.1C	AGATATTT	At4g01280(MYBrelated)/colamp-At4g01280-DAP-Seq(GSE60143)/Homer
A01	1742681	1742695	BraA01g003530.4.1C	ATACTTTATAATAAT	AT1G04880(ARID)/colamp-AT1G04880-DAP-Seq(GSE60143)/Homer
A01	1751945	1751952	BraA01g003550.4.1C	TTTTCAAA	At2g41835(C2H2)/col-At2g41835-DAP-Seq(GSE60143)/Homer
A01	1754999	1755006	BraA01g003570.4.1C	TTTGAAAA	At2g41835(C2H2)/col-At2g41835-DAP-Seq(GSE60143)/Homer
A01	1760375	1760384	BraA01g003580.4.1C	TTTTTTTTTT	VRN1(ABI3VP1)/col-VRN1-DAP-Seq(GSE60143)/Homer
A01	1760376	1760385	BraA01g003580.4.1C	TTTTTTTTTT	VRN1(ABI3VP1)/col-VRN1-DAP-Seq(GSE60143)/Homer
A01	1760377	1760386	BraA01g003580.4.1C	TTTTTTTTTT	VRN1(ABI3VP1)/col-VRN1-DAP-Seq(GSE60143)/Homer
A01	1760384	1760391	BraA01g003580.4.1C	TTTGAAAA	At2g41835(C2H2)/col-At2g41835-DAP-Seq(GSE60143)/Homer
A01	1769897	1769908	BraA01g003610.4.1C	CAACAGAAACAA	RAV1(RAV)/colamp-RAV1-DAP-Seq(GSE60143)/Homer
A01	1772765	1772774	BraA01g003620.4.1C	AAAAAAAAAA	VRN1(ABI3VP1)/col-VRN1-DAP-Seq(GSE60143)/Homer
A01	1772873	1772882	BraA01g003620.4.1C	TTTTTTTTTT	VRN1(ABI3VP1)/col-VRN1-DAP-Seq(GSE60143)/Homer
A01	1787198	1787212	BraA01g003640.4.1C	TTTTTGTGAAATGAT	AT2G31460(REMB3)/col-AT2G31460-DAP-Seq(GSE60143)/Homer
A01	1794724	1794738	BraA01g003660.4.1C	TCCTTAACATTTAAG	ANAC062(NAC)/colamp-ANAC062-DAP-Seq(GSE60143)/Homer
A01	1795226	1795235	BraA01g003650.4.1C	AAACAGAGAA	REF6(Zf)/Arabidopsis-REF6-ChIP-Seq(GSE106942)/Homer
A01	1795235	1795249	BraA01g003650.4.1C	AACTTATCTGACAAG	ANAC004(NAC)/colamp-ANAC004-DAP-Seq(GSE60143)/Homer
A01	1798701	1798708	BraA01g003680.4.1C	GATAAGGT	At3g11280(MYBrelated)/col-At3g11280-DAP-Seq(GSE60143)/Homer
A01	1804997	1805011	BraA01g003690.4.1C	TAATAAAAACCAAAA	IDD5(C2H2)/colamp-IDD5-DAP-Seq(GSE60143)/Homer
A01	1805052	1805059	BraA01g003690.4.1C	AGAATCTT	At3g12730(G2like)/colamp-At3g12730-DAP-Seq(GSE60143)/Homer
A01	1805128	1805135	BraA01g003690.4.1C	TGATGGAA	HAP3(CCAATHAP3)/col-HAP3-DAP-Seq(GSE60143)/Homer
A01	1813805	1813812	BraA01g003700.4.1C	TTTTCAAA	At2g41835(C2H2)/col-At2g41835-DAP-Seq(GSE60143)/Homer
A01	1813846	1813857	BraA01g003700.4.1C	TGAAAATTCTTT	AT2G40260(G2like)/colamp-AT2G40260-DAP-Seq(GSE60143)/Homer
A01	1813856	1813863	BraA01g003700.4.1C	TTTTCAAA	At2g41835(C2H2)/col-At2g41835-DAP-Seq(GSE60143)/Homer
A01	1813877	1813891	BraA01g003700.4.1C	TTTAAAATAAATTTT	AT1G04880(ARID)/colamp-AT1G04880-DAP-Seq(GSE60143)/Homer
A01	1813952	1813966	BraA01g003700.4.1C	ATTCTTTATTTAGAA	AGL15(MADS)/col-AGL15-DAP-Seq(GSE60143)/Homer
A01	1819239	1819253	BraA01g003710.4.1C	GAAACCAAGCAAAAC	AT5G25475(ABI3VP1)/col-AT5G25475-DAP-Seq(GSE60143)/Homer
A01	1819297	1819308	BraA01g003710.4.1C	AGAGAGAGAGAG	FRS9(ND)/col-FRS9-DAP-Seq(GSE60143)/Homer
A01	1819298	1819312	BraA01g003710.4.1C	GAGAGAGAGAGAGAG	BPC6(BBRBPC)/col-BPC6-DAP-Seq(GSE60143)/Homer
A01	1819299	1819310	BraA01g003710.4.1C	AGAGAGAGAGAG	FRS9(ND)/col-FRS9-DAP-Seq(GSE60143)/Homer
A01	1819300	1819314	BraA01g003710.4.1C	GAGAGAGAGAGAGAT	BPC6(BBRBPC)/col-BPC6-DAP-Seq(GSE60143)/Homer
A01	1819301	1819312	BraA01g003710.4.1C	AGAGAGAGAGAG	FRS9(ND)/col-FRS9-DAP-Seq(GSE60143)/Homer
A01	1819302	1819316	BraA01g003710.4.1C	GAGAGAGAGAGATTG	BPC6(BBRBPC)/col-BPC6-DAP-Seq(GSE60143)/Homer
A01	1819303	1819314	BraA01g003710.4.1C	AGAGAGAGAGAT	FRS9(ND)/col-FRS9-DAP-Seq(GSE60143)/Homer
A01	1824510	1824521	BraA01g003740.4.1C	AGAGAGAGGAGC	FRS9(ND)/col-FRS9-DAP-Seq(GSE60143)/Homer
A01	1825126	1825133	BraA01g003730.4.1C	TTTTCAAA	At2g41835(C2H2)/col-At2g41835-DAP-Seq(GSE60143)/Homer
A01	1825178	1825192	BraA01g003730.4.1C	ATTTGTATTTATCTG	IDD5(C2H2)/colamp-IDD5-DAP-Seq(GSE60143)/Homer
A01	1831191	1831205	BraA01g003750.4.1C	AATATAAATACAAAA	IDD5(C2H2)/colamp-IDD5-DAP-Seq(GSE60143)/Homer
A01	1835216	1835227	BraA01g003770.4.1C	AACAATAAATGC	HDG1(Homeobox)/col100-HDG1-DAP-Seq(GSE60143)/Homer
A01	1835225	1835236	BraA01g003770.4.1C	TGCGTTGACTGA	WRKY47(WRKY)/colamp-WRKY47-DAP-Seq(GSE60143)/Homer
A01	1836196	1836210	BraA01g003760.4.1C	ATGGTATATTCGTAA	Unknown1/Arabidopsis-Promoters/Homer
A01	1836285	1836296	BraA01g003760.4.1C	GCTGACATGGCA	O2(bZIP)/Corn-O2-ChIP-Seq(GSE63991)/Homer
A01	1836300	1836314	BraA01g003760.4.1C	GAAAGACGACGTGGC	bZIP48(bZIP)/colamp-bZIP48-DAP-Seq(GSE60143)/Homer
A01	1850064	1850073	BraA01g003790.4.1C	GTATTTAAAT	AT2G20110(CPP)/colamp-AT2G20110-DAP-Seq(GSE60143)/Homer
A01	1857531	1857542	BraA01g003800.4.1C	TTTTAAAGAAAA	AT5G60130(ABI3VP1)/col-AT5G60130-DAP-Seq(GSE60143)/Homer
A01	1857824	1857838	BraA01g003810.4.1C	GTTTGTTTTTTTTCT	IDD5(C2H2)/colamp-IDD5-DAP-Seq(GSE60143)/Homer
A01	1857825	1857836	BraA01g003810.4.1C	TTTGTTTTTTTT	IDD4(C2H2)/col-IDD4-DAP-Seq(GSE60143)/Homer
A01	1857840	1857854	BraA01g003810.4.1C	AATTAGAAAACAAAA	IDD5(C2H2)/colamp-IDD5-DAP-Seq(GSE60143)/Homer
A01	1868160	1868169	BraA01g003820.4.1C	TTTTTTTTTT	VRN1(ABI3VP1)/col-VRN1-DAP-Seq(GSE60143)/Homer
A01	1868161	1868170	BraA01g003820.4.1C	TTTTTTTTTT	VRN1(ABI3VP1)/col-VRN1-DAP-Seq(GSE60143)/Homer
A01	1868166	1868177	BraA01g003820.4.1C	TTTTTACTTTAT	At4g38000(C2C2dof)/col-At4g38000-DAP-Seq(GSE60143)/Homer
A01	1868305	1868316	BraA01g003820.4.1C	AACATTTAATGT	HDG1(Homeobox)/col100-HDG1-DAP-Seq(GSE60143)/Homer
A01	1868308	1868315	BraA01g003820.4.1C	ATTTAATG	At1g76110(ARID)/colamp-At1g76110-DAP-Seq(GSE60143)/Homer
A01	1872111	1872125	BraA01g003830.4.1C	TGGGTTTAGGGTTTA	AT4G12670(MYBrelated)/col-AT4G12670-DAP-Seq(GSE60143)/Homer
A01	1872118	1872125	BraA01g003830.4.1C	AGGGTTTA	TRP2(MYBrelated)/colamp-TRP2-DAP-Seq(GSE60143)/Homer
A01	1872150	1872164	BraA01g003830.4.1C	AGAGTTTAGGGTTTA	AT4G12670(MYBrelated)/col-AT4G12670-DAP-Seq(GSE60143)/Homer
A01	1872157	1872164	BraA01g003830.4.1C	AGGGTTTA	TRP2(MYBrelated)/colamp-TRP2-DAP-Seq(GSE60143)/Homer
A01	1872217	1872231	BraA01g003830.4.1C	ATCATAGATATTTCA	LCL1(MYBrelated)/colamp-LCL1-DAP-Seq(GSE60143)/Homer
A01	1872220	1872231	BraA01g003830.4.1C	ATAGATATTTCA	AT3G10113(MYBrelated)/col-AT3G10113-DAP-Seq(GSE60143)/Homer
A01	1872221	1872232	BraA01g003830.4.1C	TAGATATTTCAT	AT2G28920(ND)/col-AT2G28920-DAP-Seq(GSE60143)/Homer
A01	1872222	1872229	BraA01g003830.4.1C	AGATATTT	At4g01280(MYBrelated)/colamp-At4g01280-DAP-Seq(GSE60143)/Homer
A01	1876303	1876314	BraA01g003840.4.1C	ATAAAATATCTC	At5g52660(MYBrelated)/colamp-At5g52660-DAP-Seq(GSE60143)/Homer
A01	1876304	1876315	BraA01g003840.4.1C	TAAAATATCTCT	AT3G10113(MYBrelated)/col-AT3G10113-DAP-Seq(GSE60143)/Homer
A01	1876305	1876314	BraA01g003840.4.1C	AAAATATCTC	At3g09600(MYBrelated)/colamp-At3g09600-DAP-Seq(GSE60143)/Homer
A01	1876306	1876313	BraA01g003840.4.1C	AAATATCT	At4g01280(MYBrelated)/colamp-At4g01280-DAP-Seq(GSE60143)/Homer
A01	1879199	1879213	BraA01g003850.4.1C	GTGCATATTCTAGAA	HSFB3(HSF)/colamp-HSFB3-DAP-Seq(GSE60143)/Homer
A01	1879200	1879214	BraA01g003850.4.1C	TGCATATTCTAGAAA	HSF21(HSF)/col-HSF21-DAP-Seq(GSE60143)/Homer
A01	1879205	1879219	BraA01g003850.4.1C	ATTCTAGAAAAATAA	HSF21(HSF)/col-HSF21-DAP-Seq(GSE60143)/Homer
A01	1879206	1879220	BraA01g003850.4.1C	TTCTAGAAAAATAAC	HSFB3(HSF)/colamp-HSFB3-DAP-Seq(GSE60143)/Homer
A01	1879236	1879250	BraA01g003850.4.1C	CTTAGAAGCCAAGTA	ANAC062(NAC)/colamp-ANAC062-DAP-Seq(GSE60143)/Homer
A01	1879458	1879472	BraA01g003860.4.1C	AGAGGCTGCCACGTG	bHLH34(bHLH)/colamp-bHLH34-DAP-Seq(GSE60143)/Homer
A01	1879464	1879473	BraA01g003860.4.1C	TGCCACGTGA	bZIP16(bZIP)/colamp-bZIP16-DAP-Seq(GSE60143)/Homer
A01	1879465	1879472	BraA01g003860.4.1C	GCCACGTG	ABI5(bZIP)/col-ABI5-DAP-Seq(GSE60143)/Homer
A01	1890755	1890764	BraA01g003890.4.1C	AAAAAAAAAA	VRN1(ABI3VP1)/col-VRN1-DAP-Seq(GSE60143)/Homer
A01	1890855	1890866	BraA01g003890.4.1C	ATTAATAAATGT	HDG1(Homeobox)/col100-HDG1-DAP-Seq(GSE60143)/Homer
A01	1890901	1890912	BraA01g003890.4.1C	GCTACCTACTTT	MYB4(MYB)/col200-MYB4-DAP-Seq(GSE60143)/Homer
A01	1912023	1912037	BraA01g003920.4.1C	ATACTTTATTGTAAA	AT1G04880(ARID)/colamp-AT1G04880-DAP-Seq(GSE60143)/Homer
A01	1914693	1914707	BraA01g003930.4.1C	AAGAAGATAAAATAA	At5g58900(MYBrelated)/colamp-At5g58900-DAP-Seq(GSE60143)/Homer
A01	1919450	1919464	BraA01g003950.4.1C	CGCTGACGTGGACAG	bZIP44(bZIP)/colamp-bZIP44-DAP-Seq(GSE60143)/Homer
A01	1922647	1922658	BraA01g003960.4.1C	GTCACGTGCTAT	bHLH74(bHLH)/col-bHLH74-DAP-Seq(GSE60143)/Homer
A01	1922659	1922670	BraA01g003960.4.1C	TTTTAACTTTTA	At4g38000(C2C2dof)/col-At4g38000-DAP-Seq(GSE60143)/Homer
A01	1922795	1922809	BraA01g003960.4.1C	GTTTGTCTTTTTATA	IDD5(C2H2)/colamp-IDD5-DAP-Seq(GSE60143)/Homer
A01	1922796	1922807	BraA01g003960.4.1C	TTTGTCTTTTTA	At5g66730(C2H2)/colamp-At5g66730-DAP-Seq(GSE60143)/Homer
A01	1922804	1922818	BraA01g003960.4.1C	TTTATACTATAGTAT	AT1G04880(ARID)/colamp-AT1G04880-DAP-Seq(GSE60143)/Homer
A01	1926665	1926676	BraA01g003970.4.1C	CTTTTACTTTTT	At4g38000(C2C2dof)/col-At4g38000-DAP-Seq(GSE60143)/Homer
A01	1926666	1926677	BraA01g003970.4.1C	TTTTACTTTTTT	OBP4(C2C2dof)/col-OBP4-DAP-Seq(GSE60143)/Homer
A01	1934940	1934947	BraA01g003980.4.1C	TAAACCCT	TRP2(MYBrelated)/colamp-TRP2-DAP-Seq(GSE60143)/Homer
A01	1934954	1934968	BraA01g003980.4.1C	TAATCCCTAAACCCT	AT4G12670(MYBrelated)/col-AT4G12670-DAP-Seq(GSE60143)/Homer
A01	1934961	1934968	BraA01g003980.4.1C	TAAACCCT	TRP2(MYBrelated)/colamp-TRP2-DAP-Seq(GSE60143)/Homer
A01	1934974	1934988	BraA01g003980.4.1C	CAAACCCTAAACCCT	AT4G12670(MYBrelated)/col-AT4G12670-DAP-Seq(GSE60143)/Homer
A01	1934981	1934988	BraA01g003980.4.1C	TAAACCCT	TRP2(MYBrelated)/colamp-TRP2-DAP-Seq(GSE60143)/Homer
A01	1935000	1935007	BraA01g003980.4.1C	TAAACCCT	TRP2(MYBrelated)/colamp-TRP2-DAP-Seq(GSE60143)/Homer
A01	1935072	1935079	BraA01g003980.4.1C	TAAACCCT	TRP2(MYBrelated)/colamp-TRP2-DAP-Seq(GSE60143)/Homer
A01	1937795	1937804	BraA01g003990.4.1C	AACATTCTAT	AT2G38300(G2like)/col-AT2G38300-DAP-Seq(GSE60143)/Homer
A01	1937819	1937828	BraA01g003990.4.1C	ATTTAAATAC	AT2G20110(CPP)/colamp-AT2G20110-DAP-Seq(GSE60143)/Homer
A01	1942370	1942381	BraA01g004000.4.1C	TACACGCTACCT	ANAC079(NAC)/colamp-ANAC079-DAP-Seq(GSE60143)/Homer
A01	1942445	1942459	BraA01g004000.4.1C	AAACTAACTAAACCG	MYB44(MYB)/colamp-MYB44-DAP-Seq(GSE60143)/Homer
A01	1946042	1946053	BraA01g004020.4.1C	TTAAAATATCTT	At5g52660(MYBrelated)/colamp-At5g52660-DAP-Seq(GSE60143)/Homer
A01	1946043	1946054	BraA01g004020.4.1C	TAAAATATCTTT	AT3G10113(MYBrelated)/col-AT3G10113-DAP-Seq(GSE60143)/Homer
A01	1946044	1946053	BraA01g004020.4.1C	AAAATATCTT	At3g09600(MYBrelated)/colamp-At3g09600-DAP-Seq(GSE60143)/Homer
A01	1946045	1946052	BraA01g004020.4.1C	AAATATCT	At4g01280(MYBrelated)/colamp-At4g01280-DAP-Seq(GSE60143)/Homer
A01	1946143	1946152	BraA01g004020.4.1C	AAAAAAGTTA	BBX31(Orphan)/col-BBX31-DAP-Seq(GSE60143)/Homer
A01	1946144	1946155	BraA01g004020.4.1C	AAAAAGTTAAAT	At4g38000(C2C2dof)/col-At4g38000-DAP-Seq(GSE60143)/Homer
A01	1946161	1946172	BraA01g004020.4.1C	ACATTTATTAAA	HDG1(Homeobox)/col100-HDG1-DAP-Seq(GSE60143)/Homer
A01	1946230	1946241	BraA01g004010.4.1C	AAAAAAGGAAAT	OBP4(C2C2dof)/col-OBP4-DAP-Seq(GSE60143)/Homer
A01	1946301	1946315	BraA01g004010.4.1C	AACAAGATGACAAAC	At1g14580(C2H2)/colamp-At1g14580-DAP-Seq(GSE60143)/Homer
A01	1946303	1946314	BraA01g004010.4.1C	CAAGATGACAAA	IDD7(C2H2)/col-IDD7-DAP-Seq(GSE60143)/Homer
A01	1946361	1946370	BraA01g004010.4.1C	TTAACCATAA	AT3G25990(Trihelix)/colamp-AT3G25990-DAP-Seq(GSE60143)/Homer
A01	1949173	1949187	BraA01g004030.4.1C	CAAAATATCTGATTT	LCL1(MYBrelated)/colamp-LCL1-DAP-Seq(GSE60143)/Homer
A01	1949174	1949183	BraA01g004030.4.1C	AAAATATCTG	At3g09600(MYBrelated)/colamp-At3g09600-DAP-Seq(GSE60143)/Homer
A01	1949175	1949182	BraA01g004030.4.1C	AAATATCT	At4g01280(MYBrelated)/colamp-At4g01280-DAP-Seq(GSE60143)/Homer
A01	1949209	1949223	BraA01g004030.4.1C	TTTTGTTTTTTTTAC	IDD5(C2H2)/colamp-IDD5-DAP-Seq(GSE60143)/Homer
A01	1949210	1949221	BraA01g004030.4.1C	TTTGTTTTTTTT	IDD4(C2H2)/col-IDD4-DAP-Seq(GSE60143)/Homer
A01	1949297	1949306	BraA01g004030.4.1C	AAAACCAGAA	AT1G76870(Trihelix)/col-AT1G76870-DAP-Seq(GSE60143)/Homer
A01	1958189	1958196	BraA01g004050.4.1C	TTTGAAAA	At2g41835(C2H2)/col-At2g41835-DAP-Seq(GSE60143)/Homer
A01	1963303	1963312	BraA01g004070.4.1C	CAAAAAGTTG	AT3G12130(C3H)/colamp-AT3G12130-DAP-Seq(GSE60143)/Homer
A01	1964142	1964151	BraA01g004060.4.1C	CGCCGCCGTC	LEP(AP2EREBP)/col-LEP-DAP-Seq(GSE60143)/Homer
A01	1984935	1984949	BraA01g004120.4.1C	ATGACACGTGTTCGA	AREB3(bZIP)/col-AREB3-DAP-Seq(GSE60143)/Homer
A01	1984936	1984950	BraA01g004120.4.1C	TGACACGTGTTCGAT	ABF2(bZIP)/col-ABF2-DAP-Seq(GSE60143)/Homer
A01	1990644	1990658	BraA01g004130.4.1C	AACTTATTATGCAAG	ANAC004(NAC)/colamp-ANAC004-DAP-Seq(GSE60143)/Homer
A01	1990646	1990660	BraA01g004130.4.1C	CTTATTATGCAAGAA	ANAC058(NAC)/col-ANAC058-DAP-Seq(GSE60143)/Homer
A01	1990676	1990690	BraA01g004130.4.1C	AAAAAGAAAACAAAA	IDD5(C2H2)/colamp-IDD5-DAP-Seq(GSE60143)/Homer
A01	1990692	1990703	BraA01g004140.4.1C	AGAGAGAGAGAG	FRS9(ND)/col-FRS9-DAP-Seq(GSE60143)/Homer
A01	1990693	1990707	BraA01g004140.4.1C	GAGAGAGAGAGAGGA	BPC6(BBRBPC)/col-BPC6-DAP-Seq(GSE60143)/Homer
A01	1990694	1990705	BraA01g004140.4.1C	AGAGAGAGAGAG	FRS9(ND)/col-FRS9-DAP-Seq(GSE60143)/Homer
A01	1990696	1990707	BraA01g004140.4.1C	AGAGAGAGAGGA	FRS9(ND)/col-FRS9-DAP-Seq(GSE60143)/Homer
A01	1990698	1990709	BraA01g004140.4.1C	AGAGAGAGGAGA	FRS9(ND)/col-FRS9-DAP-Seq(GSE60143)/Homer
A01	1995143	1995154	BraA01g004160.4.1C	AAAGAAAGAGAA	BPC1(BBRBPC)/colamp-BPC1-DAP-Seq(GSE60143)/Homer
A01	1995179	1995188	BraA01g004160.4.1C	AAAAAAAAAA	VRN1(ABI3VP1)/col-VRN1-DAP-Seq(GSE60143)/Homer
A01	1995858	1995872	BraA01g004150.4.1C	TTTGGTTGACTTTTT	WRKY45(WRKY)/col-WRKY45-DAP-Seq(GSE60143)/Homer
A01	1995860	1995871	BraA01g004150.4.1C	TGGTTGACTTTT	WRKY11(WRKY)/col-WRKY11-DAP-Seq(GSE60143)/Homer
A01	1995861	1995870	BraA01g004150.4.1C	GGTTGACTTT	WRKY8(WRKY)/colamp-WRKY8-DAP-Seq(GSE60143)/Homer
A01	1995920	1995929	BraA01g004150.4.1C	ATCCGGTTTT	AT1G76870(Trihelix)/col-AT1G76870-DAP-Seq(GSE60143)/Homer
A01	2000093	2000104	BraA01g004170.4.1C	TATGATATTTTA	AT3G10113(MYBrelated)/col-AT3G10113-DAP-Seq(GSE60143)/Homer
A01	2000094	2000105	BraA01g004170.4.1C	ATGATATTTTAT	AT2G28920(ND)/col-AT2G28920-DAP-Seq(GSE60143)/Homer
A01	2003485	2003492	BraA01g004180.4.1C	CAATAATT	ATHB13(Homeobox)/col-ATHB13-DAP-Seq(GSE60143)/Homer
A01	2003491	2003505	BraA01g004180.4.1C	TTTACTCTATATTTT	AT1G04880(ARID)/colamp-AT1G04880-DAP-Seq(GSE60143)/Homer
A01	2011136	2011145	BraA01g004200.4.1C	AAAACCGGTT	AT1G76870(Trihelix)/col-AT1G76870-DAP-Seq(GSE60143)/Homer
A01	2017208	2017222	BraA01g004220.4.1C	AGAAAAAAATATTCT	At1g68670(G2like)/colamp-At1g68670-DAP-Seq(GSE60143)/Homer
A01	2017231	2017240	BraA01g004220.4.1C	ATAATGATTA	PHV(HB)/col-PHV-DAP-Seq(GSE60143)/Homer
A01	2017232	2017241	BraA01g004220.4.1C	TAATGATTAT	PHV(HB)/col-PHV-DAP-Seq(GSE60143)/Homer
A01	2017243	2017257	BraA01g004220.4.1C	ATATACATTGTATTA	EIN3(EIL)/col-EIN3-DAP-Seq(GSE60143)/Homer
A01	2017244	2017255	BraA01g004220.4.1C	TATACATTGTAT	EIL4(EIL)/Tomato-EIL4-ChIP-Seq(GSE116581)/Homer
A01	2035560	2035571	BraA01g004240.4.1C	CTTAACTTTTTT	OBP4(C2C2dof)/col-OBP4-DAP-Seq(GSE60143)/Homer
A01	2035562	2035571	BraA01g004240.4.1C	TAACTTTTTT	BBX31(Orphan)/col-BBX31-DAP-Seq(GSE60143)/Homer
A01	2035691	2035705	BraA01g004240.4.1C	TAAAATGAGACAAAA	IDD2(C2H2)/colamp-IDD2-DAP-Seq(GSE60143)/Homer
A01	2035693	2035704	BraA01g004240.4.1C	AAATGAGACAAA	SGR5(C2H2)/colamp-SGR5-DAP-Seq(GSE60143)/Homer
A01	2035694	2035705	BraA01g004240.4.1C	AATGAGACAAAA	JKD(C2H2)/col-JKD-DAP-Seq(GSE60143)/Homer
A01	2038689	2038698	BraA01g004250.4.1C	TACCTTTTTG	dof24(C2C2dof)/col-dof24-DAP-Seq(GSE60143)/Homer
A01	2041731	2041742	BraA01g004260.4.1C	ATTGATATTTTT	AT3G10113(MYBrelated)/col-AT3G10113-DAP-Seq(GSE60143)/Homer
A01	2041732	2041743	BraA01g004260.4.1C	TTGATATTTTTA	AT2G28920(ND)/col-AT2G28920-DAP-Seq(GSE60143)/Homer
A01	2041792	2041806	BraA01g004260.4.1C	TCAAAGTCAACATTA	WRKY45(WRKY)/col-WRKY45-DAP-Seq(GSE60143)/Homer
A01	2041793	2041804	BraA01g004260.4.1C	CAAAGTCAACAT	WRKY21(WRKY)/colamp-WRKY21-DAP-Seq(GSE60143)/Homer
A01	2041794	2041803	BraA01g004260.4.1C	AAAGTCAACA	WRKY29(WRKY)/colamp-WRKY29-DAP-Seq(GSE60143)/Homer
A01	2041818	2041829	BraA01g004260.4.1C	TAAAAATATCAT	At5g52660(MYBrelated)/colamp-At5g52660-DAP-Seq(GSE60143)/Homer
A01	2041819	2041830	BraA01g004260.4.1C	AAAAATATCATG	AT3G10113(MYBrelated)/col-AT3G10113-DAP-Seq(GSE60143)/Homer
A01	2041820	2041829	BraA01g004260.4.1C	AAAATATCAT	At3g09600(MYBrelated)/colamp-At3g09600-DAP-Seq(GSE60143)/Homer
A01	2057525	2057534	BraA01g004310.4.1C	TTTTTTTTTT	VRN1(ABI3VP1)/col-VRN1-DAP-Seq(GSE60143)/Homer
A01	2057630	2057641	BraA01g004310.4.1C	GGAGAGAGACTG	FRS9(ND)/col-FRS9-DAP-Seq(GSE60143)/Homer
A01	2062053	2062067	BraA01g004320.4.1C	ATTATGATAAGATTT	At5g58900(MYBrelated)/colamp-At5g58900-DAP-Seq(GSE60143)/Homer
A01	2067483	2067490	BraA01g004330.4.1C	TTTTCAAA	At2g41835(C2H2)/col-At2g41835-DAP-Seq(GSE60143)/Homer
A01	2074259	2074266	BraA01g004350.4.1C	TTTGAAAA	At2g41835(C2H2)/col-At2g41835-DAP-Seq(GSE60143)/Homer
A01	2074263	2074272	BraA01g004350.4.1C	AAAAAAAAAA	VRN1(ABI3VP1)/col-VRN1-DAP-Seq(GSE60143)/Homer
A01	2074318	2074329	BraA01g004350.4.1C	TTTTCAAGAAAA	AT5G60130(ABI3VP1)/col-AT5G60130-DAP-Seq(GSE60143)/Homer
A01	2074404	2074413	BraA01g004350.4.1C	AAAAAAAAAA	VRN1(ABI3VP1)/col-VRN1-DAP-Seq(GSE60143)/Homer
A01	2074405	2074414	BraA01g004350.4.1C	AAAAAAAAAA	VRN1(ABI3VP1)/col-VRN1-DAP-Seq(GSE60143)/Homer
A01	2074406	2074415	BraA01g004350.4.1C	AAAAAAAAAA	VRN1(ABI3VP1)/col-VRN1-DAP-Seq(GSE60143)/Homer
A01	2074407	2074416	BraA01g004350.4.1C	AAAAAAAAAA	VRN1(ABI3VP1)/col-VRN1-DAP-Seq(GSE60143)/Homer
A01	2074488	2074499	BraA01g004340.4.1C	AGAGAATATTAT	AT2G40260(G2like)/colamp-AT2G40260-DAP-Seq(GSE60143)/Homer
A01	2074535	2074546	BraA01g004340.4.1C	ATTTTTAGAAAA	AT5G60130(ABI3VP1)/col-AT5G60130-DAP-Seq(GSE60143)/Homer
A01	2074550	2074557	BraA01g004340.4.1C	AATTATTG	LMI1(HB)/colamp-LMI1-DAP-Seq(GSE60143)/Homer
A01	2074554	2074565	BraA01g004340.4.1C	ATTGATATTTTA	AT3G10113(MYBrelated)/col-AT3G10113-DAP-Seq(GSE60143)/Homer
A01	2074555	2074566	BraA01g004340.4.1C	TTGATATTTTAT	AT2G28920(ND)/col-AT2G28920-DAP-Seq(GSE60143)/Homer
A01	2074578	2074592	BraA01g004340.4.1C	TATATTATATAGTGA	AT1G04880(ARID)/colamp-AT1G04880-DAP-Seq(GSE60143)/Homer
A01	2078547	2078558	BraA01g004370.4.1C	AAAAAAGTAATA	OBP4(C2C2dof)/col-OBP4-DAP-Seq(GSE60143)/Homer
A01	2078548	2078559	BraA01g004370.4.1C	AAAAAGTAATAT	At4g38000(C2C2dof)/col-At4g38000-DAP-Seq(GSE60143)/Homer
A01	2078621	2078628	BraA01g004370.4.1C	CTTATCCA	At5g47390(MYBrelated)/col-At5g47390-DAP-Seq(GSE60143)/Homer
A01	2084477	2084488	BraA01g004380.4.1C	AGAGAATGTTAT	AT2G40260(G2like)/colamp-AT2G40260-DAP-Seq(GSE60143)/Homer
A01	2086679	2086690	BraA01g004390.4.1C	ATTTATCCAATA	At1g74840(MYBrelated)/col100-At1g74840-DAP-Seq(GSE60143)/Homer
A01	2086718	2086729	BraA01g004390.4.1C	ATTTATCCAATA	At1g74840(MYBrelated)/col100-At1g74840-DAP-Seq(GSE60143)/Homer
A01	2086788	2086799	BraA01g004390.4.1C	CTTTATCCAAAA	At1g74840(MYBrelated)/col100-At1g74840-DAP-Seq(GSE60143)/Homer
A01	2089074	2089088	BraA01g004400.4.1C	TTTCTAGAACAATGT	HSF21(HSF)/col-HSF21-DAP-Seq(GSE60143)/Homer
A01	2089075	2089089	BraA01g004400.4.1C	TTCTAGAACAATGTT	HSFB3(HSF)/colamp-HSFB3-DAP-Seq(GSE60143)/Homer
A01	2089089	2089100	BraA01g004400.4.1C	TTTTGTCGTGAA	MGP(C2H2)/colamp-MGP-DAP-Seq(GSE60143)/Homer
A01	2097226	2097240	BraA01g004410.4.1C	TAATAACACGTGAAG	GT3a(Trihelix)/col-GT3a-DAP-Seq(GSE60143)/Homer
A01	2097328	2097335	BraA01g004410.4.1C	TTTGAAAA	At2g41835(C2H2)/col-At2g41835-DAP-Seq(GSE60143)/Homer
A01	2102048	2102059	BraA01g004420.4.1C	GAGGAGAGAGAG	BPC1(BBRBPC)/colamp-BPC1-DAP-Seq(GSE60143)/Homer
A01	2102050	2102061	BraA01g004420.4.1C	GGAGAGAGAGAT	FRS9(ND)/col-FRS9-DAP-Seq(GSE60143)/Homer
A01	2102133	2102147	BraA01g004420.4.1C	TGACGGAACTACCCT	Unknown1/Arabidopsis-Promoters/Homer
A01	2102177	2102191	BraA01g004420.4.1C	TGATACATTGAACTA	EIN3(EIL)/col-EIN3-DAP-Seq(GSE60143)/Homer
A01	2102178	2102189	BraA01g004420.4.1C	GATACATTGAAC	EIL4(EIL)/Tomato-EIL4-ChIP-Seq(GSE116581)/Homer
A01	2102179	2102190	BraA01g004420.4.1C	ATACATTGAACT	EIL4(EIL)/Tomato-EIL4-ChIP-Seq(GSE116581)/Homer
A01	2109167	2109181	BraA01g004450.4.1C	AAAAAAAAAACAAAC	IDD5(C2H2)/colamp-IDD5-DAP-Seq(GSE60143)/Homer
A01	2109169	2109180	BraA01g004450.4.1C	AAAAAAAACAAA	IDD4(C2H2)/col-IDD4-DAP-Seq(GSE60143)/Homer
A01	2117824	2117835	BraA01g004460.4.1C	TGTTATCCAAAA	At1g74840(MYBrelated)/col100-At1g74840-DAP-Seq(GSE60143)/Homer
A01	2117896	2117907	BraA01g004460.4.1C	TTAATCATTGGT	HAT1(Homeobox)/col-HAT1-DAP-Seq(GSE60143)/Homer
A01	2137304	2137313	BraA01g004490.4.1C	TGCCACGTCA	bZIP16(bZIP)/colamp-bZIP16-DAP-Seq(GSE60143)/Homer
A01	2137368	2137382	BraA01g004490.4.1C	TTTTGTTTTGTTTTG	IDD5(C2H2)/colamp-IDD5-DAP-Seq(GSE60143)/Homer
A01	2137373	2137387	BraA01g004490.4.1C	TTTTGTTTTGATTTG	IDD5(C2H2)/colamp-IDD5-DAP-Seq(GSE60143)/Homer
A01	2140776	2140790	BraA01g004500.4.1C	CATAATATATAGTCT	AT1G04880(ARID)/colamp-AT1G04880-DAP-Seq(GSE60143)/Homer
A01	2147147	2147154	BraA01g004510.4.1C	CACCTACC	MYB51(MYB)/col-MYB51-DAP-Seq(GSE60143)/Homer
A01	2147266	2147273	BraA01g004510.4.1C	TTTTCAAA	At2g41835(C2H2)/col-At2g41835-DAP-Seq(GSE60143)/Homer
A01	2147277	2147286	BraA01g004510.4.1C	TTTTTTTTTT	VRN1(ABI3VP1)/col-VRN1-DAP-Seq(GSE60143)/Homer
A01	2147278	2147287	BraA01g004510.4.1C	TTTTTTTTTT	VRN1(ABI3VP1)/col-VRN1-DAP-Seq(GSE60143)/Homer
A01	2147279	2147288	BraA01g004510.4.1C	TTTTTTTTTT	VRN1(ABI3VP1)/col-VRN1-DAP-Seq(GSE60143)/Homer
A01	2147324	2147338	BraA01g004510.4.1C	TGACTAAAATAACCC	Unknown1/Arabidopsis-Promoters/Homer
A01	2152463	2152474	BraA01g004520.4.1C	TGTAATTAATGT	HDG1(Homeobox)/col100-HDG1-DAP-Seq(GSE60143)/Homer
A01	2152464	2152473	BraA01g004520.4.1C	GTAATTAATG	ANL2(HB)/col-ANL2-DAP-Seq(GSE60143)/Homer
A01	2152478	2152489	BraA01g004520.4.1C	AAATTAATTAAT	HDG1(Homeobox)/col100-HDG1-DAP-Seq(GSE60143)/Homer
A01	2152480	2152491	BraA01g004520.4.1C	ATTAATTAATAA	HDG1(Homeobox)/col100-HDG1-DAP-Seq(GSE60143)/Homer
A01	2156050	2156057	BraA01g004530.4.1C	CATTAAAT	At1g76110(ARID)/colamp-At1g76110-DAP-Seq(GSE60143)/Homer
A01	2169108	2169119	BraA01g004550.4.1C	TTTGTAAGAAAA	AT5G60130(ABI3VP1)/col-AT5G60130-DAP-Seq(GSE60143)/Homer
A01	2170571	2170585	BraA01g004560.4.1C	ATTCAACGGTTTAGA	ZIM(C2C2gata)/col-ZIM-DAP-Seq(GSE60143)/Homer
A01	2175692	2175706	BraA01g004580.4.1C	AAAATATATTTTATA	AT1G04880(ARID)/colamp-AT1G04880-DAP-Seq(GSE60143)/Homer
A01	2175894	2175905	BraA01g004590.4.1C	AAAAAAGGAAAT	OBP4(C2C2dof)/col-OBP4-DAP-Seq(GSE60143)/Homer
A01	2175914	2175923	BraA01g004590.4.1C	CTCGTAAAAT	ARF16(ARF)/col-ARF16-DAP-Seq(GSE60143)/Homer
A01	2175934	2175948	BraA01g004590.4.1C	ATACTATATTGTATG	AT1G04880(ARID)/colamp-AT1G04880-DAP-Seq(GSE60143)/Homer
A01	2175955	2175964	BraA01g004590.4.1C	TTTTTTTTTT	VRN1(ABI3VP1)/col-VRN1-DAP-Seq(GSE60143)/Homer
A01	2175956	2175965	BraA01g004590.4.1C	TTTTTTTTTT	VRN1(ABI3VP1)/col-VRN1-DAP-Seq(GSE60143)/Homer
A01	2175957	2175966	BraA01g004590.4.1C	TTTTTTTTTT	VRN1(ABI3VP1)/col-VRN1-DAP-Seq(GSE60143)/Homer
A01	2175958	2175967	BraA01g004590.4.1C	TTTTTTTTTT	VRN1(ABI3VP1)/col-VRN1-DAP-Seq(GSE60143)/Homer
A01	2175959	2175968	BraA01g004590.4.1C	TTTTTTTTTT	VRN1(ABI3VP1)/col-VRN1-DAP-Seq(GSE60143)/Homer
A01	2175997	2176004	BraA01g004590.4.1C	CAATAATT	ATHB13(Homeobox)/col-ATHB13-DAP-Seq(GSE60143)/Homer
A01	2180295	2180309	BraA01g004610.4.1C	TTCCAGATCCATCTA	HSFA1E(HSF)/col-HSFA1E-DAP-Seq(GSE60143)/Homer
A01	2180887	2180898	BraA01g004600.4.1C	TGCGTTGACTTA	WRKY46(WRKY)/colamp-WRKY46-DAP-Seq(GSE60143)/Homer
A01	2180888	2180899	BraA01g004600.4.1C	GCGTTGACTTAT	WRKY11(WRKY)/col-WRKY11-DAP-Seq(GSE60143)/Homer
A01	2180889	2180898	BraA01g004600.4.1C	CGTTGACTTA	AT3G42860(zfGRF)/col-AT3G42860-DAP-Seq(GSE60143)/Homer
A01	2186885	2186894	BraA01g004620.4.1C	TCCACCGCCA	At1g77640(AP2EREBP)/col-At1g77640-DAP-Seq(GSE60143)/Homer
A01	2186886	2186893	BraA01g004620.4.1C	CCACCGCC	AT3G57600(AP2EREBP)/col-AT3G57600-DAP-Seq(GSE60143)/Homer
A01	2193005	2193012	BraA01g004640.4.1C	TGGCGGCG	CRF4(AP2EREBP)/colamp-CRF4-DAP-Seq(GSE60143)/Homer
A01	2193006	2193013	BraA01g004640.4.1C	GGCGGCGG	AT1G28160(AP2EREBP)/colamp-AT1G28160-DAP-Seq(GSE60143)/Homer
A01	2193057	2193066	BraA01g004640.4.1C	GGATTTGAAT	AT2G20110(CPP)/colamp-AT2G20110-DAP-Seq(GSE60143)/Homer
A01	2193597	2193604	BraA01g004630.4.1C	TTTTCAAA	At2g41835(C2H2)/col-At2g41835-DAP-Seq(GSE60143)/Homer
A01	2193605	2193616	BraA01g004630.4.1C	TTTTGGATAATT	At1g74840(MYBrelated)/col100-At1g74840-DAP-Seq(GSE60143)/Homer
A01	2193714	2193728	BraA01g004630.4.1C	AAACGATATTAACCA	MYB44(MYB)/colamp-MYB44-DAP-Seq(GSE60143)/Homer
A01	2194626	2194637	BraA01g004650.4.1C	CTCAATGATTGC	HAT1(Homeobox)/col-HAT1-DAP-Seq(GSE60143)/Homer
A01	2194627	2194636	BraA01g004650.4.1C	TCAATGATTG	ATHB18(Homeobox)/colamp-ATHB18-DAP-Seq(GSE60143)/Homer
A01	2194628	2194637	BraA01g004650.4.1C	CAATGATTGC	ATHB18(Homeobox)/colamp-ATHB18-DAP-Seq(GSE60143)/Homer
A01	2194629	2194636	BraA01g004650.4.1C	AATGATTG	ATHB5(HB)/colamp-ATHB5-DAP-Seq(GSE60143)/Homer
A01	2194766	2194780	BraA01g004650.4.1C	AAAACGACGTCGTCT	Unknown2/Arabidopsis-Promoters/Homer
A01	2194767	2194781	BraA01g004650.4.1C	AAACGACGTCGTCTC	Unknown2/Arabidopsis-Promoters/Homer
A01	2202560	2202571	BraA01g004660.4.1C	CAACAAAAATCA	RAV1(RAV)/colamp-RAV1-DAP-Seq(GSE60143)/Homer
A01	2217845	2217856	BraA01g004700.4.1C	AGAGAGAGAATG	FRS9(ND)/col-FRS9-DAP-Seq(GSE60143)/Homer
A01	2218618	2218629	BraA01g004690.4.1C	TTAAAATATCTA	At5g52660(MYBrelated)/colamp-At5g52660-DAP-Seq(GSE60143)/Homer
A01	2218619	2218630	BraA01g004690.4.1C	TAAAATATCTAA	AT3G10113(MYBrelated)/col-AT3G10113-DAP-Seq(GSE60143)/Homer
A01	2218620	2218629	BraA01g004690.4.1C	AAAATATCTA	At3g09600(MYBrelated)/colamp-At3g09600-DAP-Seq(GSE60143)/Homer
A01	2218621	2218628	BraA01g004690.4.1C	AAATATCT	At4g01280(MYBrelated)/colamp-At4g01280-DAP-Seq(GSE60143)/Homer
A01	2218691	2218702	BraA01g004690.4.1C	CTAAAATATCTA	At5g52660(MYBrelated)/colamp-At5g52660-DAP-Seq(GSE60143)/Homer
A01	2218692	2218703	BraA01g004690.4.1C	TAAAATATCTAA	AT3G10113(MYBrelated)/col-AT3G10113-DAP-Seq(GSE60143)/Homer
A01	2218693	2218702	BraA01g004690.4.1C	AAAATATCTA	At3g09600(MYBrelated)/colamp-At3g09600-DAP-Seq(GSE60143)/Homer
A01	2218694	2218701	BraA01g004690.4.1C	AAATATCT	At4g01280(MYBrelated)/colamp-At4g01280-DAP-Seq(GSE60143)/Homer
A01	2229050	2229059	BraA01g004710.4.1C	AAAAAAAAAA	VRN1(ABI3VP1)/col-VRN1-DAP-Seq(GSE60143)/Homer
A01	2232585	2232599	BraA01g004720.4.1C	TAAGCATATAATAAA	AT1G04880(ARID)/colamp-AT1G04880-DAP-Seq(GSE60143)/Homer
A01	2232655	2232669	BraA01g004720.4.1C	AATTACTAAAAATGG	SVP(MADS)/col-SVP-DAP-Seq(GSE60143)/Homer
A01	2232657	2232671	BraA01g004720.4.1C	TTACTAAAAATGGTA	AGL15(MADS)/col-AGL15-DAP-Seq(GSE60143)/Homer
A01	2232658	2232672	BraA01g004720.4.1C	TACTAAAAATGGTAA	AGL13(MADS)/col-AGL13-DAP-Seq(GSE60143)/Homer
A01	2233375	2233389	BraA01g004730.4.1C	TATAACAACTTGATA	bHLH122(bHLH)/col100-bHLH122-DAP-Seq(GSE60143)/Homer
A01	2233377	2233391	BraA01g004730.4.1C	TAACAACTTGATATA	bHLH122(bHLH)/col100-bHLH122-DAP-Seq(GSE60143)/Homer
A01	2233550	2233559	BraA01g004730.4.1C	AAAAAAAAAA	VRN1(ABI3VP1)/col-VRN1-DAP-Seq(GSE60143)/Homer
A01	2233551	2233560	BraA01g004730.4.1C	AAAAAAAAAA	VRN1(ABI3VP1)/col-VRN1-DAP-Seq(GSE60143)/Homer
A01	2233552	2233561	BraA01g004730.4.1C	AAAAAAAAAA	VRN1(ABI3VP1)/col-VRN1-DAP-Seq(GSE60143)/Homer
A01	2237913	2237927	BraA01g004740.4.1C	AGATTTGCCCTAAAA	AT2G33550(Trihelix)/colamp-AT2G33550-DAP-Seq(GSE60143)/Homer
A01	2237989	2237996	BraA01g004740.4.1C	TTTGAAAA	At2g41835(C2H2)/col-At2g41835-DAP-Seq(GSE60143)/Homer
A01	2247302	2247309	BraA01g004760.4.1C	TTTTCAAA	At2g41835(C2H2)/col-At2g41835-DAP-Seq(GSE60143)/Homer
A01	2247379	2247388	BraA01g004760.4.1C	CATCGACATC	DDF2(AP2EREBP)/col-DDF2-DAP-Seq(GSE60143)/Homer
A01	2256034	2256048	BraA01g004780.4.1C	TAAATATATATTAAA	AT1G04880(ARID)/colamp-AT1G04880-DAP-Seq(GSE60143)/Homer
A01	2258031	2258042	BraA01g004790.4.1C	TATAAATATCAA	AT2G28920(ND)/col-AT2G28920-DAP-Seq(GSE60143)/Homer
A01	2258032	2258043	BraA01g004790.4.1C	ATAAATATCAAA	AT3G10113(MYBrelated)/col-AT3G10113-DAP-Seq(GSE60143)/Homer
A01	2267453	2267462	BraA01g004810.4.1C	TTTTTTTTTT	VRN1(ABI3VP1)/col-VRN1-DAP-Seq(GSE60143)/Homer
A01	2267454	2267463	BraA01g004810.4.1C	TTTTTTTTTT	VRN1(ABI3VP1)/col-VRN1-DAP-Seq(GSE60143)/Homer
A01	2267584	2267595	BraA01g004800.4.1C	AATGATATTTGT	AT3G10113(MYBrelated)/col-AT3G10113-DAP-Seq(GSE60143)/Homer
A01	2267676	2267687	BraA01g004800.4.1C	TAACCGACACAA	DREB2(AP2EREBP)/col-DREB2-DAP-Seq(GSE60143)/Homer
A01	2273955	2273969	BraA01g004820.4.1C	ACTTGTTTTTTTTTT	IDD5(C2H2)/colamp-IDD5-DAP-Seq(GSE60143)/Homer
A01	2273960	2273969	BraA01g004820.4.1C	TTTTTTTTTT	VRN1(ABI3VP1)/col-VRN1-DAP-Seq(GSE60143)/Homer
A01	2278570	2278579	BraA01g004840.4.1C	CGGATCTGAT	GATA19(C2C2gata)/colamp-GATA19-DAP-Seq(GSE60143)/Homer
A01	2278732	2278743	BraA01g004830.4.1C	ACCAAATATCTA	AT2G28920(ND)/col-AT2G28920-DAP-Seq(GSE60143)/Homer
A01	2278733	2278744	BraA01g004830.4.1C	CCAAATATCTAT	AT3G10113(MYBrelated)/col-AT3G10113-DAP-Seq(GSE60143)/Homer
A01	2278735	2278742	BraA01g004830.4.1C	AAATATCT	At4g01280(MYBrelated)/colamp-At4g01280-DAP-Seq(GSE60143)/Homer
A01	2278742	2278753	BraA01g004830.4.1C	TATTGGATAAAG	At1g74840(MYBrelated)/col100-At1g74840-DAP-Seq(GSE60143)/Homer
A01	2278775	2278784	BraA01g004830.4.1C	CGGATCCGAT	GATA19(C2C2gata)/colamp-GATA19-DAP-Seq(GSE60143)/Homer
A01	2278850	2278861	BraA01g004830.4.1C	TTTTCTTTAAAA	AT5G60130(ABI3VP1)/col-AT5G60130-DAP-Seq(GSE60143)/Homer
A01	2278870	2278884	BraA01g004830.4.1C	AATAAGCCCAATTAA	PCF/Arabidopsis-Promoters/Homer
A01	2284878	2284887	BraA01g004850.4.1C	AAAAAAAAAA	VRN1(ABI3VP1)/col-VRN1-DAP-Seq(GSE60143)/Homer
A01	2284879	2284888	BraA01g004850.4.1C	AAAAAAAAAA	VRN1(ABI3VP1)/col-VRN1-DAP-Seq(GSE60143)/Homer
A01	2286908	2286917	BraA01g004870.4.1C	CTCCGCCGCC	LEP(AP2EREBP)/col-LEP-DAP-Seq(GSE60143)/Homer
A01	2286910	2286917	BraA01g004870.4.1C	CCGCCGCC	ERF73(AP2EREBP)/col-ERF73-DAP-Seq(GSE60143)/Homer
A01	2286911	2286920	BraA01g004870.4.1C	CGCCGCCGTC	LEP(AP2EREBP)/col-LEP-DAP-Seq(GSE60143)/Homer
A01	2286913	2286922	BraA01g004870.4.1C	CCGCCGTCAT	AT4G18450(AP2EREBP)/col-AT4G18450-DAP-Seq(GSE60143)/Homer
A01	2296143	2296150	BraA01g004890.4.1C	CAATAATT	ATHB13(Homeobox)/col-ATHB13-DAP-Seq(GSE60143)/Homer
A01	2296239	2296250	BraA01g004890.4.1C	TTTTCTTAAATT	AT5G60130(ABI3VP1)/col-AT5G60130-DAP-Seq(GSE60143)/Homer
A01	2296441	2296450	BraA01g004900.4.1C	TAATCATTAT	PHV(HB)/col-PHV-DAP-Seq(GSE60143)/Homer
A01	2296570	2296584	BraA01g004900.4.1C	AGACTTTATACTATA	AT1G04880(ARID)/colamp-AT1G04880-DAP-Seq(GSE60143)/Homer
A01	2296576	2296590	BraA01g004900.4.1C	TATACTATATATTTC	AT1G04880(ARID)/colamp-AT1G04880-DAP-Seq(GSE60143)/Homer
A01	2304428	2304437	BraA01g004920.4.1C	TTTTTTTTTT	VRN1(ABI3VP1)/col-VRN1-DAP-Seq(GSE60143)/Homer
A01	2306835	2306846	BraA01g004930.4.1C	AAATCACGTGCT	bHLH74(bHLH)/col-bHLH74-DAP-Seq(GSE60143)/Homer
A01	2306837	2306848	BraA01g004930.4.1C	ATCACGTGCTCC	bHLH74(bHLH)/col-bHLH74-DAP-Seq(GSE60143)/Homer
A01	2318914	2318921	BraA01g004940.4.1C	CAATAATT	ATHB13(Homeobox)/col-ATHB13-DAP-Seq(GSE60143)/Homer
A01	2325493	2325502	BraA01g004960.4.1C	TACCTAATAA	MYB27(MYB)/colamp-MYB27-DAP-Seq(GSE60143)/Homer
A01	2325520	2325529	BraA01g004960.4.1C	TTTTTTTTTT	VRN1(ABI3VP1)/col-VRN1-DAP-Seq(GSE60143)/Homer
A01	2325521	2325530	BraA01g004960.4.1C	TTTTTTTTTT	VRN1(ABI3VP1)/col-VRN1-DAP-Seq(GSE60143)/Homer
A01	2325522	2325531	BraA01g004960.4.1C	TTTTTTTTTT	VRN1(ABI3VP1)/col-VRN1-DAP-Seq(GSE60143)/Homer
A01	2325523	2325532	BraA01g004960.4.1C	TTTTTTTTTT	VRN1(ABI3VP1)/col-VRN1-DAP-Seq(GSE60143)/Homer
A01	2325524	2325533	BraA01g004960.4.1C	TTTTTTTTTT	VRN1(ABI3VP1)/col-VRN1-DAP-Seq(GSE60143)/Homer
A01	2341943	2341957	BraA01g004970.4.1C	CCTCGGGAAATGCAC	PLT1(AP2EREBP)/colamp-PLT1-DAP-Seq(GSE60143)/Homer
A01	2346709	2346723	BraA01g004990.4.1C	ATTTGTCCTATTATT	IDD2(C2H2)/colamp-IDD2-DAP-Seq(GSE60143)/Homer
A01	2346730	2346737	BraA01g004990.4.1C	ATTTAATG	At1g76110(ARID)/colamp-At1g76110-DAP-Seq(GSE60143)/Homer
A01	2357830	2357841	BraA01g005010.4.1C	ATGTAACTTTTT	At4g38000(C2C2dof)/col-At4g38000-DAP-Seq(GSE60143)/Homer
A01	2357833	2357842	BraA01g005010.4.1C	TAACTTTTTA	AT3G12130(C3H)/colamp-AT3G12130-DAP-Seq(GSE60143)/Homer
A01	2364154	2364163	BraA01g005030.4.1C	TAAAAAGTTA	AT3G12130(C3H)/colamp-AT3G12130-DAP-Seq(GSE60143)/Homer
A01	2364155	2364166	BraA01g005030.4.1C	AAAAAGTTATAG	At4g38000(C2C2dof)/col-At4g38000-DAP-Seq(GSE60143)/Homer
A01	2372134	2372148	BraA01g005050.4.1C	AAATACATTGTATTC	EIN3(EIL)/col-EIN3-DAP-Seq(GSE60143)/Homer
A01	2372135	2372146	BraA01g005050.4.1C	AATACATTGTAT	EIL4(EIL)/Tomato-EIL4-ChIP-Seq(GSE116581)/Homer
A01	2372196	2372205	BraA01g005050.4.1C	TTCTCTGTTT	REF6(Zf)/Arabidopsis-REF6-ChIP-Seq(GSE106942)/Homer
A01	2377262	2377276	BraA01g005060.4.1C	TGTCCAAATTTAGAA	AGL25(MADS)/colamp-AGL25-DAP-Seq(GSE60143)/Homer
A01	2377417	2377426	BraA01g005060.4.1C	TGAATGAATG	WUS1(Homeobox)/colamp-WUS1-DAP-Seq(GSE60143)/Homer
A01	2380946	2380960	BraA01g005080.4.1C	AAAATAGAGACAAAT	IDD2(C2H2)/colamp-IDD2-DAP-Seq(GSE60143)/Homer
A01	2380948	2380959	BraA01g005080.4.1C	AATAGAGACAAA	At5g66730(C2H2)/colamp-At5g66730-DAP-Seq(GSE60143)/Homer
A01	2380962	2380976	BraA01g005080.4.1C	AAGAACAATACAAAA	IDD5(C2H2)/colamp-IDD5-DAP-Seq(GSE60143)/Homer
A01	2380978	2380992	BraA01g005080.4.1C	AGCTTCAAGATGAAG	ANAC075(NAC)/col-ANAC075-DAP-Seq(GSE60143)/Homer
A01	2380980	2380994	BraA01g005080.4.1C	CTTCAAGATGAAGAA	ANAC075(NAC)/col-ANAC075-DAP-Seq(GSE60143)/Homer
A01	2381040	2381051	BraA01g005080.4.1C	TTTTTACCGTTT	EMB1789(C3H)/col-EMB1789-DAP-Seq(GSE60143)/Homer
A01	2381790	2381799	BraA01g005070.4.1C	GCCTCTGTTT	REF6(Zf)/Arabidopsis-REF6-ChIP-Seq(GSE106942)/Homer
A01	2381822	2381833	BraA01g005070.4.1C	TCAGGTCAACGC	WRKY42(WRKY)/colamp-WRKY42-DAP-Seq(GSE60143)/Homer
A01	2381823	2381834	BraA01g005070.4.1C	CAGGTCAACGCT	WRKY46(WRKY)/colamp-WRKY46-DAP-Seq(GSE60143)/Homer
A01	2391351	2391358	BraA01g005090.4.1C	AATTATTG	LMI1(HB)/colamp-LMI1-DAP-Seq(GSE60143)/Homer
A01	2391466	2391480	BraA01g005090.4.1C	TATAAACTATGGTAT	AT1G04880(ARID)/colamp-AT1G04880-DAP-Seq(GSE60143)/Homer
A01	2406211	2406218	BraA01g005120.4.1C	TTCCATCA	HAP3(CCAATHAP3)/col-HAP3-DAP-Seq(GSE60143)/Homer
A01	2406300	2406314	BraA01g005120.4.1C	ATACAACTTGCTATC	bHLH122(bHLH)/col100-bHLH122-DAP-Seq(GSE60143)/Homer
A01	2413938	2413945	BraA01g005140.4.1C	TTTTCAAA	At2g41835(C2H2)/col-At2g41835-DAP-Seq(GSE60143)/Homer
A01	2414037	2414046	BraA01g005140.4.1C	TTTTTTTTTT	VRN1(ABI3VP1)/col-VRN1-DAP-Seq(GSE60143)/Homer
A01	2417835	2417844	BraA01g005150.4.1C	AAAAAAGTTA	BBX31(Orphan)/col-BBX31-DAP-Seq(GSE60143)/Homer
A01	2417836	2417847	BraA01g005150.4.1C	AAAAAGTTAGTA	At4g38000(C2C2dof)/col-At4g38000-DAP-Seq(GSE60143)/Homer
A01	2417889	2417900	BraA01g005150.4.1C	TTTTGAAGAAAA	AT5G60130(ABI3VP1)/col-AT5G60130-DAP-Seq(GSE60143)/Homer
A01	2417918	2417932	BraA01g005150.4.1C	AGGAAAAGAACAAAT	IDD5(C2H2)/colamp-IDD5-DAP-Seq(GSE60143)/Homer
A01	2425877	2425891	BraA01g005160.4.1C	CAGCCACCGACACGA	DEAR5(AP2EREBP)/col-DEAR5-DAP-Seq(GSE60143)/Homer
A01	2425879	2425888	BraA01g005160.4.1C	GCCACCGACA	AT1G44830(AP2EREBP)/col-AT1G44830-DAP-Seq(GSE60143)/Homer
A01	2425880	2425891	BraA01g005160.4.1C	CCACCGACACGA	AT1G01250(AP2EREBP)/col-AT1G01250-DAP-Seq(GSE60143)/Homer
A01	2425881	2425888	BraA01g005160.4.1C	CACCGACA	ERF38(AP2EREBP)/col-ERF38-DAP-Seq(GSE60143)/Homer
A01	2428315	2428329	BraA01g005170.4.1C	TAGTTTTTATTGTTA	MYB44(MYB)/colamp-MYB44-DAP-Seq(GSE60143)/Homer
A01	2428327	2428341	BraA01g005170.4.1C	TTAATTTATCCTTTT	At5g58900(MYBrelated)/colamp-At5g58900-DAP-Seq(GSE60143)/Homer
A01	2463288	2463302	BraA01g005180.4.1C	CTCATGACCGTCCGT	ZML1(C2C2gata)/colamp-ZML1-DAP-Seq(GSE60143)/Homer
A01	2463289	2463303	BraA01g005180.4.1C	TCATGACCGTCCGTA	ZIM(C2C2gata)/col-ZIM-DAP-Seq(GSE60143)/Homer
A01	2463316	2463327	BraA01g005180.4.1C	CTTTCTCTCTTC	FRS9(ND)/col-FRS9-DAP-Seq(GSE60143)/Homer
A01	2463368	2463375	BraA01g005180.4.1C	GGCGGCGG	AT1G28160(AP2EREBP)/colamp-AT1G28160-DAP-Seq(GSE60143)/Homer
A01	2471500	2471509	BraA01g005210.4.1C	CCAACCACCT	MYB30(MYB)/colamp-MYB30-DAP-Seq(GSE60143)/Homer
A01	2473894	2473905	BraA01g005220.4.1C	AATAATTAATGT	HDG1(Homeobox)/col100-HDG1-DAP-Seq(GSE60143)/Homer
A01	2473964	2473975	BraA01g005220.4.1C	AATAATTAATGA	HDG1(Homeobox)/col100-HDG1-DAP-Seq(GSE60143)/Homer
A01	2478706	2478717	BraA01g005230.4.1C	TGTAAATATCTT	At5g52660(MYBrelated)/colamp-At5g52660-DAP-Seq(GSE60143)/Homer
A01	2478707	2478718	BraA01g005230.4.1C	GTAAATATCTTT	AT3G10113(MYBrelated)/col-AT3G10113-DAP-Seq(GSE60143)/Homer
A01	2478708	2478717	BraA01g005230.4.1C	TAAATATCTT	At3g09600(MYBrelated)/colamp-At3g09600-DAP-Seq(GSE60143)/Homer
A01	2478709	2478716	BraA01g005230.4.1C	AAATATCT	At4g01280(MYBrelated)/colamp-At4g01280-DAP-Seq(GSE60143)/Homer
A01	2478771	2478780	BraA01g005230.4.1C	AAAAAAAAAA	VRN1(ABI3VP1)/col-VRN1-DAP-Seq(GSE60143)/Homer
A01	2478772	2478781	BraA01g005230.4.1C	AAAAAAAAAA	VRN1(ABI3VP1)/col-VRN1-DAP-Seq(GSE60143)/Homer
A01	2478773	2478782	BraA01g005230.4.1C	AAAAAAAAAA	VRN1(ABI3VP1)/col-VRN1-DAP-Seq(GSE60143)/Homer
A01	2478774	2478783	BraA01g005230.4.1C	AAAAAAAAAA	VRN1(ABI3VP1)/col-VRN1-DAP-Seq(GSE60143)/Homer
A01	2478775	2478784	BraA01g005230.4.1C	AAAAAAAAAA	VRN1(ABI3VP1)/col-VRN1-DAP-Seq(GSE60143)/Homer
A01	2478776	2478785	BraA01g005230.4.1C	AAAAAAAAAA	VRN1(ABI3VP1)/col-VRN1-DAP-Seq(GSE60143)/Homer
A01	2479726	2479737	BraA01g005240.4.1C	CAACAAAAAAAA	RAV1(RAV)/colamp-RAV1-DAP-Seq(GSE60143)/Homer
A01	2479762	2479776	BraA01g005240.4.1C	TAGAAAATTCTAATT	HSF6(HSF)/col-HSF6-DAP-Seq(GSE60143)/Homer
A01	2479889	2479903	BraA01g005240.4.1C	AATATTATATATTTA	AT1G04880(ARID)/colamp-AT1G04880-DAP-Seq(GSE60143)/Homer
A01	2479911	2479922	BraA01g005240.4.1C	TTTTCTTCAAAT	AT5G60130(ABI3VP1)/col-AT5G60130-DAP-Seq(GSE60143)/Homer
A01	2491936	2491950	BraA01g005260.4.1C	CCCGGCATTTTCGGA	LBD2(LOBAS2)/colamp-LBD2-DAP-Seq(GSE60143)/Homer
A01	2491937	2491951	BraA01g005260.4.1C	CCGGCATTTTCGGAG	CDM1(C3H)/colamp-CDM1-DAP-Seq(GSE60143)/Homer
A01	2492004	2492011	BraA01g005260.4.1C	AGCCGCCA	ERF105(AP2EREBP)/colamp-ERF105-DAP-Seq(GSE60143)/Homer
A01	2504732	2504746	BraA01g005280.4.1C	AAAATAATTCTAGAA	HSFB3(HSF)/colamp-HSFB3-DAP-Seq(GSE60143)/Homer
A01	2514608	2514615	BraA01g005290.4.1C	CAATAATT	ATHB13(Homeobox)/col-ATHB13-DAP-Seq(GSE60143)/Homer
A01	2514659	2514666	BraA01g005290.4.1C	CAATAATT	ATHB13(Homeobox)/col-ATHB13-DAP-Seq(GSE60143)/Homer
A01	2516570	2516584	BraA01g005300.4.1C	TTTCAAGTTGTCTTA	bHLH122(bHLH)/col100-bHLH122-DAP-Seq(GSE60143)/Homer
A01	2523980	2523991	BraA01g005310.4.1C	TTTGATATTTTA	AT3G10113(MYBrelated)/col-AT3G10113-DAP-Seq(GSE60143)/Homer
A01	2531969	2531980	BraA01g005320.4.1C	TTTTGAAGAAAA	AT5G60130(ABI3VP1)/col-AT5G60130-DAP-Seq(GSE60143)/Homer
A01	2532129	2532143	BraA01g005320.4.1C	TTCATTTCATTTTTG	AT2G31460(REMB3)/col-AT2G31460-DAP-Seq(GSE60143)/Homer
A01	2532941	2532952	BraA01g005330.4.1C	TTTGCTTATATA	AT5G60130(ABI3VP1)/col-AT5G60130-DAP-Seq(GSE60143)/Homer
A01	2539220	2539229	BraA01g005350.4.1C	TTCCGGTTTT	AT1G76870(Trihelix)/col-AT1G76870-DAP-Seq(GSE60143)/Homer
A01	2539221	2539235	BraA01g005350.4.1C	TCCGGTTTTATCGGT	LBD2(LOBAS2)/colamp-LBD2-DAP-Seq(GSE60143)/Homer
A01	2539223	2539237	BraA01g005350.4.1C	CGGTTTTATCGGTTT	MYB44(MYB)/colamp-MYB44-DAP-Seq(GSE60143)/Homer
A01	2539331	2539345	BraA01g005350.4.1C	TTTTGTCATATAGTA	NUC(C2H2)/col-NUC-DAP-Seq(GSE60143)/Homer
A01	2539337	2539351	BraA01g005350.4.1C	CATATAGTATAGTAT	AT1G04880(ARID)/colamp-AT1G04880-DAP-Seq(GSE60143)/Homer
A01	2539405	2539412	BraA01g005340.4.1C	CAATAATT	ATHB13(Homeobox)/col-ATHB13-DAP-Seq(GSE60143)/Homer
A01	2539569	2539578	BraA01g005340.4.1C	TTAACTATAG	AT3G25990(Trihelix)/colamp-AT3G25990-DAP-Seq(GSE60143)/Homer
A01	2563452	2563461	BraA01g005370.4.1C	TTTGTCTTTT	AtIDD11(C2H2)/colamp-AtIDD11-DAP-Seq(GSE60143)/Homer
A01	2563504	2563515	BraA01g005370.4.1C	TATAATAAATGA	HDG1(Homeobox)/col100-HDG1-DAP-Seq(GSE60143)/Homer
A01	2575715	2575722	BraA01g005390.4.1C	AGAATCTT	At3g12730(G2like)/colamp-At3g12730-DAP-Seq(GSE60143)/Homer
A01	2577256	2577267	BraA01g005400.4.1C	GAAAATATCATA	AT3G10113(MYBrelated)/col-AT3G10113-DAP-Seq(GSE60143)/Homer
A01	2577257	2577266	BraA01g005400.4.1C	AAAATATCAT	At3g09600(MYBrelated)/colamp-At3g09600-DAP-Seq(GSE60143)/Homer
A01	2585988	2586002	BraA01g005420.4.1C	AGCTTAAGAAACAAG	VND4(NAC)/colamp-VND4-DAP-Seq(GSE60143)/Homer
A01	2585989	2586003	BraA01g005420.4.1C	GCTTAAGAAACAAGC	NTM1(NAC)/col-NTM1-DAP-Seq(GSE60143)/Homer
A01	2585990	2586004	BraA01g005420.4.1C	CTTAAGAAACAAGCA	CUC1(NAC)/col-CUC1-DAP-Seq(GSE60143)/Homer
A01	2590545	2590556	BraA01g005440.4.1C	AAAAAATATCAA	At5g52660(MYBrelated)/colamp-At5g52660-DAP-Seq(GSE60143)/Homer
A01	2590546	2590557	BraA01g005440.4.1C	AAAAATATCAAA	AT3G10113(MYBrelated)/col-AT3G10113-DAP-Seq(GSE60143)/Homer
A01	2590598	2590612	BraA01g005440.4.1C	ATGATGATGTCATGT	TGA3(bZIP)/colamp-TGA3-DAP-Seq(GSE60143)/Homer
A01	2590832	2590846	BraA01g005430.4.1C	TAAGTATATACTATA	AT1G04880(ARID)/colamp-AT1G04880-DAP-Seq(GSE60143)/Homer
A01	2590838	2590852	BraA01g005430.4.1C	TATACTATATACTAG	AT1G04880(ARID)/colamp-AT1G04880-DAP-Seq(GSE60143)/Homer
A01	2590858	2590872	BraA01g005430.4.1C	TATCTTTGACTTAAT	WRKY45(WRKY)/col-WRKY45-DAP-Seq(GSE60143)/Homer
A01	2590954	2590965	BraA01g005430.4.1C	AATTGGATAAGT	At1g74840(MYBrelated)/col100-At1g74840-DAP-Seq(GSE60143)/Homer
A01	2590957	2590964	BraA01g005430.4.1C	TGGATAAG	At5g47390(MYBrelated)/col-At5g47390-DAP-Seq(GSE60143)/Homer
A01	2591858	2591865	BraA01g005450.4.1C	AATTATTG	LMI1(HB)/colamp-LMI1-DAP-Seq(GSE60143)/Homer
A01	2603717	2603728	BraA01g005460.4.1C	AAATAACTTTTT	At4g38000(C2C2dof)/col-At4g38000-DAP-Seq(GSE60143)/Homer
A01	2603718	2603729	BraA01g005460.4.1C	AATAACTTTTTT	OBP4(C2C2dof)/col-OBP4-DAP-Seq(GSE60143)/Homer
A01	2603720	2603729	BraA01g005460.4.1C	TAACTTTTTT	BBX31(Orphan)/col-BBX31-DAP-Seq(GSE60143)/Homer
A01	2603733	2603740	BraA01g005460.4.1C	TTTTCAAA	At2g41835(C2H2)/col-At2g41835-DAP-Seq(GSE60143)/Homer
A01	2603801	2603812	BraA01g005460.4.1C	GGAATATACTTA	At5g29000(G2like)/col-At5g29000-DAP-Seq(GSE60143)/Homer
A01	2607069	2607078	BraA01g005470.4.1C	TTCTGGTTTT	AT1G76870(Trihelix)/col-AT1G76870-DAP-Seq(GSE60143)/Homer
A01	2618265	2618279	BraA01g005480.4.1C	ATGTGCATTGCATCT	EIN3(EIL)/col-EIN3-DAP-Seq(GSE60143)/Homer
A01	2618290	2618304	BraA01g005480.4.1C	TACTAAATAACAAAA	IDD5(C2H2)/colamp-IDD5-DAP-Seq(GSE60143)/Homer
A01	2631366	2631377	BraA01g005490.4.1C	CTTTCTCTCTTT	FRS9(ND)/col-FRS9-DAP-Seq(GSE60143)/Homer
A01	2631374	2631385	BraA01g005490.4.1C	CTTTCTCTCTTT	FRS9(ND)/col-FRS9-DAP-Seq(GSE60143)/Homer
A01	2631386	2631400	BraA01g005490.4.1C	CACTCTCTCTCTCTC	BPC6(BBRBPC)/col-BPC6-DAP-Seq(GSE60143)/Homer
A01	2631388	2631402	BraA01g005490.4.1C	CTCTCTCTCTCTCTA	BPC6(BBRBPC)/col-BPC6-DAP-Seq(GSE60143)/Homer
A01	2631390	2631401	BraA01g005490.4.1C	CTCTCTCTCTCT	FRS9(ND)/col-FRS9-DAP-Seq(GSE60143)/Homer
A01	2633627	2633641	BraA01g005510.4.1C	TAGAAGAAAACAAAA	At1g14580(C2H2)/colamp-At1g14580-DAP-Seq(GSE60143)/Homer
A01	2633662	2633673	BraA01g005510.4.1C	TTTCACTTTTTT	OBP4(C2C2dof)/col-OBP4-DAP-Seq(GSE60143)/Homer
A01	2633665	2633672	BraA01g005510.4.1C	CACTTTTT	At1g64620(C2C2dof)/colamp-At1g64620-DAP-Seq(GSE60143)/Homer
A01	2633690	2633704	BraA01g005510.4.1C	AACTTGTGCGACACG	ANAC017(NAC)/colamp-ANAC017-DAP-Seq(GSE60143)/Homer
A01	2633692	2633706	BraA01g005510.4.1C	CTTGTGCGACACGTC	ANAC017(NAC)/colamp-ANAC017-DAP-Seq(GSE60143)/Homer
A01	2633699	2633710	BraA01g005510.4.1C	GACACGTCTCTT	bHLH157(bHLH)/col-bHLH157-DAP-Seq(GSE60143)/Homer
A01	2637425	2637436	BraA01g005520.4.1C	CAACATAGAATA	RAV1(RAV)/colamp-RAV1-DAP-Seq(GSE60143)/Homer
A01	2637429	2637440	BraA01g005520.4.1C	ATAGAATATACT	At2g03500(G2like)/col-At2g03500-DAP-Seq(GSE60143)/Homer
A01	2645130	2645144	BraA01g005530.4.1C	TAATAGATAAAAAGA	At5g58900(MYBrelated)/colamp-At5g58900-DAP-Seq(GSE60143)/Homer
A01	2645875	2645889	BraA01g005540.4.1C	TGATAAAAAACAAAA	IDD5(C2H2)/colamp-IDD5-DAP-Seq(GSE60143)/Homer
A01	2645969	2645976	BraA01g005540.4.1C	ACCTTATC	At5g05790(MYBrelated)/col-At5g05790-DAP-Seq(GSE60143)/Homer
A01	2659486	2659497	BraA01g005550.4.1C	ACATTAAATATA	HDG1(Homeobox)/col100-HDG1-DAP-Seq(GSE60143)/Homer
A01	2659487	2659494	BraA01g005550.4.1C	CATTAAAT	At1g76110(ARID)/colamp-At1g76110-DAP-Seq(GSE60143)/Homer
A01	2659512	2659521	BraA01g005550.4.1C	GCAATTAATG	ANL2(HB)/col-ANL2-DAP-Seq(GSE60143)/Homer
A01	2663338	2663352	BraA01g005560.4.1C	GTCTCTCTCTCTCTC	BPC6(BBRBPC)/col-BPC6-DAP-Seq(GSE60143)/Homer
A01	2663340	2663354	BraA01g005560.4.1C	CTCTCTCTCTCTCTC	BPC6(BBRBPC)/col-BPC6-DAP-Seq(GSE60143)/Homer
A01	2663342	2663356	BraA01g005560.4.1C	CTCTCTCTCTCTCAT	BPC6(BBRBPC)/col-BPC6-DAP-Seq(GSE60143)/Homer
A01	2663415	2663429	BraA01g005560.4.1C	CTTAAAACGCAAGTA	ANAC011(NAC)/col-ANAC011-DAP-Seq(GSE60143)/Homer
A01	2663432	2663446	BraA01g005560.4.1C	GTTTGTTTTGTTTTG	IDD5(C2H2)/colamp-IDD5-DAP-Seq(GSE60143)/Homer
A01	2663437	2663451	BraA01g005560.4.1C	TTTTGTTTTGTTCAT	IDD5(C2H2)/colamp-IDD5-DAP-Seq(GSE60143)/Homer
A01	2669637	2669651	BraA01g005570.4.1C	ATATAACTGATTATT	MYB113(MYB)/col-MYB113-DAP-Seq(GSE60143)/Homer
A01	2676518	2676532	BraA01g005590.4.1C	TACTTAGGTTTCAAG	ANAC062(NAC)/colamp-ANAC062-DAP-Seq(GSE60143)/Homer
A01	2676520	2676534	BraA01g005590.4.1C	CTTAGGTTTCAAGTA	ANAC062(NAC)/colamp-ANAC062-DAP-Seq(GSE60143)/Homer
A01	2676553	2676567	BraA01g005590.4.1C	TACTTGAAACCTAAG	ANAC062(NAC)/colamp-ANAC062-DAP-Seq(GSE60143)/Homer
A01	2676555	2676569	BraA01g005590.4.1C	CTTGAAACCTAAGTA	ANAC062(NAC)/colamp-ANAC062-DAP-Seq(GSE60143)/Homer
A01	2694308	2694315	BraA01g005600.4.1C	TGATGGAA	HAP3(CCAATHAP3)/col-HAP3-DAP-Seq(GSE60143)/Homer
A01	2696454	2696468	BraA01g005610.4.1C	AAACTATTAAAACTG	MYB44(MYB)/colamp-MYB44-DAP-Seq(GSE60143)/Homer
A01	2699671	2699682	BraA01g005620.4.1C	TTATTAATTATT	HDG1(Homeobox)/col100-HDG1-DAP-Seq(GSE60143)/Homer
A01	2702087	2702098	BraA01g005630.4.1C	TGATTTATGTTG	RAV1(RAV)/colamp-RAV1-DAP-Seq(GSE60143)/Homer
A01	2708867	2708874	BraA01g005640.4.1C	TTTGAAAA	At2g41835(C2H2)/col-At2g41835-DAP-Seq(GSE60143)/Homer
A01	2708891	2708898	BraA01g005640.4.1C	AAAAAGTG	At1g64620(C2C2dof)/colamp-At1g64620-DAP-Seq(GSE60143)/Homer
A01	2708990	2708999	BraA01g005640.4.1C	CAAAAAGTAA	At3g45610(C2C2dof)/col-At3g45610-DAP-Seq(GSE60143)/Homer
A01	2708991	2709002	BraA01g005640.4.1C	AAAAAGTAAATT	At4g38000(C2C2dof)/col-At4g38000-DAP-Seq(GSE60143)/Homer
A01	2721404	2721418	BraA01g005670.4.1C	ATTTGTCTTATTCGG	IDD2(C2H2)/colamp-IDD2-DAP-Seq(GSE60143)/Homer
A01	2721405	2721416	BraA01g005670.4.1C	TTTGTCTTATTC	At5g66730(C2H2)/colamp-At5g66730-DAP-Seq(GSE60143)/Homer
A01	2721519	2721528	BraA01g005670.4.1C	TTTTTTTTTT	VRN1(ABI3VP1)/col-VRN1-DAP-Seq(GSE60143)/Homer
A01	2721581	2721590	BraA01g005670.4.1C	CAAAAAGTTA	AT3G12130(C3H)/colamp-AT3G12130-DAP-Seq(GSE60143)/Homer
A01	2730048	2730062	BraA01g005680.4.1C	AATAAATGGTGGAGA	AT4G27900(C2C2COlike)/col-AT4G27900-DAP-Seq(GSE60143)/Homer
A01	2730169	2730178	BraA01g005680.4.1C	GAATTTAAAT	AT2G20110(CPP)/colamp-AT2G20110-DAP-Seq(GSE60143)/Homer
A01	2738667	2738678	BraA01g005700.4.1C	AAGATTTTTTTT	At5g52660(MYBrelated)/colamp-At5g52660-DAP-Seq(GSE60143)/Homer
A01	2738682	2738696	BraA01g005700.4.1C	TTTCTTTTACTAGAA	AGL25(MADS)/colamp-AGL25-DAP-Seq(GSE60143)/Homer
A01	2738772	2738786	BraA01g005700.4.1C	TTCTCATGAAATGAA	AT2G31460(REMB3)/col-AT2G31460-DAP-Seq(GSE60143)/Homer
A01	2739145	2739159	BraA01g005690.4.1C	AAAACGTCGTCGTTA	Unknown2/Arabidopsis-Promoters/Homer
A01	2739146	2739160	BraA01g005690.4.1C	AAACGTCGTCGTTAC	Unknown2/Arabidopsis-Promoters/Homer
A01	2740450	2740457	BraA01g005710.4.1C	ATGTCGGC	DDF1(AP2EREBP)/col-DDF1-DAP-Seq(GSE60143)/Homer
A01	2740451	2740458	BraA01g005710.4.1C	TGTCGGCA	AT1G12630(AP2EREBP)/colamp-AT1G12630-DAP-Seq(GSE60143)/Homer
A01	2740616	2740625	BraA01g005710.4.1C	TTTTTTTTTT	VRN1(ABI3VP1)/col-VRN1-DAP-Seq(GSE60143)/Homer
A01	2740622	2740636	BraA01g005710.4.1C	TTTTGTATTTATTTA	IDD5(C2H2)/colamp-IDD5-DAP-Seq(GSE60143)/Homer
A01	2754800	2754811	BraA01g005730.4.1C	TAGGAGAGAGGA	BPC1(BBRBPC)/colamp-BPC1-DAP-Seq(GSE60143)/Homer
A01	2754802	2754813	BraA01g005730.4.1C	GGAGAGAGGAGA	FRS9(ND)/col-FRS9-DAP-Seq(GSE60143)/Homer
A01	2754807	2754818	BraA01g005730.4.1C	GAGGAGAGAGAT	BPC1(BBRBPC)/colamp-BPC1-DAP-Seq(GSE60143)/Homer
A01	2774466	2774480	BraA01g005770.4.1C	GACTTGGCAACCAAG	ANAC017(NAC)/colamp-ANAC017-DAP-Seq(GSE60143)/Homer
A01	2788058	2788065	BraA01g005790.4.1C	TTTTCAAA	At2g41835(C2H2)/col-At2g41835-DAP-Seq(GSE60143)/Homer
A01	2790874	2790885	BraA01g005800.4.1C	ACATTAAATATT	HDG1(Homeobox)/col100-HDG1-DAP-Seq(GSE60143)/Homer
A01	2790875	2790882	BraA01g005800.4.1C	CATTAAAT	At1g76110(ARID)/colamp-At1g76110-DAP-Seq(GSE60143)/Homer
A01	2795868	2795877	BraA01g005810.4.1C	TTTTTTTTTT	VRN1(ABI3VP1)/col-VRN1-DAP-Seq(GSE60143)/Homer
A01	2795869	2795878	BraA01g005810.4.1C	TTTTTTTTTT	VRN1(ABI3VP1)/col-VRN1-DAP-Seq(GSE60143)/Homer
A01	2795870	2795879	BraA01g005810.4.1C	TTTTTTTTTT	VRN1(ABI3VP1)/col-VRN1-DAP-Seq(GSE60143)/Homer
A01	2795871	2795880	BraA01g005810.4.1C	TTTTTTTTTT	VRN1(ABI3VP1)/col-VRN1-DAP-Seq(GSE60143)/Homer
A01	2795872	2795881	BraA01g005810.4.1C	TTTTTTTTTT	VRN1(ABI3VP1)/col-VRN1-DAP-Seq(GSE60143)/Homer
A01	2795873	2795882	BraA01g005810.4.1C	TTTTTTTTTT	VRN1(ABI3VP1)/col-VRN1-DAP-Seq(GSE60143)/Homer
A01	2799690	2799704	BraA01g005820.4.1C	ATATGTTGACTAATA	WRKY45(WRKY)/col-WRKY45-DAP-Seq(GSE60143)/Homer
A01	2811475	2811489	BraA01g005850.4.1C	CACGTGAGATACGCG	bHLH18(bHLH)/col-bHLH18-DAP-Seq(GSE60143)/Homer
A01	2826885	2826892	BraA01g005890.4.1C	GCCACGTG	ABI5(bZIP)/col-ABI5-DAP-Seq(GSE60143)/Homer
A01	2826913	2826927	BraA01g005890.4.1C	ACCAACGGTTTCTAT	ZML1(C2C2gata)/colamp-ZML1-DAP-Seq(GSE60143)/Homer
A01	2827046	2827060	BraA01g005890.4.1C	AACAAACTGACAAGA	At1g14580(C2H2)/colamp-At1g14580-DAP-Seq(GSE60143)/Homer
A01	2832511	2832522	BraA01g005900.4.1C	GCATTAAATAAT	HDG1(Homeobox)/col100-HDG1-DAP-Seq(GSE60143)/Homer
A01	2832512	2832519	BraA01g005900.4.1C	CATTAAAT	At1g76110(ARID)/colamp-At1g76110-DAP-Seq(GSE60143)/Homer
A01	2848301	2848308	BraA01g005950.4.1C	TTTGAAAA	At2g41835(C2H2)/col-At2g41835-DAP-Seq(GSE60143)/Homer
A01	2848314	2848328	BraA01g005950.4.1C	TTTAAAATATATTTT	AT1G04880(ARID)/colamp-AT1G04880-DAP-Seq(GSE60143)/Homer
A01	2848317	2848331	BraA01g005950.4.1C	AAAATATATTTTATA	AT1G04880(ARID)/colamp-AT1G04880-DAP-Seq(GSE60143)/Homer
A01	2848340	2848351	BraA01g005950.4.1C	GCATTAATTAAT	HDG1(Homeobox)/col100-HDG1-DAP-Seq(GSE60143)/Homer
A01	2848342	2848353	BraA01g005950.4.1C	ATTAATTAATAA	HDG1(Homeobox)/col100-HDG1-DAP-Seq(GSE60143)/Homer
A01	2848367	2848374	BraA01g005950.4.1C	CAATAATT	ATHB13(Homeobox)/col-ATHB13-DAP-Seq(GSE60143)/Homer
A01	2851772	2851779	BraA01g005970.4.1C	ATGTCGGC	DDF1(AP2EREBP)/col-DDF1-DAP-Seq(GSE60143)/Homer
A01	2851773	2851780	BraA01g005970.4.1C	TGTCGGCA	AT1G12630(AP2EREBP)/colamp-AT1G12630-DAP-Seq(GSE60143)/Homer
A01	2851780	2851794	BraA01g005970.4.1C	ATGTCCACGTGTCAA	bZIP3(bZIP)/col-bZIP3-DAP-Seq(GSE60143)/Homer
A01	2851781	2851795	BraA01g005970.4.1C	TGTCCACGTGTCAAA	AREB3(bZIP)/col-AREB3-DAP-Seq(GSE60143)/Homer
A01	2851782	2851796	BraA01g005970.4.1C	GTCCACGTGTCAAAT	ABF2(bZIP)/col-ABF2-DAP-Seq(GSE60143)/Homer
A01	2851783	2851797	BraA01g005970.4.1C	TCCACGTGTCAAATT	bZIP48(bZIP)/colamp-bZIP48-DAP-Seq(GSE60143)/Homer
A01	2851785	2851799	BraA01g005970.4.1C	CACGTGTCAAATTCG	bHLH34(bHLH)/colamp-bHLH34-DAP-Seq(GSE60143)/Homer
A01	2851797	2851806	BraA01g005970.4.1C	TCGCCGCCAC	ERF10(AP2EREBP)/col-ERF10-DAP-Seq(GSE60143)/Homer
A01	2851798	2851805	BraA01g005970.4.1C	CGCCGCCA	CRF4(AP2EREBP)/colamp-CRF4-DAP-Seq(GSE60143)/Homer
A01	2852050	2852064	BraA01g005960.4.1C	TAACTAACAAAACGA	MYB44(MYB)/colamp-MYB44-DAP-Seq(GSE60143)/Homer
A01	2862899	2862913	BraA01g005990.4.1C	TTAAAGATAATATTT	At5g58900(MYBrelated)/colamp-At5g58900-DAP-Seq(GSE60143)/Homer
A01	2876418	2876429	BraA01g006010.4.1C	TAGATATTATTT	AT2G28920(ND)/col-AT2G28920-DAP-Seq(GSE60143)/Homer
A01	2876547	2876561	BraA01g006010.4.1C	TTTTGTAATTTTGTA	IDD5(C2H2)/colamp-IDD5-DAP-Seq(GSE60143)/Homer
A01	2876562	2876576	BraA01g006010.4.1C	TTTAAGATAAGATTT	At5g58900(MYBrelated)/colamp-At5g58900-DAP-Seq(GSE60143)/Homer
A01	2878619	2878630	BraA01g006020.4.1C	AATAATTAATGT	HDG1(Homeobox)/col100-HDG1-DAP-Seq(GSE60143)/Homer
A01	2879996	2880003	BraA01g006030.4.1C	TTTTCAAA	At2g41835(C2H2)/col-At2g41835-DAP-Seq(GSE60143)/Homer
A01	2886696	2886703	BraA01g006040.4.1C	AAAAAGTG	At1g64620(C2C2dof)/colamp-At1g64620-DAP-Seq(GSE60143)/Homer
A01	2891558	2891565	BraA01g006050.4.1C	AATGATTG	ATHB5(HB)/colamp-ATHB5-DAP-Seq(GSE60143)/Homer
A01	2897846	2897857	BraA01g006070.4.1C	ATAAAGTAATTT	At4g38000(C2C2dof)/col-At4g38000-DAP-Seq(GSE60143)/Homer
A01	2897854	2897868	BraA01g006070.4.1C	ATTTGTTTTTTTTGT	IDD5(C2H2)/colamp-IDD5-DAP-Seq(GSE60143)/Homer
A01	2897855	2897866	BraA01g006070.4.1C	TTTGTTTTTTTT	IDD4(C2H2)/col-IDD4-DAP-Seq(GSE60143)/Homer
A01	2897859	2897870	BraA01g006070.4.1C	TTTTTTTTGTTG	RAV1(RAV)/colamp-RAV1-DAP-Seq(GSE60143)/Homer
A01	2900912	2900919	BraA01g006080.4.1C	AATGATTG	ATHB5(HB)/colamp-ATHB5-DAP-Seq(GSE60143)/Homer
A01	2900978	2900989	BraA01g006080.4.1C	ATTTGTCGCTTT	JKD(C2H2)/col-JKD-DAP-Seq(GSE60143)/Homer
A01	2900979	2900990	BraA01g006080.4.1C	TTTGTCGCTTTC	At5g66730(C2H2)/colamp-At5g66730-DAP-Seq(GSE60143)/Homer
A01	2901034	2901048	BraA01g006080.4.1C	AAACTTTACATTATT	AT1G04880(ARID)/colamp-AT1G04880-DAP-Seq(GSE60143)/Homer
A01	2914980	2914991	BraA01g006100.4.1C	TTTTGTCGGTTT	JKD(C2H2)/col-JKD-DAP-Seq(GSE60143)/Homer
A01	2914981	2914992	BraA01g006100.4.1C	TTTGTCGGTTTG	At5g66730(C2H2)/colamp-At5g66730-DAP-Seq(GSE60143)/Homer
A01	2915019	2915033	BraA01g006100.4.1C	TTTTGTCGTTATCTG	IDD5(C2H2)/colamp-IDD5-DAP-Seq(GSE60143)/Homer
A01	2915020	2915031	BraA01g006100.4.1C	TTTGTCGTTATC	At5g66730(C2H2)/colamp-At5g66730-DAP-Seq(GSE60143)/Homer
A01	2915104	2915118	BraA01g006100.4.1C	ATTTGTATTTATCTT	IDD5(C2H2)/colamp-IDD5-DAP-Seq(GSE60143)/Homer
A01	2926566	2926577	BraA01g006110.4.1C	TAATTTTTGTTG	RAV1(RAV)/colamp-RAV1-DAP-Seq(GSE60143)/Homer
A01	2953022	2953033	BraA01g006120.4.1C	ACATTAAATGAT	HDG1(Homeobox)/col100-HDG1-DAP-Seq(GSE60143)/Homer
A01	2953023	2953030	BraA01g006120.4.1C	CATTAAAT	At1g76110(ARID)/colamp-At1g76110-DAP-Seq(GSE60143)/Homer
A01	2953034	2953041	BraA01g006120.4.1C	TTTGAAAA	At2g41835(C2H2)/col-At2g41835-DAP-Seq(GSE60143)/Homer
A01	2980022	2980029	BraA01g006180.4.1C	TTTTCAAA	At2g41835(C2H2)/col-At2g41835-DAP-Seq(GSE60143)/Homer
A01	2980147	2980154	BraA01g006180.4.1C	TGATGGAA	HAP3(CCAATHAP3)/col-HAP3-DAP-Seq(GSE60143)/Homer
A01	2980756	2980763	BraA01g006170.4.1C	TTTTCAAA	At2g41835(C2H2)/col-At2g41835-DAP-Seq(GSE60143)/Homer
A01	2984262	2984269	BraA01g006190.4.1C	TTTTCAAA	At2g41835(C2H2)/col-At2g41835-DAP-Seq(GSE60143)/Homer
A01	2984418	2984427	BraA01g006190.4.1C	AAAAAAAAAA	VRN1(ABI3VP1)/col-VRN1-DAP-Seq(GSE60143)/Homer
A01	2995901	2995910	BraA01g006230.4.1C	AAACAGAGTA	REF6(Zf)/Arabidopsis-REF6-ChIP-Seq(GSE106942)/Homer
A01	2996592	2996603	BraA01g006220.4.1C	AAAAAGTAAAGA	At4g38000(C2C2dof)/col-At4g38000-DAP-Seq(GSE60143)/Homer
A01	3003077	3003088	BraA01g006240.4.1C	AAAAAGTCAAAG	WRKY22(WRKY)/colamp-WRKY22-DAP-Seq(GSE60143)/Homer
A01	3003078	3003089	BraA01g006240.4.1C	AAAAGTCAAAGT	WRKY11(WRKY)/col-WRKY11-DAP-Seq(GSE60143)/Homer
A01	3003079	3003088	BraA01g006240.4.1C	AAAGTCAAAG	WRKY8(WRKY)/colamp-WRKY8-DAP-Seq(GSE60143)/Homer
A01	3012265	3012276	BraA01g006250.4.1C	CAAAAAGACAAT	IDD7(C2H2)/col-IDD7-DAP-Seq(GSE60143)/Homer
A01	3012266	3012277	BraA01g006250.4.1C	AAAAAGACAATA	JKD(C2H2)/col-JKD-DAP-Seq(GSE60143)/Homer
A01	3012329	3012343	BraA01g006250.4.1C	TGTCTATTTTACCCT	Unknown1/Arabidopsis-Promoters/Homer
A01	3018852	3018863	BraA01g006260.4.1C	TAATTAATTATA	HDG1(Homeobox)/col100-HDG1-DAP-Seq(GSE60143)/Homer
A01	3018937	3018948	BraA01g006260.4.1C	TTAGAATGTTTT	AT2G40260(G2like)/colamp-AT2G40260-DAP-Seq(GSE60143)/Homer
A01	3018975	3018989	BraA01g006260.4.1C	AATAGGATAAAAAAT	At5g58900(MYBrelated)/colamp-At5g58900-DAP-Seq(GSE60143)/Homer
A01	3022277	3022286	BraA01g006270.4.1C	AAAAAAAAAA	VRN1(ABI3VP1)/col-VRN1-DAP-Seq(GSE60143)/Homer
A01	3022278	3022287	BraA01g006270.4.1C	AAAAAAAAAA	VRN1(ABI3VP1)/col-VRN1-DAP-Seq(GSE60143)/Homer
A01	3022956	3022970	BraA01g006280.4.1C	GACTTTTGGTTTTCT	RKD2(RWPRK)/colamp-RKD2-DAP-Seq(GSE60143)/Homer
A01	3023042	3023056	BraA01g006280.4.1C	CATGGATGACACGTG	bHLH34(bHLH)/colamp-bHLH34-DAP-Seq(GSE60143)/Homer
A01	3028517	3028526	BraA01g006290.4.1C	TTACTTTTTC	At3g45610(C2C2dof)/col-At3g45610-DAP-Seq(GSE60143)/Homer
A01	3028655	3028664	BraA01g006290.4.1C	AAAAAAAAAA	VRN1(ABI3VP1)/col-VRN1-DAP-Seq(GSE60143)/Homer
A01	3035213	3035220	BraA01g006310.4.1C	TTTGAAAA	At2g41835(C2H2)/col-At2g41835-DAP-Seq(GSE60143)/Homer
A01	3035217	3035226	BraA01g006310.4.1C	AAAAAAAAAA	VRN1(ABI3VP1)/col-VRN1-DAP-Seq(GSE60143)/Homer
A01	3035228	3035237	BraA01g006310.4.1C	AAAAAAAAAA	VRN1(ABI3VP1)/col-VRN1-DAP-Seq(GSE60143)/Homer
A01	3040092	3040103	BraA01g006330.4.1C	CAGATCTAAATT	GATA6(C2C2gata)/col200-GATA6-DAP-Seq(GSE60143)/Homer
A01	3040238	3040247	BraA01g006320.4.1C	TTTTTTTTTT	VRN1(ABI3VP1)/col-VRN1-DAP-Seq(GSE60143)/Homer
A01	3040297	3040304	BraA01g006320.4.1C	AAGATTCT	At3g12730(G2like)/colamp-At3g12730-DAP-Seq(GSE60143)/Homer
A01	3053181	3053192	BraA01g006350.4.1C	CAGGAATATTCT	At2g03500(G2like)/col-At2g03500-DAP-Seq(GSE60143)/Homer
A01	3053183	3053194	BraA01g006350.4.1C	GGAATATTCTGC	At5g29000(G2like)/col-At5g29000-DAP-Seq(GSE60143)/Homer
A01	3053194	3053205	BraA01g006350.4.1C	CAACAGAAAAAA	RAV1(RAV)/colamp-RAV1-DAP-Seq(GSE60143)/Homer
A01	3053200	3053209	BraA01g006350.4.1C	AAAAAAAAAA	VRN1(ABI3VP1)/col-VRN1-DAP-Seq(GSE60143)/Homer
A01	3053331	3053340	BraA01g006360.4.1C	TCGCCGGAGT	AT3G58630(Trihelix)/col-AT3G58630-DAP-Seq(GSE60143)/Homer
A01	3053429	3053436	BraA01g006360.4.1C	TGATGGAA	HAP3(CCAATHAP3)/col-HAP3-DAP-Seq(GSE60143)/Homer
A01	3057347	3057356	BraA01g006370.4.1C	AAAAAAAAAA	VRN1(ABI3VP1)/col-VRN1-DAP-Seq(GSE60143)/Homer
A01	3057348	3057357	BraA01g006370.4.1C	AAAAAAAAAA	VRN1(ABI3VP1)/col-VRN1-DAP-Seq(GSE60143)/Homer
A01	3057372	3057379	BraA01g006370.4.1C	TTTGAAAA	At2g41835(C2H2)/col-At2g41835-DAP-Seq(GSE60143)/Homer
A01	3057461	3057468	BraA01g006370.4.1C	AAGCGGTG	At5g18450(AP2EREBP)/col-At5g18450-DAP-Seq(GSE60143)/Homer
A01	3067620	3067634	BraA01g006390.4.1C	ATATTATATCATATA	AT1G04880(ARID)/colamp-AT1G04880-DAP-Seq(GSE60143)/Homer
A01	3067660	3067671	BraA01g006390.4.1C	GAATTAATTAAT	HDG1(Homeobox)/col100-HDG1-DAP-Seq(GSE60143)/Homer
A01	3067662	3067673	BraA01g006390.4.1C	ATTAATTAATTT	HDG1(Homeobox)/col100-HDG1-DAP-Seq(GSE60143)/Homer
A01	3067685	3067694	BraA01g006390.4.1C	TTTTTTTTTT	VRN1(ABI3VP1)/col-VRN1-DAP-Seq(GSE60143)/Homer
A01	3070492	3070506	BraA01g006410.4.1C	AAATGTTAGTTGAAA	MYB39(MYB)/col-MYB39-DAP-Seq(GSE60143)/Homer
A01	3070551	3070565	BraA01g006410.4.1C	TAGAGAGAGAGAGTG	BPC6(BBRBPC)/col-BPC6-DAP-Seq(GSE60143)/Homer
A01	3070552	3070563	BraA01g006410.4.1C	AGAGAGAGAGAG	FRS9(ND)/col-FRS9-DAP-Seq(GSE60143)/Homer
A01	3070554	3070565	BraA01g006410.4.1C	AGAGAGAGAGTG	FRS9(ND)/col-FRS9-DAP-Seq(GSE60143)/Homer
A01	3071032	3071043	BraA01g006400.4.1C	TTGTTGACTTAT	WRKY43(WRKY)/colamp-WRKY43-DAP-Seq(GSE60143)/Homer
A01	3086180	3086194	BraA01g006420.4.1C	TGCTTAAACTTCACG	VND3(NAC)/colamp-VND3-DAP-Seq(GSE60143)/Homer
A01	3086182	3086196	BraA01g006420.4.1C	CTTAAACTTCACGCT	VND4(NAC)/colamp-VND4-DAP-Seq(GSE60143)/Homer
A01	3088047	3088058	BraA01g006440.4.1C	ACGTTGACCTCT	WRKY42(WRKY)/colamp-WRKY42-DAP-Seq(GSE60143)/Homer
A01	3088060	3088071	BraA01g006440.4.1C	AATAAAGTTAAA	OBP4(C2C2dof)/col-OBP4-DAP-Seq(GSE60143)/Homer
A01	3096733	3096747	BraA01g006450.4.1C	AAACCTAGATCTGAA	GATA1(C2C2gata)/colamp-GATA1-DAP-Seq(GSE60143)/Homer
A01	3096738	3096747	BraA01g006450.4.1C	TAGATCTGAA	GATA12(C2C2gata)/col-GATA12-DAP-Seq(GSE60143)/Homer
A01	3100397	3100408	BraA01g006460.4.1C	GAATGGTCAACG	WRKY65(WRKY)/colamp-WRKY65-DAP-Seq(GSE60143)/Homer
A01	3100398	3100409	BraA01g006460.4.1C	AATGGTCAACGT	WRKY42(WRKY)/colamp-WRKY42-DAP-Seq(GSE60143)/Homer
A01	3100399	3100408	BraA01g006460.4.1C	ATGGTCAACG	WRKY24(WRKY)/colamp-WRKY24-DAP-Seq(GSE60143)/Homer
A01	3106573	3106587	BraA01g006470.4.1C	TGGTTTTTGTGGTTG	MYB44(MYB)/colamp-MYB44-DAP-Seq(GSE60143)/Homer
A01	3106603	3106612	BraA01g006470.4.1C	GGATTTAAAT	AT2G20110(CPP)/colamp-AT2G20110-DAP-Seq(GSE60143)/Homer
A01	3108928	3108939	BraA01g006480.4.1C	TTTGTAAGAAAA	AT5G60130(ABI3VP1)/col-AT5G60130-DAP-Seq(GSE60143)/Homer
A01	3114321	3114335	BraA01g006490.4.1C	AAATCTTATCATAAA	At5g58900(MYBrelated)/colamp-At5g58900-DAP-Seq(GSE60143)/Homer
A01	3114379	3114390	BraA01g006490.4.1C	AAAAAATATCAT	At5g52660(MYBrelated)/colamp-At5g52660-DAP-Seq(GSE60143)/Homer
A01	3114380	3114391	BraA01g006490.4.1C	AAAAATATCATG	AT3G10113(MYBrelated)/col-AT3G10113-DAP-Seq(GSE60143)/Homer
A01	3114381	3114390	BraA01g006490.4.1C	AAAATATCAT	At3g09600(MYBrelated)/colamp-At3g09600-DAP-Seq(GSE60143)/Homer
A01	3114455	3114464	BraA01g006490.4.1C	AAAAAAAAAA	VRN1(ABI3VP1)/col-VRN1-DAP-Seq(GSE60143)/Homer
A01	3114456	3114465	BraA01g006490.4.1C	AAAAAAAAAA	VRN1(ABI3VP1)/col-VRN1-DAP-Seq(GSE60143)/Homer
A01	3114474	3114485	BraA01g006490.4.1C	AAATAATATCTA	At5g52660(MYBrelated)/colamp-At5g52660-DAP-Seq(GSE60143)/Homer
A01	3132419	3132433	BraA01g006540.4.1C	CCATAAGATATTTAG	LCL1(MYBrelated)/colamp-LCL1-DAP-Seq(GSE60143)/Homer
A01	3132422	3132433	BraA01g006540.4.1C	TAAGATATTTAG	AT3G10113(MYBrelated)/col-AT3G10113-DAP-Seq(GSE60143)/Homer
A01	3132423	3132434	BraA01g006540.4.1C	AAGATATTTAGC	AT2G28920(ND)/col-AT2G28920-DAP-Seq(GSE60143)/Homer
A01	3132424	3132431	BraA01g006540.4.1C	AGATATTT	At4g01280(MYBrelated)/colamp-At4g01280-DAP-Seq(GSE60143)/Homer
A01	3132434	3132448	BraA01g006540.4.1C	CAAACAAAAACAAAA	IDD5(C2H2)/colamp-IDD5-DAP-Seq(GSE60143)/Homer
A01	3146358	3146369	BraA01g006590.4.1C	GTAAAATATCTC	AT2G28920(ND)/col-AT2G28920-DAP-Seq(GSE60143)/Homer
A01	3146359	3146370	BraA01g006590.4.1C	TAAAATATCTCT	AT3G10113(MYBrelated)/col-AT3G10113-DAP-Seq(GSE60143)/Homer
A01	3146360	3146369	BraA01g006590.4.1C	AAAATATCTC	At3g09600(MYBrelated)/colamp-At3g09600-DAP-Seq(GSE60143)/Homer
A01	3146361	3146368	BraA01g006590.4.1C	AAATATCT	At4g01280(MYBrelated)/colamp-At4g01280-DAP-Seq(GSE60143)/Homer
A01	3146392	3146406	BraA01g006590.4.1C	AATAAACAAACAAAA	IDD5(C2H2)/colamp-IDD5-DAP-Seq(GSE60143)/Homer
A01	3146434	3146443	BraA01g006590.4.1C	AAAAAAAAAA	VRN1(ABI3VP1)/col-VRN1-DAP-Seq(GSE60143)/Homer
A01	3146435	3146444	BraA01g006590.4.1C	AAAAAAAAAA	VRN1(ABI3VP1)/col-VRN1-DAP-Seq(GSE60143)/Homer
A01	3146436	3146445	BraA01g006590.4.1C	AAAAAAAAAA	VRN1(ABI3VP1)/col-VRN1-DAP-Seq(GSE60143)/Homer
A01	3146437	3146446	BraA01g006590.4.1C	AAAAAAAAAA	VRN1(ABI3VP1)/col-VRN1-DAP-Seq(GSE60143)/Homer
A01	3146438	3146447	BraA01g006590.4.1C	AAAAAAAAAA	VRN1(ABI3VP1)/col-VRN1-DAP-Seq(GSE60143)/Homer
A01	3146439	3146448	BraA01g006590.4.1C	AAAAAAAAAA	VRN1(ABI3VP1)/col-VRN1-DAP-Seq(GSE60143)/Homer
A01	3146440	3146449	BraA01g006590.4.1C	AAAAAAAAAA	VRN1(ABI3VP1)/col-VRN1-DAP-Seq(GSE60143)/Homer
A01	3146514	3146521	BraA01g006590.4.1C	TTTTCAAA	At2g41835(C2H2)/col-At2g41835-DAP-Seq(GSE60143)/Homer
A01	3169640	3169647	BraA01g006640.4.1C	TTTGAAAA	At2g41835(C2H2)/col-At2g41835-DAP-Seq(GSE60143)/Homer
A01	3175240	3175251	BraA01g006650.4.1C	AATAATTAATAT	HDG1(Homeobox)/col100-HDG1-DAP-Seq(GSE60143)/Homer
A01	3182762	3182776	BraA01g006670.4.1C	ACTTGAATAAAAAGT	NTM1(NAC)/col-NTM1-DAP-Seq(GSE60143)/Homer
A01	3182770	3182781	BraA01g006670.4.1C	AAAAAGTTGAAA	At4g38000(C2C2dof)/col-At4g38000-DAP-Seq(GSE60143)/Homer
A01	3182779	3182790	BraA01g006670.4.1C	AAATTACTTTTT	At4g38000(C2C2dof)/col-At4g38000-DAP-Seq(GSE60143)/Homer
A01	3182780	3182791	BraA01g006670.4.1C	AATTACTTTTTT	OBP4(C2C2dof)/col-OBP4-DAP-Seq(GSE60143)/Homer
A01	3191870	3191884	BraA01g006700.4.1C	TATGAGATAAGATAA	At5g58900(MYBrelated)/colamp-At5g58900-DAP-Seq(GSE60143)/Homer
A01	3203186	3203200	BraA01g006720.4.1C	AAAAAGTCAAAAACA	WRKY45(WRKY)/col-WRKY45-DAP-Seq(GSE60143)/Homer
A01	3203193	3203207	BraA01g006720.4.1C	CAAAAACAAACAAAA	IDD5(C2H2)/colamp-IDD5-DAP-Seq(GSE60143)/Homer
A01	3207481	3207495	BraA01g006740.4.1C	AATTTAGATATTTTA	LCL1(MYBrelated)/colamp-LCL1-DAP-Seq(GSE60143)/Homer
A01	3207484	3207495	BraA01g006740.4.1C	TTAGATATTTTA	AT3G10113(MYBrelated)/col-AT3G10113-DAP-Seq(GSE60143)/Homer
A01	3207485	3207496	BraA01g006740.4.1C	TAGATATTTTAA	AT2G28920(ND)/col-AT2G28920-DAP-Seq(GSE60143)/Homer
A01	3207486	3207493	BraA01g006740.4.1C	AGATATTT	At4g01280(MYBrelated)/colamp-At4g01280-DAP-Seq(GSE60143)/Homer
A01	3215158	3215167	BraA01g006750.4.1C	TTGATCGGAT	GATA19(C2C2gata)/colamp-GATA19-DAP-Seq(GSE60143)/Homer
A01	3224289	3224303	BraA01g006770.4.1C	AAAAACTTTGAATCT	EIN3(EIL)/col-EIN3-DAP-Seq(GSE60143)/Homer
A01	3225077	3225091	BraA01g006760.4.1C	TTTTGTTTTTTTTTT	IDD5(C2H2)/colamp-IDD5-DAP-Seq(GSE60143)/Homer
A01	3225078	3225089	BraA01g006760.4.1C	TTTGTTTTTTTT	IDD4(C2H2)/col-IDD4-DAP-Seq(GSE60143)/Homer
A01	3225082	3225091	BraA01g006760.4.1C	TTTTTTTTTT	VRN1(ABI3VP1)/col-VRN1-DAP-Seq(GSE60143)/Homer
A01	3230104	3230118	BraA01g006790.4.1C	AGAGTGACGTCACCG	TGA3(bZIP)/colamp-TGA3-DAP-Seq(GSE60143)/Homer
A01	3230105	3230119	BraA01g006790.4.1C	GAGTGACGTCACCGT	TGA3(bZIP)/colamp-TGA3-DAP-Seq(GSE60143)/Homer
A01	3230108	3230117	BraA01g006790.4.1C	TGACGTCACC	TGA1(bZIP)/colamp-TGA1-DAP-Seq(GSE60143)/Homer
A01	3230143	3230157	BraA01g006790.4.1C	TCGAGAGAGAGAGAA	BPC6(BBRBPC)/col-BPC6-DAP-Seq(GSE60143)/Homer
A01	3230145	3230159	BraA01g006790.4.1C	GAGAGAGAGAGAAGC	BPC6(BBRBPC)/col-BPC6-DAP-Seq(GSE60143)/Homer
A01	3230146	3230157	BraA01g006790.4.1C	AGAGAGAGAGAA	FRS9(ND)/col-FRS9-DAP-Seq(GSE60143)/Homer
A01	3230148	3230159	BraA01g006790.4.1C	AGAGAGAGAAGC	FRS9(ND)/col-FRS9-DAP-Seq(GSE60143)/Homer
A01	3230188	3230195	BraA01g006790.4.1C	TGGCGGCG	CRF4(AP2EREBP)/colamp-CRF4-DAP-Seq(GSE60143)/Homer
A01	3230189	3230196	BraA01g006790.4.1C	GGCGGCGG	AT1G28160(AP2EREBP)/colamp-AT1G28160-DAP-Seq(GSE60143)/Homer
A01	3230228	3230235	BraA01g006790.4.1C	TGGCGGCT	ERF105(AP2EREBP)/colamp-ERF105-DAP-Seq(GSE60143)/Homer
A01	3230275	3230289	BraA01g006790.4.1C	GTGGTTGGCGGTTGA	AT1G24250(Orphan)/col-AT1G24250-DAP-Seq(GSE60143)/Homer
A01	3230876	3230885	BraA01g006780.4.1C	TACTGGTTTT	AT1G76870(Trihelix)/col-AT1G76870-DAP-Seq(GSE60143)/Homer
A01	3241223	3241237	BraA01g006810.4.1C	CTAAAGTCAAAGTAA	WRKY45(WRKY)/col-WRKY45-DAP-Seq(GSE60143)/Homer
A01	3241224	3241235	BraA01g006810.4.1C	TAAAGTCAAAGT	WRKY21(WRKY)/colamp-WRKY21-DAP-Seq(GSE60143)/Homer
A01	3241225	3241234	BraA01g006810.4.1C	AAAGTCAAAG	WRKY8(WRKY)/colamp-WRKY8-DAP-Seq(GSE60143)/Homer
A01	3248189	3248203	BraA01g006820.4.1C	TTTTGTTTTGTTTTG	IDD5(C2H2)/colamp-IDD5-DAP-Seq(GSE60143)/Homer
A01	3258380	3258387	BraA01g006830.4.1C	AAGCGGTG	At5g18450(AP2EREBP)/col-At5g18450-DAP-Seq(GSE60143)/Homer
A01	3258458	3258469	BraA01g006830.4.1C	GGTGGTCCCTCC	PTF1(TCP)/colamp-PTF1-DAP-Seq(GSE60143)/Homer
A01	3258552	3258559	BraA01g006830.4.1C	TTTGAAAA	At2g41835(C2H2)/col-At2g41835-DAP-Seq(GSE60143)/Homer
A01	3258559	3258568	BraA01g006830.4.1C	AAACAGAGGG	REF6(Zf)/Arabidopsis-REF6-ChIP-Seq(GSE106942)/Homer
A01	3261422	3261429	BraA01g006850.4.1C	CACTTTTT	At1g64620(C2C2dof)/colamp-At1g64620-DAP-Seq(GSE60143)/Homer
A01	3261425	3261434	BraA01g006850.4.1C	TTTTTTTTTT	VRN1(ABI3VP1)/col-VRN1-DAP-Seq(GSE60143)/Homer
A01	3261427	3261438	BraA01g006850.4.1C	TTTTTTTTGTTG	RAV1(RAV)/colamp-RAV1-DAP-Seq(GSE60143)/Homer
A01	3272638	3272652	BraA01g006880.4.1C	TAGTTCAATGTATTT	EIN3(EIL)/col-EIN3-DAP-Seq(GSE60143)/Homer
A01	3272639	3272650	BraA01g006880.4.1C	AGTTCAATGTAT	EIL4(EIL)/Tomato-EIL4-ChIP-Seq(GSE116581)/Homer
A01	3272640	3272651	BraA01g006880.4.1C	GTTCAATGTATT	EIL4(EIL)/Tomato-EIL4-ChIP-Seq(GSE116581)/Homer
A01	3277978	3277992	BraA01g006890.4.1C	TGGTAGAGAAATGAA	AT2G31460(REMB3)/col-AT2G31460-DAP-Seq(GSE60143)/Homer
A01	3278111	3278122	BraA01g006890.4.1C	TTTCCTTAAAAA	AT5G60130(ABI3VP1)/col-AT5G60130-DAP-Seq(GSE60143)/Homer
A01	3286335	3286346	BraA01g006920.4.1C	GATAATTAATGC	HDG1(Homeobox)/col100-HDG1-DAP-Seq(GSE60143)/Homer
A01	3286367	3286378	BraA01g006920.4.1C	AAAAAATATCAA	At5g52660(MYBrelated)/colamp-At5g52660-DAP-Seq(GSE60143)/Homer
A01	3286368	3286379	BraA01g006920.4.1C	AAAAATATCAAA	AT3G10113(MYBrelated)/col-AT3G10113-DAP-Seq(GSE60143)/Homer
A01	3286507	3286516	BraA01g006930.4.1C	ATAGAATGTT	AT2G38300(G2like)/col-AT2G38300-DAP-Seq(GSE60143)/Homer
A01	3306953	3306967	BraA01g006940.4.1C	CTTTGTCTTTTTGTA	IDD5(C2H2)/colamp-IDD5-DAP-Seq(GSE60143)/Homer
A01	3306954	3306965	BraA01g006940.4.1C	TTTGTCTTTTTG	At5g66730(C2H2)/colamp-At5g66730-DAP-Seq(GSE60143)/Homer
A01	3319978	3319987	BraA01g006950.4.1C	AAAAAAAAAA	VRN1(ABI3VP1)/col-VRN1-DAP-Seq(GSE60143)/Homer
A01	3324624	3324638	BraA01g006970.4.1C	ATACCGACCGTTGGA	ZML1(C2C2gata)/colamp-ZML1-DAP-Seq(GSE60143)/Homer
A01	3326422	3326433	BraA01g006980.4.1C	TTTTTTTTGTTG	RAV1(RAV)/colamp-RAV1-DAP-Seq(GSE60143)/Homer
A01	3334619	3334630	BraA01g007000.4.1C	TAAAAAGTAAAT	OBP4(C2C2dof)/col-OBP4-DAP-Seq(GSE60143)/Homer
A01	3334620	3334631	BraA01g007000.4.1C	AAAAAGTAAATA	At4g38000(C2C2dof)/col-At4g38000-DAP-Seq(GSE60143)/Homer
A01	3334645	3334659	BraA01g007000.4.1C	TATATTATATAATAA	AT1G04880(ARID)/colamp-AT1G04880-DAP-Seq(GSE60143)/Homer
A01	3334646	3334660	BraA01g007000.4.1C	ATATTATATAATAAA	AT1G04880(ARID)/colamp-AT1G04880-DAP-Seq(GSE60143)/Homer
A01	3334657	3334671	BraA01g007000.4.1C	TAAATATATATTATT	AT1G04880(ARID)/colamp-AT1G04880-DAP-Seq(GSE60143)/Homer
A01	3334704	3334715	BraA01g007000.4.1C	CACAAATATCTA	At5g52660(MYBrelated)/colamp-At5g52660-DAP-Seq(GSE60143)/Homer
A01	3334705	3334716	BraA01g007000.4.1C	ACAAATATCTAT	AT3G10113(MYBrelated)/col-AT3G10113-DAP-Seq(GSE60143)/Homer
A01	3334707	3334714	BraA01g007000.4.1C	AAATATCT	At4g01280(MYBrelated)/colamp-At4g01280-DAP-Seq(GSE60143)/Homer
A01	3340073	3340080	BraA01g007010.4.1C	AGGGTTTA	TRP2(MYBrelated)/colamp-TRP2-DAP-Seq(GSE60143)/Homer
A01	3344907	3344918	BraA01g007020.4.1C	TTTATAAGAAAA	AT5G60130(ABI3VP1)/col-AT5G60130-DAP-Seq(GSE60143)/Homer
A01	3345022	3345033	BraA01g007020.4.1C	AACACGACAAGA	MGP(C2H2)/colamp-MGP-DAP-Seq(GSE60143)/Homer
A01	3347623	3347632	BraA01g007030.4.1C	TTTTTTTTTT	VRN1(ABI3VP1)/col-VRN1-DAP-Seq(GSE60143)/Homer
A01	3365386	3365397	BraA01g007050.4.1C	AACTAACTTTTT	At4g38000(C2C2dof)/col-At4g38000-DAP-Seq(GSE60143)/Homer
A01	3365389	3365398	BraA01g007050.4.1C	TAACTTTTTT	BBX31(Orphan)/col-BBX31-DAP-Seq(GSE60143)/Homer
A01	3365393	3365402	BraA01g007050.4.1C	TTTTTTTTTT	VRN1(ABI3VP1)/col-VRN1-DAP-Seq(GSE60143)/Homer
A01	3365394	3365403	BraA01g007050.4.1C	TTTTTTTTTT	VRN1(ABI3VP1)/col-VRN1-DAP-Seq(GSE60143)/Homer
A01	3365395	3365404	BraA01g007050.4.1C	TTTTTTTTTT	VRN1(ABI3VP1)/col-VRN1-DAP-Seq(GSE60143)/Homer
A01	3365396	3365405	BraA01g007050.4.1C	TTTTTTTTTT	VRN1(ABI3VP1)/col-VRN1-DAP-Seq(GSE60143)/Homer
A01	3365397	3365406	BraA01g007050.4.1C	TTTTTTTTTT	VRN1(ABI3VP1)/col-VRN1-DAP-Seq(GSE60143)/Homer
A01	3367113	3367120	BraA01g007060.4.1C	AGAATCTT	At3g12730(G2like)/colamp-At3g12730-DAP-Seq(GSE60143)/Homer
A01	3370217	3370231	BraA01g007070.4.1C	CACGTGTTTTCTTCT	bHLH34(bHLH)/colamp-bHLH34-DAP-Seq(GSE60143)/Homer
A01	3370919	3370930	BraA01g007080.4.1C	TTGGATATTTTT	AT3G10113(MYBrelated)/col-AT3G10113-DAP-Seq(GSE60143)/Homer
A01	3385414	3385425	BraA01g007090.4.1C	AAATTACTTTAT	At4g38000(C2C2dof)/col-At4g38000-DAP-Seq(GSE60143)/Homer
A01	3393282	3393296	BraA01g007110.4.1C	AGATTTTGCCACGTG	bHLH34(bHLH)/colamp-bHLH34-DAP-Seq(GSE60143)/Homer
A01	3393285	3393299	BraA01g007110.4.1C	TTTTGCCACGTGTTA	GT3a(Trihelix)/col-GT3a-DAP-Seq(GSE60143)/Homer
A01	3393286	3393300	BraA01g007110.4.1C	TTTGCCACGTGTTAC	GBF5(bZIP)/colamp-GBF5-DAP-Seq(GSE60143)/Homer
A01	3393287	3393301	BraA01g007110.4.1C	TTGCCACGTGTTACT	AREB3(bZIP)/col-AREB3-DAP-Seq(GSE60143)/Homer
A01	3393288	3393297	BraA01g007110.4.1C	TGCCACGTGT	bZIP16(bZIP)/colamp-bZIP16-DAP-Seq(GSE60143)/Homer
A01	3393289	3393296	BraA01g007110.4.1C	GCCACGTG	ABI5(bZIP)/col-ABI5-DAP-Seq(GSE60143)/Homer
A01	3393291	3393305	BraA01g007110.4.1C	CACGTGTTACTCGTT	bHLH18(bHLH)/col-bHLH18-DAP-Seq(GSE60143)/Homer
A01	3397566	3397580	BraA01g007120.4.1C	TATTTTCTCTCTAAA	BPC6(BBRBPC)/col-BPC6-DAP-Seq(GSE60143)/Homer
A01	3397700	3397714	BraA01g007120.4.1C	TATAAAATAAAGTAT	AT1G04880(ARID)/colamp-AT1G04880-DAP-Seq(GSE60143)/Homer
A01	3401479	3401486	BraA01g007130.4.1C	TTTGAAAA	At2g41835(C2H2)/col-At2g41835-DAP-Seq(GSE60143)/Homer
A01	3412865	3412876	BraA01g007150.4.1C	AAGATTTTTTTT	At5g52660(MYBrelated)/colamp-At5g52660-DAP-Seq(GSE60143)/Homer
A01	3412901	3412912	BraA01g007150.4.1C	AACAATGATTAA	HAT1(Homeobox)/col-HAT1-DAP-Seq(GSE60143)/Homer
A01	3423596	3423603	BraA01g007170.4.1C	CATTAAAT	At1g76110(ARID)/colamp-At1g76110-DAP-Seq(GSE60143)/Homer
A01	3426581	3426592	BraA01g007190.4.1C	TTATAACTTTTT	At4g38000(C2C2dof)/col-At4g38000-DAP-Seq(GSE60143)/Homer
A01	3426582	3426593	BraA01g007190.4.1C	TATAACTTTTTT	OBP4(C2C2dof)/col-OBP4-DAP-Seq(GSE60143)/Homer
A01	3426584	3426593	BraA01g007190.4.1C	TAACTTTTTT	BBX31(Orphan)/col-BBX31-DAP-Seq(GSE60143)/Homer
A01	3426588	3426597	BraA01g007190.4.1C	TTTTTTTTTT	VRN1(ABI3VP1)/col-VRN1-DAP-Seq(GSE60143)/Homer
A01	3426696	3426703	BraA01g007190.4.1C	TTTGAAAA	At2g41835(C2H2)/col-At2g41835-DAP-Seq(GSE60143)/Homer
A01	3428069	3428083	BraA01g007180.4.1C	CATTCTCTCTCTCTC	BPC6(BBRBPC)/col-BPC6-DAP-Seq(GSE60143)/Homer
A01	3428071	3428085	BraA01g007180.4.1C	TTCTCTCTCTCTCTC	BPC6(BBRBPC)/col-BPC6-DAP-Seq(GSE60143)/Homer
A01	3428073	3428087	BraA01g007180.4.1C	CTCTCTCTCTCTCTC	BPC6(BBRBPC)/col-BPC6-DAP-Seq(GSE60143)/Homer
A01	3428075	3428089	BraA01g007180.4.1C	CTCTCTCTCTCTCTC	BPC6(BBRBPC)/col-BPC6-DAP-Seq(GSE60143)/Homer
A01	3428077	3428091	BraA01g007180.4.1C	CTCTCTCTCTCTCTC	BPC6(BBRBPC)/col-BPC6-DAP-Seq(GSE60143)/Homer
A01	3428079	3428093	BraA01g007180.4.1C	CTCTCTCTCTCTCTC	BPC6(BBRBPC)/col-BPC6-DAP-Seq(GSE60143)/Homer
A01	3428081	3428095	BraA01g007180.4.1C	CTCTCTCTCTCTCTC	BPC6(BBRBPC)/col-BPC6-DAP-Seq(GSE60143)/Homer
A01	3428083	3428097	BraA01g007180.4.1C	CTCTCTCTCTCTCTC	BPC6(BBRBPC)/col-BPC6-DAP-Seq(GSE60143)/Homer
A01	3428085	3428099	BraA01g007180.4.1C	CTCTCTCTCTCTCTC	BPC6(BBRBPC)/col-BPC6-DAP-Seq(GSE60143)/Homer
A01	3428087	3428101	BraA01g007180.4.1C	CTCTCTCTCTCTCTC	BPC6(BBRBPC)/col-BPC6-DAP-Seq(GSE60143)/Homer
A01	3428089	3428103	BraA01g007180.4.1C	CTCTCTCTCTCTCTC	BPC6(BBRBPC)/col-BPC6-DAP-Seq(GSE60143)/Homer
A01	3428091	3428105	BraA01g007180.4.1C	CTCTCTCTCTCTCTC	BPC6(BBRBPC)/col-BPC6-DAP-Seq(GSE60143)/Homer
A01	3428093	3428107	BraA01g007180.4.1C	CTCTCTCTCTCTCTC	BPC6(BBRBPC)/col-BPC6-DAP-Seq(GSE60143)/Homer
A01	3428095	3428109	BraA01g007180.4.1C	CTCTCTCTCTCTCTC	BPC6(BBRBPC)/col-BPC6-DAP-Seq(GSE60143)/Homer
A01	3428097	3428111	BraA01g007180.4.1C	CTCTCTCTCTCTCTC	BPC6(BBRBPC)/col-BPC6-DAP-Seq(GSE60143)/Homer
A01	3428099	3428113	BraA01g007180.4.1C	CTCTCTCTCTCTCTT	BPC6(BBRBPC)/col-BPC6-DAP-Seq(GSE60143)/Homer
A01	3428101	3428112	BraA01g007180.4.1C	CTCTCTCTCTCT	FRS9(ND)/col-FRS9-DAP-Seq(GSE60143)/Homer
A01	3428115	3428126	BraA01g007180.4.1C	TAAAAGGACAAA	IDD4(C2H2)/col-IDD4-DAP-Seq(GSE60143)/Homer
A01	3428117	3428126	BraA01g007180.4.1C	AAAGGACAAA	AtIDD11(C2H2)/colamp-AtIDD11-DAP-Seq(GSE60143)/Homer
A01	3428150	3428157	BraA01g007180.4.1C	CACGTGGC	ABF1(bZIP)/Arabidopsis-ABF1-ChIP-Seq(GSE80564)/Homer
A01	3430622	3430636	BraA01g007200.4.1C	TAGTTTAGTTAGTTA	MYB44(MYB)/colamp-MYB44-DAP-Seq(GSE60143)/Homer
A01	3430693	3430707	BraA01g007200.4.1C	AGGAAGGATCTAGAA	AT1G10720(BSD)/col-AT1G10720-DAP-Seq(GSE60143)/Homer
A01	3430694	3430708	BraA01g007200.4.1C	GGAAGGATCTAGAAT	HSFA6A(HSF)/col-HSFA6A-DAP-Seq(GSE60143)/Homer
A01	3430699	3430713	BraA01g007200.4.1C	GATCTAGAATCATCC	HSFC1(HSF)/col-HSFC1-DAP-Seq(GSE60143)/Homer
A01	3430700	3430714	BraA01g007200.4.1C	ATCTAGAATCATCCT	AT1G10720(BSD)/col-AT1G10720-DAP-Seq(GSE60143)/Homer
A01	3430701	3430712	BraA01g007200.4.1C	TCTAGAATCATC	AT2G01818(PLATZ)/col-AT2G01818-DAP-Seq(GSE60143)/Homer
A01	3436136	3436150	BraA01g007210.4.1C	TATAATATAAGTTTA	AT1G04880(ARID)/colamp-AT1G04880-DAP-Seq(GSE60143)/Homer
A01	3441198	3441212	BraA01g007220.4.1C	TTGAGAGAGAAAGAG	BPC6(BBRBPC)/col-BPC6-DAP-Seq(GSE60143)/Homer
A01	3443103	3443112	BraA01g007230.4.1C	GTATTTAAAT	AT2G20110(CPP)/colamp-AT2G20110-DAP-Seq(GSE60143)/Homer
A01	3443965	3443979	BraA01g007240.4.1C	TTTAAAATAAACTAT	AT1G04880(ARID)/colamp-AT1G04880-DAP-Seq(GSE60143)/Homer
A01	3444019	3444030	BraA01g007240.4.1C	TTAATCATTGTT	HAT1(Homeobox)/col-HAT1-DAP-Seq(GSE60143)/Homer
A01	3444054	3444065	BraA01g007240.4.1C	AAAAAAAATCTT	At5g52660(MYBrelated)/colamp-At5g52660-DAP-Seq(GSE60143)/Homer
A01	3453914	3453925	BraA01g007260.4.1C	AGAGAGAGACAA	FRS9(ND)/col-FRS9-DAP-Seq(GSE60143)/Homer
A01	3453987	3454001	BraA01g007260.4.1C	TTATAGAAAGTTCTA	AGL95(ND)/col-AGL95-DAP-Seq(GSE60143)/Homer
A01	3453990	3454004	BraA01g007260.4.1C	TAGAAAGTTCTAGAA	AGL95(ND)/col-AGL95-DAP-Seq(GSE60143)/Homer
A01	3453991	3454005	BraA01g007260.4.1C	AGAAAGTTCTAGAAA	HSFA6A(HSF)/col-HSFA6A-DAP-Seq(GSE60143)/Homer
A01	3453992	3454003	BraA01g007260.4.1C	GAAAGTTCTAGA	AT2G01818(PLATZ)/col-AT2G01818-DAP-Seq(GSE60143)/Homer
A01	3453996	3454010	BraA01g007260.4.1C	GTTCTAGAAACCTCC	HSF21(HSF)/col-HSF21-DAP-Seq(GSE60143)/Homer
A01	3453997	3454011	BraA01g007260.4.1C	TTCTAGAAACCTCCA	AGL95(ND)/col-AGL95-DAP-Seq(GSE60143)/Homer
A01	3473136	3473145	BraA01g007290.4.1C	GAAAAAGTAA	AT2G28810(C2C2dof)/colamp-AT2G28810-DAP-Seq(GSE60143)/Homer
A01	3473137	3473148	BraA01g007290.4.1C	AAAAAGTAAAAA	At4g38000(C2C2dof)/col-At4g38000-DAP-Seq(GSE60143)/Homer
A01	3480859	3480868	BraA01g007300.4.1C	CTTGTCGTTT	AtIDD11(C2H2)/colamp-AtIDD11-DAP-Seq(GSE60143)/Homer
A01	3484248	3484259	BraA01g007310.4.1C	TTTTCTTACAAA	AT5G60130(ABI3VP1)/col-AT5G60130-DAP-Seq(GSE60143)/Homer
A01	3485679	3485690	BraA01g007320.4.1C	TATTCCTTTTTT	OBP4(C2C2dof)/col-OBP4-DAP-Seq(GSE60143)/Homer
A01	3485690	3485697	BraA01g007320.4.1C	TTTGAAAA	At2g41835(C2H2)/col-At2g41835-DAP-Seq(GSE60143)/Homer
A01	3485694	3485703	BraA01g007320.4.1C	AAAAAAAAAA	VRN1(ABI3VP1)/col-VRN1-DAP-Seq(GSE60143)/Homer
A01	3485721	3485735	BraA01g007320.4.1C	TAAACGTGAAATGAT	AT2G31460(REMB3)/col-AT2G31460-DAP-Seq(GSE60143)/Homer
A01	3488978	3488985	BraA01g007330.4.1C	ATTTAATG	At1g76110(ARID)/colamp-At1g76110-DAP-Seq(GSE60143)/Homer
A01	3489010	3489024	BraA01g007330.4.1C	AGAATATTTAAATAT	At1g68670(G2like)/colamp-At1g68670-DAP-Seq(GSE60143)/Homer
A01	3489088	3489099	BraA01g007330.4.1C	AACAATGATTAA	HAT1(Homeobox)/col-HAT1-DAP-Seq(GSE60143)/Homer
A01	3495092	3495106	BraA01g007340.4.1C	GGGCTATATTCGTAA	Unknown1/Arabidopsis-Promoters/Homer
A01	3508374	3508383	BraA01g007360.4.1C	CAACTTTTTG	AT3G12130(C3H)/colamp-AT3G12130-DAP-Seq(GSE60143)/Homer
A01	3515125	3515136	BraA01g007370.4.1C	AATGATATTTTT	AT3G10113(MYBrelated)/col-AT3G10113-DAP-Seq(GSE60143)/Homer
A01	3515126	3515137	BraA01g007370.4.1C	ATGATATTTTTT	AT2G28920(ND)/col-AT2G28920-DAP-Seq(GSE60143)/Homer
A01	3515132	3515141	BraA01g007370.4.1C	TTTTTTTTTT	VRN1(ABI3VP1)/col-VRN1-DAP-Seq(GSE60143)/Homer
A01	3518389	3518400	BraA01g007380.4.1C	TTTTAACTTTAT	At4g38000(C2C2dof)/col-At4g38000-DAP-Seq(GSE60143)/Homer
A01	3520086	3520095	BraA01g007390.4.1C	AAAAAAAAAA	VRN1(ABI3VP1)/col-VRN1-DAP-Seq(GSE60143)/Homer
A01	3520087	3520096	BraA01g007390.4.1C	AAAAAAAAAA	VRN1(ABI3VP1)/col-VRN1-DAP-Seq(GSE60143)/Homer
A01	3520091	3520102	BraA01g007390.4.1C	AAAAAATTCTCT	AT2G40260(G2like)/colamp-AT2G40260-DAP-Seq(GSE60143)/Homer
A01	3520160	3520171	BraA01g007390.4.1C	ATTTGAAGAAAA	AT5G60130(ABI3VP1)/col-AT5G60130-DAP-Seq(GSE60143)/Homer
A01	3520165	3520179	BraA01g007390.4.1C	AAGAAAAGAAATGAA	AT2G31460(REMB3)/col-AT2G31460-DAP-Seq(GSE60143)/Homer
A01	3527573	3527584	BraA01g007400.4.1C	TTCTCTTTCTTC	BPC1(BBRBPC)/colamp-BPC1-DAP-Seq(GSE60143)/Homer
A01	3527708	3527722	BraA01g007400.4.1C	TTTTGTTTTTATCAA	IDD5(C2H2)/colamp-IDD5-DAP-Seq(GSE60143)/Homer
A01	3527709	3527720	BraA01g007400.4.1C	TTTGTTTTTATC	IDD4(C2H2)/col-IDD4-DAP-Seq(GSE60143)/Homer
A01	3537792	3537799	BraA01g007420.4.1C	TTTTCAAA	At2g41835(C2H2)/col-At2g41835-DAP-Seq(GSE60143)/Homer
A01	3541976	3541983	BraA01g007430.4.1C	CAATAATT	ATHB13(Homeobox)/col-ATHB13-DAP-Seq(GSE60143)/Homer
A01	3556703	3556717	BraA01g007450.4.1C	AAAAGTTTCCTAAAT	AT2G33550(Trihelix)/colamp-AT2G33550-DAP-Seq(GSE60143)/Homer
A01	3580628	3580642	BraA01g007500.4.1C	AGAAATAGGACAAAC	IDD2(C2H2)/colamp-IDD2-DAP-Seq(GSE60143)/Homer
A01	3580630	3580641	BraA01g007500.4.1C	AAATAGGACAAA	At5g66730(C2H2)/colamp-At5g66730-DAP-Seq(GSE60143)/Homer
A01	3588118	3588127	BraA01g007510.4.1C	AAAAAAAAAA	VRN1(ABI3VP1)/col-VRN1-DAP-Seq(GSE60143)/Homer
A01	3588119	3588128	BraA01g007510.4.1C	AAAAAAAAAA	VRN1(ABI3VP1)/col-VRN1-DAP-Seq(GSE60143)/Homer
A01	3588120	3588129	BraA01g007510.4.1C	AAAAAAAAAA	VRN1(ABI3VP1)/col-VRN1-DAP-Seq(GSE60143)/Homer
A01	3588121	3588130	BraA01g007510.4.1C	AAAAAAAAAA	VRN1(ABI3VP1)/col-VRN1-DAP-Seq(GSE60143)/Homer
A01	3588122	3588131	BraA01g007510.4.1C	AAAAAAAAAA	VRN1(ABI3VP1)/col-VRN1-DAP-Seq(GSE60143)/Homer
A01	3588123	3588132	BraA01g007510.4.1C	AAAAAAAAAA	VRN1(ABI3VP1)/col-VRN1-DAP-Seq(GSE60143)/Homer
A01	3588148	3588155	BraA01g007510.4.1C	AAAAAGTG	At1g64620(C2C2dof)/colamp-At1g64620-DAP-Seq(GSE60143)/Homer
A01	3599567	3599576	BraA01g007530.4.1C	AAAAAAAAAA	VRN1(ABI3VP1)/col-VRN1-DAP-Seq(GSE60143)/Homer
A01	3599568	3599577	BraA01g007530.4.1C	AAAAAAAAAA	VRN1(ABI3VP1)/col-VRN1-DAP-Seq(GSE60143)/Homer
A01	3599569	3599578	BraA01g007530.4.1C	AAAAAAAAAA	VRN1(ABI3VP1)/col-VRN1-DAP-Seq(GSE60143)/Homer
A01	3609159	3609170	BraA01g007550.4.1C	AAAAAATATCAA	At5g52660(MYBrelated)/colamp-At5g52660-DAP-Seq(GSE60143)/Homer
A01	3609160	3609171	BraA01g007550.4.1C	AAAAATATCAAA	AT3G10113(MYBrelated)/col-AT3G10113-DAP-Seq(GSE60143)/Homer
A01	3609207	3609221	BraA01g007550.4.1C	TATATTGTCCTTAAA	AT2G33550(Trihelix)/colamp-AT2G33550-DAP-Seq(GSE60143)/Homer
A01	3616077	3616091	BraA01g007570.4.1C	TTTCAAGTTGTTCAA	bHLH122(bHLH)/col100-bHLH122-DAP-Seq(GSE60143)/Homer
A01	3616087	3616098	BraA01g007570.4.1C	TTCAACTTTTTT	OBP4(C2C2dof)/col-OBP4-DAP-Seq(GSE60143)/Homer
A01	3619062	3619069	BraA01g007580.4.1C	AAAAAGGC	dof42(C2C2dof)/col-dof42-DAP-Seq(GSE60143)/Homer
A01	3619229	3619243	BraA01g007580.4.1C	ATCCTATTATAGTAA	AGL6(MADS)/col-AGL6-DAP-Seq(GSE60143)/Homer
A01	3634812	3634819	BraA01g007590.4.1C	TTTGAAAA	At2g41835(C2H2)/col-At2g41835-DAP-Seq(GSE60143)/Homer
A01	3634816	3634825	BraA01g007590.4.1C	AAAAAAAAAA	VRN1(ABI3VP1)/col-VRN1-DAP-Seq(GSE60143)/Homer
A01	3634842	3634849	BraA01g007590.4.1C	AAGCGGTG	At5g18450(AP2EREBP)/col-At5g18450-DAP-Seq(GSE60143)/Homer
A01	3643863	3643877	BraA01g007600.4.1C	CTAACTTATCTTTTA	At5g58900(MYBrelated)/colamp-At5g58900-DAP-Seq(GSE60143)/Homer
A01	3666687	3666701	BraA01g007610.4.1C	TGAATCTTTTAATTA	At1g68670(G2like)/colamp-At1g68670-DAP-Seq(GSE60143)/Homer
A01	3666702	3666716	BraA01g007610.4.1C	GACAAAGATATTTTT	LCL1(MYBrelated)/colamp-LCL1-DAP-Seq(GSE60143)/Homer
A01	3666705	3666716	BraA01g007610.4.1C	AAAGATATTTTT	AT3G10113(MYBrelated)/col-AT3G10113-DAP-Seq(GSE60143)/Homer
A01	3666706	3666717	BraA01g007610.4.1C	AAGATATTTTTG	AT2G28920(ND)/col-AT2G28920-DAP-Seq(GSE60143)/Homer
A01	3666707	3666716	BraA01g007610.4.1C	AGATATTTTT	CCA(Myb)/Arabidopsis-CCA.GFP-ChIP-Seq(GSE70533)/Homer
A01	3666825	3666834	BraA01g007610.4.1C	AAAAAAGTTA	BBX31(Orphan)/col-BBX31-DAP-Seq(GSE60143)/Homer
A01	3666826	3666837	BraA01g007610.4.1C	AAAAAGTTAAAT	At4g38000(C2C2dof)/col-At4g38000-DAP-Seq(GSE60143)/Homer
A01	3682223	3682234	BraA01g007630.4.1C	CACCAACTACTT	MYB94(MYB)/col-MYB94-DAP-Seq(GSE60143)/Homer
A01	3682225	3682234	BraA01g007630.4.1C	CCAACTACTT	MYB30(MYB)/colamp-MYB30-DAP-Seq(GSE60143)/Homer
A01	3689014	3689023	BraA01g007640.4.1C	AAAAAAAAAA	VRN1(ABI3VP1)/col-VRN1-DAP-Seq(GSE60143)/Homer
A01	3689015	3689024	BraA01g007640.4.1C	AAAAAAAAAA	VRN1(ABI3VP1)/col-VRN1-DAP-Seq(GSE60143)/Homer
A01	3689048	3689059	BraA01g007640.4.1C	TTTTACCTTTTT	OBP4(C2C2dof)/col-OBP4-DAP-Seq(GSE60143)/Homer
A01	3689049	3689060	BraA01g007640.4.1C	TTTACCTTTTTT	OBP4(C2C2dof)/col-OBP4-DAP-Seq(GSE60143)/Homer
A01	3697947	3697961	BraA01g007650.4.1C	ATACTATGTGATATA	AT1G04880(ARID)/colamp-AT1G04880-DAP-Seq(GSE60143)/Homer
A01	3715530	3715537	BraA01g007680.4.1C	TTTTCAAA	At2g41835(C2H2)/col-At2g41835-DAP-Seq(GSE60143)/Homer
A01	3725729	3725738	BraA01g007690.4.1C	CAAAAAGTTG	AT3G12130(C3H)/colamp-AT3G12130-DAP-Seq(GSE60143)/Homer
A01	3731446	3731460	BraA01g007700.4.1C	AAAAAAAATACAAAG	IDD5(C2H2)/colamp-IDD5-DAP-Seq(GSE60143)/Homer
A01	3731523	3731534	BraA01g007700.4.1C	CAGCCGTAATTT	RRTF1(AP2EREBP)/colamp-RRTF1-DAP-Seq(GSE60143)/Homer
A01	3738021	3738032	BraA01g007710.4.1C	AAATTAATTATT	HDG1(Homeobox)/col100-HDG1-DAP-Seq(GSE60143)/Homer
A01	3746740	3746747	BraA01g007720.4.1C	CACTTTTT	At1g64620(C2C2dof)/colamp-At1g64620-DAP-Seq(GSE60143)/Homer
A01	3747811	3747820	BraA01g007730.4.1C	AAAAAAAAAA	VRN1(ABI3VP1)/col-VRN1-DAP-Seq(GSE60143)/Homer
A01	3747829	3747840	BraA01g007730.4.1C	GGAGAGAGAAGA	FRS9(ND)/col-FRS9-DAP-Seq(GSE60143)/Homer
A01	3756415	3756429	BraA01g007740.4.1C	GTCATTTCATTCATA	AT2G31460(REMB3)/col-AT2G31460-DAP-Seq(GSE60143)/Homer
A01	3756477	3756491	BraA01g007740.4.1C	CTTGACAACTGGCAA	VIP1(bZIP)/col-VIP1-DAP-Seq(GSE60143)/Homer
A01	3756478	3756492	BraA01g007740.4.1C	TTGACAACTGGCAAT	VIP1(bZIP)/col-VIP1-DAP-Seq(GSE60143)/Homer
A01	3756497	3756511	BraA01g007740.4.1C	TTACAAATTTGCCCT	Unknown1/Arabidopsis-Promoters/Homer
A01	3756501	3756515	BraA01g007740.4.1C	AAATTTGCCCTTAGA	AT2G33550(Trihelix)/colamp-AT2G33550-DAP-Seq(GSE60143)/Homer
A01	3761342	3761356	BraA01g007750.4.1C	TAATTATATACTATA	AT1G04880(ARID)/colamp-AT1G04880-DAP-Seq(GSE60143)/Homer
A01	3761410	3761421	BraA01g007750.4.1C	TTATTTTTGTTG	RAV1(RAV)/colamp-RAV1-DAP-Seq(GSE60143)/Homer
A01	3764922	3764936	BraA01g007760.4.1C	AAATTTTGACTTTAA	WRKY45(WRKY)/col-WRKY45-DAP-Seq(GSE60143)/Homer
A01	3764976	3764990	BraA01g007760.4.1C	CAAAATTGAAATGAT	AT2G31460(REMB3)/col-AT2G31460-DAP-Seq(GSE60143)/Homer
A01	3768843	3768854	BraA01g007770.4.1C	TATAATTAATTA	HDG1(Homeobox)/col100-HDG1-DAP-Seq(GSE60143)/Homer
A01	3768845	3768856	BraA01g007770.4.1C	TAATTAATTATA	HDG1(Homeobox)/col100-HDG1-DAP-Seq(GSE60143)/Homer
A01	3769083	3769092	BraA01g007780.4.1C	AAAAAAAAAA	VRN1(ABI3VP1)/col-VRN1-DAP-Seq(GSE60143)/Homer
A01	3772663	3772677	BraA01g007790.4.1C	TTGAAGGGCACTTTC	AT2G33550(Trihelix)/colamp-AT2G33550-DAP-Seq(GSE60143)/Homer
A01	3772672	3772686	BraA01g007790.4.1C	ACTTTCCTATAATGG	SVP(MADS)/col-SVP-DAP-Seq(GSE60143)/Homer
A01	3772674	3772688	BraA01g007790.4.1C	TTTCCTATAATGGAT	AGL25(MADS)/colamp-AGL25-DAP-Seq(GSE60143)/Homer
A01	3772707	3772714	BraA01g007790.4.1C	TTTTCAAA	At2g41835(C2H2)/col-At2g41835-DAP-Seq(GSE60143)/Homer
A01	3783804	3783815	BraA01g007810.4.1C	TTCAATGATTGT	HAT1(Homeobox)/col-HAT1-DAP-Seq(GSE60143)/Homer
A01	3783805	3783814	BraA01g007810.4.1C	TCAATGATTG	ATHB18(Homeobox)/colamp-ATHB18-DAP-Seq(GSE60143)/Homer
A01	3783806	3783815	BraA01g007810.4.1C	CAATGATTGT	ATHB18(Homeobox)/colamp-ATHB18-DAP-Seq(GSE60143)/Homer
A01	3783807	3783814	BraA01g007810.4.1C	AATGATTG	ATHB5(HB)/colamp-ATHB5-DAP-Seq(GSE60143)/Homer
A01	3786219	3786233	BraA01g007820.4.1C	CAGATAAAGACAAAT	At1g14580(C2H2)/colamp-At1g14580-DAP-Seq(GSE60143)/Homer
A01	3786221	3786232	BraA01g007820.4.1C	GATAAAGACAAA	At5g66730(C2H2)/colamp-At5g66730-DAP-Seq(GSE60143)/Homer
A01	3797606	3797615	BraA01g007830.4.1C	AAAAAAAAAA	VRN1(ABI3VP1)/col-VRN1-DAP-Seq(GSE60143)/Homer
A01	3804025	3804032	BraA01g007840.4.1C	CACTTTTT	At1g64620(C2C2dof)/colamp-At1g64620-DAP-Seq(GSE60143)/Homer
A01	3804094	3804108	BraA01g007840.4.1C	TTCTTGACCGTTCGA	ZML1(C2C2gata)/colamp-ZML1-DAP-Seq(GSE60143)/Homer
A01	3804095	3804109	BraA01g007840.4.1C	TCTTGACCGTTCGAT	AT5G59990(C2C2COlike)/colamp-AT5G59990-DAP-Seq(GSE60143)/Homer
A01	3815392	3815406	BraA01g007860.4.1C	AATAATGCCCTAAAT	AT2G33550(Trihelix)/colamp-AT2G33550-DAP-Seq(GSE60143)/Homer
A01	3833366	3833380	BraA01g007870.4.1C	TTTTGTTCTTTTCTC	IDD5(C2H2)/colamp-IDD5-DAP-Seq(GSE60143)/Homer
A01	3833397	3833411	BraA01g007870.4.1C	TTTTGTTTTTATAAT	IDD5(C2H2)/colamp-IDD5-DAP-Seq(GSE60143)/Homer
A01	3840190	3840201	BraA01g007910.4.1C	AGGGAGAGAAAG	FRS9(ND)/col-FRS9-DAP-Seq(GSE60143)/Homer
A01	3841309	3841320	BraA01g007900.4.1C	TTTTCTTAATAA	AT5G60130(ABI3VP1)/col-AT5G60130-DAP-Seq(GSE60143)/Homer
A01	3843844	3843855	BraA01g007920.4.1C	ATATTGCGGCGG	ABR1(AP2EREBP)/colamp-ABR1-DAP-Seq(GSE60143)/Homer
A01	3859484	3859498	BraA01g007940.4.1C	AGGAAGTAGGTGAGG	MYB39(MYB)/col-MYB39-DAP-Seq(GSE60143)/Homer
A01	3866999	3867008	BraA01g007970.4.1C	TGTCGACATC	DDF2(AP2EREBP)/col-DDF2-DAP-Seq(GSE60143)/Homer
A01	3867066	3867073	BraA01g007970.4.1C	CGCCGCCA	CRF4(AP2EREBP)/colamp-CRF4-DAP-Seq(GSE60143)/Homer
A01	3867869	3867883	BraA01g007960.4.1C	ACTTGTAGCTAAAGT	NTM1(NAC)/col-NTM1-DAP-Seq(GSE60143)/Homer
A01	3867884	3867895	BraA01g007960.4.1C	TTGTAACTTTTT	At4g38000(C2C2dof)/col-At4g38000-DAP-Seq(GSE60143)/Homer
A01	3867885	3867896	BraA01g007960.4.1C	TGTAACTTTTTT	OBP4(C2C2dof)/col-OBP4-DAP-Seq(GSE60143)/Homer
A01	3867887	3867896	BraA01g007960.4.1C	TAACTTTTTT	BBX31(Orphan)/col-BBX31-DAP-Seq(GSE60143)/Homer
A01	3882112	3882123	BraA01g008000.4.1C	AATAATCATTGG	HAT1(Homeobox)/col-HAT1-DAP-Seq(GSE60143)/Homer
A01	3882113	3882124	BraA01g008000.4.1C	ATAATCATTGGC	HAT1(Homeobox)/col-HAT1-DAP-Seq(GSE60143)/Homer
A01	3887925	3887932	BraA01g008020.4.1C	TTTGAAAA	At2g41835(C2H2)/col-At2g41835-DAP-Seq(GSE60143)/Homer
A01	3904482	3904491	BraA01g008050.4.1C	TTTTTTTTTT	VRN1(ABI3VP1)/col-VRN1-DAP-Seq(GSE60143)/Homer
A01	3904483	3904492	BraA01g008050.4.1C	TTTTTTTTTT	VRN1(ABI3VP1)/col-VRN1-DAP-Seq(GSE60143)/Homer
A01	3904484	3904493	BraA01g008050.4.1C	TTTTTTTTTT	VRN1(ABI3VP1)/col-VRN1-DAP-Seq(GSE60143)/Homer
A01	3919065	3919074	BraA01g008060.4.1C	AAAAAAAAAA	VRN1(ABI3VP1)/col-VRN1-DAP-Seq(GSE60143)/Homer
A01	3919066	3919075	BraA01g008060.4.1C	AAAAAAAAAA	VRN1(ABI3VP1)/col-VRN1-DAP-Seq(GSE60143)/Homer
A01	3919067	3919076	BraA01g008060.4.1C	AAAAAAAAAA	VRN1(ABI3VP1)/col-VRN1-DAP-Seq(GSE60143)/Homer
A01	3919068	3919077	BraA01g008060.4.1C	AAAAAAAAAA	VRN1(ABI3VP1)/col-VRN1-DAP-Seq(GSE60143)/Homer
A01	3920519	3920530	BraA01g008070.4.1C	ATTGTCTTTATT	SGR5(C2H2)/colamp-SGR5-DAP-Seq(GSE60143)/Homer
A01	3920531	3920545	BraA01g008070.4.1C	AATATTATATGCTTA	AT1G04880(ARID)/colamp-AT1G04880-DAP-Seq(GSE60143)/Homer
A01	3924082	3924096	BraA01g008080.4.1C	TTCCAAATTAACCCC	Unknown1/Arabidopsis-Promoters/Homer
A01	3924097	3924106	BraA01g008080.4.1C	AAAAAAAAAA	VRN1(ABI3VP1)/col-VRN1-DAP-Seq(GSE60143)/Homer
A01	3935250	3935257	BraA01g008110.4.1C	AGGGTTTA	TRP2(MYBrelated)/colamp-TRP2-DAP-Seq(GSE60143)/Homer
A01	3948082	3948089	BraA01g008120.4.1C	CATTAAAT	At1g76110(ARID)/colamp-At1g76110-DAP-Seq(GSE60143)/Homer
A01	3962323	3962337	BraA01g008140.4.1C	GAAACGACGTCGGTT	Unknown2/Arabidopsis-Promoters/Homer
A01	3962324	3962338	BraA01g008140.4.1C	AAACGACGTCGGTTT	Unknown2/Arabidopsis-Promoters/Homer
A01	3962452	3962466	BraA01g008140.4.1C	TACTACATATGGTAA	AGL13(MADS)/col-AGL13-DAP-Seq(GSE60143)/Homer
A01	3966994	3967008	BraA01g008150.4.1C	TGACAAGTTGCATAA	bHLH122(bHLH)/col100-bHLH122-DAP-Seq(GSE60143)/Homer
A01	3966997	3967004	BraA01g008150.4.1C	CAAGTTGC	bHLH130(bHLH)/col-bHLH130-DAP-Seq(GSE60143)/Homer
A01	3967922	3967929	BraA01g008170.4.1C	TGATGGAA	HAP3(CCAATHAP3)/col-HAP3-DAP-Seq(GSE60143)/Homer
A01	3968426	3968435	BraA01g008160.4.1C	ATTTAAATAC	AT2G20110(CPP)/colamp-AT2G20110-DAP-Seq(GSE60143)/Homer
A01	3977982	3977993	BraA01g008200.4.1C	TTTTCTTAAATA	AT5G60130(ABI3VP1)/col-AT5G60130-DAP-Seq(GSE60143)/Homer
A01	3979161	3979175	BraA01g008210.4.1C	ACTGTAAGAAATGAT	AT2G31460(REMB3)/col-AT2G31460-DAP-Seq(GSE60143)/Homer
A01	3979242	3979256	BraA01g008210.4.1C	AAAAAGGTTCTAGAT	HSF7(HSF)/colamp-HSF7-DAP-Seq(GSE60143)/Homer
A01	3979243	3979257	BraA01g008210.4.1C	AAAAGGTTCTAGATT	HSF21(HSF)/col-HSF21-DAP-Seq(GSE60143)/Homer
A01	3980604	3980618	BraA01g008220.4.1C	TATTGTTTTTTTTTT	IDD5(C2H2)/colamp-IDD5-DAP-Seq(GSE60143)/Homer
A01	3980609	3980618	BraA01g008220.4.1C	TTTTTTTTTT	VRN1(ABI3VP1)/col-VRN1-DAP-Seq(GSE60143)/Homer
A01	3980632	3980643	BraA01g008220.4.1C	TTATAACTTTTT	At4g38000(C2C2dof)/col-At4g38000-DAP-Seq(GSE60143)/Homer
A01	3980633	3980644	BraA01g008220.4.1C	TATAACTTTTTC	OBP4(C2C2dof)/col-OBP4-DAP-Seq(GSE60143)/Homer
A01	3980635	3980644	BraA01g008220.4.1C	TAACTTTTTC	AT3G12130(C3H)/colamp-AT3G12130-DAP-Seq(GSE60143)/Homer
A01	3990362	3990376	BraA01g008230.4.1C	CGACACGTGTCGATA	ABF2(bZIP)/col-ABF2-DAP-Seq(GSE60143)/Homer
A01	3990393	3990407	BraA01g008230.4.1C	TGATGACGTGGACGC	bZIP44(bZIP)/colamp-bZIP44-DAP-Seq(GSE60143)/Homer
A01	3990410	3990421	BraA01g008230.4.1C	GAGGAGAGAGAC	BPC1(BBRBPC)/colamp-BPC1-DAP-Seq(GSE60143)/Homer
A01	3990412	3990423	BraA01g008230.4.1C	GGAGAGAGACAA	FRS9(ND)/col-FRS9-DAP-Seq(GSE60143)/Homer
A01	3990426	3990440	BraA01g008230.4.1C	CAACTTTATTGTATA	AT1G04880(ARID)/colamp-AT1G04880-DAP-Seq(GSE60143)/Homer
A01	3990446	3990460	BraA01g008230.4.1C	ATCTCTTTATGGAAA	AGL6(MADS)/col-AGL6-DAP-Seq(GSE60143)/Homer
A01	3991401	3991415	BraA01g008250.4.1C	TTCATTTCTTTCTTT	AT2G31460(REMB3)/col-AT2G31460-DAP-Seq(GSE60143)/Homer
A01	3991413	3991422	BraA01g008250.4.1C	TTTTTTTTTT	VRN1(ABI3VP1)/col-VRN1-DAP-Seq(GSE60143)/Homer
A01	3991414	3991423	BraA01g008250.4.1C	TTTTTTTTTT	VRN1(ABI3VP1)/col-VRN1-DAP-Seq(GSE60143)/Homer
A01	3997753	3997764	BraA01g008270.4.1C	CTCTCTCTTTCT	FRS9(ND)/col-FRS9-DAP-Seq(GSE60143)/Homer
A01	4000277	4000288	BraA01g008280.4.1C	TTGATTCTGTTG	RAV1(RAV)/colamp-RAV1-DAP-Seq(GSE60143)/Homer
A01	4000305	4000312	BraA01g008280.4.1C	TGATGGAA	HAP3(CCAATHAP3)/col-HAP3-DAP-Seq(GSE60143)/Homer
A01	4006184	4006191	BraA01g008290.4.1C	AAGATTCT	At3g12730(G2like)/colamp-At3g12730-DAP-Seq(GSE60143)/Homer
A01	4013628	4013642	BraA01g008320.4.1C	AGAAGAAGCCACGTG	bHLH34(bHLH)/colamp-bHLH34-DAP-Seq(GSE60143)/Homer
A01	4013634	4013643	BraA01g008320.4.1C	AGCCACGTGG	bZIP68(bZIP)/col-bZIP68-DAP-Seq(GSE60143)/Homer
A01	4013635	4013642	BraA01g008320.4.1C	GCCACGTG	ABI5(bZIP)/col-ABI5-DAP-Seq(GSE60143)/Homer
A01	4031090	4031101	BraA01g008340.4.1C	TTTTCTTAAATA	AT5G60130(ABI3VP1)/col-AT5G60130-DAP-Seq(GSE60143)/Homer
A01	4039418	4039429	BraA01g008350.4.1C	GAAGAGAGAGAG	BPC1(BBRBPC)/colamp-BPC1-DAP-Seq(GSE60143)/Homer
A01	4039419	4039433	BraA01g008350.4.1C	AAGAGAGAGAGAGAG	BPC6(BBRBPC)/col-BPC6-DAP-Seq(GSE60143)/Homer
A01	4039420	4039431	BraA01g008350.4.1C	AGAGAGAGAGAG	FRS9(ND)/col-FRS9-DAP-Seq(GSE60143)/Homer
A01	4039421	4039435	BraA01g008350.4.1C	GAGAGAGAGAGAGGA	BPC6(BBRBPC)/col-BPC6-DAP-Seq(GSE60143)/Homer
A01	4039422	4039433	BraA01g008350.4.1C	AGAGAGAGAGAG	FRS9(ND)/col-FRS9-DAP-Seq(GSE60143)/Homer
A01	4039424	4039435	BraA01g008350.4.1C	AGAGAGAGAGGA	FRS9(ND)/col-FRS9-DAP-Seq(GSE60143)/Homer
A01	4039426	4039437	BraA01g008350.4.1C	AGAGAGAGGAGG	FRS9(ND)/col-FRS9-DAP-Seq(GSE60143)/Homer
A01	4044001	4044012	BraA01g008360.4.1C	GCGCCGCCATCA	ERF9(AP2EREBP)/colamp-ERF9-DAP-Seq(GSE60143)/Homer
A01	4044002	4044009	BraA01g008360.4.1C	CGCCGCCA	CRF4(AP2EREBP)/colamp-CRF4-DAP-Seq(GSE60143)/Homer
A01	4044131	4044145	BraA01g008360.4.1C	CGGTGTCGGTGATCT	DEAR5(AP2EREBP)/col-DEAR5-DAP-Seq(GSE60143)/Homer
A01	4044133	4044142	BraA01g008360.4.1C	GTGTCGGTGA	DREB26(AP2EREBP)/col-DREB26-DAP-Seq(GSE60143)/Homer
A01	4044134	4044141	BraA01g008360.4.1C	TGTCGGTG	ERF38(AP2EREBP)/col-ERF38-DAP-Seq(GSE60143)/Homer
A01	4045219	4045226	BraA01g008370.4.1C	AGGGTTTA	TRP2(MYBrelated)/colamp-TRP2-DAP-Seq(GSE60143)/Homer
A01	4045245	4045259	BraA01g008370.4.1C	ATTCACCTACCAAAT	MYB39(MYB)/col-MYB39-DAP-Seq(GSE60143)/Homer
A01	4045246	4045257	BraA01g008370.4.1C	TTCACCTACCAA	ATY19(MYB)/col-ATY19-DAP-Seq(GSE60143)/Homer
A01	4045248	4045255	BraA01g008370.4.1C	CACCTACC	MYB51(MYB)/col-MYB51-DAP-Seq(GSE60143)/Homer
A01	4049901	4049915	BraA01g008380.4.1C	TTCCATAAGTCAATA	WRKY50(WRKY)/col-WRKY50-DAP-Seq(GSE60143)/Homer
A01	4054360	4054367	BraA01g008390.4.1C	AGGGTTTA	TRP2(MYBrelated)/colamp-TRP2-DAP-Seq(GSE60143)/Homer
A01	4054367	4054381	BraA01g008390.4.1C	AGAGTTTAGGTTTTA	AT4G12670(MYBrelated)/col-AT4G12670-DAP-Seq(GSE60143)/Homer
A01	4054381	4054388	BraA01g008390.4.1C	AGGGTTTA	TRP2(MYBrelated)/colamp-TRP2-DAP-Seq(GSE60143)/Homer
A01	4054426	4054433	BraA01g008390.4.1C	TTTGAAAA	At2g41835(C2H2)/col-At2g41835-DAP-Seq(GSE60143)/Homer
A01	4054451	4054458	BraA01g008390.4.1C	TTTTCAAA	At2g41835(C2H2)/col-At2g41835-DAP-Seq(GSE60143)/Homer
A01	4062627	4062636	BraA01g008410.4.1C	TGCTCTGTTT	REF6(Zf)/Arabidopsis-REF6-ChIP-Seq(GSE106942)/Homer
A01	4062648	4062659	BraA01g008410.4.1C	TCATTTATTACT	HDG1(Homeobox)/col100-HDG1-DAP-Seq(GSE60143)/Homer
A01	4062663	4062670	BraA01g008410.4.1C	TTTTCAAA	At2g41835(C2H2)/col-At2g41835-DAP-Seq(GSE60143)/Homer
A01	4112399	4112410	BraA01g008460.4.1C	CAAAAATATCTT	At5g52660(MYBrelated)/colamp-At5g52660-DAP-Seq(GSE60143)/Homer
A01	4112400	4112411	BraA01g008460.4.1C	AAAAATATCTTT	AT3G10113(MYBrelated)/col-AT3G10113-DAP-Seq(GSE60143)/Homer
A01	4112401	4112410	BraA01g008460.4.1C	AAAATATCTT	At3g09600(MYBrelated)/colamp-At3g09600-DAP-Seq(GSE60143)/Homer
A01	4112402	4112409	BraA01g008460.4.1C	AAATATCT	At4g01280(MYBrelated)/colamp-At4g01280-DAP-Seq(GSE60143)/Homer
A01	4112414	4112421	BraA01g008460.4.1C	TTTTCAAA	At2g41835(C2H2)/col-At2g41835-DAP-Seq(GSE60143)/Homer
A01	4138163	4138174	BraA01g008490.4.1C	ATAGATATTTCC	AT3G10113(MYBrelated)/col-AT3G10113-DAP-Seq(GSE60143)/Homer
A01	4138164	4138175	BraA01g008490.4.1C	TAGATATTTCCA	At5g52660(MYBrelated)/colamp-At5g52660-DAP-Seq(GSE60143)/Homer
A01	4138165	4138172	BraA01g008490.4.1C	AGATATTT	At4g01280(MYBrelated)/colamp-At4g01280-DAP-Seq(GSE60143)/Homer
A01	4138291	4138302	BraA01g008490.4.1C	TTTTTACTTTAT	At4g38000(C2C2dof)/col-At4g38000-DAP-Seq(GSE60143)/Homer
A01	4148686	4148700	BraA01g008500.4.1C	TAACTATATTATATT	AT1G04880(ARID)/colamp-AT1G04880-DAP-Seq(GSE60143)/Homer
A01	4180477	4180491	BraA01g008510.4.1C	ATCTAACGGTTTAGA	ZIM(C2C2gata)/col-ZIM-DAP-Seq(GSE60143)/Homer
A01	4180478	4180492	BraA01g008510.4.1C	TCTAACGGTTTAGAT	ZML1(C2C2gata)/colamp-ZML1-DAP-Seq(GSE60143)/Homer
A01	4180513	4180524	BraA01g008510.4.1C	TGCAATGATTGT	HAT1(Homeobox)/col-HAT1-DAP-Seq(GSE60143)/Homer
A01	4180514	4180523	BraA01g008510.4.1C	GCAATGATTG	ATHB18(Homeobox)/colamp-ATHB18-DAP-Seq(GSE60143)/Homer
A01	4180515	4180524	BraA01g008510.4.1C	CAATGATTGT	ATHB18(Homeobox)/colamp-ATHB18-DAP-Seq(GSE60143)/Homer
A01	4180516	4180523	BraA01g008510.4.1C	AATGATTG	ATHB5(HB)/colamp-ATHB5-DAP-Seq(GSE60143)/Homer
A01	4194228	4194235	BraA01g008520.4.1C	TTTGAAAA	At2g41835(C2H2)/col-At2g41835-DAP-Seq(GSE60143)/Homer
A01	4194285	4194299	BraA01g008520.4.1C	AATATAAAAGATTCA	At1g68670(G2like)/colamp-At1g68670-DAP-Seq(GSE60143)/Homer
A01	4194348	4194362	BraA01g008520.4.1C	TTTTGTTTTTTATTT	IDD5(C2H2)/colamp-IDD5-DAP-Seq(GSE60143)/Homer
A01	4225328	4225342	BraA01g008540.4.1C	TGTAAAAAAGATTCC	At1g68670(G2like)/colamp-At1g68670-DAP-Seq(GSE60143)/Homer
A01	4225385	4225399	BraA01g008540.4.1C	CATCAAAAGACAAAA	IDD2(C2H2)/colamp-IDD2-DAP-Seq(GSE60143)/Homer
A01	4225387	4225398	BraA01g008540.4.1C	TCAAAAGACAAA	SGR5(C2H2)/colamp-SGR5-DAP-Seq(GSE60143)/Homer
A01	4225389	4225398	BraA01g008540.4.1C	AAAAGACAAA	AtIDD11(C2H2)/colamp-AtIDD11-DAP-Seq(GSE60143)/Homer
A01	4225473	4225482	BraA01g008550.4.1C	AAAAAAAAAA	VRN1(ABI3VP1)/col-VRN1-DAP-Seq(GSE60143)/Homer
A01	4225474	4225483	BraA01g008550.4.1C	AAAAAAAAAA	VRN1(ABI3VP1)/col-VRN1-DAP-Seq(GSE60143)/Homer
A01	4225553	4225562	BraA01g008550.4.1C	AAAAAAAAAA	VRN1(ABI3VP1)/col-VRN1-DAP-Seq(GSE60143)/Homer
A01	4225554	4225563	BraA01g008550.4.1C	AAAAAAAAAA	VRN1(ABI3VP1)/col-VRN1-DAP-Seq(GSE60143)/Homer
A01	4225555	4225564	BraA01g008550.4.1C	AAAAAAAAAA	VRN1(ABI3VP1)/col-VRN1-DAP-Seq(GSE60143)/Homer
A01	4225556	4225565	BraA01g008550.4.1C	AAAAAAAAAA	VRN1(ABI3VP1)/col-VRN1-DAP-Seq(GSE60143)/Homer
A01	4230842	4230849	BraA01g008560.4.1C	TTTGAAAA	At2g41835(C2H2)/col-At2g41835-DAP-Seq(GSE60143)/Homer
A01	4232817	4232831	BraA01g008570.4.1C	GGAAATGTCCTTAAT	AT2G33550(Trihelix)/colamp-AT2G33550-DAP-Seq(GSE60143)/Homer
A01	4237391	4237405	BraA01g008580.4.1C	AAAGCATATAATATC	AT1G04880(ARID)/colamp-AT1G04880-DAP-Seq(GSE60143)/Homer
A01	4239729	4239740	BraA01g008590.4.1C	TTTTCTTTAAAA	AT5G60130(ABI3VP1)/col-AT5G60130-DAP-Seq(GSE60143)/Homer
A01	4239828	4239839	BraA01g008590.4.1C	GAAAAAGGAAAA	OBP4(C2C2dof)/col-OBP4-DAP-Seq(GSE60143)/Homer
A01	4241845	4241859	BraA01g008600.4.1C	AAATCATATTATATT	AT1G04880(ARID)/colamp-AT1G04880-DAP-Seq(GSE60143)/Homer
A01	4253512	4253523	BraA01g008620.4.1C	GATCCTCTCTCC	FRS9(ND)/col-FRS9-DAP-Seq(GSE60143)/Homer
A01	4253523	4253534	BraA01g008620.4.1C	CCTCCTCTCTCT	FRS9(ND)/col-FRS9-DAP-Seq(GSE60143)/Homer
A01	4255493	4255500	BraA01g008630.4.1C	AAGATTCT	At3g12730(G2like)/colamp-At3g12730-DAP-Seq(GSE60143)/Homer
A01	4255585	4255594	BraA01g008630.4.1C	AAAAAAAAAA	VRN1(ABI3VP1)/col-VRN1-DAP-Seq(GSE60143)/Homer
A01	4255592	4255601	BraA01g008630.4.1C	AAACAGAGTT	REF6(Zf)/Arabidopsis-REF6-ChIP-Seq(GSE106942)/Homer
A01	4257845	4257859	BraA01g008640.4.1C	TACAACAGAACAAAA	IDD5(C2H2)/colamp-IDD5-DAP-Seq(GSE60143)/Homer
A01	4259872	4259879	BraA01g008650.4.1C	CATTAAAT	At1g76110(ARID)/colamp-At1g76110-DAP-Seq(GSE60143)/Homer
A01	4259878	4259887	BraA01g008650.4.1C	ATTCAAATTC	AT2G20110(CPP)/colamp-AT2G20110-DAP-Seq(GSE60143)/Homer
A01	4259882	4259896	BraA01g008650.4.1C	AAATTCGAATATTCT	At1g68670(G2like)/colamp-At1g68670-DAP-Seq(GSE60143)/Homer
A01	4259884	4259898	BraA01g008650.4.1C	ATTCGAATATTCTTG	AT2G20400(G2like)/colamp-AT2G20400-DAP-Seq(GSE60143)/Homer
A01	4259885	4259896	BraA01g008650.4.1C	TTCGAATATTCT	At5g29000(G2like)/col-At5g29000-DAP-Seq(GSE60143)/Homer
A01	4266685	4266692	BraA01g008660.4.1C	AGGGTTTA	TRP2(MYBrelated)/colamp-TRP2-DAP-Seq(GSE60143)/Homer
A01	4266726	4266733	BraA01g008660.4.1C	AGGGTTTA	TRP2(MYBrelated)/colamp-TRP2-DAP-Seq(GSE60143)/Homer
A01	4270249	4270263	BraA01g008670.4.1C	GAAAATGCCCTTTAA	AT2G33550(Trihelix)/colamp-AT2G33550-DAP-Seq(GSE60143)/Homer
A01	4270350	4270359	BraA01g008670.4.1C	GTAATGATTA	ATHB15(HB)/col-ATHB15-DAP-Seq(GSE60143)/Homer
A01	4270351	4270360	BraA01g008670.4.1C	TAATGATTAT	PHV(HB)/col-PHV-DAP-Seq(GSE60143)/Homer
A01	4270355	4270366	BraA01g008670.4.1C	GATTATCCATAT	At1g74840(MYBrelated)/col100-At1g74840-DAP-Seq(GSE60143)/Homer
A01	4270381	4270392	BraA01g008670.4.1C	TGGTAGGTAACT	MYB40(MYB)/col-MYB40-DAP-Seq(GSE60143)/Homer
A01	4276459	4276468	BraA01g008680.4.1C	AAAAAAAAAA	VRN1(ABI3VP1)/col-VRN1-DAP-Seq(GSE60143)/Homer
A01	4282825	4282832	BraA01g008700.4.1C	TTTGAAAA	At2g41835(C2H2)/col-At2g41835-DAP-Seq(GSE60143)/Homer
A01	4282860	4282869	BraA01g008700.4.1C	TTTTTTTTTT	VRN1(ABI3VP1)/col-VRN1-DAP-Seq(GSE60143)/Homer
A01	4282861	4282870	BraA01g008700.4.1C	TTTTTTTTTT	VRN1(ABI3VP1)/col-VRN1-DAP-Seq(GSE60143)/Homer
A01	4282936	4282950	BraA01g008700.4.1C	CCTTATTTTTGAAGT	NTM1(NAC)/col-NTM1-DAP-Seq(GSE60143)/Homer
A01	4282966	4282973	BraA01g008700.4.1C	TTTTCAAA	At2g41835(C2H2)/col-At2g41835-DAP-Seq(GSE60143)/Homer
A01	4282980	4282991	BraA01g008700.4.1C	AATACATTGAAC	EIL4(EIL)/Tomato-EIL4-ChIP-Seq(GSE116581)/Homer
A01	4282981	4282992	BraA01g008700.4.1C	ATACATTGAACT	EIL4(EIL)/Tomato-EIL4-ChIP-Seq(GSE116581)/Homer
A01	4289880	4289894	BraA01g008710.4.1C	TTATATAAATGGAAA	AGL25(MADS)/colamp-AGL25-DAP-Seq(GSE60143)/Homer
A01	4289958	4289967	BraA01g008710.4.1C	CAAAAAAGGG	SEP3(MADS)/Arabidoposis-Flower-Sep3-ChIP-Seq/Homer
A01	4292029	4292043	BraA01g008720.4.1C	CAGAATTAGGTAAAA	MYB39(MYB)/col-MYB39-DAP-Seq(GSE60143)/Homer
A01	4292128	4292135	BraA01g008720.4.1C	TAAACCCT	TRP2(MYBrelated)/colamp-TRP2-DAP-Seq(GSE60143)/Homer
A01	4300250	4300259	BraA01g008730.4.1C	AAAACCAGTA	AT1G76870(Trihelix)/col-AT1G76870-DAP-Seq(GSE60143)/Homer
A01	4300345	4300356	BraA01g008730.4.1C	AAATTAATTATA	HDG1(Homeobox)/col100-HDG1-DAP-Seq(GSE60143)/Homer
A01	4311480	4311489	BraA01g008740.4.1C	TCTCACCTAA	MYB41(MYB)/col-MYB41-DAP-Seq(GSE60143)/Homer
A01	4311488	4311495	BraA01g008740.4.1C	AAAAAGTG	At1g64620(C2C2dof)/colamp-At1g64620-DAP-Seq(GSE60143)/Homer
A01	4311496	4311510	BraA01g008740.4.1C	TTTTGTCTTTTGTAA	IDD2(C2H2)/colamp-IDD2-DAP-Seq(GSE60143)/Homer
A01	4311497	4311508	BraA01g008740.4.1C	TTTGTCTTTTGT	At5g66730(C2H2)/colamp-At5g66730-DAP-Seq(GSE60143)/Homer
A01	4319479	4319488	BraA01g008770.4.1C	TCAATTATTG	HAT5(Homeobox)/colamp-HAT5-DAP-Seq(GSE60143)/Homer
A01	4319480	4319489	BraA01g008770.4.1C	CAATTATTGT	HAT5(Homeobox)/colamp-HAT5-DAP-Seq(GSE60143)/Homer
A01	4319481	4319488	BraA01g008770.4.1C	AATTATTG	LMI1(HB)/colamp-LMI1-DAP-Seq(GSE60143)/Homer
A01	4319588	4319602	BraA01g008770.4.1C	TTATTTTATTTTATA	AT1G04880(ARID)/colamp-AT1G04880-DAP-Seq(GSE60143)/Homer
A01	4320404	4320418	BraA01g008760.4.1C	TTTTGTTTGTTTGTT	IDD5(C2H2)/colamp-IDD5-DAP-Seq(GSE60143)/Homer
A01	4320408	4320422	BraA01g008760.4.1C	GTTTGTTTGTTTGTG	IDD5(C2H2)/colamp-IDD5-DAP-Seq(GSE60143)/Homer
A01	4323829	4323838	BraA01g008790.4.1C	TACCTTTTTG	dof24(C2C2dof)/col-dof24-DAP-Seq(GSE60143)/Homer
A01	4323924	4323938	BraA01g008790.4.1C	TACAAGATAACAAAA	IDD5(C2H2)/colamp-IDD5-DAP-Seq(GSE60143)/Homer
A01	4334836	4334847	BraA01g008800.4.1C	AAAGAAAGAGAA	BPC1(BBRBPC)/colamp-BPC1-DAP-Seq(GSE60143)/Homer
A01	4340773	4340784	BraA01g008810.4.1C	AATAATAAATGA	HDG1(Homeobox)/col100-HDG1-DAP-Seq(GSE60143)/Homer
A01	4342504	4342518	BraA01g008820.4.1C	TTTCCATAAGTAGTA	AGL15(MADS)/col-AGL15-DAP-Seq(GSE60143)/Homer
A01	4342670	4342679	BraA01g008820.4.1C	TTTTTACTGT	AT1G76880(Trihelix)/col-AT1G76880-DAP-Seq(GSE60143)/Homer
A01	4353246	4353257	BraA01g008840.4.1C	AATAGTCAAAGA	WRKY43(WRKY)/colamp-WRKY43-DAP-Seq(GSE60143)/Homer
A01	4363867	4363881	BraA01g008860.4.1C	TTACCAATTAACCCC	Unknown1/Arabidopsis-Promoters/Homer
A01	4363964	4363975	BraA01g008860.4.1C	AAAAAGACAACA	JKD(C2H2)/col-JKD-DAP-Seq(GSE60143)/Homer
A01	4368083	4368094	BraA01g008870.4.1C	AAAGAATTTTAA	AT2G40260(G2like)/colamp-AT2G40260-DAP-Seq(GSE60143)/Homer
A01	4392331	4392340	BraA01g008880.4.1C	TTTTTTTTTT	VRN1(ABI3VP1)/col-VRN1-DAP-Seq(GSE60143)/Homer
A01	4406152	4406163	BraA01g008900.4.1C	TTTATTTAATGT	HDG1(Homeobox)/col100-HDG1-DAP-Seq(GSE60143)/Homer
A01	4406155	4406162	BraA01g008900.4.1C	ATTTAATG	At1g76110(ARID)/colamp-At1g76110-DAP-Seq(GSE60143)/Homer
A01	4406205	4406216	BraA01g008900.4.1C	TTTGCTTAATAA	AT5G60130(ABI3VP1)/col-AT5G60130-DAP-Seq(GSE60143)/Homer
A01	4406245	4406259	BraA01g008900.4.1C	GGAAACTGGAAAGTC	RKD2(RWPRK)/colamp-RKD2-DAP-Seq(GSE60143)/Homer
A01	4410766	4410780	BraA01g008910.4.1C	ATTTGTCGTCTTTTT	IDD5(C2H2)/colamp-IDD5-DAP-Seq(GSE60143)/Homer
A01	4410767	4410778	BraA01g008910.4.1C	TTTGTCGTCTTT	At5g66730(C2H2)/colamp-At5g66730-DAP-Seq(GSE60143)/Homer
A01	4410826	4410833	BraA01g008910.4.1C	CACGTGGC	ABF1(bZIP)/Arabidopsis-ABF1-ChIP-Seq(GSE80564)/Homer
A01	4416558	4416567	BraA01g008920.4.1C	AAAAAAAAAA	VRN1(ABI3VP1)/col-VRN1-DAP-Seq(GSE60143)/Homer
A01	4416594	4416601	BraA01g008920.4.1C	TAAACCCT	TRP2(MYBrelated)/colamp-TRP2-DAP-Seq(GSE60143)/Homer
A01	4416608	4416622	BraA01g008920.4.1C	TAATCCCTAAACCCT	AT4G12670(MYBrelated)/col-AT4G12670-DAP-Seq(GSE60143)/Homer
A01	4416615	4416622	BraA01g008920.4.1C	TAAACCCT	TRP2(MYBrelated)/colamp-TRP2-DAP-Seq(GSE60143)/Homer
A01	4416629	4416636	BraA01g008920.4.1C	TAAACCCT	TRP2(MYBrelated)/colamp-TRP2-DAP-Seq(GSE60143)/Homer
A01	4416636	4416643	BraA01g008920.4.1C	TAAACCCT	TRP2(MYBrelated)/colamp-TRP2-DAP-Seq(GSE60143)/Homer
A01	4416648	4416655	BraA01g008920.4.1C	TAAACCCT	TRP2(MYBrelated)/colamp-TRP2-DAP-Seq(GSE60143)/Homer
A01	4416655	4416662	BraA01g008920.4.1C	TAAACCCT	TRP2(MYBrelated)/colamp-TRP2-DAP-Seq(GSE60143)/Homer
A01	4416674	4416681	BraA01g008920.4.1C	TAAACCCT	TRP2(MYBrelated)/colamp-TRP2-DAP-Seq(GSE60143)/Homer
A01	4416693	4416700	BraA01g008920.4.1C	TAAACCCT	TRP2(MYBrelated)/colamp-TRP2-DAP-Seq(GSE60143)/Homer
A01	4416705	4416712	BraA01g008920.4.1C	TAAACCCT	TRP2(MYBrelated)/colamp-TRP2-DAP-Seq(GSE60143)/Homer
A01	4416712	4416719	BraA01g008920.4.1C	TAAACCCT	TRP2(MYBrelated)/colamp-TRP2-DAP-Seq(GSE60143)/Homer
A01	4416724	4416731	BraA01g008920.4.1C	TAAACCCT	TRP2(MYBrelated)/colamp-TRP2-DAP-Seq(GSE60143)/Homer
A01	4416731	4416738	BraA01g008920.4.1C	TAAACCCT	TRP2(MYBrelated)/colamp-TRP2-DAP-Seq(GSE60143)/Homer
A01	4432572	4432581	BraA01g008940.4.1C	CACCATCATC	ZML2(C2C2gata)/col-ZML2-DAP-Seq(GSE60143)/Homer
A01	4441787	4441801	BraA01g008980.4.1C	AAGGAAATAACAAAA	IDD5(C2H2)/colamp-IDD5-DAP-Seq(GSE60143)/Homer
A01	4442217	4442231	BraA01g008970.4.1C	CAAATATATTATATA	AT1G04880(ARID)/colamp-AT1G04880-DAP-Seq(GSE60143)/Homer
A01	4442296	4442303	BraA01g008970.4.1C	AAAAAGTG	At1g64620(C2C2dof)/colamp-At1g64620-DAP-Seq(GSE60143)/Homer
A01	4445684	4445698	BraA01g008990.4.1C	TCTTGTCTTCTTATT	IDD5(C2H2)/colamp-IDD5-DAP-Seq(GSE60143)/Homer
A01	4445693	4445707	BraA01g008990.4.1C	CTTATTTTTTACGCA	VND4(NAC)/colamp-VND4-DAP-Seq(GSE60143)/Homer
A01	4445755	4445766	BraA01g008990.4.1C	CAACAGAAAATA	RAV1(RAV)/colamp-RAV1-DAP-Seq(GSE60143)/Homer
A01	4455201	4455210	BraA01g009010.4.1C	AAAAAAAAAA	VRN1(ABI3VP1)/col-VRN1-DAP-Seq(GSE60143)/Homer
A01	4455202	4455211	BraA01g009010.4.1C	AAAAAAAAAA	VRN1(ABI3VP1)/col-VRN1-DAP-Seq(GSE60143)/Homer
A01	4455203	4455212	BraA01g009010.4.1C	AAAAAAAAAA	VRN1(ABI3VP1)/col-VRN1-DAP-Seq(GSE60143)/Homer
A01	4455204	4455213	BraA01g009010.4.1C	AAAAAAAAAA	VRN1(ABI3VP1)/col-VRN1-DAP-Seq(GSE60143)/Homer
A01	4455205	4455214	BraA01g009010.4.1C	AAAAAAAAAA	VRN1(ABI3VP1)/col-VRN1-DAP-Seq(GSE60143)/Homer
A01	4455206	4455215	BraA01g009010.4.1C	AAAAAAAAAA	VRN1(ABI3VP1)/col-VRN1-DAP-Seq(GSE60143)/Homer
A01	4455207	4455216	BraA01g009010.4.1C	AAAAAAAAAA	VRN1(ABI3VP1)/col-VRN1-DAP-Seq(GSE60143)/Homer
A01	4455208	4455217	BraA01g009010.4.1C	AAAAAAAAAA	VRN1(ABI3VP1)/col-VRN1-DAP-Seq(GSE60143)/Homer
A01	4455209	4455218	BraA01g009010.4.1C	AAAAAAAAAA	VRN1(ABI3VP1)/col-VRN1-DAP-Seq(GSE60143)/Homer
A01	4455210	4455219	BraA01g009010.4.1C	AAAAAAAAAA	VRN1(ABI3VP1)/col-VRN1-DAP-Seq(GSE60143)/Homer
A01	4455211	4455220	BraA01g009010.4.1C	AAAAAAAAAA	VRN1(ABI3VP1)/col-VRN1-DAP-Seq(GSE60143)/Homer
A01	4455212	4455221	BraA01g009010.4.1C	AAAAAAAAAA	VRN1(ABI3VP1)/col-VRN1-DAP-Seq(GSE60143)/Homer
A01	4455270	4455284	BraA01g009010.4.1C	GAAACGGTGTCGTTT	Unknown2/Arabidopsis-Promoters/Homer
A01	4455271	4455285	BraA01g009010.4.1C	AAACGGTGTCGTTTC	Unknown2/Arabidopsis-Promoters/Homer
A01	4455343	4455350	BraA01g009010.4.1C	CACTTTTT	At1g64620(C2C2dof)/colamp-At1g64620-DAP-Seq(GSE60143)/Homer
A01	4467031	4467042	BraA01g009030.4.1C	TCTTGTCGTTAT	MGP(C2H2)/colamp-MGP-DAP-Seq(GSE60143)/Homer
A01	4477727	4477741	BraA01g009040.4.1C	TATAGACTATACTTT	AT1G04880(ARID)/colamp-AT1G04880-DAP-Seq(GSE60143)/Homer
A01	4477846	4477860	BraA01g009040.4.1C	TAGTTTTTTCAGTTT	MYB44(MYB)/colamp-MYB44-DAP-Seq(GSE60143)/Homer
A01	4494440	4494454	BraA01g009070.4.1C	ATCATTTCTAATCGT	AT2G31460(REMB3)/col-AT2G31460-DAP-Seq(GSE60143)/Homer
A01	4494458	4494472	BraA01g009070.4.1C	AAATTCATTTAACCA	EIN3(EIL)/col-EIN3-DAP-Seq(GSE60143)/Homer
A01	4494467	4494481	BraA01g009070.4.1C	TAACCATATAATAAT	AT1G04880(ARID)/colamp-AT1G04880-DAP-Seq(GSE60143)/Homer
A01	4494555	4494566	BraA01g009060.4.1C	TTAAAATATCTG	At5g52660(MYBrelated)/colamp-At5g52660-DAP-Seq(GSE60143)/Homer
A01	4494556	4494570	BraA01g009060.4.1C	TAAAATATCTGGCGT	LCL1(MYBrelated)/colamp-LCL1-DAP-Seq(GSE60143)/Homer
A01	4494557	4494566	BraA01g009060.4.1C	AAAATATCTG	At3g09600(MYBrelated)/colamp-At3g09600-DAP-Seq(GSE60143)/Homer
A01	4494558	4494565	BraA01g009060.4.1C	AAATATCT	At4g01280(MYBrelated)/colamp-At4g01280-DAP-Seq(GSE60143)/Homer
A01	4494619	4494626	BraA01g009060.4.1C	TTTGAAAA	At2g41835(C2H2)/col-At2g41835-DAP-Seq(GSE60143)/Homer
A01	4494639	4494650	BraA01g009060.4.1C	TTTTTAAGGAAA	AT5G60130(ABI3VP1)/col-AT5G60130-DAP-Seq(GSE60143)/Homer
A01	4494648	4494659	BraA01g009060.4.1C	AAAGGAGACAAA	SGR5(C2H2)/colamp-SGR5-DAP-Seq(GSE60143)/Homer
A01	4494649	4494660	BraA01g009060.4.1C	AAGGAGACAAAA	JKD(C2H2)/col-JKD-DAP-Seq(GSE60143)/Homer
A01	4500157	4500171	BraA01g009080.4.1C	TTCTTGTTTTACAAG	ANAC004(NAC)/colamp-ANAC004-DAP-Seq(GSE60143)/Homer
A01	4500158	4500172	BraA01g009080.4.1C	TCTTGTTTTACAAGT	VND6(NAC)/col-VND6-DAP-Seq(GSE60143)/Homer
A01	4500159	4500173	BraA01g009080.4.1C	CTTGTTTTACAAGTA	ANAC013(NAC)/col-ANAC013-DAP-Seq(GSE60143)/Homer
A01	4500238	4500252	BraA01g009080.4.1C	TTTTGTTTTTATACA	IDD5(C2H2)/colamp-IDD5-DAP-Seq(GSE60143)/Homer
A01	4500311	4500325	BraA01g009080.4.1C	TGCTTGGGTTTTAAG	VND3(NAC)/colamp-VND3-DAP-Seq(GSE60143)/Homer
A01	4500313	4500327	BraA01g009080.4.1C	CTTGGGTTTTAAGTT	VND4(NAC)/colamp-VND4-DAP-Seq(GSE60143)/Homer
A01	4507765	4507779	BraA01g009090.4.1C	TAGAAACTTCTTCAT	HSF6(HSF)/col-HSF6-DAP-Seq(GSE60143)/Homer
A01	4507927	4507941	BraA01g009090.4.1C	TAAAGGCACGTGTAT	GT3a(Trihelix)/col-GT3a-DAP-Seq(GSE60143)/Homer
A01	4511624	4511633	BraA01g009120.4.1C	AAAAAAAAAA	VRN1(ABI3VP1)/col-VRN1-DAP-Seq(GSE60143)/Homer
A01	4512595	4512609	BraA01g009110.4.1C	TCAGTTTGTATCTGA	At5g22890(C2H2)/col-At5g22890-DAP-Seq(GSE60143)/Homer
A01	4519372	4519379	BraA01g009130.4.1C	TTTGAAAA	At2g41835(C2H2)/col-At2g41835-DAP-Seq(GSE60143)/Homer
A01	4528073	4528080	BraA01g009160.4.1C	TTTTCAAA	At2g41835(C2H2)/col-At2g41835-DAP-Seq(GSE60143)/Homer
A01	4528150	4528159	BraA01g009160.4.1C	AAAAAAAAAA	VRN1(ABI3VP1)/col-VRN1-DAP-Seq(GSE60143)/Homer
A01	4537300	4537307	BraA01g009170.4.1C	CAATCATT	ATHB5(HB)/colamp-ATHB5-DAP-Seq(GSE60143)/Homer
A01	4537587	4537601	BraA01g009180.4.1C	TTTAAAATATGTTAT	AT1G04880(ARID)/colamp-AT1G04880-DAP-Seq(GSE60143)/Homer
A01	4537627	4537641	BraA01g009180.4.1C	TTTAAAATATGTTAT	AT1G04880(ARID)/colamp-AT1G04880-DAP-Seq(GSE60143)/Homer
A01	4736509	4736518	BraA01g009190.4.1C	GATGATGATG	ZML2(C2C2gata)/col-ZML2-DAP-Seq(GSE60143)/Homer
A01	4736512	4736521	BraA01g009190.4.1C	GATGATGATG	ZML2(C2C2gata)/col-ZML2-DAP-Seq(GSE60143)/Homer
A01	4736667	4736674	BraA01g009190.4.1C	CCACCGCC	AT3G57600(AP2EREBP)/col-AT3G57600-DAP-Seq(GSE60143)/Homer
A01	4739166	4739173	BraA01g009210.4.1C	TGATGGAA	HAP3(CCAATHAP3)/col-HAP3-DAP-Seq(GSE60143)/Homer
A01	4739841	4739848	BraA01g009220.4.1C	TTTTCAAA	At2g41835(C2H2)/col-At2g41835-DAP-Seq(GSE60143)/Homer
A01	4751253	4751267	BraA01g009240.4.1C	TATTAACCATTCAAT	AT5G59990(C2C2COlike)/colamp-AT5G59990-DAP-Seq(GSE60143)/Homer
A01	4751322	4751329	BraA01g009240.4.1C	TTTGAAAA	At2g41835(C2H2)/col-At2g41835-DAP-Seq(GSE60143)/Homer
A01	4751342	4751351	BraA01g009240.4.1C	TTTTTTTTTT	VRN1(ABI3VP1)/col-VRN1-DAP-Seq(GSE60143)/Homer
A01	4751343	4751352	BraA01g009240.4.1C	TTTTTTTTTT	VRN1(ABI3VP1)/col-VRN1-DAP-Seq(GSE60143)/Homer
A01	4751344	4751353	BraA01g009240.4.1C	TTTTTTTTTT	VRN1(ABI3VP1)/col-VRN1-DAP-Seq(GSE60143)/Homer
A01	4751345	4751354	BraA01g009240.4.1C	TTTTTTTTTT	VRN1(ABI3VP1)/col-VRN1-DAP-Seq(GSE60143)/Homer
A01	4751346	4751355	BraA01g009240.4.1C	TTTTTTTTTT	VRN1(ABI3VP1)/col-VRN1-DAP-Seq(GSE60143)/Homer
A01	4751347	4751356	BraA01g009240.4.1C	TTTTTTTTTT	VRN1(ABI3VP1)/col-VRN1-DAP-Seq(GSE60143)/Homer
A01	4759581	4759595	BraA01g009270.4.1C	ATTTGTTTTGTTCTT	IDD5(C2H2)/colamp-IDD5-DAP-Seq(GSE60143)/Homer
A01	4762214	4762228	BraA01g009280.4.1C	AATAGGATAAAAAAT	At5g58900(MYBrelated)/colamp-At5g58900-DAP-Seq(GSE60143)/Homer
A01	4766996	4767010	BraA01g009290.4.1C	TACCAGAATAAGAAA	AGL15(MADS)/col-AGL15-DAP-Seq(GSE60143)/Homer
A01	4768815	4768829	BraA01g009300.4.1C	TAAGTATATTTTATT	AT1G04880(ARID)/colamp-AT1G04880-DAP-Seq(GSE60143)/Homer
A01	4770069	4770076	BraA01g009310.4.1C	AAGATTCT	At3g12730(G2like)/colamp-At3g12730-DAP-Seq(GSE60143)/Homer
A01	4770172	4770179	BraA01g009310.4.1C	TTTTCAAA	At2g41835(C2H2)/col-At2g41835-DAP-Seq(GSE60143)/Homer
A01	4770186	4770193	BraA01g009310.4.1C	TTTGAAAA	At2g41835(C2H2)/col-At2g41835-DAP-Seq(GSE60143)/Homer
A01	4770226	4770235	BraA01g009310.4.1C	AAAAAAAAAA	VRN1(ABI3VP1)/col-VRN1-DAP-Seq(GSE60143)/Homer
A01	4770227	4770236	BraA01g009310.4.1C	AAAAAAAAAA	VRN1(ABI3VP1)/col-VRN1-DAP-Seq(GSE60143)/Homer
A01	4782713	4782724	BraA01g009320.4.1C	ATGGCTGCTAAA	ERF15(AP2EREBP)/colamp-ERF15-DAP-Seq(GSE60143)/Homer
A01	4820332	4820339	BraA01g009370.4.1C	TGATGGAA	HAP3(CCAATHAP3)/col-HAP3-DAP-Seq(GSE60143)/Homer
A01	4828043	4828057	BraA01g009390.4.1C	AAATTAAAAGTATTT	EIN3(EIL)/col-EIN3-DAP-Seq(GSE60143)/Homer
A01	4837677	4837686	BraA01g009400.4.1C	GATGTCGATA	DDF2(AP2EREBP)/col-DDF2-DAP-Seq(GSE60143)/Homer
A01	4846046	4846055	BraA01g009410.4.1C	CCCTCTGTTT	REF6(Zf)/Arabidopsis-REF6-ChIP-Seq(GSE106942)/Homer
A01	4852065	4852074	BraA01g009420.4.1C	TTCGTAAAAT	ARF16(ARF)/col-ARF16-DAP-Seq(GSE60143)/Homer
A01	4852102	4852113	BraA01g009420.4.1C	TAAGAAAGAGAA	BPC1(BBRBPC)/colamp-BPC1-DAP-Seq(GSE60143)/Homer
A01	4852187	4852196	BraA01g009430.4.1C	AAAAAAAAAA	VRN1(ABI3VP1)/col-VRN1-DAP-Seq(GSE60143)/Homer
A01	4854879	4854886	BraA01g009440.4.1C	AAAAAGGC	dof42(C2C2dof)/col-dof42-DAP-Seq(GSE60143)/Homer
A01	4854904	4854918	BraA01g009440.4.1C	AAAAAAAGAACAAAT	IDD5(C2H2)/colamp-IDD5-DAP-Seq(GSE60143)/Homer
A01	4854912	4854923	BraA01g009440.4.1C	AACAAATATCTA	At5g52660(MYBrelated)/colamp-At5g52660-DAP-Seq(GSE60143)/Homer
A01	4854913	4854924	BraA01g009440.4.1C	ACAAATATCTAG	AT3G10113(MYBrelated)/col-AT3G10113-DAP-Seq(GSE60143)/Homer
A01	4854915	4854922	BraA01g009440.4.1C	AAATATCT	At4g01280(MYBrelated)/colamp-At4g01280-DAP-Seq(GSE60143)/Homer
A01	4854939	4854953	BraA01g009440.4.1C	ATCATTTCATATTTT	AT2G31460(REMB3)/col-AT2G31460-DAP-Seq(GSE60143)/Homer
A01	4855015	4855026	BraA01g009440.4.1C	TTTTGTCGTATT	JKD(C2H2)/col-JKD-DAP-Seq(GSE60143)/Homer
A01	4855016	4855027	BraA01g009440.4.1C	TTTGTCGTATTT	At5g66730(C2H2)/colamp-At5g66730-DAP-Seq(GSE60143)/Homer
A01	4863155	4863166	BraA01g009460.4.1C	TTAGAGAGAGAA	BPC1(BBRBPC)/colamp-BPC1-DAP-Seq(GSE60143)/Homer
A01	4863156	4863170	BraA01g009460.4.1C	TAGAGAGAGAAATAG	BPC6(BBRBPC)/col-BPC6-DAP-Seq(GSE60143)/Homer
A01	4863157	4863168	BraA01g009460.4.1C	AGAGAGAGAAAT	FRS9(ND)/col-FRS9-DAP-Seq(GSE60143)/Homer
A01	4876997	4877011	BraA01g009480.4.1C	TTTTGGCACGTGATA	GT3a(Trihelix)/col-GT3a-DAP-Seq(GSE60143)/Homer
A01	4877001	4877012	BraA01g009480.4.1C	GGCACGTGATAT	bHLH74(bHLH)/col-bHLH74-DAP-Seq(GSE60143)/Homer
A01	4877038	4877052	BraA01g009480.4.1C	ATTTCTCACGTGCCA	GT3a(Trihelix)/col-GT3a-DAP-Seq(GSE60143)/Homer
A01	4877171	4877180	BraA01g009480.4.1C	AAAAAAAAAA	VRN1(ABI3VP1)/col-VRN1-DAP-Seq(GSE60143)/Homer
A01	4877315	4877329	BraA01g009470.4.1C	ATTATCCACGTGTCT	GT3a(Trihelix)/col-GT3a-DAP-Seq(GSE60143)/Homer
A01	4877383	4877397	BraA01g009470.4.1C	TATAAGATAAGATTC	At5g58900(MYBrelated)/colamp-At5g58900-DAP-Seq(GSE60143)/Homer
A01	4877391	4877398	BraA01g009470.4.1C	AAGATTCT	At3g12730(G2like)/colamp-At3g12730-DAP-Seq(GSE60143)/Homer
A01	4886897	4886908	BraA01g009500.4.1C	CCTACCAAATTT	MYB4(MYB)/col200-MYB4-DAP-Seq(GSE60143)/Homer
A01	4886907	4886918	BraA01g009500.4.1C	TTTCTAAGAAAA	AT5G60130(ABI3VP1)/col-AT5G60130-DAP-Seq(GSE60143)/Homer
A01	4887017	4887024	BraA01g009500.4.1C	TAAACCCT	TRP2(MYBrelated)/colamp-TRP2-DAP-Seq(GSE60143)/Homer
A01	4890940	4890954	BraA01g009510.4.1C	TATAGTATATAATTT	AT1G04880(ARID)/colamp-AT1G04880-DAP-Seq(GSE60143)/Homer
A01	4890980	4890991	BraA01g009510.4.1C	TTATACTTTTTT	OBP4(C2C2dof)/col-OBP4-DAP-Seq(GSE60143)/Homer
A01	4890983	4890997	BraA01g009510.4.1C	TACTTTTTTAAGAAA	AGL13(MADS)/col-AGL13-DAP-Seq(GSE60143)/Homer
A01	4890987	4890998	BraA01g009510.4.1C	TTTTTAAGAAAA	AT5G60130(ABI3VP1)/col-AT5G60130-DAP-Seq(GSE60143)/Homer
A01	4891031	4891038	BraA01g009510.4.1C	TTTTCAAA	At2g41835(C2H2)/col-At2g41835-DAP-Seq(GSE60143)/Homer
A01	4898683	4898697	BraA01g009520.4.1C	TTTAACTTTGGTTAT	GT1(Trihelix)/col-GT1-DAP-Seq(GSE60143)/Homer
A01	4898684	4898698	BraA01g009520.4.1C	TTAACTTTGGTTATA	GT1(Trihelix)/col-GT1-DAP-Seq(GSE60143)/Homer
A01	4898749	4898760	BraA01g009520.4.1C	AATACAGACAAA	At5g66730(C2H2)/colamp-At5g66730-DAP-Seq(GSE60143)/Homer
A01	4898774	4898788	BraA01g009520.4.1C	ATCATTTCTCTTTAG	AT2G31460(REMB3)/col-AT2G31460-DAP-Seq(GSE60143)/Homer
A01	4941550	4941564	BraA01g009550.4.1C	GCTATTATTCTAGAA	HSFB3(HSF)/colamp-HSFB3-DAP-Seq(GSE60143)/Homer
A01	4949846	4949860	BraA01g009570.4.1C	TTTTGTTTTTGTTTT	IDD5(C2H2)/colamp-IDD5-DAP-Seq(GSE60143)/Homer
A01	4961660	4961671	BraA01g009580.4.1C	TTATAACTTTTT	At4g38000(C2C2dof)/col-At4g38000-DAP-Seq(GSE60143)/Homer
A01	4961661	4961672	BraA01g009580.4.1C	TATAACTTTTTT	OBP4(C2C2dof)/col-OBP4-DAP-Seq(GSE60143)/Homer
A01	4961663	4961672	BraA01g009580.4.1C	TAACTTTTTT	BBX31(Orphan)/col-BBX31-DAP-Seq(GSE60143)/Homer
A01	4961667	4961676	BraA01g009580.4.1C	TTTTTTTTTT	VRN1(ABI3VP1)/col-VRN1-DAP-Seq(GSE60143)/Homer
A01	4961706	4961715	BraA01g009580.4.1C	TTTTTTTTTT	VRN1(ABI3VP1)/col-VRN1-DAP-Seq(GSE60143)/Homer
A01	4986847	4986858	BraA01g009610.4.1C	TATAAATATCTT	At5g52660(MYBrelated)/colamp-At5g52660-DAP-Seq(GSE60143)/Homer
A01	4986848	4986859	BraA01g009610.4.1C	ATAAATATCTTA	AT3G10113(MYBrelated)/col-AT3G10113-DAP-Seq(GSE60143)/Homer
A01	4986849	4986858	BraA01g009610.4.1C	TAAATATCTT	At3g09600(MYBrelated)/colamp-At3g09600-DAP-Seq(GSE60143)/Homer
A01	4986850	4986857	BraA01g009610.4.1C	AAATATCT	At4g01280(MYBrelated)/colamp-At4g01280-DAP-Seq(GSE60143)/Homer
A01	5002502	5002516	BraA01g009640.4.1C	TACATGGAGACAAAA	At1g14580(C2H2)/colamp-At1g14580-DAP-Seq(GSE60143)/Homer
A01	5002546	5002560	BraA01g009640.4.1C	TTTTGTCTTTTATCA	IDD5(C2H2)/colamp-IDD5-DAP-Seq(GSE60143)/Homer
A01	5002547	5002558	BraA01g009640.4.1C	TTTGTCTTTTAT	At5g66730(C2H2)/colamp-At5g66730-DAP-Seq(GSE60143)/Homer
A01	5006634	5006645	BraA01g009650.4.1C	TGCATTAAATGA	HDG7(HB)/col-HDG7-DAP-Seq(GSE60143)/Homer
A01	5006635	5006646	BraA01g009650.4.1C	GCATTAAATGAA	HDG1(Homeobox)/col100-HDG1-DAP-Seq(GSE60143)/Homer
A01	5006636	5006643	BraA01g009650.4.1C	CATTAAAT	At1g76110(ARID)/colamp-At1g76110-DAP-Seq(GSE60143)/Homer
A01	5016316	5016327	BraA01g009670.4.1C	TTTTGTCTCATT	JKD(C2H2)/col-JKD-DAP-Seq(GSE60143)/Homer
A01	5016393	5016404	BraA01g009670.4.1C	TCATTTATTAAT	HDG1(Homeobox)/col100-HDG1-DAP-Seq(GSE60143)/Homer
A01	5016423	5016432	BraA01g009670.4.1C	TCAATTATTG	HAT5(Homeobox)/colamp-HAT5-DAP-Seq(GSE60143)/Homer
A01	5016424	5016433	BraA01g009670.4.1C	CAATTATTGA	ATHB40(HB)/col-ATHB40-DAP-Seq(GSE60143)/Homer
A01	5016425	5016432	BraA01g009670.4.1C	AATTATTG	LMI1(HB)/colamp-LMI1-DAP-Seq(GSE60143)/Homer
A01	5028162	5028173	BraA01g009680.4.1C	ATAAAGTAATAT	At4g38000(C2C2dof)/col-At4g38000-DAP-Seq(GSE60143)/Homer
A01	5038414	5038425	BraA01g009690.4.1C	TCTGATATTTTT	AT3G10113(MYBrelated)/col-AT3G10113-DAP-Seq(GSE60143)/Homer
A01	5038519	5038533	BraA01g009690.4.1C	ATTAGGATAATATTA	At5g58900(MYBrelated)/colamp-At5g58900-DAP-Seq(GSE60143)/Homer
A01	5038557	5038571	BraA01g009690.4.1C	AAAAAGTCAAAATAT	WRKY45(WRKY)/col-WRKY45-DAP-Seq(GSE60143)/Homer
A01	5043057	5043066	BraA01g009700.4.1C	AAACAGAGGA	REF6(Zf)/Arabidopsis-REF6-ChIP-Seq(GSE106942)/Homer
A01	5058786	5058800	BraA01g009710.4.1C	TCTTTGTACGGAATT	SPL14(SBP)/col-SPL14-DAP-Seq(GSE60143)/Homer
A01	5058787	5058798	BraA01g009710.4.1C	CTTTGTACGGAA	SPL13(SBP)/col-SPL13-DAP-Seq(GSE60143)/Homer
A01	5058887	5058898	BraA01g009710.4.1C	CAACAGAGAATA	RAV1(RAV)/colamp-RAV1-DAP-Seq(GSE60143)/Homer
A01	5058897	5058911	BraA01g009710.4.1C	TAAATATATGATATA	AT1G04880(ARID)/colamp-AT1G04880-DAP-Seq(GSE60143)/Homer
A01	5079320	5079327	BraA01g009730.4.1C	ATTTAATG	At1g76110(ARID)/colamp-At1g76110-DAP-Seq(GSE60143)/Homer
A01	5082390	5082404	BraA01g009750.4.1C	TAATAGATAAGATGT	At5g58900(MYBrelated)/colamp-At5g58900-DAP-Seq(GSE60143)/Homer
A01	5092015	5092024	BraA01g009780.4.1C	AAAAAAAAAA	VRN1(ABI3VP1)/col-VRN1-DAP-Seq(GSE60143)/Homer
A01	5092016	5092025	BraA01g009780.4.1C	AAAAAAAAAA	VRN1(ABI3VP1)/col-VRN1-DAP-Seq(GSE60143)/Homer
A01	5092017	5092026	BraA01g009780.4.1C	AAAAAAAAAA	VRN1(ABI3VP1)/col-VRN1-DAP-Seq(GSE60143)/Homer
A01	5092018	5092027	BraA01g009780.4.1C	AAAAAAAAAA	VRN1(ABI3VP1)/col-VRN1-DAP-Seq(GSE60143)/Homer
A01	5098141	5098155	BraA01g009790.4.1C	ATAAAGGGTATTTTT	AT2G33550(Trihelix)/colamp-AT2G33550-DAP-Seq(GSE60143)/Homer
A01	5106066	5106080	BraA01g009810.4.1C	TTTCCTCATATGGAA	AGL15(MADS)/col-AGL15-DAP-Seq(GSE60143)/Homer
A01	5119595	5119609	BraA01g009830.4.1C	ATATGTTATCTTATT	At5g58900(MYBrelated)/colamp-At5g58900-DAP-Seq(GSE60143)/Homer
A01	5119602	5119616	BraA01g009830.4.1C	ATCTTATTATGTAAG	ANAC062(NAC)/colamp-ANAC062-DAP-Seq(GSE60143)/Homer
A01	5119604	5119618	BraA01g009830.4.1C	CTTATTATGTAAGAA	ANAC062(NAC)/colamp-ANAC062-DAP-Seq(GSE60143)/Homer
A01	5120496	5120507	BraA01g009840.4.1C	AGAGAATGTTCA	AT2G40260(G2like)/colamp-AT2G40260-DAP-Seq(GSE60143)/Homer
A01	5120556	5120565	BraA01g009840.4.1C	AAACAGAGGA	REF6(Zf)/Arabidopsis-REF6-ChIP-Seq(GSE106942)/Homer
A01	5130487	5130501	BraA01g009870.4.1C	GATTTTGGCGCGAAA	REM16(ABI3VP1)/col-REM16-DAP-Seq(GSE60143)/Homer
A01	5130490	5130504	BraA01g009870.4.1C	TTTGGCGCGAAAACA	REM16(ABI3VP1)/col-REM16-DAP-Seq(GSE60143)/Homer
A01	5130514	5130528	BraA01g009870.4.1C	GGTTTTGGCGGGAAA	REM16(ABI3VP1)/col-REM16-DAP-Seq(GSE60143)/Homer
A01	5130517	5130531	BraA01g009870.4.1C	TTTGGCGGGAAAACA	REM16(ABI3VP1)/col-REM16-DAP-Seq(GSE60143)/Homer
A01	5130518	5130527	BraA01g009870.4.1C	TTGGCGGGAA	DEL1(E2FDP)/colamp-DEL1-DAP-Seq(GSE60143)/Homer
A01	5130541	5130555	BraA01g009870.4.1C	TGTTTTGGCGGAAAA	REM16(ABI3VP1)/col-REM16-DAP-Seq(GSE60143)/Homer
A01	5174349	5174356	BraA01g009910.4.1C	TTTTCAAA	At2g41835(C2H2)/col-At2g41835-DAP-Seq(GSE60143)/Homer
A01	5187172	5187186	BraA01g009920.4.1C	ACTAAGTAGGTGAGG	MYB39(MYB)/col-MYB39-DAP-Seq(GSE60143)/Homer
A01	5187174	5187185	BraA01g009920.4.1C	TAAGTAGGTGAG	MYB4(MYB)/col200-MYB4-DAP-Seq(GSE60143)/Homer
A01	5187241	5187252	BraA01g009920.4.1C	TTATTAATTATT	HDG1(Homeobox)/col100-HDG1-DAP-Seq(GSE60143)/Homer
A01	5200014	5200028	BraA01g009930.4.1C	CTCCAAAGAAATGAT	AT2G31460(REMB3)/col-AT2G31460-DAP-Seq(GSE60143)/Homer
A01	5222073	5222084	BraA01g009950.4.1C	TTTCCTTAAATA	AT5G60130(ABI3VP1)/col-AT5G60130-DAP-Seq(GSE60143)/Homer
A01	5222123	5222134	BraA01g009950.4.1C	GATAATTAATGA	HDG1(Homeobox)/col100-HDG1-DAP-Seq(GSE60143)/Homer
A01	5222208	5222222	BraA01g009950.4.1C	TAACCACATTAACTA	MYB44(MYB)/colamp-MYB44-DAP-Seq(GSE60143)/Homer
A01	5222217	5222231	BraA01g009950.4.1C	TAACTATATAATAAA	AT1G04880(ARID)/colamp-AT1G04880-DAP-Seq(GSE60143)/Homer
A01	5224026	5224035	BraA01g009960.4.1C	TCAATAATTG	ATHB40(HB)/col-ATHB40-DAP-Seq(GSE60143)/Homer
A01	5224027	5224034	BraA01g009960.4.1C	CAATAATT	ATHB13(Homeobox)/col-ATHB13-DAP-Seq(GSE60143)/Homer
A01	5227015	5227026	BraA01g009980.4.1C	AGAGAGAGACAT	FRS9(ND)/col-FRS9-DAP-Seq(GSE60143)/Homer
A01	5227639	5227646	BraA01g009970.4.1C	CCGCCGCC	ERF73(AP2EREBP)/col-ERF73-DAP-Seq(GSE60143)/Homer
A01	5227649	5227656	BraA01g009970.4.1C	CCGCCGCC	ERF73(AP2EREBP)/col-ERF73-DAP-Seq(GSE60143)/Homer
A01	5227650	5227657	BraA01g009970.4.1C	CGCCGCCA	CRF4(AP2EREBP)/colamp-CRF4-DAP-Seq(GSE60143)/Homer
A01	5227693	5227707	BraA01g009970.4.1C	TCTCTGTACGGACAT	SPL14(SBP)/col-SPL14-DAP-Seq(GSE60143)/Homer
A01	5227694	5227705	BraA01g009970.4.1C	CTCTGTACGGAC	SPL13(SBP)/col-SPL13-DAP-Seq(GSE60143)/Homer
A01	5232997	5233011	BraA01g009990.4.1C	AAAATATATTTTATA	AT1G04880(ARID)/colamp-AT1G04880-DAP-Seq(GSE60143)/Homer
A01	5233057	5233071	BraA01g009990.4.1C	TCTCAACCATCGATA	AT5G59990(C2C2COlike)/colamp-AT5G59990-DAP-Seq(GSE60143)/Homer
A01	5243327	5243341	BraA01g010000.4.1C	ACATTTTGGACCACA	TCP3(TCP)/colamp-TCP3-DAP-Seq(GSE60143)/Homer
A01	5243361	5243375	BraA01g010000.4.1C	CACTAAATAACAAAA	IDD5(C2H2)/colamp-IDD5-DAP-Seq(GSE60143)/Homer
A01	5252172	5252186	BraA01g010010.4.1C	AAAACTTATATTAAA	AT1G04880(ARID)/colamp-AT1G04880-DAP-Seq(GSE60143)/Homer
A01	5254021	5254028	BraA01g010020.4.1C	CACTTTTT	At1g64620(C2C2dof)/colamp-At1g64620-DAP-Seq(GSE60143)/Homer
A01	5254024	5254033	BraA01g010020.4.1C	TTTTTTTTTT	VRN1(ABI3VP1)/col-VRN1-DAP-Seq(GSE60143)/Homer
A01	5254025	5254034	BraA01g010020.4.1C	TTTTTTTTTT	VRN1(ABI3VP1)/col-VRN1-DAP-Seq(GSE60143)/Homer
A01	5254026	5254035	BraA01g010020.4.1C	TTTTTTTTTT	VRN1(ABI3VP1)/col-VRN1-DAP-Seq(GSE60143)/Homer
A01	5254027	5254036	BraA01g010020.4.1C	TTTTTTTTTT	VRN1(ABI3VP1)/col-VRN1-DAP-Seq(GSE60143)/Homer
A01	5257151	5257162	BraA01g010030.4.1C	GTTAACTTTTTT	OBP4(C2C2dof)/col-OBP4-DAP-Seq(GSE60143)/Homer
A01	5257153	5257162	BraA01g010030.4.1C	TAACTTTTTT	BBX31(Orphan)/col-BBX31-DAP-Seq(GSE60143)/Homer
A01	5257193	5257202	BraA01g010030.4.1C	TTCGTAAAAT	ARF16(ARF)/col-ARF16-DAP-Seq(GSE60143)/Homer
A01	5261060	5261071	BraA01g010040.4.1C	GAATATGACAAA	SGR5(C2H2)/colamp-SGR5-DAP-Seq(GSE60143)/Homer
A01	5261061	5261072	BraA01g010040.4.1C	AATATGACAAAA	JKD(C2H2)/col-JKD-DAP-Seq(GSE60143)/Homer
A01	5264920	5264934	BraA01g010050.4.1C	CTTTGTCTCTTTCTT	IDD5(C2H2)/colamp-IDD5-DAP-Seq(GSE60143)/Homer
A01	5264921	5264932	BraA01g010050.4.1C	TTTGTCTCTTTC	At5g66730(C2H2)/colamp-At5g66730-DAP-Seq(GSE60143)/Homer
A01	5266168	5266182	BraA01g010060.4.1C	TTTTGTTTTTTTTAT	IDD5(C2H2)/colamp-IDD5-DAP-Seq(GSE60143)/Homer
A01	5266169	5266180	BraA01g010060.4.1C	TTTGTTTTTTTT	IDD4(C2H2)/col-IDD4-DAP-Seq(GSE60143)/Homer
A01	5266186	5266193	BraA01g010060.4.1C	TTTTCAAA	At2g41835(C2H2)/col-At2g41835-DAP-Seq(GSE60143)/Homer
A01	5269547	5269554	BraA01g010070.4.1C	TTTGAAAA	At2g41835(C2H2)/col-At2g41835-DAP-Seq(GSE60143)/Homer
A01	5269602	5269609	BraA01g010070.4.1C	AATTATTG	LMI1(HB)/colamp-LMI1-DAP-Seq(GSE60143)/Homer
A01	5269605	5269619	BraA01g010070.4.1C	TATTGACTTATGATT	WRKY50(WRKY)/col-WRKY50-DAP-Seq(GSE60143)/Homer
A01	5282980	5282994	BraA01g010090.4.1C	GAGAGAGAGAGATGA	BPC6(BBRBPC)/col-BPC6-DAP-Seq(GSE60143)/Homer
A01	5282981	5282992	BraA01g010090.4.1C	AGAGAGAGAGAT	FRS9(ND)/col-FRS9-DAP-Seq(GSE60143)/Homer
A01	5283005	5283019	BraA01g010090.4.1C	GAGAGAGAGAGAGAG	BPC6(BBRBPC)/col-BPC6-DAP-Seq(GSE60143)/Homer
A01	5283006	5283017	BraA01g010090.4.1C	AGAGAGAGAGAG	FRS9(ND)/col-FRS9-DAP-Seq(GSE60143)/Homer
A01	5283007	5283021	BraA01g010090.4.1C	GAGAGAGAGAGAGGC	BPC6(BBRBPC)/col-BPC6-DAP-Seq(GSE60143)/Homer
A01	5283008	5283019	BraA01g010090.4.1C	AGAGAGAGAGAG	FRS9(ND)/col-FRS9-DAP-Seq(GSE60143)/Homer
A01	5283010	5283021	BraA01g010090.4.1C	AGAGAGAGAGGC	FRS9(ND)/col-FRS9-DAP-Seq(GSE60143)/Homer
A01	5283035	5283049	BraA01g010090.4.1C	GAGAGAGAGAGAGAG	BPC6(BBRBPC)/col-BPC6-DAP-Seq(GSE60143)/Homer
A01	5283036	5283047	BraA01g010090.4.1C	AGAGAGAGAGAG	FRS9(ND)/col-FRS9-DAP-Seq(GSE60143)/Homer
A01	5283037	5283051	BraA01g010090.4.1C	GAGAGAGAGAGAGTC	BPC6(BBRBPC)/col-BPC6-DAP-Seq(GSE60143)/Homer
A01	5283038	5283049	BraA01g010090.4.1C	AGAGAGAGAGAG	FRS9(ND)/col-FRS9-DAP-Seq(GSE60143)/Homer
A01	5283040	5283051	BraA01g010090.4.1C	AGAGAGAGAGTC	FRS9(ND)/col-FRS9-DAP-Seq(GSE60143)/Homer
A01	5289300	5289311	BraA01g010110.4.1C	AGAGAGAGAGTA	FRS9(ND)/col-FRS9-DAP-Seq(GSE60143)/Homer
A01	5290009	5290023	BraA01g010100.4.1C	TACTCTCTCTCTATC	BPC6(BBRBPC)/col-BPC6-DAP-Seq(GSE60143)/Homer
A01	5290044	5290051	BraA01g010100.4.1C	AATGATTG	ATHB5(HB)/colamp-ATHB5-DAP-Seq(GSE60143)/Homer
A01	5296690	5296699	BraA01g010120.4.1C	AAAAAAAAAA	VRN1(ABI3VP1)/col-VRN1-DAP-Seq(GSE60143)/Homer
A01	5296691	5296700	BraA01g010120.4.1C	AAAAAAAAAA	VRN1(ABI3VP1)/col-VRN1-DAP-Seq(GSE60143)/Homer
A01	5296692	5296701	BraA01g010120.4.1C	AAAAAAAAAA	VRN1(ABI3VP1)/col-VRN1-DAP-Seq(GSE60143)/Homer
A01	5296817	5296831	BraA01g010120.4.1C	TTTTGTTTGTTTATT	IDD5(C2H2)/colamp-IDD5-DAP-Seq(GSE60143)/Homer
A01	5305438	5305445	BraA01g010140.4.1C	AATGATTG	ATHB5(HB)/colamp-ATHB5-DAP-Seq(GSE60143)/Homer
A01	5306079	5306093	BraA01g010150.4.1C	TATTTGATAAGAAAA	At5g58900(MYBrelated)/colamp-At5g58900-DAP-Seq(GSE60143)/Homer
A01	5351998	5352009	BraA01g010180.4.1C	AAAAAAGTTGAT	OBP4(C2C2dof)/col-OBP4-DAP-Seq(GSE60143)/Homer
A01	5351999	5352010	BraA01g010180.4.1C	AAAAAGTTGATA	At4g38000(C2C2dof)/col-At4g38000-DAP-Seq(GSE60143)/Homer
A01	5358541	5358552	BraA01g010190.4.1C	ATTTGGATAATG	At1g74840(MYBrelated)/col100-At1g74840-DAP-Seq(GSE60143)/Homer
A01	5358645	5358659	BraA01g010190.4.1C	CATATTATATGCTTT	AT1G04880(ARID)/colamp-AT1G04880-DAP-Seq(GSE60143)/Homer
A01	5373729	5373743	BraA01g010210.4.1C	ATTGAATGGTTAATA	AT5G59990(C2C2COlike)/colamp-AT5G59990-DAP-Seq(GSE60143)/Homer
A01	5373759	5373766	BraA01g010210.4.1C	TTTTCAAA	At2g41835(C2H2)/col-At2g41835-DAP-Seq(GSE60143)/Homer
A01	5373772	5373783	BraA01g010210.4.1C	AAGATATTAATT	AT2G28920(ND)/col-AT2G28920-DAP-Seq(GSE60143)/Homer
A01	5373807	5373818	BraA01g010210.4.1C	ATGTAACTTTTT	At4g38000(C2C2dof)/col-At4g38000-DAP-Seq(GSE60143)/Homer
A01	5373808	5373819	BraA01g010210.4.1C	TGTAACTTTTTG	OBP4(C2C2dof)/col-OBP4-DAP-Seq(GSE60143)/Homer
A01	5373810	5373819	BraA01g010210.4.1C	TAACTTTTTG	AT3G12130(C3H)/colamp-AT3G12130-DAP-Seq(GSE60143)/Homer
A01	5378375	5378389	BraA01g010230.4.1C	GCTTTCTTTACAAGT	NTM1(NAC)/col-NTM1-DAP-Seq(GSE60143)/Homer
A01	5378436	5378443	BraA01g010230.4.1C	AAAAAGTG	At1g64620(C2C2dof)/colamp-At1g64620-DAP-Seq(GSE60143)/Homer
A01	5378768	5378777	BraA01g010220.4.1C	GAAGACGAAG	Unknown4/Arabidopsis-Promoters/Homer
A01	5378825	5378839	BraA01g010220.4.1C	TATAAGGGCTTTTTT	AT2G33550(Trihelix)/colamp-AT2G33550-DAP-Seq(GSE60143)/Homer
A01	5378844	5378858	BraA01g010220.4.1C	CTTAACTAGGGTTAA	GT1(Trihelix)/col-GT1-DAP-Seq(GSE60143)/Homer
A01	5378845	5378859	BraA01g010220.4.1C	TTAACTAGGGTTAAT	GT1(Trihelix)/col-GT1-DAP-Seq(GSE60143)/Homer
A01	5380914	5380928	BraA01g010240.4.1C	ATAAAAACGACAAAA	At1g14580(C2H2)/colamp-At1g14580-DAP-Seq(GSE60143)/Homer
A01	5380916	5380927	BraA01g010240.4.1C	AAAAACGACAAA	At5g66730(C2H2)/colamp-At5g66730-DAP-Seq(GSE60143)/Homer
A01	5380917	5380928	BraA01g010240.4.1C	AAAACGACAAAA	JKD(C2H2)/col-JKD-DAP-Seq(GSE60143)/Homer
A01	5380918	5380927	BraA01g010240.4.1C	AAACGACAAA	AtIDD11(C2H2)/colamp-AtIDD11-DAP-Seq(GSE60143)/Homer
A01	5394563	5394574	BraA01g010270.4.1C	TGCAATGATTAC	HAT1(Homeobox)/col-HAT1-DAP-Seq(GSE60143)/Homer
A01	5394565	5394574	BraA01g010270.4.1C	CAATGATTAC	PHV(HB)/col-PHV-DAP-Seq(GSE60143)/Homer
A01	5394570	5394581	BraA01g010270.4.1C	ATTACCTTTTTT	OBP4(C2C2dof)/col-OBP4-DAP-Seq(GSE60143)/Homer
A01	5394726	5394733	BraA01g010270.4.1C	TTTTCAAA	At2g41835(C2H2)/col-At2g41835-DAP-Seq(GSE60143)/Homer
A01	5404039	5404048	BraA01g010290.4.1C	TAATGATTAC	ATHB15(HB)/col-ATHB15-DAP-Seq(GSE60143)/Homer
A01	5410433	5410444	BraA01g010300.4.1C	TTCCCTCTCTCT	FRS9(ND)/col-FRS9-DAP-Seq(GSE60143)/Homer
A01	5410435	5410449	BraA01g010300.4.1C	CCCTCTCTCTCTCTC	BPC6(BBRBPC)/col-BPC6-DAP-Seq(GSE60143)/Homer
A01	5410437	5410451	BraA01g010300.4.1C	CTCTCTCTCTCTCTC	BPC6(BBRBPC)/col-BPC6-DAP-Seq(GSE60143)/Homer
A01	5410439	5410453	BraA01g010300.4.1C	CTCTCTCTCTCTCAA	BPC6(BBRBPC)/col-BPC6-DAP-Seq(GSE60143)/Homer
A01	5410526	5410537	BraA01g010300.4.1C	TTTTAAAGAAAA	AT5G60130(ABI3VP1)/col-AT5G60130-DAP-Seq(GSE60143)/Homer
A01	5420561	5420568	BraA01g010310.4.1C	TTTGAAAA	At2g41835(C2H2)/col-At2g41835-DAP-Seq(GSE60143)/Homer
A01	5420565	5420574	BraA01g010310.4.1C	AAAAAAAAAA	VRN1(ABI3VP1)/col-VRN1-DAP-Seq(GSE60143)/Homer
A01	5423376	5423387	BraA01g010320.4.1C	TATTTGACTTTT	WRKY21(WRKY)/colamp-WRKY21-DAP-Seq(GSE60143)/Homer
A01	5423377	5423391	BraA01g010320.4.1C	ATTTGACTTTTGTTT	WRKY50(WRKY)/col-WRKY50-DAP-Seq(GSE60143)/Homer
A01	5423424	5423438	BraA01g010320.4.1C	AAAATATATATTAAG	AT1G04880(ARID)/colamp-AT1G04880-DAP-Seq(GSE60143)/Homer
A01	5423431	5423442	BraA01g010320.4.1C	ATATTAAGAAAA	AT5G60130(ABI3VP1)/col-AT5G60130-DAP-Seq(GSE60143)/Homer
A01	5431838	5431845	BraA01g010330.4.1C	ATGTCGGC	DDF1(AP2EREBP)/col-DDF1-DAP-Seq(GSE60143)/Homer
A01	5431839	5431846	BraA01g010330.4.1C	TGTCGGCA	AT1G12630(AP2EREBP)/colamp-AT1G12630-DAP-Seq(GSE60143)/Homer
A01	5446247	5446261	BraA01g010350.4.1C	ATGAATTAGGTGAAA	MYB39(MYB)/col-MYB39-DAP-Seq(GSE60143)/Homer
A01	5446260	5446274	BraA01g010350.4.1C	AACTTGAAAGTCACG	VND4(NAC)/colamp-VND4-DAP-Seq(GSE60143)/Homer
A01	5446263	5446277	BraA01g010350.4.1C	TTGAAAGTCACGTGC	BIM1(bHLH)/colamp-BIM1-DAP-Seq(GSE60143)/Homer
A01	5453180	5453189	BraA01g010370.4.1C	AAAACCAGTT	AT1G76870(Trihelix)/col-AT1G76870-DAP-Seq(GSE60143)/Homer
A01	5453229	5453240	BraA01g010370.4.1C	TAAAAAAATCTT	At5g52660(MYBrelated)/colamp-At5g52660-DAP-Seq(GSE60143)/Homer
A01	5457219	5457233	BraA01g010380.4.1C	AAGAAAAAAACAAAA	At1g14580(C2H2)/colamp-At1g14580-DAP-Seq(GSE60143)/Homer
A01	5457221	5457232	BraA01g010380.4.1C	GAAAAAAACAAA	IDD4(C2H2)/col-IDD4-DAP-Seq(GSE60143)/Homer
A01	5457278	5457292	BraA01g010380.4.1C	AAAATTTAGTTATAA	MYB113(MYB)/col-MYB113-DAP-Seq(GSE60143)/Homer
A01	5460662	5460673	BraA01g010390.4.1C	AAAGAATCTTTT	AT2G40260(G2like)/colamp-AT2G40260-DAP-Seq(GSE60143)/Homer
A01	5460664	5460671	BraA01g010390.4.1C	AGAATCTT	At3g12730(G2like)/colamp-At3g12730-DAP-Seq(GSE60143)/Homer
A01	5460691	5460702	BraA01g010390.4.1C	CAAAGTCAACCA	WRKY11(WRKY)/col-WRKY11-DAP-Seq(GSE60143)/Homer
A01	5460692	5460701	BraA01g010390.4.1C	AAAGTCAACC	WRKY8(WRKY)/colamp-WRKY8-DAP-Seq(GSE60143)/Homer
A01	5468874	5468885	BraA01g010420.4.1C	AAAAAATATCAA	At5g52660(MYBrelated)/colamp-At5g52660-DAP-Seq(GSE60143)/Homer
A01	5468875	5468886	BraA01g010420.4.1C	AAAAATATCAAA	AT3G10113(MYBrelated)/col-AT3G10113-DAP-Seq(GSE60143)/Homer
A01	5468948	5468957	BraA01g010420.4.1C	AAAAAAAAAA	VRN1(ABI3VP1)/col-VRN1-DAP-Seq(GSE60143)/Homer
A01	5470723	5470734	BraA01g010430.4.1C	TCTTTACTTTTT	At4g38000(C2C2dof)/col-At4g38000-DAP-Seq(GSE60143)/Homer
A01	5470724	5470735	BraA01g010430.4.1C	CTTTACTTTTTT	OBP4(C2C2dof)/col-OBP4-DAP-Seq(GSE60143)/Homer
A01	5470730	5470739	BraA01g010430.4.1C	TTTTTTTTTT	VRN1(ABI3VP1)/col-VRN1-DAP-Seq(GSE60143)/Homer
A01	5470731	5470740	BraA01g010430.4.1C	TTTTTTTTTT	VRN1(ABI3VP1)/col-VRN1-DAP-Seq(GSE60143)/Homer
A01	5482954	5482965	BraA01g010440.4.1C	TAGCCGACAAAA	JKD(C2H2)/col-JKD-DAP-Seq(GSE60143)/Homer
A01	5510797	5510806	BraA01g010460.4.1C	AAACAGAGGT	REF6(Zf)/Arabidopsis-REF6-ChIP-Seq(GSE106942)/Homer
A01	5510810	5510824	BraA01g010460.4.1C	TCTTCTCTCTCTCTC	BPC6(BBRBPC)/col-BPC6-DAP-Seq(GSE60143)/Homer
A01	5510812	5510826	BraA01g010460.4.1C	TTCTCTCTCTCTCTC	BPC6(BBRBPC)/col-BPC6-DAP-Seq(GSE60143)/Homer
A01	5510814	5510828	BraA01g010460.4.1C	CTCTCTCTCTCTCAC	BPC6(BBRBPC)/col-BPC6-DAP-Seq(GSE60143)/Homer
A01	5510880	5510894	BraA01g010460.4.1C	TGAATCTGCATGTGA	FUS3(ABI3VP1)/col-FUS3-DAP-Seq(GSE60143)/Homer
A01	5510936	5510950	BraA01g010460.4.1C	AAAACGCTGCCGTCT	Unknown2/Arabidopsis-Promoters/Homer
A01	5510955	5510966	BraA01g010460.4.1C	TAATCTCTGTTG	RAV1(RAV)/colamp-RAV1-DAP-Seq(GSE60143)/Homer
A01	5530098	5530109	BraA01g010490.4.1C	AAAAGTCAAAGG	WRKY11(WRKY)/col-WRKY11-DAP-Seq(GSE60143)/Homer
A01	5530099	5530108	BraA01g010490.4.1C	AAAGTCAAAG	WRKY8(WRKY)/colamp-WRKY8-DAP-Seq(GSE60143)/Homer
A01	5530189	5530198	BraA01g010490.4.1C	TTTTTTTTTT	VRN1(ABI3VP1)/col-VRN1-DAP-Seq(GSE60143)/Homer
A01	5530204	5530211	BraA01g010490.4.1C	CAATAATT	ATHB13(Homeobox)/col-ATHB13-DAP-Seq(GSE60143)/Homer
A01	5530218	5530232	BraA01g010490.4.1C	TTTAAGATAACAAAA	At5g58900(MYBrelated)/colamp-At5g58900-DAP-Seq(GSE60143)/Homer
[truncated: 85,470 more rows]
