# Supplementary material for: Genomic and epigenomic coordination maintains subgenome transcriptional balance in allotetraploid Brassica napus
Source: Hortic Res. 2025 Oct 3;13(1):uhaf266. doi: 10.1093/hr/uhaf266 (PMC12861482; doi:10.1093/hr/uhaf266)
Supplement: Web_Material_uhaf266 [file web_material_uhaf266.zip › Table S5.xlsx]

## Sheet: Sheet1
Table.S5 Summary of upstream annotation (TFBS) in B.oleracea promoter
Chr	TFBS start	TFBS end	Gene ID	Binding sequence	Annotation
C01	1792	1806	BolC01g000010.2J	ATGGGAATATTCTTT	AT2G20400(G2like)/colamp-AT2G20400-DAP-Seq(GSE60143)/Homer
C01	1793	1804	BolC01g000010.2J	TGGGAATATTCT	At2g03500(G2like)/col-At2g03500-DAP-Seq(GSE60143)/Homer
C01	1795	1806	BolC01g000010.2J	GGAATATTCTTT	AT2G40260(G2like)/colamp-AT2G40260-DAP-Seq(GSE60143)/Homer
C01	1896	1910	BolC01g000010.2J	CTCAACGGTTGATAT	ZML1(C2C2gata)/colamp-ZML1-DAP-Seq(GSE60143)/Homer
C01	1910	1917	BolC01g000010.2J	TTTGAAAA	At2g41835(C2H2)/col-At2g41835-DAP-Seq(GSE60143)/Homer
C01	1926	1937	BolC01g000010.2J	CAAAGTCGGTGA	DREB2(AP2EREBP)/col-DREB2-DAP-Seq(GSE60143)/Homer
C01	1927	1936	BolC01g000010.2J	AAAGTCGGTG	DREB19(AP2EREBP)/colamp-DREB19-DAP-Seq(GSE60143)/Homer
C01	1945	1956	BolC01g000010.2J	TTTGTCATCTTG	IDD7(C2H2)/col-IDD7-DAP-Seq(GSE60143)/Homer
C01	4173	4184	BolC01g000030.2J	TATAAATATCAT	At5g52660(MYBrelated)/colamp-At5g52660-DAP-Seq(GSE60143)/Homer
C01	4174	4185	BolC01g000030.2J	ATAAATATCATA	AT3G10113(MYBrelated)/col-AT3G10113-DAP-Seq(GSE60143)/Homer
C01	9813	9820	BolC01g000050.2J	AAGATTCT	At3g12730(G2like)/colamp-At3g12730-DAP-Seq(GSE60143)/Homer
C01	9894	9908	BolC01g000050.2J	ATTAAGGGTAGTTTT	AT2G33550(Trihelix)/colamp-AT2G33550-DAP-Seq(GSE60143)/Homer
C01	9898	9912	BolC01g000050.2J	AGGGTAGTTTTGTGA	Unknown1/Arabidopsis-Promoters/Homer
C01	10230	10241	BolC01g000040.2J	TTTTGTCGCTAT	JKD(C2H2)/col-JKD-DAP-Seq(GSE60143)/Homer
C01	36863	36870	BolC01g000070.2J	TTTGAAAA	At2g41835(C2H2)/col-At2g41835-DAP-Seq(GSE60143)/Homer
C01	36886	36893	BolC01g000070.2J	TTTTCAAA	At2g41835(C2H2)/col-At2g41835-DAP-Seq(GSE60143)/Homer
C01	39726	39737	BolC01g000080.2J	TATTCTCTCTCT	FRS9(ND)/col-FRS9-DAP-Seq(GSE60143)/Homer
C01	39728	39739	BolC01g000080.2J	TTCTCTCTCTCC	FRS9(ND)/col-FRS9-DAP-Seq(GSE60143)/Homer
C01	39730	39741	BolC01g000080.2J	CTCTCTCTCCTT	BPC1(BBRBPC)/colamp-BPC1-DAP-Seq(GSE60143)/Homer
C01	39756	39767	BolC01g000080.2J	ATCTTAAGCAAA	AT5G60130(ABI3VP1)/col-AT5G60130-DAP-Seq(GSE60143)/Homer
C01	39793	39807	BolC01g000080.2J	GTTTGTTGTTTTATT	IDD5(C2H2)/colamp-IDD5-DAP-Seq(GSE60143)/Homer
C01	39833	39844	BolC01g000080.2J	ATTTTAAGCAAA	AT5G60130(ABI3VP1)/col-AT5G60130-DAP-Seq(GSE60143)/Homer
C01	40079	40088	BolC01g000090.2J	AAAAAAAAAA	VRN1(ABI3VP1)/col-VRN1-DAP-Seq(GSE60143)/Homer
C01	40080	40089	BolC01g000090.2J	AAAAAAAAAA	VRN1(ABI3VP1)/col-VRN1-DAP-Seq(GSE60143)/Homer
C01	57749	57760	BolC01g000120.2J	AATTATCCAATA	At1g74840(MYBrelated)/col100-At1g74840-DAP-Seq(GSE60143)/Homer
C01	57827	57834	BolC01g000120.2J	AGGGTTTA	TRP2(MYBrelated)/colamp-TRP2-DAP-Seq(GSE60143)/Homer
C01	65115	65126	BolC01g000130.2J	TTCTCTTTCTTG	BPC1(BBRBPC)/colamp-BPC1-DAP-Seq(GSE60143)/Homer
C01	72630	72644	BolC01g000140.2J	TTAACAAACAACAAT	AT1G24250(Orphan)/col-AT1G24250-DAP-Seq(GSE60143)/Homer
C01	174970	174977	BolC01g000160.2J	GGCGGCGG	AT1G28160(AP2EREBP)/colamp-AT1G28160-DAP-Seq(GSE60143)/Homer
C01	176321	176330	BolC01g000170.2J	TTTTTTTTTT	VRN1(ABI3VP1)/col-VRN1-DAP-Seq(GSE60143)/Homer
C01	176322	176331	BolC01g000170.2J	TTTTTTTTTT	VRN1(ABI3VP1)/col-VRN1-DAP-Seq(GSE60143)/Homer
C01	176323	176332	BolC01g000170.2J	TTTTTTTTTT	VRN1(ABI3VP1)/col-VRN1-DAP-Seq(GSE60143)/Homer
C01	176324	176333	BolC01g000170.2J	TTTTTTTTTT	VRN1(ABI3VP1)/col-VRN1-DAP-Seq(GSE60143)/Homer
C01	176325	176334	BolC01g000170.2J	TTTTTTTTTT	VRN1(ABI3VP1)/col-VRN1-DAP-Seq(GSE60143)/Homer
C01	176326	176335	BolC01g000170.2J	TTTTTTTTTT	VRN1(ABI3VP1)/col-VRN1-DAP-Seq(GSE60143)/Homer
C01	176327	176336	BolC01g000170.2J	TTTTTTTTTT	VRN1(ABI3VP1)/col-VRN1-DAP-Seq(GSE60143)/Homer
C01	178637	178651	BolC01g000180.2J	TTTTGTTAGGTGAAA	MYB39(MYB)/col-MYB39-DAP-Seq(GSE60143)/Homer
C01	178639	178650	BolC01g000180.2J	TTGTTAGGTGAA	MYB4(MYB)/col200-MYB4-DAP-Seq(GSE60143)/Homer
C01	178640	178651	BolC01g000180.2J	TGTTAGGTGAAA	MYB40(MYB)/col-MYB40-DAP-Seq(GSE60143)/Homer
C01	181961	181970	BolC01g000190.2J	TTTTTTTTTT	VRN1(ABI3VP1)/col-VRN1-DAP-Seq(GSE60143)/Homer
C01	181962	181971	BolC01g000190.2J	TTTTTTTTTT	VRN1(ABI3VP1)/col-VRN1-DAP-Seq(GSE60143)/Homer
C01	204001	204010	BolC01g000230.2J	AAAAAAAAAA	VRN1(ABI3VP1)/col-VRN1-DAP-Seq(GSE60143)/Homer
C01	204002	204011	BolC01g000230.2J	AAAAAAAAAA	VRN1(ABI3VP1)/col-VRN1-DAP-Seq(GSE60143)/Homer
C01	204003	204012	BolC01g000230.2J	AAAAAAAAAA	VRN1(ABI3VP1)/col-VRN1-DAP-Seq(GSE60143)/Homer
C01	214275	214286	BolC01g000260.2J	AAAGAATATATT	AT2G40260(G2like)/colamp-AT2G40260-DAP-Seq(GSE60143)/Homer
C01	214562	214573	BolC01g000270.2J	TTCATTTAATGT	HDG1(Homeobox)/col100-HDG1-DAP-Seq(GSE60143)/Homer
C01	214565	214572	BolC01g000270.2J	ATTTAATG	At1g76110(ARID)/colamp-At1g76110-DAP-Seq(GSE60143)/Homer
C01	219611	219625	BolC01g000280.2J	TTAATAAAAGATTCA	At1g68670(G2like)/colamp-At1g68670-DAP-Seq(GSE60143)/Homer
C01	224701	224710	BolC01g000290.2J	TAGATAAGGT	AT5G56840(MYBrelated)/colamp-AT5G56840-DAP-Seq(GSE60143)/Homer
C01	224703	224710	BolC01g000290.2J	GATAAGGT	At3g11280(MYBrelated)/col-At3g11280-DAP-Seq(GSE60143)/Homer
C01	228647	228654	BolC01g000300.2J	TTTGAAAA	At2g41835(C2H2)/col-At2g41835-DAP-Seq(GSE60143)/Homer
C01	228687	228696	BolC01g000300.2J	AAAAAAAAAA	VRN1(ABI3VP1)/col-VRN1-DAP-Seq(GSE60143)/Homer
C01	228688	228697	BolC01g000300.2J	AAAAAAAAAA	VRN1(ABI3VP1)/col-VRN1-DAP-Seq(GSE60143)/Homer
C01	228689	228698	BolC01g000300.2J	AAAAAAAAAA	VRN1(ABI3VP1)/col-VRN1-DAP-Seq(GSE60143)/Homer
C01	228690	228699	BolC01g000300.2J	AAAAAAAAAA	VRN1(ABI3VP1)/col-VRN1-DAP-Seq(GSE60143)/Homer
C01	228691	228700	BolC01g000300.2J	AAAAAAAAAA	VRN1(ABI3VP1)/col-VRN1-DAP-Seq(GSE60143)/Homer
C01	228692	228701	BolC01g000300.2J	AAAAAAAAAA	VRN1(ABI3VP1)/col-VRN1-DAP-Seq(GSE60143)/Homer
C01	228693	228702	BolC01g000300.2J	AAAAAAAAAA	VRN1(ABI3VP1)/col-VRN1-DAP-Seq(GSE60143)/Homer
C01	228694	228703	BolC01g000300.2J	AAAAAAAAAA	VRN1(ABI3VP1)/col-VRN1-DAP-Seq(GSE60143)/Homer
C01	235086	235100	BolC01g000310.2J	AAAACAAAAACAAAA	IDD5(C2H2)/colamp-IDD5-DAP-Seq(GSE60143)/Homer
C01	246206	246220	BolC01g000320.2J	CTTAAATCATAAGCT	VND4(NAC)/colamp-VND4-DAP-Seq(GSE60143)/Homer
C01	253965	253972	BolC01g000330.2J	TTTGAAAA	At2g41835(C2H2)/col-At2g41835-DAP-Seq(GSE60143)/Homer
C01	255751	255765	BolC01g000340.2J	AAAAAAGAAACAAAC	IDD5(C2H2)/colamp-IDD5-DAP-Seq(GSE60143)/Homer
C01	255881	255895	BolC01g000340.2J	CCGTTAAGGTTGTTA	MYB44(MYB)/colamp-MYB44-DAP-Seq(GSE60143)/Homer
C01	260435	260444	BolC01g000360.2J	AAACAGAGTG	REF6(Zf)/Arabidopsis-REF6-ChIP-Seq(GSE106942)/Homer
C01	261585	261599	BolC01g000370.2J	ATACCAATAAAAGAA	AGL6(MADS)/col-AGL6-DAP-Seq(GSE60143)/Homer
C01	261586	261600	BolC01g000370.2J	TACCAATAAAAGAAA	AGL13(MADS)/col-AGL13-DAP-Seq(GSE60143)/Homer
C01	263790	263804	BolC01g000380.2J	GAACGTCGCCGGAGA	AT5G05550(Trihelix)/col-AT5G05550-DAP-Seq(GSE60143)/Homer
C01	263795	263804	BolC01g000380.2J	TCGCCGGAGA	AT3G58630(Trihelix)/col-AT3G58630-DAP-Seq(GSE60143)/Homer
C01	263885	263896	BolC01g000380.2J	AGAGAGAGGGAA	FRS9(ND)/col-FRS9-DAP-Seq(GSE60143)/Homer
C01	263887	263898	BolC01g000380.2J	AGAGAGGGAAAG	FRS9(ND)/col-FRS9-DAP-Seq(GSE60143)/Homer
C01	266949	266958	BolC01g000390.2J	GATGATGATG	ZML2(C2C2gata)/col-ZML2-DAP-Seq(GSE60143)/Homer
C01	266952	266961	BolC01g000390.2J	GATGATGATG	ZML2(C2C2gata)/col-ZML2-DAP-Seq(GSE60143)/Homer
C01	266955	266964	BolC01g000390.2J	GATGATGATG	ZML2(C2C2gata)/col-ZML2-DAP-Seq(GSE60143)/Homer
C01	266958	266967	BolC01g000390.2J	GATGATGATG	ZML2(C2C2gata)/col-ZML2-DAP-Seq(GSE60143)/Homer
C01	266961	266970	BolC01g000390.2J	GATGATGATG	ZML2(C2C2gata)/col-ZML2-DAP-Seq(GSE60143)/Homer
C01	272657	272671	BolC01g000410.2J	GTTCTAGATATTTTT	LCL1(MYBrelated)/colamp-LCL1-DAP-Seq(GSE60143)/Homer
C01	272660	272671	BolC01g000410.2J	CTAGATATTTTT	AT3G10113(MYBrelated)/col-AT3G10113-DAP-Seq(GSE60143)/Homer
C01	272661	272672	BolC01g000410.2J	TAGATATTTTTT	AT2G28920(ND)/col-AT2G28920-DAP-Seq(GSE60143)/Homer
C01	272662	272671	BolC01g000410.2J	AGATATTTTT	CCA(Myb)/Arabidopsis-CCA.GFP-ChIP-Seq(GSE70533)/Homer
C01	272711	272725	BolC01g000410.2J	AACTTACGTTACAAG	ANAC004(NAC)/colamp-ANAC004-DAP-Seq(GSE60143)/Homer
C01	272753	272767	BolC01g000410.2J	ATCTTAATCATGAAG	ANAC062(NAC)/colamp-ANAC062-DAP-Seq(GSE60143)/Homer
C01	272755	272769	BolC01g000410.2J	CTTAATCATGAAGCT	ANAC075(NAC)/col-ANAC075-DAP-Seq(GSE60143)/Homer
C01	272809	272816	BolC01g000410.2J	CAAGTTGC	bHLH130(bHLH)/col-bHLH130-DAP-Seq(GSE60143)/Homer
C01	275589	275603	BolC01g000420.2J	CAAACGACGGCGTTT	Unknown2/Arabidopsis-Promoters/Homer
C01	275590	275604	BolC01g000420.2J	AAACGACGGCGTTTC	Unknown2/Arabidopsis-Promoters/Homer
C01	275610	275617	BolC01g000420.2J	AGGGTTTA	TRP2(MYBrelated)/colamp-TRP2-DAP-Seq(GSE60143)/Homer
C01	277330	277341	BolC01g000430.2J	ATAAACTTTTTT	OBP4(C2C2dof)/col-OBP4-DAP-Seq(GSE60143)/Homer
C01	277340	277351	BolC01g000430.2J	TTTTCCTTTTTT	OBP4(C2C2dof)/col-OBP4-DAP-Seq(GSE60143)/Homer
C01	277355	277366	BolC01g000430.2J	TCCACCAACTAT	ATY19(MYB)/col-ATY19-DAP-Seq(GSE60143)/Homer
C01	277446	277453	BolC01g000430.2J	CATTAAAT	At1g76110(ARID)/colamp-At1g76110-DAP-Seq(GSE60143)/Homer
C01	283826	283833	BolC01g000450.2J	AATTATTG	LMI1(HB)/colamp-LMI1-DAP-Seq(GSE60143)/Homer
C01	283895	283902	BolC01g000450.2J	TTTGAAAA	At2g41835(C2H2)/col-At2g41835-DAP-Seq(GSE60143)/Homer
C01	284012	284023	BolC01g000450.2J	TCAAAATATCTC	At5g52660(MYBrelated)/colamp-At5g52660-DAP-Seq(GSE60143)/Homer
C01	284014	284023	BolC01g000450.2J	AAAATATCTC	At3g09600(MYBrelated)/colamp-At3g09600-DAP-Seq(GSE60143)/Homer
C01	284015	284022	BolC01g000450.2J	AAATATCT	At4g01280(MYBrelated)/colamp-At4g01280-DAP-Seq(GSE60143)/Homer
C01	290635	290649	BolC01g000460.2J	AGAACACGTGGAAAG	GBF5(bZIP)/colamp-GBF5-DAP-Seq(GSE60143)/Homer
C01	290636	290647	BolC01g000460.2J	GAACACGTGGAA	GBF3(bZIP)/Arabidopsis-GBF3-ChIP-Seq(GSE80564)/Homer
C01	290638	290647	BolC01g000460.2J	ACACGTGGAA	bZIP68(bZIP)/col-bZIP68-DAP-Seq(GSE60143)/Homer
C01	290676	290690	BolC01g000460.2J	ATTCCTTATCTATTT	At5g58900(MYBrelated)/colamp-At5g58900-DAP-Seq(GSE60143)/Homer
C01	295093	295102	BolC01g000470.2J	AAAAAAAAAA	VRN1(ABI3VP1)/col-VRN1-DAP-Seq(GSE60143)/Homer
C01	304148	304159	BolC01g000480.2J	TATAAATATCAT	At5g52660(MYBrelated)/colamp-At5g52660-DAP-Seq(GSE60143)/Homer
C01	304149	304160	BolC01g000480.2J	ATAAATATCATT	AT3G10113(MYBrelated)/col-AT3G10113-DAP-Seq(GSE60143)/Homer
C01	366061	366075	BolC01g000500.2J	TTTAGGCCCATATAA	PCF/Arabidopsis-Promoters/Homer
C01	366138	366149	BolC01g000500.2J	TTTTCTTAAAAA	AT5G60130(ABI3VP1)/col-AT5G60130-DAP-Seq(GSE60143)/Homer
C01	366145	366154	BolC01g000500.2J	AAAAAAAAAA	VRN1(ABI3VP1)/col-VRN1-DAP-Seq(GSE60143)/Homer
C01	366146	366155	BolC01g000500.2J	AAAAAAAAAA	VRN1(ABI3VP1)/col-VRN1-DAP-Seq(GSE60143)/Homer
C01	366147	366156	BolC01g000500.2J	AAAAAAAAAA	VRN1(ABI3VP1)/col-VRN1-DAP-Seq(GSE60143)/Homer
C01	366148	366157	BolC01g000500.2J	AAAAAAAAAA	VRN1(ABI3VP1)/col-VRN1-DAP-Seq(GSE60143)/Homer
C01	366149	366158	BolC01g000500.2J	AAAAAAAAAA	VRN1(ABI3VP1)/col-VRN1-DAP-Seq(GSE60143)/Homer
C01	366150	366159	BolC01g000500.2J	AAAAAAAAAA	VRN1(ABI3VP1)/col-VRN1-DAP-Seq(GSE60143)/Homer
C01	366171	366185	BolC01g000500.2J	AATTCCACGTAAGCA	bZIP44(bZIP)/colamp-bZIP44-DAP-Seq(GSE60143)/Homer
C01	386237	386251	BolC01g000520.2J	TTAAACAAGTTGCAT	bHLH122(bHLH)/col100-bHLH122-DAP-Seq(GSE60143)/Homer
C01	386239	386253	BolC01g000520.2J	AAACAAGTTGCATAC	bHLH122(bHLH)/col100-bHLH122-DAP-Seq(GSE60143)/Homer
C01	386242	386249	BolC01g000520.2J	CAAGTTGC	bHLH130(bHLH)/col-bHLH130-DAP-Seq(GSE60143)/Homer
C01	386251	386265	BolC01g000520.2J	TACATAAAAACAAGA	IDD5(C2H2)/colamp-IDD5-DAP-Seq(GSE60143)/Homer
C01	389749	389763	BolC01g000530.2J	TCTCACCTACCAAAA	MYB39(MYB)/col-MYB39-DAP-Seq(GSE60143)/Homer
C01	389750	389761	BolC01g000530.2J	CTCACCTACCAA	ATY19(MYB)/col-ATY19-DAP-Seq(GSE60143)/Homer
C01	389752	389759	BolC01g000530.2J	CACCTACC	MYB51(MYB)/col-MYB51-DAP-Seq(GSE60143)/Homer
C01	392441	392452	BolC01g000540.2J	TAAAAATATCAA	At5g52660(MYBrelated)/colamp-At5g52660-DAP-Seq(GSE60143)/Homer
C01	392442	392453	BolC01g000540.2J	AAAAATATCAAC	AT3G10113(MYBrelated)/col-AT3G10113-DAP-Seq(GSE60143)/Homer
C01	392530	392544	BolC01g000540.2J	GACAAAAAAACAAAC	IDD5(C2H2)/colamp-IDD5-DAP-Seq(GSE60143)/Homer
C01	392532	392543	BolC01g000540.2J	CAAAAAAACAAA	IDD4(C2H2)/col-IDD4-DAP-Seq(GSE60143)/Homer
C01	392534	392548	BolC01g000540.2J	AAAAAACAAACAAAC	IDD5(C2H2)/colamp-IDD5-DAP-Seq(GSE60143)/Homer
C01	396920	396929	BolC01g000550.2J	CAGTCAATCA	WUS1(Homeobox)/colamp-WUS1-DAP-Seq(GSE60143)/Homer
C01	400776	400790	BolC01g000570.2J	AACTTAATAAATAAG	ANAC005(NAC)/col-ANAC005-DAP-Seq(GSE60143)/Homer
C01	400777	400791	BolC01g000570.2J	ACTTAATAAATAAGC	NTM1(NAC)/col-NTM1-DAP-Seq(GSE60143)/Homer
C01	400778	400792	BolC01g000570.2J	CTTAATAAATAAGCT	ANAC005(NAC)/col-ANAC005-DAP-Seq(GSE60143)/Homer
C01	400912	400926	BolC01g000570.2J	TACAAAAAAACAAAA	At1g14580(C2H2)/colamp-At1g14580-DAP-Seq(GSE60143)/Homer
C01	400914	400925	BolC01g000570.2J	CAAAAAAACAAA	IDD4(C2H2)/col-IDD4-DAP-Seq(GSE60143)/Homer
C01	402653	402667	BolC01g000580.2J	GTTTGTTTTCATGTT	IDD5(C2H2)/colamp-IDD5-DAP-Seq(GSE60143)/Homer
C01	405416	405430	BolC01g000590.2J	TAATAACAGAATTTT	MYB113(MYB)/col-MYB113-DAP-Seq(GSE60143)/Homer
C01	405422	405436	BolC01g000590.2J	CAGAATTTTCTGCAA	AT1G23810(Orphan)/col-AT1G23810-DAP-Seq(GSE60143)/Homer
C01	408529	408538	BolC01g000600.2J	CAATCATTCA	WUS1(Homeobox)/colamp-WUS1-DAP-Seq(GSE60143)/Homer
C01	411402	411416	BolC01g000610.2J	GTGGGATCCACAAAA	At2g45680(TCP)/colamp-At2g45680-DAP-Seq(GSE60143)/Homer
C01	411491	411505	BolC01g000610.2J	TATAGACACGTGACG	GT3a(Trihelix)/col-GT3a-DAP-Seq(GSE60143)/Homer
C01	417582	417593	BolC01g000630.2J	TAATTAATTAAT	HDG1(Homeobox)/col100-HDG1-DAP-Seq(GSE60143)/Homer
C01	431117	431128	BolC01g000660.2J	AGTATATTCTCT	At2g03500(G2like)/col-At2g03500-DAP-Seq(GSE60143)/Homer
C01	431298	431312	BolC01g000670.2J	TTCAAACAAACAAAA	IDD5(C2H2)/colamp-IDD5-DAP-Seq(GSE60143)/Homer
C01	436102	436113	BolC01g000680.2J	TACGGCGGCTAA	ERF13(AP2EREBP)/colamp-ERF13-DAP-Seq(GSE60143)/Homer
C01	436103	436114	BolC01g000680.2J	ACGGCGGCTAAT	ERF15(AP2EREBP)/colamp-ERF15-DAP-Seq(GSE60143)/Homer
C01	450005	450019	BolC01g000700.2J	TGACGAAACTATCCT	Unknown1/Arabidopsis-Promoters/Homer
C01	450045	450059	BolC01g000700.2J	ACGACGACGACGTTT	Unknown2/Arabidopsis-Promoters/Homer
C01	459058	459072	BolC01g000730.2J	AATAATATATACTAT	AT1G04880(ARID)/colamp-AT1G04880-DAP-Seq(GSE60143)/Homer
C01	459059	459073	BolC01g000730.2J	ATAATATATACTATA	AT1G04880(ARID)/colamp-AT1G04880-DAP-Seq(GSE60143)/Homer
C01	471495	471502	BolC01g000740.2J	AAAAAGTG	At1g64620(C2C2dof)/colamp-At1g64620-DAP-Seq(GSE60143)/Homer
C01	471541	471548	BolC01g000740.2J	GGCGGTGG	AT3G57600(AP2EREBP)/col-AT3G57600-DAP-Seq(GSE60143)/Homer
C01	471558	471565	BolC01g000740.2J	AGCCGCCA	ERF105(AP2EREBP)/colamp-ERF105-DAP-Seq(GSE60143)/Homer
C01	490742	490749	BolC01g000760.2J	TGGATAAG	At5g47390(MYBrelated)/col-At5g47390-DAP-Seq(GSE60143)/Homer
C01	490822	490831	BolC01g000760.2J	TGAATGATTG	WUS1(Homeobox)/colamp-WUS1-DAP-Seq(GSE60143)/Homer
C01	490824	490831	BolC01g000760.2J	AATGATTG	ATHB5(HB)/colamp-ATHB5-DAP-Seq(GSE60143)/Homer
C01	490847	490856	BolC01g000760.2J	TTTTTTTTTT	VRN1(ABI3VP1)/col-VRN1-DAP-Seq(GSE60143)/Homer
C01	491483	491492	BolC01g000750.2J	ATCTTATCCA	AT5G56840(MYBrelated)/colamp-AT5G56840-DAP-Seq(GSE60143)/Homer
C01	491485	491492	BolC01g000750.2J	CTTATCCA	At5g47390(MYBrelated)/col-At5g47390-DAP-Seq(GSE60143)/Homer
C01	500533	500544	BolC01g000770.2J	TTTGTTTTTATT	IDD4(C2H2)/col-IDD4-DAP-Seq(GSE60143)/Homer
C01	500587	500601	BolC01g000770.2J	TATCAATGAAATGAA	AT2G31460(REMB3)/col-AT2G31460-DAP-Seq(GSE60143)/Homer
C01	519151	519158	BolC01g000790.2J	TTTTCAAA	At2g41835(C2H2)/col-At2g41835-DAP-Seq(GSE60143)/Homer
C01	519289	519296	BolC01g000790.2J	CAATAATT	ATHB13(Homeobox)/col-ATHB13-DAP-Seq(GSE60143)/Homer
C01	525425	525434	BolC01g000800.2J	TAAAAAGTTA	AT3G12130(C3H)/colamp-AT3G12130-DAP-Seq(GSE60143)/Homer
C01	525426	525437	BolC01g000800.2J	AAAAAGTTAAAG	At4g38000(C2C2dof)/col-At4g38000-DAP-Seq(GSE60143)/Homer
C01	528770	528784	BolC01g000810.2J	TAAAAAAATACAAAG	IDD5(C2H2)/colamp-IDD5-DAP-Seq(GSE60143)/Homer
C01	535144	535151	BolC01g000820.2J	TTTGAAAA	At2g41835(C2H2)/col-At2g41835-DAP-Seq(GSE60143)/Homer
C01	540355	540366	BolC01g000840.2J	TAAAATATCAAA	AT3G10113(MYBrelated)/col-AT3G10113-DAP-Seq(GSE60143)/Homer
C01	543103	543117	BolC01g000850.2J	ATTTGTTTTTATGTA	IDD5(C2H2)/colamp-IDD5-DAP-Seq(GSE60143)/Homer
C01	543117	543128	BolC01g000850.2J	AAAAAAGTATAT	OBP4(C2C2dof)/col-OBP4-DAP-Seq(GSE60143)/Homer
C01	545517	545524	BolC01g000860.2J	CAATAATT	ATHB13(Homeobox)/col-ATHB13-DAP-Seq(GSE60143)/Homer
C01	547853	547862	BolC01g000870.2J	AAAAAAAAAA	VRN1(ABI3VP1)/col-VRN1-DAP-Seq(GSE60143)/Homer
C01	547854	547863	BolC01g000870.2J	AAAAAAAAAA	VRN1(ABI3VP1)/col-VRN1-DAP-Seq(GSE60143)/Homer
C01	547855	547864	BolC01g000870.2J	AAAAAAAAAA	VRN1(ABI3VP1)/col-VRN1-DAP-Seq(GSE60143)/Homer
C01	547856	547865	BolC01g000870.2J	AAAAAAAAAA	VRN1(ABI3VP1)/col-VRN1-DAP-Seq(GSE60143)/Homer
C01	547857	547866	BolC01g000870.2J	AAAAAAAAAA	VRN1(ABI3VP1)/col-VRN1-DAP-Seq(GSE60143)/Homer
C01	547950	547957	BolC01g000870.2J	CTTATCCA	At5g47390(MYBrelated)/col-At5g47390-DAP-Seq(GSE60143)/Homer
C01	550311	550318	BolC01g000880.2J	TTTGAAAA	At2g41835(C2H2)/col-At2g41835-DAP-Seq(GSE60143)/Homer
C01	550388	550402	BolC01g000880.2J	CGTGTTATAGAAGTT	ANAC075(NAC)/col-ANAC075-DAP-Seq(GSE60143)/Homer
C01	555629	555643	BolC01g000900.2J	TATTTACTCTGACAA	AtGRF6(GRF)/col-AtGRF6-DAP-Seq(GSE60143)/Homer
C01	555635	555649	BolC01g000900.2J	CTCTGACAATTCAAT	GRF9(GRF)/colamp-GRF9-DAP-Seq(GSE60143)/Homer
C01	555641	555655	BolC01g000900.2J	CAATTCAATGCATGT	EIN3(EIL)/col-EIN3-DAP-Seq(GSE60143)/Homer
C01	555770	555779	BolC01g000900.2J	TTTTTTTTTT	VRN1(ABI3VP1)/col-VRN1-DAP-Seq(GSE60143)/Homer
C01	555771	555780	BolC01g000900.2J	TTTTTTTTTT	VRN1(ABI3VP1)/col-VRN1-DAP-Seq(GSE60143)/Homer
C01	555772	555781	BolC01g000900.2J	TTTTTTTTTT	VRN1(ABI3VP1)/col-VRN1-DAP-Seq(GSE60143)/Homer
C01	555773	555782	BolC01g000900.2J	TTTTTTTTTT	VRN1(ABI3VP1)/col-VRN1-DAP-Seq(GSE60143)/Homer
C01	559344	559358	BolC01g000910.2J	GAACAACTTGTTAAA	bHLH122(bHLH)/col100-bHLH122-DAP-Seq(GSE60143)/Homer
C01	562735	562746	BolC01g000920.2J	TAGGTTGGTAGA	MYB4(MYB)/col200-MYB4-DAP-Seq(GSE60143)/Homer
C01	574446	574457	BolC01g000940.2J	AATAAAGTTAAA	OBP4(C2C2dof)/col-OBP4-DAP-Seq(GSE60143)/Homer
C01	574447	574458	BolC01g000940.2J	ATAAAGTTAAAG	At4g38000(C2C2dof)/col-At4g38000-DAP-Seq(GSE60143)/Homer
C01	584742	584756	BolC01g000950.2J	ATATGCAACTTGCTG	bHLH122(bHLH)/col100-bHLH122-DAP-Seq(GSE60143)/Homer
C01	584746	584753	BolC01g000950.2J	GCAACTTG	bHLH130(bHLH)/col-bHLH130-DAP-Seq(GSE60143)/Homer
C01	584770	584781	BolC01g000950.2J	TTGGTTGGTGAA	ATY19(MYB)/col-ATY19-DAP-Seq(GSE60143)/Homer
C01	584833	584842	BolC01g000950.2J	TTTTTTTTTT	VRN1(ABI3VP1)/col-VRN1-DAP-Seq(GSE60143)/Homer
C01	584834	584843	BolC01g000950.2J	TTTTTTTTTT	VRN1(ABI3VP1)/col-VRN1-DAP-Seq(GSE60143)/Homer
C01	584890	584899	BolC01g000950.2J	TACCTAACAA	MYB27(MYB)/colamp-MYB27-DAP-Seq(GSE60143)/Homer
C01	588390	588397	BolC01g000960.2J	CCACCGCC	AT3G57600(AP2EREBP)/col-AT3G57600-DAP-Seq(GSE60143)/Homer
C01	592848	592859	BolC01g000970.2J	AATCTAAGCAAA	AT5G60130(ABI3VP1)/col-AT5G60130-DAP-Seq(GSE60143)/Homer
C01	602653	602664	BolC01g001000.2J	CTGCCTCTCTCT	FRS9(ND)/col-FRS9-DAP-Seq(GSE60143)/Homer
C01	602655	602669	BolC01g001000.2J	GCCTCTCTCTCTCTC	BPC6(BBRBPC)/col-BPC6-DAP-Seq(GSE60143)/Homer
C01	602657	602671	BolC01g001000.2J	CTCTCTCTCTCTCTC	BPC6(BBRBPC)/col-BPC6-DAP-Seq(GSE60143)/Homer
C01	602659	602673	BolC01g001000.2J	CTCTCTCTCTCTCAC	BPC6(BBRBPC)/col-BPC6-DAP-Seq(GSE60143)/Homer
C01	602718	602729	BolC01g001000.2J	CTCTCTTTCTTC	BPC1(BBRBPC)/colamp-BPC1-DAP-Seq(GSE60143)/Homer
C01	608935	608946	BolC01g001010.2J	AATAAATATCTT	At5g52660(MYBrelated)/colamp-At5g52660-DAP-Seq(GSE60143)/Homer
C01	608936	608947	BolC01g001010.2J	ATAAATATCTTG	AT3G10113(MYBrelated)/col-AT3G10113-DAP-Seq(GSE60143)/Homer
C01	608937	608946	BolC01g001010.2J	TAAATATCTT	At3g09600(MYBrelated)/colamp-At3g09600-DAP-Seq(GSE60143)/Homer
C01	608938	608945	BolC01g001010.2J	AAATATCT	At4g01280(MYBrelated)/colamp-At4g01280-DAP-Seq(GSE60143)/Homer
C01	613601	613612	BolC01g001020.2J	CAACAAAGAATA	RAV1(RAV)/colamp-RAV1-DAP-Seq(GSE60143)/Homer
C01	613625	613636	BolC01g001020.2J	AAATTAATTATT	HDG1(Homeobox)/col100-HDG1-DAP-Seq(GSE60143)/Homer
C01	613650	613659	BolC01g001020.2J	TTTTTTTTTT	VRN1(ABI3VP1)/col-VRN1-DAP-Seq(GSE60143)/Homer
C01	613651	613660	BolC01g001020.2J	TTTTTTTTTT	VRN1(ABI3VP1)/col-VRN1-DAP-Seq(GSE60143)/Homer
C01	613672	613683	BolC01g001020.2J	TTTAAATATCTT	At5g52660(MYBrelated)/colamp-At5g52660-DAP-Seq(GSE60143)/Homer
C01	613673	613684	BolC01g001020.2J	TTAAATATCTTC	AT3G10113(MYBrelated)/col-AT3G10113-DAP-Seq(GSE60143)/Homer
C01	613674	613683	BolC01g001020.2J	TAAATATCTT	At3g09600(MYBrelated)/colamp-At3g09600-DAP-Seq(GSE60143)/Homer
C01	613675	613682	BolC01g001020.2J	AAATATCT	At4g01280(MYBrelated)/colamp-At4g01280-DAP-Seq(GSE60143)/Homer
C01	613753	613764	BolC01g001020.2J	GATTATCCATTT	At1g74840(MYBrelated)/col100-At1g74840-DAP-Seq(GSE60143)/Homer
C01	618369	618383	BolC01g001050.2J	GTGAGAGAGAGAGAG	BPC6(BBRBPC)/col-BPC6-DAP-Seq(GSE60143)/Homer
C01	618371	618385	BolC01g001050.2J	GAGAGAGAGAGAGAG	BPC6(BBRBPC)/col-BPC6-DAP-Seq(GSE60143)/Homer
C01	618372	618383	BolC01g001050.2J	AGAGAGAGAGAG	FRS9(ND)/col-FRS9-DAP-Seq(GSE60143)/Homer
C01	618373	618387	BolC01g001050.2J	GAGAGAGAGAGAGAG	BPC6(BBRBPC)/col-BPC6-DAP-Seq(GSE60143)/Homer
C01	618374	618385	BolC01g001050.2J	AGAGAGAGAGAG	FRS9(ND)/col-FRS9-DAP-Seq(GSE60143)/Homer
C01	618375	618389	BolC01g001050.2J	GAGAGAGAGAGAGAG	BPC6(BBRBPC)/col-BPC6-DAP-Seq(GSE60143)/Homer
C01	618376	618387	BolC01g001050.2J	AGAGAGAGAGAG	FRS9(ND)/col-FRS9-DAP-Seq(GSE60143)/Homer
C01	618377	618391	BolC01g001050.2J	GAGAGAGAGAGAGAG	BPC6(BBRBPC)/col-BPC6-DAP-Seq(GSE60143)/Homer
C01	618378	618389	BolC01g001050.2J	AGAGAGAGAGAG	FRS9(ND)/col-FRS9-DAP-Seq(GSE60143)/Homer
C01	618379	618393	BolC01g001050.2J	GAGAGAGAGAGAGAG	BPC6(BBRBPC)/col-BPC6-DAP-Seq(GSE60143)/Homer
C01	618380	618391	BolC01g001050.2J	AGAGAGAGAGAG	FRS9(ND)/col-FRS9-DAP-Seq(GSE60143)/Homer
C01	618381	618395	BolC01g001050.2J	GAGAGAGAGAGAGAG	BPC6(BBRBPC)/col-BPC6-DAP-Seq(GSE60143)/Homer
C01	618382	618393	BolC01g001050.2J	AGAGAGAGAGAG	FRS9(ND)/col-FRS9-DAP-Seq(GSE60143)/Homer
C01	618383	618397	BolC01g001050.2J	GAGAGAGAGAGAGAG	BPC6(BBRBPC)/col-BPC6-DAP-Seq(GSE60143)/Homer
C01	618384	618395	BolC01g001050.2J	AGAGAGAGAGAG	FRS9(ND)/col-FRS9-DAP-Seq(GSE60143)/Homer
C01	618385	618399	BolC01g001050.2J	GAGAGAGAGAGAGTC	BPC6(BBRBPC)/col-BPC6-DAP-Seq(GSE60143)/Homer
C01	618386	618397	BolC01g001050.2J	AGAGAGAGAGAG	FRS9(ND)/col-FRS9-DAP-Seq(GSE60143)/Homer
C01	618388	618399	BolC01g001050.2J	AGAGAGAGAGTC	FRS9(ND)/col-FRS9-DAP-Seq(GSE60143)/Homer
C01	618893	618904	BolC01g001040.2J	GGTTCAGATCTA	GATA6(C2C2gata)/col200-GATA6-DAP-Seq(GSE60143)/Homer
C01	618895	618904	BolC01g001040.2J	TTCAGATCTA	GATA12(C2C2gata)/col-GATA12-DAP-Seq(GSE60143)/Homer
C01	619002	619016	BolC01g001040.2J	TAAATTTAGGTGGAA	MYB39(MYB)/col-MYB39-DAP-Seq(GSE60143)/Homer
C01	619034	619048	BolC01g001040.2J	ATAAGGCCCATTAAT	PCF/Arabidopsis-Promoters/Homer
C01	619042	619051	BolC01g001040.2J	CATTAATTAC	ANL2(HB)/col-ANL2-DAP-Seq(GSE60143)/Homer
C01	624066	624075	BolC01g001070.2J	TGAATGATTG	WUS1(Homeobox)/colamp-WUS1-DAP-Seq(GSE60143)/Homer
C01	624068	624075	BolC01g001070.2J	AATGATTG	ATHB5(HB)/colamp-ATHB5-DAP-Seq(GSE60143)/Homer
C01	624098	624105	BolC01g001070.2J	TTTGAAAA	At2g41835(C2H2)/col-At2g41835-DAP-Seq(GSE60143)/Homer
C01	624133	624144	BolC01g001070.2J	TTTGCTTAAGAA	AT5G60130(ABI3VP1)/col-AT5G60130-DAP-Seq(GSE60143)/Homer
C01	624205	624219	BolC01g001070.2J	TGTAAAAAGACAAAA	At1g14580(C2H2)/colamp-At1g14580-DAP-Seq(GSE60143)/Homer
C01	624207	624218	BolC01g001070.2J	TAAAAAGACAAA	At5g66730(C2H2)/colamp-At5g66730-DAP-Seq(GSE60143)/Homer
C01	624208	624219	BolC01g001070.2J	AAAAAGACAAAA	JKD(C2H2)/col-JKD-DAP-Seq(GSE60143)/Homer
C01	624209	624218	BolC01g001070.2J	AAAAGACAAA	AtIDD11(C2H2)/colamp-AtIDD11-DAP-Seq(GSE60143)/Homer
C01	624216	624225	BolC01g001070.2J	AAAAAAAAAA	VRN1(ABI3VP1)/col-VRN1-DAP-Seq(GSE60143)/Homer
C01	625807	625821	BolC01g001080.2J	AGAAAACAAACAAAA	IDD5(C2H2)/colamp-IDD5-DAP-Seq(GSE60143)/Homer
C01	637703	637714	BolC01g001100.2J	AAAAAGTAGTAT	At4g38000(C2C2dof)/col-At4g38000-DAP-Seq(GSE60143)/Homer
C01	637851	637862	BolC01g001100.2J	ATATTAATTATT	HDG1(Homeobox)/col100-HDG1-DAP-Seq(GSE60143)/Homer
C01	646787	646796	BolC01g001130.2J	AAAAAAAAAA	VRN1(ABI3VP1)/col-VRN1-DAP-Seq(GSE60143)/Homer
C01	646788	646797	BolC01g001130.2J	AAAAAAAAAA	VRN1(ABI3VP1)/col-VRN1-DAP-Seq(GSE60143)/Homer
C01	646789	646798	BolC01g001130.2J	AAAAAAAAAA	VRN1(ABI3VP1)/col-VRN1-DAP-Seq(GSE60143)/Homer
C01	646790	646799	BolC01g001130.2J	AAAAAAAAAA	VRN1(ABI3VP1)/col-VRN1-DAP-Seq(GSE60143)/Homer
C01	646816	646830	BolC01g001130.2J	TGAGTCTGACACGTG	bHLH34(bHLH)/colamp-bHLH34-DAP-Seq(GSE60143)/Homer
C01	646819	646833	BolC01g001130.2J	GTCTGACACGTGTCC	ABF2(bZIP)/col-ABF2-DAP-Seq(GSE60143)/Homer
C01	646821	646835	BolC01g001130.2J	CTGACACGTGTCCGT	AREB3(bZIP)/col-AREB3-DAP-Seq(GSE60143)/Homer
C01	646822	646836	BolC01g001130.2J	TGACACGTGTCCGTA	ABF2(bZIP)/col-ABF2-DAP-Seq(GSE60143)/Homer
C01	646825	646839	BolC01g001130.2J	CACGTGTCCGTAACT	bHLH34(bHLH)/colamp-bHLH34-DAP-Seq(GSE60143)/Homer
C01	646923	646937	BolC01g001130.2J	AATCAACGGTAGATA	AT4G27900(C2C2COlike)/col-AT4G27900-DAP-Seq(GSE60143)/Homer
C01	650912	650926	BolC01g001140.2J	TATATCATATAGTTT	AT1G04880(ARID)/colamp-AT1G04880-DAP-Seq(GSE60143)/Homer
C01	656768	656782	BolC01g001150.2J	TGCTTGAAGTAGAAG	ANAC011(NAC)/col-ANAC011-DAP-Seq(GSE60143)/Homer
C01	656770	656784	BolC01g001150.2J	CTTGAAGTAGAAGCA	ANAC075(NAC)/col-ANAC075-DAP-Seq(GSE60143)/Homer
C01	656822	656836	BolC01g001150.2J	TTTGTTGGTGGTTTA	AT1G24250(Orphan)/col-AT1G24250-DAP-Seq(GSE60143)/Homer
C01	670463	670477	BolC01g001170.2J	AATATTATATAATAA	AT1G04880(ARID)/colamp-AT1G04880-DAP-Seq(GSE60143)/Homer
C01	670464	670478	BolC01g001170.2J	ATATTATATAATAAT	AT1G04880(ARID)/colamp-AT1G04880-DAP-Seq(GSE60143)/Homer
C01	672802	672816	BolC01g001180.2J	ATTTGTCCTTTTTCT	IDD5(C2H2)/colamp-IDD5-DAP-Seq(GSE60143)/Homer
C01	672803	672814	BolC01g001180.2J	TTTGTCCTTTTT	At5g66730(C2H2)/colamp-At5g66730-DAP-Seq(GSE60143)/Homer
C01	716404	716418	BolC01g001220.2J	AACATGTACGGACAT	SPL14(SBP)/col-SPL14-DAP-Seq(GSE60143)/Homer
C01	716405	716416	BolC01g001220.2J	ACATGTACGGAC	SPL3(SBP)/colamp-SPL3-DAP-Seq(GSE60143)/Homer
C01	716422	716433	BolC01g001220.2J	AAAAAAGGAAAT	OBP4(C2C2dof)/col-OBP4-DAP-Seq(GSE60143)/Homer
C01	720205	720219	BolC01g001230.2J	GAAACCAAGCATGTT	AT5G25475(ABI3VP1)/col-AT5G25475-DAP-Seq(GSE60143)/Homer
C01	723534	723548	BolC01g001240.2J	AAAGAAAGAACAAAA	IDD5(C2H2)/colamp-IDD5-DAP-Seq(GSE60143)/Homer
C01	725608	725619	BolC01g001250.2J	AAGTGGATAAAG	At1g74840(MYBrelated)/col100-At1g74840-DAP-Seq(GSE60143)/Homer
C01	736547	736556	BolC01g001270.2J	AAAAAAAAAA	VRN1(ABI3VP1)/col-VRN1-DAP-Seq(GSE60143)/Homer
C01	736548	736557	BolC01g001270.2J	AAAAAAAAAA	VRN1(ABI3VP1)/col-VRN1-DAP-Seq(GSE60143)/Homer
C01	737025	737036	BolC01g001280.2J	GATAAATATCTT	At5g52660(MYBrelated)/colamp-At5g52660-DAP-Seq(GSE60143)/Homer
C01	737026	737037	BolC01g001280.2J	ATAAATATCTTT	AT3G10113(MYBrelated)/col-AT3G10113-DAP-Seq(GSE60143)/Homer
C01	737027	737036	BolC01g001280.2J	TAAATATCTT	At3g09600(MYBrelated)/colamp-At3g09600-DAP-Seq(GSE60143)/Homer
C01	737028	737035	BolC01g001280.2J	AAATATCT	At4g01280(MYBrelated)/colamp-At4g01280-DAP-Seq(GSE60143)/Homer
C01	737122	737136	BolC01g001280.2J	ATTTCAACCGTAGGA	ZML1(C2C2gata)/colamp-ZML1-DAP-Seq(GSE60143)/Homer
C01	737150	737157	BolC01g001280.2J	TTTTCAAA	At2g41835(C2H2)/col-At2g41835-DAP-Seq(GSE60143)/Homer
C01	741603	741612	BolC01g001290.2J	GGATTTAAAT	AT2G20110(CPP)/colamp-AT2G20110-DAP-Seq(GSE60143)/Homer
C01	741726	741735	BolC01g001290.2J	AAAAAAAAAA	VRN1(ABI3VP1)/col-VRN1-DAP-Seq(GSE60143)/Homer
C01	741727	741736	BolC01g001290.2J	AAAAAAAAAA	VRN1(ABI3VP1)/col-VRN1-DAP-Seq(GSE60143)/Homer
C01	741728	741737	BolC01g001290.2J	AAAAAAAAAA	VRN1(ABI3VP1)/col-VRN1-DAP-Seq(GSE60143)/Homer
C01	741729	741738	BolC01g001290.2J	AAAAAAAAAA	VRN1(ABI3VP1)/col-VRN1-DAP-Seq(GSE60143)/Homer
C01	741730	741739	BolC01g001290.2J	AAAAAAAAAA	VRN1(ABI3VP1)/col-VRN1-DAP-Seq(GSE60143)/Homer
C01	741731	741740	BolC01g001290.2J	AAAAAAAAAA	VRN1(ABI3VP1)/col-VRN1-DAP-Seq(GSE60143)/Homer
C01	741732	741741	BolC01g001290.2J	AAAAAAAAAA	VRN1(ABI3VP1)/col-VRN1-DAP-Seq(GSE60143)/Homer
C01	741733	741742	BolC01g001290.2J	AAAAAAAAAA	VRN1(ABI3VP1)/col-VRN1-DAP-Seq(GSE60143)/Homer
C01	741734	741743	BolC01g001290.2J	AAAAAAAAAA	VRN1(ABI3VP1)/col-VRN1-DAP-Seq(GSE60143)/Homer
C01	741735	741744	BolC01g001290.2J	AAAAAAAAAA	VRN1(ABI3VP1)/col-VRN1-DAP-Seq(GSE60143)/Homer
C01	741736	741745	BolC01g001290.2J	AAAAAAAAAA	VRN1(ABI3VP1)/col-VRN1-DAP-Seq(GSE60143)/Homer
C01	741737	741746	BolC01g001290.2J	AAAAAAAAAA	VRN1(ABI3VP1)/col-VRN1-DAP-Seq(GSE60143)/Homer
C01	741738	741747	BolC01g001290.2J	AAAAAAAAAA	VRN1(ABI3VP1)/col-VRN1-DAP-Seq(GSE60143)/Homer
C01	741739	741748	BolC01g001290.2J	AAAAAAAAAA	VRN1(ABI3VP1)/col-VRN1-DAP-Seq(GSE60143)/Homer
C01	741740	741749	BolC01g001290.2J	AAAAAAAAAA	VRN1(ABI3VP1)/col-VRN1-DAP-Seq(GSE60143)/Homer
C01	741741	741750	BolC01g001290.2J	AAAAAAAAAA	VRN1(ABI3VP1)/col-VRN1-DAP-Seq(GSE60143)/Homer
C01	741742	741751	BolC01g001290.2J	AAAAAAAAAA	VRN1(ABI3VP1)/col-VRN1-DAP-Seq(GSE60143)/Homer
C01	741743	741752	BolC01g001290.2J	AAAAAAAAAA	VRN1(ABI3VP1)/col-VRN1-DAP-Seq(GSE60143)/Homer
C01	741747	741758	BolC01g001290.2J	AAAAAAGGAAAT	OBP4(C2C2dof)/col-OBP4-DAP-Seq(GSE60143)/Homer
C01	748304	748318	BolC01g001300.2J	AAAACGGAATATTCT	At1g68670(G2like)/colamp-At1g68670-DAP-Seq(GSE60143)/Homer
C01	748307	748318	BolC01g001300.2J	ACGGAATATTCT	At2g03500(G2like)/col-At2g03500-DAP-Seq(GSE60143)/Homer
C01	756252	756263	BolC01g001310.2J	GGGGTTGACTTA	WRKY47(WRKY)/colamp-WRKY47-DAP-Seq(GSE60143)/Homer
C01	756254	756263	BolC01g001310.2J	GGTTGACTTA	WRKY30(WRKY)/colamp-WRKY30-DAP-Seq(GSE60143)/Homer
C01	756277	756288	BolC01g001310.2J	TTTTGTCATTTA	JKD(C2H2)/col-JKD-DAP-Seq(GSE60143)/Homer
C01	756320	756331	BolC01g001310.2J	TTTTCTTACAAA	AT5G60130(ABI3VP1)/col-AT5G60130-DAP-Seq(GSE60143)/Homer
C01	769344	769358	BolC01g001330.2J	TATAAAATATTGTAT	AT1G04880(ARID)/colamp-AT1G04880-DAP-Seq(GSE60143)/Homer
C01	769425	769439	BolC01g001330.2J	TTTTGTATTTTTTTA	IDD5(C2H2)/colamp-IDD5-DAP-Seq(GSE60143)/Homer
C01	795258	795269	BolC01g001340.2J	CTGTCTCTCTCC	FRS9(ND)/col-FRS9-DAP-Seq(GSE60143)/Homer
C01	795342	795349	BolC01g001340.2J	TTTGAAAA	At2g41835(C2H2)/col-At2g41835-DAP-Seq(GSE60143)/Homer
C01	814673	814682	BolC01g001360.2J	TTGGTCAACG	WRKY24(WRKY)/colamp-WRKY24-DAP-Seq(GSE60143)/Homer
C01	832840	832851	BolC01g001380.2J	GTTAATTAATGA	HDG1(Homeobox)/col100-HDG1-DAP-Seq(GSE60143)/Homer
C01	832929	832943	BolC01g001380.2J	AATCAACTTGTTGTT	bHLH122(bHLH)/col100-bHLH122-DAP-Seq(GSE60143)/Homer
C01	843518	843532	BolC01g001390.2J	TGGTTTAATTTGTTG	MYB44(MYB)/colamp-MYB44-DAP-Seq(GSE60143)/Homer
C01	843536	843550	BolC01g001390.2J	ATACCAATATACCCC	Unknown1/Arabidopsis-Promoters/Homer
C01	847776	847783	BolC01g001400.2J	ACCTTATC	At5g05790(MYBrelated)/col-At5g05790-DAP-Seq(GSE60143)/Homer
C01	847930	847941	BolC01g001400.2J	TAGGATATTTTT	AT3G10113(MYBrelated)/col-AT3G10113-DAP-Seq(GSE60143)/Homer
C01	847931	847942	BolC01g001400.2J	AGGATATTTTTT	At5g52660(MYBrelated)/colamp-At5g52660-DAP-Seq(GSE60143)/Homer
C01	853214	853223	BolC01g001410.2J	AAAAAAAAAA	VRN1(ABI3VP1)/col-VRN1-DAP-Seq(GSE60143)/Homer
C01	853232	853241	BolC01g001410.2J	TTTTTTTTTT	VRN1(ABI3VP1)/col-VRN1-DAP-Seq(GSE60143)/Homer
C01	853233	853242	BolC01g001410.2J	TTTTTTTTTT	VRN1(ABI3VP1)/col-VRN1-DAP-Seq(GSE60143)/Homer
C01	853234	853243	BolC01g001410.2J	TTTTTTTTTT	VRN1(ABI3VP1)/col-VRN1-DAP-Seq(GSE60143)/Homer
C01	853235	853244	BolC01g001410.2J	TTTTTTTTTT	VRN1(ABI3VP1)/col-VRN1-DAP-Seq(GSE60143)/Homer
C01	863930	863939	BolC01g001420.2J	AAACAGAGAA	REF6(Zf)/Arabidopsis-REF6-ChIP-Seq(GSE106942)/Homer
C01	868732	868746	BolC01g001430.2J	GTTATATTTCTAGAA	HSFB3(HSF)/colamp-HSFB3-DAP-Seq(GSE60143)/Homer
C01	868738	868752	BolC01g001430.2J	TTTCTAGAAAAGGTA	AGL15(MADS)/col-AGL15-DAP-Seq(GSE60143)/Homer
C01	874845	874856	BolC01g001440.2J	TTTGATATTTTT	AT3G10113(MYBrelated)/col-AT3G10113-DAP-Seq(GSE60143)/Homer
C01	874846	874857	BolC01g001440.2J	TTGATATTTTTA	AT2G28920(ND)/col-AT2G28920-DAP-Seq(GSE60143)/Homer
C01	874862	874869	BolC01g001440.2J	TTTTCAAA	At2g41835(C2H2)/col-At2g41835-DAP-Seq(GSE60143)/Homer
C01	874866	874880	BolC01g001440.2J	CAAATTTGGACCACT	TCP3(TCP)/colamp-TCP3-DAP-Seq(GSE60143)/Homer
C01	874878	874892	BolC01g001440.2J	ACTTGTTTTTTTGTT	IDD5(C2H2)/colamp-IDD5-DAP-Seq(GSE60143)/Homer
C01	874886	874900	BolC01g001440.2J	TTTTGTTTGCATTTT	IDD5(C2H2)/colamp-IDD5-DAP-Seq(GSE60143)/Homer
C01	874896	874905	BolC01g001440.2J	ATTTTACCGT	AT1G76880(Trihelix)/col-AT1G76880-DAP-Seq(GSE60143)/Homer
C01	880110	880119	BolC01g001460.2J	AGTTAGGCAT	MYB116(MYB)/colamp-MYB116-DAP-Seq(GSE60143)/Homer
C01	883666	883675	BolC01g001470.2J	TTTTTTTTTT	VRN1(ABI3VP1)/col-VRN1-DAP-Seq(GSE60143)/Homer
C01	883776	883787	BolC01g001470.2J	TTATAACTTTAT	At4g38000(C2C2dof)/col-At4g38000-DAP-Seq(GSE60143)/Homer
C01	889252	889266	BolC01g001480.2J	GGGTGGGACCCAATT	At1g69690(TCP)/colamp-At1g69690-DAP-Seq(GSE60143)/Homer
C01	889254	889268	BolC01g001480.2J	GTGGGACCCAATTTC	At2g45680(TCP)/colamp-At2g45680-DAP-Seq(GSE60143)/Homer
C01	889304	889311	BolC01g001480.2J	CATTAAAT	At1g76110(ARID)/colamp-At1g76110-DAP-Seq(GSE60143)/Homer
C01	897545	897559	BolC01g001490.2J	ATCCACCAAATTTTA	MYB39(MYB)/col-MYB39-DAP-Seq(GSE60143)/Homer
C01	897546	897557	BolC01g001490.2J	TCCACCAAATTT	MYB4(MYB)/col200-MYB4-DAP-Seq(GSE60143)/Homer
C01	897552	897566	BolC01g001490.2J	AAATTTTATCTAAAA	At5g58900(MYBrelated)/colamp-At5g58900-DAP-Seq(GSE60143)/Homer
C01	911087	911094	BolC01g001500.2J	TTCCATCA	HAP3(CCAATHAP3)/col-HAP3-DAP-Seq(GSE60143)/Homer
C01	911139	911146	BolC01g001500.2J	TGATGGAA	HAP3(CCAATHAP3)/col-HAP3-DAP-Seq(GSE60143)/Homer
C01	913520	913531	BolC01g001510.2J	TGAAAATATCTA	At5g52660(MYBrelated)/colamp-At5g52660-DAP-Seq(GSE60143)/Homer
C01	913521	913532	BolC01g001510.2J	GAAAATATCTAT	AT3G10113(MYBrelated)/col-AT3G10113-DAP-Seq(GSE60143)/Homer
C01	913522	913531	BolC01g001510.2J	AAAATATCTA	At3g09600(MYBrelated)/colamp-At3g09600-DAP-Seq(GSE60143)/Homer
C01	913523	913530	BolC01g001510.2J	AAATATCT	At4g01280(MYBrelated)/colamp-At4g01280-DAP-Seq(GSE60143)/Homer
C01	925282	925293	BolC01g001530.2J	AAGGAAAGAGAA	BPC1(BBRBPC)/colamp-BPC1-DAP-Seq(GSE60143)/Homer
C01	931011	931020	BolC01g001550.2J	AACTGGTTTT	AT1G76870(Trihelix)/col-AT1G76870-DAP-Seq(GSE60143)/Homer
C01	938601	938612	BolC01g001570.2J	CCATTAATGGAA	AGL63(MADS)/col-AGL63-DAP-Seq(GSE60143)/Homer
C01	946305	946316	BolC01g001580.2J	TTTGTCTTTCCT	SGR5(C2H2)/colamp-SGR5-DAP-Seq(GSE60143)/Homer
C01	949543	949554	BolC01g001590.2J	TAATTAATTAAT	HDG1(Homeobox)/col100-HDG1-DAP-Seq(GSE60143)/Homer
C01	956155	956162	BolC01g001610.2J	TGGATAAG	At5g47390(MYBrelated)/col-At5g47390-DAP-Seq(GSE60143)/Homer
C01	956185	956199	BolC01g001610.2J	TAACCTTATCTAAAT	At5g58900(MYBrelated)/colamp-At5g58900-DAP-Seq(GSE60143)/Homer
C01	956187	956194	BolC01g001610.2J	ACCTTATC	At5g05790(MYBrelated)/col-At5g05790-DAP-Seq(GSE60143)/Homer
C01	960534	960541	BolC01g001620.2J	CACTTTTT	At1g64620(C2C2dof)/colamp-At1g64620-DAP-Seq(GSE60143)/Homer
C01	960628	960637	BolC01g001620.2J	TTTTTTTTTT	VRN1(ABI3VP1)/col-VRN1-DAP-Seq(GSE60143)/Homer
C01	960629	960638	BolC01g001620.2J	TTTTTTTTTT	VRN1(ABI3VP1)/col-VRN1-DAP-Seq(GSE60143)/Homer
C01	960630	960639	BolC01g001620.2J	TTTTTTTTTT	VRN1(ABI3VP1)/col-VRN1-DAP-Seq(GSE60143)/Homer
C01	960631	960640	BolC01g001620.2J	TTTTTTTTTT	VRN1(ABI3VP1)/col-VRN1-DAP-Seq(GSE60143)/Homer
C01	972596	972607	BolC01g001640.2J	GGTTCAGATCTA	GATA6(C2C2gata)/col200-GATA6-DAP-Seq(GSE60143)/Homer
C01	972598	972607	BolC01g001640.2J	TTCAGATCTA	GATA12(C2C2gata)/col-GATA12-DAP-Seq(GSE60143)/Homer
C01	972610	972619	BolC01g001640.2J	ATTCAAATAC	AT2G20110(CPP)/colamp-AT2G20110-DAP-Seq(GSE60143)/Homer
C01	972711	972722	BolC01g001640.2J	AAAAATATCCAA	AT3G10113(MYBrelated)/col-AT3G10113-DAP-Seq(GSE60143)/Homer
C01	972737	972751	BolC01g001640.2J	TCCGAAAAAACCGCA	LBD2(LOBAS2)/colamp-LBD2-DAP-Seq(GSE60143)/Homer
C01	973554	973561	BolC01g001650.2J	ACCTTATC	At5g05790(MYBrelated)/col-At5g05790-DAP-Seq(GSE60143)/Homer
C01	988796	988807	BolC01g001660.2J	TTTGTCTGTTGT	SGR5(C2H2)/colamp-SGR5-DAP-Seq(GSE60143)/Homer
C01	988815	988822	BolC01g001660.2J	TTTTCAAA	At2g41835(C2H2)/col-At2g41835-DAP-Seq(GSE60143)/Homer
C01	988838	988845	BolC01g001660.2J	TTTGAAAA	At2g41835(C2H2)/col-At2g41835-DAP-Seq(GSE60143)/Homer
C01	988878	988892	BolC01g001660.2J	TTTTGTTGACTATTA	WRKY45(WRKY)/col-WRKY45-DAP-Seq(GSE60143)/Homer
C01	994639	994646	BolC01g001670.2J	TTTTCAAA	At2g41835(C2H2)/col-At2g41835-DAP-Seq(GSE60143)/Homer
C01	1011206	1011215	BolC01g001680.2J	CATTCAATCA	WUS1(Homeobox)/colamp-WUS1-DAP-Seq(GSE60143)/Homer
C01	1011219	1011230	BolC01g001680.2J	CAACAAAAAAAA	RAV1(RAV)/colamp-RAV1-DAP-Seq(GSE60143)/Homer
C01	1011240	1011254	BolC01g001680.2J	AAATACAAAACAAAA	IDD5(C2H2)/colamp-IDD5-DAP-Seq(GSE60143)/Homer
C01	1016033	1016047	BolC01g001690.2J	AATTACCTAATATGT	SVP(MADS)/col-SVP-DAP-Seq(GSE60143)/Homer
C01	1016036	1016045	BolC01g001690.2J	TACCTAATAT	MYB27(MYB)/colamp-MYB27-DAP-Seq(GSE60143)/Homer
C01	1016170	1016179	BolC01g001690.2J	AAAAAAAAAA	VRN1(ABI3VP1)/col-VRN1-DAP-Seq(GSE60143)/Homer
C01	1036538	1036552	BolC01g001710.2J	ATTTCTTATCTGTTA	At5g58900(MYBrelated)/colamp-At5g58900-DAP-Seq(GSE60143)/Homer
C01	1040702	1040716	BolC01g001720.2J	AAAAAAATACCAAAA	IDD5(C2H2)/colamp-IDD5-DAP-Seq(GSE60143)/Homer
C01	1046160	1046167	BolC01g001730.2J	TTTGAAAA	At2g41835(C2H2)/col-At2g41835-DAP-Seq(GSE60143)/Homer
C01	1064718	1064729	BolC01g001750.2J	TAGTTTGGTAAC	MYB4(MYB)/col200-MYB4-DAP-Seq(GSE60143)/Homer
C01	1064757	1064766	BolC01g001750.2J	AGTTAGGCAA	MYB116(MYB)/colamp-MYB116-DAP-Seq(GSE60143)/Homer
C01	1067716	1067730	BolC01g001760.2J	ATAACCAACAACCAA	AT1G24250(Orphan)/col-AT1G24250-DAP-Seq(GSE60143)/Homer
C01	1071315	1071322	BolC01g001770.2J	GATAAGGT	At3g11280(MYBrelated)/col-At3g11280-DAP-Seq(GSE60143)/Homer
C01	1077554	1077568	BolC01g001780.2J	TCATTCAATGTATTA	EIN3(EIL)/col-EIN3-DAP-Seq(GSE60143)/Homer
C01	1077556	1077567	BolC01g001780.2J	ATTCAATGTATT	EIL4(EIL)/Tomato-EIL4-ChIP-Seq(GSE116581)/Homer
C01	1077617	1077624	BolC01g001780.2J	AATTATTG	LMI1(HB)/colamp-LMI1-DAP-Seq(GSE60143)/Homer
C01	1077665	1077672	BolC01g001780.2J	AAAAAGTG	At1g64620(C2C2dof)/colamp-At1g64620-DAP-Seq(GSE60143)/Homer
C01	1103200	1103209	BolC01g001790.2J	AAACAGAGCA	REF6(Zf)/Arabidopsis-REF6-ChIP-Seq(GSE106942)/Homer
C01	1136110	1136124	BolC01g001830.2J	GGGGTTTTTAAGTAA	Unknown1/Arabidopsis-Promoters/Homer
C01	1136137	1136151	BolC01g001830.2J	TTCATTTCCTTGCAA	AT2G31460(REMB3)/col-AT2G31460-DAP-Seq(GSE60143)/Homer
C01	1136228	1136242	BolC01g001830.2J	GGAATCTTTGATTAA	At1g68670(G2like)/colamp-At1g68670-DAP-Seq(GSE60143)/Homer
C01	1151919	1151930	BolC01g001840.2J	AAAAAAGGAAAT	OBP4(C2C2dof)/col-OBP4-DAP-Seq(GSE60143)/Homer
C01	1157888	1157899	BolC01g001850.2J	TTTAGCAGCCAT	ERF15(AP2EREBP)/colamp-ERF15-DAP-Seq(GSE60143)/Homer
C01	1157999	1158006	BolC01g001850.2J	ATTTAATG	At1g76110(ARID)/colamp-At1g76110-DAP-Seq(GSE60143)/Homer
C01	1159479	1159490	BolC01g001860.2J	TCATTTATTATA	HDG1(Homeobox)/col100-HDG1-DAP-Seq(GSE60143)/Homer
C01	1159501	1159515	BolC01g001860.2J	GTTTACCATAGTTAG	GT1(Trihelix)/col-GT1-DAP-Seq(GSE60143)/Homer
C01	1159502	1159516	BolC01g001860.2J	TTTACCATAGTTAGA	GT1(Trihelix)/col-GT1-DAP-Seq(GSE60143)/Homer
C01	1159609	1159620	BolC01g001860.2J	ATATGAGACAAA	SGR5(C2H2)/colamp-SGR5-DAP-Seq(GSE60143)/Homer
C01	1162380	1162394	BolC01g001870.2J	TTCCGATTTAAGTAA	AGL13(MADS)/col-AGL13-DAP-Seq(GSE60143)/Homer
C01	1166980	1166991	BolC01g001880.2J	ATTAATAAATGC	HDG1(Homeobox)/col100-HDG1-DAP-Seq(GSE60143)/Homer
C01	1176400	1176414	BolC01g001890.2J	ATGTCAGAAAAAAGA	AtGRF6(GRF)/col-AtGRF6-DAP-Seq(GSE60143)/Homer
C01	1176532	1176546	BolC01g001890.2J	ATACCAAACAACAAC	AT1G24250(Orphan)/col-AT1G24250-DAP-Seq(GSE60143)/Homer
C01	1183118	1183129	BolC01g001900.2J	AGGGAGAGAAAA	FRS9(ND)/col-FRS9-DAP-Seq(GSE60143)/Homer
C01	1183202	1183216	BolC01g001900.2J	TGAGAATTTCTAGAA	HSFB3(HSF)/colamp-HSFB3-DAP-Seq(GSE60143)/Homer
C01	1183209	1183223	BolC01g001900.2J	TTCTAGAACAAGCAT	HSFB3(HSF)/colamp-HSFB3-DAP-Seq(GSE60143)/Homer
C01	1185374	1185388	BolC01g001910.2J	TATATTCTAAAATTT	AT1G04880(ARID)/colamp-AT1G04880-DAP-Seq(GSE60143)/Homer
C01	1185386	1185397	BolC01g001910.2J	TTTTGTCGCTTA	JKD(C2H2)/col-JKD-DAP-Seq(GSE60143)/Homer
C01	1185453	1185467	BolC01g001910.2J	AATAGTATATTCGTT	AT2G20400(G2like)/colamp-AT2G20400-DAP-Seq(GSE60143)/Homer
C01	1187010	1187024	BolC01g001920.2J	AGCTTCAGAAAGAAG	ANAC075(NAC)/col-ANAC075-DAP-Seq(GSE60143)/Homer
C01	1187083	1187097	BolC01g001920.2J	CACGTGTTATACACG	bHLH34(bHLH)/colamp-bHLH34-DAP-Seq(GSE60143)/Homer
C01	1187085	1187099	BolC01g001920.2J	CGTGTTATACACGCT	ANAC075(NAC)/col-ANAC075-DAP-Seq(GSE60143)/Homer
C01	1194156	1194167	BolC01g001930.2J	TCATTTATTGTT	HDG1(Homeobox)/col100-HDG1-DAP-Seq(GSE60143)/Homer
C01	1198895	1198904	BolC01g001940.2J	TTATGGTTAA	AT3G25990(Trihelix)/colamp-AT3G25990-DAP-Seq(GSE60143)/Homer
C01	1198919	1198930	BolC01g001940.2J	TTTCCTTACAAA	AT5G60130(ABI3VP1)/col-AT5G60130-DAP-Seq(GSE60143)/Homer
C01	1204163	1204174	BolC01g001950.2J	TAAAAATATCTG	At5g52660(MYBrelated)/colamp-At5g52660-DAP-Seq(GSE60143)/Homer
C01	1204164	1204175	BolC01g001950.2J	AAAAATATCTGA	AT3G10113(MYBrelated)/col-AT3G10113-DAP-Seq(GSE60143)/Homer
C01	1204165	1204174	BolC01g001950.2J	AAAATATCTG	At3g09600(MYBrelated)/colamp-At3g09600-DAP-Seq(GSE60143)/Homer
C01	1204166	1204173	BolC01g001950.2J	AAATATCT	At4g01280(MYBrelated)/colamp-At4g01280-DAP-Seq(GSE60143)/Homer
C01	1204267	1204278	BolC01g001950.2J	TTTGCTTAATTT	AT5G60130(ABI3VP1)/col-AT5G60130-DAP-Seq(GSE60143)/Homer
C01	1211915	1211926	BolC01g001960.2J	GACACGTCTTTC	bHLH157(bHLH)/col-bHLH157-DAP-Seq(GSE60143)/Homer
C01	1212000	1212014	BolC01g001960.2J	TTTTGTTGTTTTCCT	IDD5(C2H2)/colamp-IDD5-DAP-Seq(GSE60143)/Homer
C01	1212008	1212019	BolC01g001960.2J	TTTTCCTTTTTC	OBP4(C2C2dof)/col-OBP4-DAP-Seq(GSE60143)/Homer
C01	1215328	1215337	BolC01g001970.2J	AAAAAAAAAA	VRN1(ABI3VP1)/col-VRN1-DAP-Seq(GSE60143)/Homer
C01	1215329	1215338	BolC01g001970.2J	AAAAAAAAAA	VRN1(ABI3VP1)/col-VRN1-DAP-Seq(GSE60143)/Homer
C01	1215330	1215339	BolC01g001970.2J	AAAAAAAAAA	VRN1(ABI3VP1)/col-VRN1-DAP-Seq(GSE60143)/Homer
C01	1224915	1224929	BolC01g001990.2J	GTTTGTCTTCTTTTA	IDD5(C2H2)/colamp-IDD5-DAP-Seq(GSE60143)/Homer
C01	1224916	1224927	BolC01g001990.2J	TTTGTCTTCTTT	At5g66730(C2H2)/colamp-At5g66730-DAP-Seq(GSE60143)/Homer
C01	1225006	1225020	BolC01g001990.2J	TTGTTGTTTCTAGAA	HSFB3(HSF)/colamp-HSFB3-DAP-Seq(GSE60143)/Homer
C01	1225007	1225021	BolC01g001990.2J	TGTTGTTTCTAGAAT	HSF21(HSF)/col-HSF21-DAP-Seq(GSE60143)/Homer
C01	1225026	1225037	BolC01g001990.2J	TTTTGTCTTATT	JKD(C2H2)/col-JKD-DAP-Seq(GSE60143)/Homer
C01	1225027	1225038	BolC01g001990.2J	TTTGTCTTATTT	At5g66730(C2H2)/colamp-At5g66730-DAP-Seq(GSE60143)/Homer
C01	1229880	1229894	BolC01g002000.2J	TATAAGTCAAATAAA	WRKY45(WRKY)/col-WRKY45-DAP-Seq(GSE60143)/Homer
C01	1229930	1229944	BolC01g002000.2J	ATTAGCATATTCTTT	AT2G20400(G2like)/colamp-AT2G20400-DAP-Seq(GSE60143)/Homer
C01	1229931	1229945	BolC01g002000.2J	TTAGCATATTCTTTT	AT2G20400(G2like)/colamp-AT2G20400-DAP-Seq(GSE60143)/Homer
C01	1229981	1229995	BolC01g002000.2J	TAAAACAAGACAAAA	At1g14580(C2H2)/colamp-At1g14580-DAP-Seq(GSE60143)/Homer
C01	1229983	1229994	BolC01g002000.2J	AAACAAGACAAA	At5g66730(C2H2)/colamp-At5g66730-DAP-Seq(GSE60143)/Homer
C01	1229984	1229995	BolC01g002000.2J	AACAAGACAAAA	JKD(C2H2)/col-JKD-DAP-Seq(GSE60143)/Homer
C01	1234294	1234305	BolC01g002010.2J	ATATTAAGAAAA	AT5G60130(ABI3VP1)/col-AT5G60130-DAP-Seq(GSE60143)/Homer
C01	1234314	1234321	BolC01g002010.2J	TTTGAAAA	At2g41835(C2H2)/col-At2g41835-DAP-Seq(GSE60143)/Homer
C01	1235962	1235969	BolC01g002020.2J	ATTTAATG	At1g76110(ARID)/colamp-At1g76110-DAP-Seq(GSE60143)/Homer
C01	1235974	1235985	BolC01g002020.2J	ATAGATATTTGG	AT3G10113(MYBrelated)/col-AT3G10113-DAP-Seq(GSE60143)/Homer
C01	1235975	1235986	BolC01g002020.2J	TAGATATTTGGT	AT2G28920(ND)/col-AT2G28920-DAP-Seq(GSE60143)/Homer
C01	1235976	1235983	BolC01g002020.2J	AGATATTT	At4g01280(MYBrelated)/colamp-At4g01280-DAP-Seq(GSE60143)/Homer
C01	1235999	1236013	BolC01g002020.2J	TTTTGTTTTCTAGTT	IDD5(C2H2)/colamp-IDD5-DAP-Seq(GSE60143)/Homer
C01	1236014	1236028	BolC01g002020.2J	TTTTGTCTTTTGGAT	IDD2(C2H2)/colamp-IDD2-DAP-Seq(GSE60143)/Homer
C01	1236015	1236024	BolC01g002020.2J	TTTGTCTTTT	AtIDD11(C2H2)/colamp-AtIDD11-DAP-Seq(GSE60143)/Homer
C01	1236029	1236036	BolC01g002020.2J	TTTGAAAA	At2g41835(C2H2)/col-At2g41835-DAP-Seq(GSE60143)/Homer
C01	1236050	1236061	BolC01g002020.2J	TATGATATTTTG	AT3G10113(MYBrelated)/col-AT3G10113-DAP-Seq(GSE60143)/Homer
C01	1236051	1236060	BolC01g002020.2J	ATGATATTTT	At3g09600(MYBrelated)/colamp-At3g09600-DAP-Seq(GSE60143)/Homer
C01	1240307	1240316	BolC01g002030.2J	TTTTTTTTTT	VRN1(ABI3VP1)/col-VRN1-DAP-Seq(GSE60143)/Homer
C01	1240395	1240409	BolC01g002030.2J	TTATTTTGAAATGAA	AT2G31460(REMB3)/col-AT2G31460-DAP-Seq(GSE60143)/Homer
C01	1244702	1244716	BolC01g002040.2J	TTCCGTTTTTAGAAA	AGL13(MADS)/col-AGL13-DAP-Seq(GSE60143)/Homer
C01	1248739	1248753	BolC01g002050.2J	TTAACCACCACCCAT	AT1G24250(Orphan)/col-AT1G24250-DAP-Seq(GSE60143)/Homer
C01	1251582	1251596	BolC01g002060.2J	TTCATTTCTAGCTCT	AT2G31460(REMB3)/col-AT2G31460-DAP-Seq(GSE60143)/Homer
C01	1254811	1254822	BolC01g002070.2J	TTCTTAAGGAAA	AT5G60130(ABI3VP1)/col-AT5G60130-DAP-Seq(GSE60143)/Homer
C01	1262320	1262331	BolC01g002090.2J	AAAAAAGGAAAT	OBP4(C2C2dof)/col-OBP4-DAP-Seq(GSE60143)/Homer
C01	1262351	1262358	BolC01g002090.2J	TTTGAAAA	At2g41835(C2H2)/col-At2g41835-DAP-Seq(GSE60143)/Homer
C01	1262432	1262443	BolC01g002090.2J	AAAAAAGTTTAA	OBP4(C2C2dof)/col-OBP4-DAP-Seq(GSE60143)/Homer
C01	1277973	1277984	BolC01g002130.2J	TTTCCTTAAAAT	AT5G60130(ABI3VP1)/col-AT5G60130-DAP-Seq(GSE60143)/Homer
C01	1278024	1278038	BolC01g002130.2J	CCCCACTAGTCAATA	WRKY50(WRKY)/col-WRKY50-DAP-Seq(GSE60143)/Homer
C01	1285697	1285708	BolC01g002140.2J	CTCTCTCTTTCT	FRS9(ND)/col-FRS9-DAP-Seq(GSE60143)/Homer
C01	1285821	1285835	BolC01g002140.2J	GATAGAGAGAGAAGT	BPC6(BBRBPC)/col-BPC6-DAP-Seq(GSE60143)/Homer
C01	1285822	1285833	BolC01g002140.2J	ATAGAGAGAGAA	BPC1(BBRBPC)/colamp-BPC1-DAP-Seq(GSE60143)/Homer
C01	1285824	1285835	BolC01g002140.2J	AGAGAGAGAAGT	FRS9(ND)/col-FRS9-DAP-Seq(GSE60143)/Homer
C01	1285846	1285855	BolC01g002140.2J	TTTTTTTTTT	VRN1(ABI3VP1)/col-VRN1-DAP-Seq(GSE60143)/Homer
C01	1285847	1285856	BolC01g002140.2J	TTTTTTTTTT	VRN1(ABI3VP1)/col-VRN1-DAP-Seq(GSE60143)/Homer
C01	1285848	1285857	BolC01g002140.2J	TTTTTTTTTT	VRN1(ABI3VP1)/col-VRN1-DAP-Seq(GSE60143)/Homer
C01	1285849	1285858	BolC01g002140.2J	TTTTTTTTTT	VRN1(ABI3VP1)/col-VRN1-DAP-Seq(GSE60143)/Homer
C01	1285850	1285859	BolC01g002140.2J	TTTTTTTTTT	VRN1(ABI3VP1)/col-VRN1-DAP-Seq(GSE60143)/Homer
C01	1285851	1285860	BolC01g002140.2J	TTTTTTTTTT	VRN1(ABI3VP1)/col-VRN1-DAP-Seq(GSE60143)/Homer
C01	1285852	1285861	BolC01g002140.2J	TTTTTTTTTT	VRN1(ABI3VP1)/col-VRN1-DAP-Seq(GSE60143)/Homer
C01	1285853	1285862	BolC01g002140.2J	TTTTTTTTTT	VRN1(ABI3VP1)/col-VRN1-DAP-Seq(GSE60143)/Homer
C01	1285854	1285863	BolC01g002140.2J	TTTTTTTTTT	VRN1(ABI3VP1)/col-VRN1-DAP-Seq(GSE60143)/Homer
C01	1295014	1295023	BolC01g002150.2J	CTGATCCGAT	GATA19(C2C2gata)/colamp-GATA19-DAP-Seq(GSE60143)/Homer
C01	1312362	1312373	BolC01g002170.2J	GATGATATTTAT	AT3G10113(MYBrelated)/col-AT3G10113-DAP-Seq(GSE60143)/Homer
C01	1316109	1316123	BolC01g002180.2J	TTTTGTTTTGTTGAT	IDD5(C2H2)/colamp-IDD5-DAP-Seq(GSE60143)/Homer
C01	1321980	1321991	BolC01g002200.2J	GATGCATTGAAC	EIL4(EIL)/Tomato-EIL4-ChIP-Seq(GSE116581)/Homer
C01	1322863	1322877	BolC01g002210.2J	CACAAGACGACAACA	At1g14580(C2H2)/colamp-At1g14580-DAP-Seq(GSE60143)/Homer
C01	1322866	1322877	BolC01g002210.2J	AAGACGACAACA	JKD(C2H2)/col-JKD-DAP-Seq(GSE60143)/Homer
C01	1325960	1325974	BolC01g002220.2J	CCAATTATGGTATGT	SVP(MADS)/col-SVP-DAP-Seq(GSE60143)/Homer
C01	1326001	1326012	BolC01g002220.2J	CATACCTAACTT	MYB121(MYB)/col-MYB121-DAP-Seq(GSE60143)/Homer
C01	1326003	1326014	BolC01g002220.2J	TACCTAACTTTA	AT3G10580(MYBrelated)/colamp-AT3G10580-DAP-Seq(GSE60143)/Homer
C01	1326058	1326069	BolC01g002220.2J	TTTGCTTAAATA	AT5G60130(ABI3VP1)/col-AT5G60130-DAP-Seq(GSE60143)/Homer
C01	1335898	1335909	BolC01g002240.2J	TTAATCATTGTT	HAT1(Homeobox)/col-HAT1-DAP-Seq(GSE60143)/Homer
C01	1335928	1335935	BolC01g002240.2J	TGATGGAA	HAP3(CCAATHAP3)/col-HAP3-DAP-Seq(GSE60143)/Homer
C01	1355431	1355442	BolC01g002260.2J	TTGTTTCTGTTG	RAV1(RAV)/colamp-RAV1-DAP-Seq(GSE60143)/Homer
C01	1359738	1359752	BolC01g002270.2J	CCCGCCACGTCATCT	bZIP44(bZIP)/colamp-bZIP44-DAP-Seq(GSE60143)/Homer
C01	1359740	1359751	BolC01g002270.2J	CGCCACGTCATC	bZIP28(bZIP)/col-bZIP28-DAP-Seq(GSE60143)/Homer
C01	1359741	1359752	BolC01g002270.2J	GCCACGTCATCT	bZIP42(bZIP)/colamp-bZIP42-DAP-Seq(GSE60143)/Homer
C01	1359786	1359793	BolC01g002270.2J	CCACCGCC	AT3G57600(AP2EREBP)/col-AT3G57600-DAP-Seq(GSE60143)/Homer
C01	1359789	1359796	BolC01g002270.2J	CCGCCGCC	ERF73(AP2EREBP)/col-ERF73-DAP-Seq(GSE60143)/Homer
C01	1359793	1359807	BolC01g002270.2J	CGCCGCGATCTTCGG	AS2(LOBAS2)/col-AS2-DAP-Seq(GSE60143)/Homer
C01	1359794	1359808	BolC01g002270.2J	GCCGCGATCTTCGGC	LBD13(LOBAS2)/colamp-LBD13-DAP-Seq(GSE60143)/Homer
C01	1361553	1361567	BolC01g002280.2J	AAACTATATACTATA	AT1G04880(ARID)/colamp-AT1G04880-DAP-Seq(GSE60143)/Homer
C01	1371080	1371091	BolC01g002300.2J	AAAAAGTCAACT	WRKY22(WRKY)/colamp-WRKY22-DAP-Seq(GSE60143)/Homer
C01	1371081	1371092	BolC01g002300.2J	AAAAGTCAACTT	WRKY11(WRKY)/col-WRKY11-DAP-Seq(GSE60143)/Homer
C01	1371082	1371091	BolC01g002300.2J	AAAGTCAACT	WRKY29(WRKY)/colamp-WRKY29-DAP-Seq(GSE60143)/Homer
C01	1371110	1371121	BolC01g002300.2J	ATCTTATCCAAA	At1g19000(MYBrelated)/colamp-At1g19000-DAP-Seq(GSE60143)/Homer
C01	1371111	1371122	BolC01g002300.2J	TCTTATCCAAAA	At1g74840(MYBrelated)/col100-At1g74840-DAP-Seq(GSE60143)/Homer
C01	1371112	1371119	BolC01g002300.2J	CTTATCCA	At5g47390(MYBrelated)/col-At5g47390-DAP-Seq(GSE60143)/Homer
C01	1373046	1373057	BolC01g002310.2J	TCGTTGACTAAG	WRKY14(WRKY)/colamp-WRKY14-DAP-Seq(GSE60143)/Homer
C01	1373047	1373056	BolC01g002310.2J	CGTTGACTAA	AT3G42860(zfGRF)/col-AT3G42860-DAP-Seq(GSE60143)/Homer
C01	1373089	1373098	BolC01g002310.2J	TCGCCGGAGT	AT3G58630(Trihelix)/col-AT3G58630-DAP-Seq(GSE60143)/Homer
C01	1373133	1373147	BolC01g002310.2J	TTGCCGGAGACTAAA	AT5G05550(Trihelix)/col-AT5G05550-DAP-Seq(GSE60143)/Homer
C01	1377369	1377383	BolC01g002330.2J	GGGATACTTTCGTAA	Unknown1/Arabidopsis-Promoters/Homer
C01	1399345	1399356	BolC01g002340.2J	AATTAACTTTTT	At4g38000(C2C2dof)/col-At4g38000-DAP-Seq(GSE60143)/Homer
C01	1399346	1399357	BolC01g002340.2J	ATTAACTTTTTA	OBP4(C2C2dof)/col-OBP4-DAP-Seq(GSE60143)/Homer
C01	1399348	1399357	BolC01g002340.2J	TAACTTTTTA	AT3G12130(C3H)/colamp-AT3G12130-DAP-Seq(GSE60143)/Homer
C01	1404150	1404159	BolC01g002350.2J	AAACAGAGTG	REF6(Zf)/Arabidopsis-REF6-ChIP-Seq(GSE106942)/Homer
C01	1415117	1415131	BolC01g002370.2J	CCTTGTCCTTTTCTT	At1g14580(C2H2)/colamp-At1g14580-DAP-Seq(GSE60143)/Homer
C01	1415152	1415166	BolC01g002370.2J	TTTCCCAAAAAAGCA	AGL15(MADS)/col-AGL15-DAP-Seq(GSE60143)/Homer
C01	1419060	1419074	BolC01g002380.2J	CTTAAAATCTAAGTT	ANAC062(NAC)/colamp-ANAC062-DAP-Seq(GSE60143)/Homer
C01	1419135	1419144	BolC01g002380.2J	TTTTTTTTTT	VRN1(ABI3VP1)/col-VRN1-DAP-Seq(GSE60143)/Homer
C01	1419136	1419145	BolC01g002380.2J	TTTTTTTTTT	VRN1(ABI3VP1)/col-VRN1-DAP-Seq(GSE60143)/Homer
C01	1435249	1435260	BolC01g002400.2J	TTTGATATTTTA	AT3G10113(MYBrelated)/col-AT3G10113-DAP-Seq(GSE60143)/Homer
C01	1435424	1435438	BolC01g002400.2J	AAGAAAAAAACAATA	IDD5(C2H2)/colamp-IDD5-DAP-Seq(GSE60143)/Homer
C01	1435437	1435446	BolC01g002400.2J	TAAAAAGTTA	AT3G12130(C3H)/colamp-AT3G12130-DAP-Seq(GSE60143)/Homer
C01	1439028	1439039	BolC01g002410.2J	AAAAAAGTAAAT	OBP4(C2C2dof)/col-OBP4-DAP-Seq(GSE60143)/Homer
C01	1439029	1439040	BolC01g002410.2J	AAAAAGTAAATA	At4g38000(C2C2dof)/col-At4g38000-DAP-Seq(GSE60143)/Homer
C01	1439075	1439082	BolC01g002410.2J	AAAAAGTG	At1g64620(C2C2dof)/colamp-At1g64620-DAP-Seq(GSE60143)/Homer
C01	1439137	1439148	BolC01g002410.2J	TCATTAAATACA	HDG1(Homeobox)/col100-HDG1-DAP-Seq(GSE60143)/Homer
C01	1439138	1439147	BolC01g002410.2J	CATTAAATAC	ANL2(HB)/col-ANL2-DAP-Seq(GSE60143)/Homer
C01	1439168	1439179	BolC01g002410.2J	TTGTAACGGTTA	MYB119(MYB)/colamp-MYB119-DAP-Seq(GSE60143)/Homer
C01	1439169	1439183	BolC01g002410.2J	TGTAACGGTTACATT	MYB3R5(MYB)/col-MYB3R5-DAP-Seq(GSE60143)/Homer
C01	1439170	1439179	BolC01g002410.2J	GTAACGGTTA	MYB118(MYB)/colamp-MYB118-DAP-Seq(GSE60143)/Homer
C01	1439171	1439182	BolC01g002410.2J	TAACGGTTACAT	MYB3R1(MYB)/col-MYB3R1-DAP-Seq(GSE60143)/Homer
C01	1446904	1446915	BolC01g002420.2J	AGTTTACTTTTT	DAG2(C2C2dof)/col-DAG2-DAP-Seq(GSE60143)/Homer
C01	1456378	1456385	BolC01g002450.2J	TTTGAAAA	At2g41835(C2H2)/col-At2g41835-DAP-Seq(GSE60143)/Homer
C01	1456391	1456402	BolC01g002450.2J	TTAAAATATCTT	At5g52660(MYBrelated)/colamp-At5g52660-DAP-Seq(GSE60143)/Homer
C01	1456392	1456403	BolC01g002450.2J	TAAAATATCTTT	AT3G10113(MYBrelated)/col-AT3G10113-DAP-Seq(GSE60143)/Homer
C01	1456393	1456402	BolC01g002450.2J	AAAATATCTT	At3g09600(MYBrelated)/colamp-At3g09600-DAP-Seq(GSE60143)/Homer
C01	1456394	1456401	BolC01g002450.2J	AAATATCT	At4g01280(MYBrelated)/colamp-At4g01280-DAP-Seq(GSE60143)/Homer
C01	1458881	1458888	BolC01g002460.2J	TTTTCAAA	At2g41835(C2H2)/col-At2g41835-DAP-Seq(GSE60143)/Homer
C01	1461209	1461216	BolC01g002470.2J	TTTTCAAA	At2g41835(C2H2)/col-At2g41835-DAP-Seq(GSE60143)/Homer
C01	1461217	1461231	BolC01g002470.2J	AACTTGTATAACAAG	ANAC004(NAC)/colamp-ANAC004-DAP-Seq(GSE60143)/Homer
C01	1461219	1461233	BolC01g002470.2J	CTTGTATAACAAGAA	ANAC013(NAC)/col-ANAC013-DAP-Seq(GSE60143)/Homer
C01	1461281	1461292	BolC01g002470.2J	GGAAAGAGAGAG	FRS9(ND)/col-FRS9-DAP-Seq(GSE60143)/Homer
C01	1461283	1461294	BolC01g002470.2J	AAAGAGAGAGAA	BPC1(BBRBPC)/colamp-BPC1-DAP-Seq(GSE60143)/Homer
C01	1461285	1461296	BolC01g002470.2J	AGAGAGAGAATG	FRS9(ND)/col-FRS9-DAP-Seq(GSE60143)/Homer
C01	1466845	1466856	BolC01g002480.2J	CAAAAAGTTTAA	OBP4(C2C2dof)/col-OBP4-DAP-Seq(GSE60143)/Homer
C01	1466939	1466950	BolC01g002480.2J	TAAAAATATCAT	At5g52660(MYBrelated)/colamp-At5g52660-DAP-Seq(GSE60143)/Homer
C01	1466940	1466951	BolC01g002480.2J	AAAAATATCATG	AT3G10113(MYBrelated)/col-AT3G10113-DAP-Seq(GSE60143)/Homer
C01	1466941	1466950	BolC01g002480.2J	AAAATATCAT	At3g09600(MYBrelated)/colamp-At3g09600-DAP-Seq(GSE60143)/Homer
C01	1467021	1467032	BolC01g002480.2J	ACCAAATATCTA	AT2G28920(ND)/col-AT2G28920-DAP-Seq(GSE60143)/Homer
C01	1467022	1467033	BolC01g002480.2J	CCAAATATCTAT	AT3G10113(MYBrelated)/col-AT3G10113-DAP-Seq(GSE60143)/Homer
C01	1467024	1467031	BolC01g002480.2J	AAATATCT	At4g01280(MYBrelated)/colamp-At4g01280-DAP-Seq(GSE60143)/Homer
C01	1477805	1477816	BolC01g002490.2J	ATTGTCTCTTTT	SGR5(C2H2)/colamp-SGR5-DAP-Seq(GSE60143)/Homer
C01	1477858	1477872	BolC01g002490.2J	AAGAGCAACTTGATT	bHLH122(bHLH)/col100-bHLH122-DAP-Seq(GSE60143)/Homer
C01	1477862	1477869	BolC01g002490.2J	GCAACTTG	bHLH130(bHLH)/col-bHLH130-DAP-Seq(GSE60143)/Homer
C01	1477938	1477952	BolC01g002490.2J	ATCTTGAAACAGAAG	ANAC075(NAC)/col-ANAC075-DAP-Seq(GSE60143)/Homer
C01	1477940	1477954	BolC01g002490.2J	CTTGAAACAGAAGAT	ANAC075(NAC)/col-ANAC075-DAP-Seq(GSE60143)/Homer
C01	1479382	1479391	BolC01g002500.2J	TTTTTTTTTT	VRN1(ABI3VP1)/col-VRN1-DAP-Seq(GSE60143)/Homer
C01	1479455	1479469	BolC01g002500.2J	CTACAGAATCTTCCA	HSF6(HSF)/col-HSF6-DAP-Seq(GSE60143)/Homer
C01	1479459	1479473	BolC01g002500.2J	AGAATCTTCCACATT	At1g68670(G2like)/colamp-At1g68670-DAP-Seq(GSE60143)/Homer
C01	1479505	1479512	BolC01g002500.2J	CTTATCCA	At5g47390(MYBrelated)/col-At5g47390-DAP-Seq(GSE60143)/Homer
C01	1513827	1513841	BolC01g002540.2J	CGGTTATTTCGGGTT	MYB44(MYB)/colamp-MYB44-DAP-Seq(GSE60143)/Homer
C01	1515147	1515161	BolC01g002560.2J	TGGAAGAAGCCAAAA	At1g14580(C2H2)/colamp-At1g14580-DAP-Seq(GSE60143)/Homer
C01	1530112	1530123	BolC01g002570.2J	GGAGAGAGAGAG	FRS9(ND)/col-FRS9-DAP-Seq(GSE60143)/Homer
C01	1530113	1530127	BolC01g002570.2J	GAGAGAGAGAGAGAG	BPC6(BBRBPC)/col-BPC6-DAP-Seq(GSE60143)/Homer
C01	1530114	1530125	BolC01g002570.2J	AGAGAGAGAGAG	FRS9(ND)/col-FRS9-DAP-Seq(GSE60143)/Homer
C01	1530115	1530129	BolC01g002570.2J	GAGAGAGAGAGAGAG	BPC6(BBRBPC)/col-BPC6-DAP-Seq(GSE60143)/Homer
C01	1530116	1530127	BolC01g002570.2J	AGAGAGAGAGAG	FRS9(ND)/col-FRS9-DAP-Seq(GSE60143)/Homer
C01	1530117	1530131	BolC01g002570.2J	GAGAGAGAGAGAGTC	BPC6(BBRBPC)/col-BPC6-DAP-Seq(GSE60143)/Homer
C01	1530118	1530129	BolC01g002570.2J	AGAGAGAGAGAG	FRS9(ND)/col-FRS9-DAP-Seq(GSE60143)/Homer
C01	1530120	1530131	BolC01g002570.2J	AGAGAGAGAGTC	FRS9(ND)/col-FRS9-DAP-Seq(GSE60143)/Homer
C01	1530139	1530150	BolC01g002570.2J	AATGATATTTAC	AT3G10113(MYBrelated)/col-AT3G10113-DAP-Seq(GSE60143)/Homer
C01	1530154	1530168	BolC01g002570.2J	CATAAGGGCATATTT	AT2G33550(Trihelix)/colamp-AT2G33550-DAP-Seq(GSE60143)/Homer
C01	1530166	1530180	BolC01g002570.2J	TTTTGTTTTTTTTTT	IDD5(C2H2)/colamp-IDD5-DAP-Seq(GSE60143)/Homer
C01	1530167	1530178	BolC01g002570.2J	TTTGTTTTTTTT	IDD4(C2H2)/col-IDD4-DAP-Seq(GSE60143)/Homer
C01	1530171	1530180	BolC01g002570.2J	TTTTTTTTTT	VRN1(ABI3VP1)/col-VRN1-DAP-Seq(GSE60143)/Homer
C01	1530172	1530181	BolC01g002570.2J	TTTTTTTTTT	VRN1(ABI3VP1)/col-VRN1-DAP-Seq(GSE60143)/Homer
C01	1530194	1530205	BolC01g002570.2J	TAAGAACTTTTT	At4g38000(C2C2dof)/col-At4g38000-DAP-Seq(GSE60143)/Homer
C01	1537504	1537511	BolC01g002580.2J	CAATAATT	ATHB13(Homeobox)/col-ATHB13-DAP-Seq(GSE60143)/Homer
C01	1548725	1548736	BolC01g002590.2J	TTTCTAAGGAAA	AT5G60130(ABI3VP1)/col-AT5G60130-DAP-Seq(GSE60143)/Homer
C01	1548769	1548776	BolC01g002590.2J	TTTTCAAA	At2g41835(C2H2)/col-At2g41835-DAP-Seq(GSE60143)/Homer
C01	1558572	1558586	BolC01g002610.2J	AATTAGATAATTTAT	At5g58900(MYBrelated)/colamp-At5g58900-DAP-Seq(GSE60143)/Homer
C01	1558595	1558609	BolC01g002610.2J	TTAACTTATCTTAAA	At5g58900(MYBrelated)/colamp-At5g58900-DAP-Seq(GSE60143)/Homer
C01	1574317	1574331	BolC01g002630.2J	TTACTCTCACGCGCC	FAR1(FAR1)/col-FAR1-DAP-Seq(GSE60143)/Homer
C01	1588760	1588774	BolC01g002650.2J	ATCATTTCCACCATT	AT2G31460(REMB3)/col-AT2G31460-DAP-Seq(GSE60143)/Homer
C01	1597760	1597774	BolC01g002660.2J	TTATCTCTCTCTCAC	BPC6(BBRBPC)/col-BPC6-DAP-Seq(GSE60143)/Homer
C01	1598146	1598155	BolC01g002670.2J	TTTTTTTTTT	VRN1(ABI3VP1)/col-VRN1-DAP-Seq(GSE60143)/Homer
C01	1598147	1598156	BolC01g002670.2J	TTTTTTTTTT	VRN1(ABI3VP1)/col-VRN1-DAP-Seq(GSE60143)/Homer
C01	1606747	1606761	BolC01g002710.2J	CAACTGTCTAAACTG	MYB44(MYB)/colamp-MYB44-DAP-Seq(GSE60143)/Homer
C01	1606757	1606771	BolC01g002710.2J	AACTGGTGAAATGAT	AT2G31460(REMB3)/col-AT2G31460-DAP-Seq(GSE60143)/Homer
C01	1606803	1606817	BolC01g002710.2J	CGTGATTCCCAAGTA	AT1G19040(NAC)/col-AT1G19040-DAP-Seq(GSE60143)/Homer
C01	1617098	1617105	BolC01g002740.2J	GGCGGCGG	AT1G28160(AP2EREBP)/colamp-AT1G28160-DAP-Seq(GSE60143)/Homer
C01	1623841	1623848	BolC01g002760.2J	GGCGGCGG	AT1G28160(AP2EREBP)/colamp-AT1G28160-DAP-Seq(GSE60143)/Homer
C01	1624861	1624870	BolC01g002750.2J	GCGGTAAAAA	AT1G76880(Trihelix)/col-AT1G76880-DAP-Seq(GSE60143)/Homer
C01	1624890	1624904	BolC01g002750.2J	ATTTGTTTTGTTTTG	IDD5(C2H2)/colamp-IDD5-DAP-Seq(GSE60143)/Homer
C01	1624895	1624909	BolC01g002750.2J	TTTTGTTTTGTTTAG	IDD5(C2H2)/colamp-IDD5-DAP-Seq(GSE60143)/Homer
C01	1642293	1642307	BolC01g002790.2J	ACTCTAGATATTTTA	LCL1(MYBrelated)/colamp-LCL1-DAP-Seq(GSE60143)/Homer
C01	1642296	1642307	BolC01g002790.2J	CTAGATATTTTA	AT3G10113(MYBrelated)/col-AT3G10113-DAP-Seq(GSE60143)/Homer
C01	1642297	1642308	BolC01g002790.2J	TAGATATTTTAT	AT2G28920(ND)/col-AT2G28920-DAP-Seq(GSE60143)/Homer
C01	1642298	1642305	BolC01g002790.2J	AGATATTT	At4g01280(MYBrelated)/colamp-At4g01280-DAP-Seq(GSE60143)/Homer
C01	1656007	1656016	BolC01g002800.2J	TTTTTTTTTT	VRN1(ABI3VP1)/col-VRN1-DAP-Seq(GSE60143)/Homer
C01	1656024	1656031	BolC01g002800.2J	CAATAATT	ATHB13(Homeobox)/col-ATHB13-DAP-Seq(GSE60143)/Homer
C01	1663908	1663922	BolC01g002820.2J	CAGAAAATAACAAAC	IDD5(C2H2)/colamp-IDD5-DAP-Seq(GSE60143)/Homer
C01	1666975	1666982	BolC01g002840.2J	GGCGGCGG	AT1G28160(AP2EREBP)/colamp-AT1G28160-DAP-Seq(GSE60143)/Homer
C01	1667995	1668004	BolC01g002830.2J	GCGGTAAAAA	AT1G76880(Trihelix)/col-AT1G76880-DAP-Seq(GSE60143)/Homer
C01	1668024	1668038	BolC01g002830.2J	ATTTGTTTTGTTTTG	IDD5(C2H2)/colamp-IDD5-DAP-Seq(GSE60143)/Homer
C01	1668029	1668043	BolC01g002830.2J	TTTTGTTTTGTTTAG	IDD5(C2H2)/colamp-IDD5-DAP-Seq(GSE60143)/Homer
C01	1677311	1677318	BolC01g002860.2J	GACGTCAT	TGA10(bZIP)/colamp-TGA10-DAP-Seq(GSE60143)/Homer
C01	1690551	1690558	BolC01g002870.2J	TTTGAAAA	At2g41835(C2H2)/col-At2g41835-DAP-Seq(GSE60143)/Homer
C01	1690572	1690583	BolC01g002870.2J	AATCTAAGGAAA	AT5G60130(ABI3VP1)/col-AT5G60130-DAP-Seq(GSE60143)/Homer
C01	1690625	1690634	BolC01g002870.2J	AAAACCAGTT	AT1G76870(Trihelix)/col-AT1G76870-DAP-Seq(GSE60143)/Homer
C01	1692784	1692795	BolC01g002880.2J	GAGGAGAGAGAG	BPC1(BBRBPC)/colamp-BPC1-DAP-Seq(GSE60143)/Homer
C01	1692786	1692797	BolC01g002880.2J	GGAGAGAGAGAA	FRS9(ND)/col-FRS9-DAP-Seq(GSE60143)/Homer
C01	1692788	1692799	BolC01g002880.2J	AGAGAGAGAAAC	FRS9(ND)/col-FRS9-DAP-Seq(GSE60143)/Homer
C01	1692849	1692856	BolC01g002880.2J	TTTGAAAA	At2g41835(C2H2)/col-At2g41835-DAP-Seq(GSE60143)/Homer
C01	1692904	1692915	BolC01g002880.2J	AAATTAATTATT	HDG1(Homeobox)/col100-HDG1-DAP-Seq(GSE60143)/Homer
C01	1696608	1696617	BolC01g002890.2J	CATCATCATC	ZML2(C2C2gata)/col-ZML2-DAP-Seq(GSE60143)/Homer
C01	1705887	1705894	BolC01g002910.2J	CACTTTTT	At1g64620(C2C2dof)/colamp-At1g64620-DAP-Seq(GSE60143)/Homer
C01	1705990	1706001	BolC01g002910.2J	TTTTCTCAAAAA	AT5G60130(ABI3VP1)/col-AT5G60130-DAP-Seq(GSE60143)/Homer
C01	1706025	1706034	BolC01g002910.2J	ATCGTAAAAA	ARF16(ARF)/col-ARF16-DAP-Seq(GSE60143)/Homer
C01	1718016	1718023	BolC01g002940.2J	GCCGTTAA	AT3G10030(Trihelix)/colamp-AT3G10030-DAP-Seq(GSE60143)/Homer
C01	1718041	1718052	BolC01g002940.2J	TTTTGTCGTAAA	JKD(C2H2)/col-JKD-DAP-Seq(GSE60143)/Homer
C01	1718042	1718053	BolC01g002940.2J	TTTGTCGTAAAT	At5g66730(C2H2)/colamp-At5g66730-DAP-Seq(GSE60143)/Homer
C01	1724907	1724914	BolC01g002960.2J	TTTGAAAA	At2g41835(C2H2)/col-At2g41835-DAP-Seq(GSE60143)/Homer
C01	1724954	1724965	BolC01g002950.2J	GAAACAGACAAA	At5g66730(C2H2)/colamp-At5g66730-DAP-Seq(GSE60143)/Homer
C01	1725015	1725029	BolC01g002950.2J	ATCGAATGGTCGTGA	AT5G59990(C2C2COlike)/colamp-AT5G59990-DAP-Seq(GSE60143)/Homer
C01	1725075	1725089	BolC01g002950.2J	GGATCCGTACGATTA	SPL14(SBP)/col-SPL14-DAP-Seq(GSE60143)/Homer
C01	1725077	1725088	BolC01g002950.2J	ATCCGTACGATT	SPL13(SBP)/col-SPL13-DAP-Seq(GSE60143)/Homer
C01	1731815	1731829	BolC01g002980.2J	CTGAATCTAATATTC	At1g13300(G2like)/col-At1g13300-DAP-Seq(GSE60143)/Homer
C01	1731817	1731831	BolC01g002980.2J	GAATCTAATATTCTC	At1g13300(G2like)/col-At1g13300-DAP-Seq(GSE60143)/Homer
C01	1731904	1731918	BolC01g002980.2J	TTTTAGTCAACAAAA	WRKY45(WRKY)/col-WRKY45-DAP-Seq(GSE60143)/Homer
C01	1731913	1731924	BolC01g002980.2J	ACAAAATATCTT	At5g52660(MYBrelated)/colamp-At5g52660-DAP-Seq(GSE60143)/Homer
C01	1731914	1731925	BolC01g002980.2J	CAAAATATCTTT	AT3G10113(MYBrelated)/col-AT3G10113-DAP-Seq(GSE60143)/Homer
C01	1731915	1731924	BolC01g002980.2J	AAAATATCTT	At3g09600(MYBrelated)/colamp-At3g09600-DAP-Seq(GSE60143)/Homer
C01	1731916	1731923	BolC01g002980.2J	AAATATCT	At4g01280(MYBrelated)/colamp-At4g01280-DAP-Seq(GSE60143)/Homer
C01	1750769	1750778	BolC01g002990.2J	CGCCGACATC	DDF2(AP2EREBP)/col-DDF2-DAP-Seq(GSE60143)/Homer
C01	1750770	1750777	BolC01g002990.2J	GCCGACAT	DDF1(AP2EREBP)/col-DDF1-DAP-Seq(GSE60143)/Homer
C01	1757367	1757381	BolC01g003010.2J	ATTGAATGGTCGAAA	AT5G59990(C2C2COlike)/colamp-AT5G59990-DAP-Seq(GSE60143)/Homer
C01	1773925	1773932	BolC01g003040.2J	GGTAGGTG	MYB51(MYB)/col-MYB51-DAP-Seq(GSE60143)/Homer
C01	1775231	1775240	BolC01g003050.2J	CCTCATCATC	ZML2(C2C2gata)/col-ZML2-DAP-Seq(GSE60143)/Homer
C01	1778996	1779003	BolC01g003060.2J	TTTTCAAA	At2g41835(C2H2)/col-At2g41835-DAP-Seq(GSE60143)/Homer
C01	1779104	1779118	BolC01g003060.2J	TATAAACTATAGTCT	AT1G04880(ARID)/colamp-AT1G04880-DAP-Seq(GSE60143)/Homer
C01	1779107	1779121	BolC01g003060.2J	AAACTATAGTCTAAA	AT1G04880(ARID)/colamp-AT1G04880-DAP-Seq(GSE60143)/Homer
C01	1784725	1784739	BolC01g003080.2J	TTTAGGCCCATAATA	PCF/Arabidopsis-Promoters/Homer
C01	1784771	1784780	BolC01g003080.2J	TTTTTTTTTT	VRN1(ABI3VP1)/col-VRN1-DAP-Seq(GSE60143)/Homer
C01	1784772	1784781	BolC01g003080.2J	TTTTTTTTTT	VRN1(ABI3VP1)/col-VRN1-DAP-Seq(GSE60143)/Homer
C01	1784773	1784782	BolC01g003080.2J	TTTTTTTTTT	VRN1(ABI3VP1)/col-VRN1-DAP-Seq(GSE60143)/Homer
C01	1784774	1784783	BolC01g003080.2J	TTTTTTTTTT	VRN1(ABI3VP1)/col-VRN1-DAP-Seq(GSE60143)/Homer
C01	1784775	1784784	BolC01g003080.2J	TTTTTTTTTT	VRN1(ABI3VP1)/col-VRN1-DAP-Seq(GSE60143)/Homer
C01	1784776	1784785	BolC01g003080.2J	TTTTTTTTTT	VRN1(ABI3VP1)/col-VRN1-DAP-Seq(GSE60143)/Homer
C01	1784777	1784786	BolC01g003080.2J	TTTTTTTTTT	VRN1(ABI3VP1)/col-VRN1-DAP-Seq(GSE60143)/Homer
C01	1784778	1784787	BolC01g003080.2J	TTTTTTTTTT	VRN1(ABI3VP1)/col-VRN1-DAP-Seq(GSE60143)/Homer
C01	1784779	1784788	BolC01g003080.2J	TTTTTTTTTT	VRN1(ABI3VP1)/col-VRN1-DAP-Seq(GSE60143)/Homer
C01	1784911	1784922	BolC01g003080.2J	TAAAAATATCAT	At5g52660(MYBrelated)/colamp-At5g52660-DAP-Seq(GSE60143)/Homer
C01	1784912	1784923	BolC01g003080.2J	AAAAATATCATT	AT3G10113(MYBrelated)/col-AT3G10113-DAP-Seq(GSE60143)/Homer
C01	1784913	1784922	BolC01g003080.2J	AAAATATCAT	At3g09600(MYBrelated)/colamp-At3g09600-DAP-Seq(GSE60143)/Homer
C01	1798422	1798436	BolC01g003100.2J	GTAGTTAGTGGTTAG	AT1G24250(Orphan)/col-AT1G24250-DAP-Seq(GSE60143)/Homer
C01	1798453	1798462	BolC01g003100.2J	TAATGATTAT	PHV(HB)/col-PHV-DAP-Seq(GSE60143)/Homer
C01	1830891	1830902	BolC01g003120.2J	TCATTAATTGTT	HDG1(Homeobox)/col100-HDG1-DAP-Seq(GSE60143)/Homer
C01	1830892	1830901	BolC01g003120.2J	CATTAATTGT	ANL2(HB)/col-ANL2-DAP-Seq(GSE60143)/Homer
C01	1848463	1848474	BolC01g003140.2J	TCATTAATTATA	HDG1(Homeobox)/col100-HDG1-DAP-Seq(GSE60143)/Homer
C01	1848495	1848506	BolC01g003140.2J	CAGATATTTAGA	AT2G28920(ND)/col-AT2G28920-DAP-Seq(GSE60143)/Homer
C01	1848496	1848503	BolC01g003140.2J	AGATATTT	At4g01280(MYBrelated)/colamp-At4g01280-DAP-Seq(GSE60143)/Homer
C01	1855544	1855558	BolC01g003150.2J	TTACTAACTTACCCT	Unknown1/Arabidopsis-Promoters/Homer
C01	1855664	1855671	BolC01g003150.2J	AATGATTG	ATHB5(HB)/colamp-ATHB5-DAP-Seq(GSE60143)/Homer
C01	1860738	1860749	BolC01g003160.2J	TTTTCTTAAAAT	AT5G60130(ABI3VP1)/col-AT5G60130-DAP-Seq(GSE60143)/Homer
C01	1868916	1868930	BolC01g003170.2J	TATAAGATATGCTTT	AT1G04880(ARID)/colamp-AT1G04880-DAP-Seq(GSE60143)/Homer
C01	1874732	1874743	BolC01g003180.2J	TTTCCTTTAAAA	AT5G60130(ABI3VP1)/col-AT5G60130-DAP-Seq(GSE60143)/Homer
C01	1877186	1877200	BolC01g003190.2J	TTTTGTTTGTTTTAA	IDD5(C2H2)/colamp-IDD5-DAP-Seq(GSE60143)/Homer
C01	1889245	1889256	BolC01g003210.2J	TTTTAACTTTTT	At4g38000(C2C2dof)/col-At4g38000-DAP-Seq(GSE60143)/Homer
C01	1889246	1889257	BolC01g003210.2J	TTTAACTTTTTT	OBP4(C2C2dof)/col-OBP4-DAP-Seq(GSE60143)/Homer
C01	1889248	1889257	BolC01g003210.2J	TAACTTTTTT	BBX31(Orphan)/col-BBX31-DAP-Seq(GSE60143)/Homer
C01	1896816	1896827	BolC01g003220.2J	AAAAAGTAAACT	DAG2(C2C2dof)/col-DAG2-DAP-Seq(GSE60143)/Homer
C01	1896877	1896891	BolC01g003220.2J	AAATTTTATATTATT	AT1G04880(ARID)/colamp-AT1G04880-DAP-Seq(GSE60143)/Homer
C01	1902268	1902277	BolC01g003230.2J	AAAAAAAAAA	VRN1(ABI3VP1)/col-VRN1-DAP-Seq(GSE60143)/Homer
C01	1902269	1902278	BolC01g003230.2J	AAAAAAAAAA	VRN1(ABI3VP1)/col-VRN1-DAP-Seq(GSE60143)/Homer
C01	1907427	1907441	BolC01g003250.2J	AAACAAACTAAACCG	MYB44(MYB)/colamp-MYB44-DAP-Seq(GSE60143)/Homer
C01	1916068	1916079	BolC01g003260.2J	AGCATTTAATGT	HDG1(Homeobox)/col100-HDG1-DAP-Seq(GSE60143)/Homer
C01	1916069	1916078	BolC01g003260.2J	GCATTTAATG	ANL2(HB)/col-ANL2-DAP-Seq(GSE60143)/Homer
C01	1916071	1916078	BolC01g003260.2J	ATTTAATG	At1g76110(ARID)/colamp-At1g76110-DAP-Seq(GSE60143)/Homer
C01	1916101	1916108	BolC01g003260.2J	AGGGTTTA	TRP2(MYBrelated)/colamp-TRP2-DAP-Seq(GSE60143)/Homer
C01	1916121	1916128	BolC01g003260.2J	AGGGTTTA	TRP2(MYBrelated)/colamp-TRP2-DAP-Seq(GSE60143)/Homer
C01	1916135	1916142	BolC01g003260.2J	AGGGTTTA	TRP2(MYBrelated)/colamp-TRP2-DAP-Seq(GSE60143)/Homer
C01	1916142	1916156	BolC01g003260.2J	AGAGTTTAGGGTTTA	AT4G12670(MYBrelated)/col-AT4G12670-DAP-Seq(GSE60143)/Homer
C01	1916149	1916163	BolC01g003260.2J	AGGGTTTAGGGTTTA	AT4G12670(MYBrelated)/col-AT4G12670-DAP-Seq(GSE60143)/Homer
C01	1916156	1916163	BolC01g003260.2J	AGGGTTTA	TRP2(MYBrelated)/colamp-TRP2-DAP-Seq(GSE60143)/Homer
C01	1916163	1916177	BolC01g003260.2J	AGAGTTTAGGGTTTA	AT4G12670(MYBrelated)/col-AT4G12670-DAP-Seq(GSE60143)/Homer
C01	1916170	1916184	BolC01g003260.2J	AGGGTTTAGGGTTTA	AT4G12670(MYBrelated)/col-AT4G12670-DAP-Seq(GSE60143)/Homer
C01	1916177	1916184	BolC01g003260.2J	AGGGTTTA	TRP2(MYBrelated)/colamp-TRP2-DAP-Seq(GSE60143)/Homer
C01	1916184	1916198	BolC01g003260.2J	AGAGTTTAGGGTTTA	AT4G12670(MYBrelated)/col-AT4G12670-DAP-Seq(GSE60143)/Homer
C01	1916191	1916205	BolC01g003260.2J	AGGGTTTAGGGTTTA	AT4G12670(MYBrelated)/col-AT4G12670-DAP-Seq(GSE60143)/Homer
C01	1916198	1916205	BolC01g003260.2J	AGGGTTTA	TRP2(MYBrelated)/colamp-TRP2-DAP-Seq(GSE60143)/Homer
C01	1916244	1916251	BolC01g003260.2J	TTTGAAAA	At2g41835(C2H2)/col-At2g41835-DAP-Seq(GSE60143)/Homer
C01	1929180	1929189	BolC01g003290.2J	AAAAAAAAAA	VRN1(ABI3VP1)/col-VRN1-DAP-Seq(GSE60143)/Homer
C01	1929206	1929220	BolC01g003290.2J	GTCATTTCCTCTAAT	AT2G31460(REMB3)/col-AT2G31460-DAP-Seq(GSE60143)/Homer
C01	1929943	1929952	BolC01g003280.2J	TCGCCGGAGA	AT3G58630(Trihelix)/col-AT3G58630-DAP-Seq(GSE60143)/Homer
C01	1929983	1929992	BolC01g003280.2J	GATGATGGTG	ZML2(C2C2gata)/col-ZML2-DAP-Seq(GSE60143)/Homer
C01	1931964	1931978	BolC01g003300.2J	CATCCAGATATTTAT	LCL1(MYBrelated)/colamp-LCL1-DAP-Seq(GSE60143)/Homer
C01	1931967	1931978	BolC01g003300.2J	CCAGATATTTAT	AT3G10113(MYBrelated)/col-AT3G10113-DAP-Seq(GSE60143)/Homer
C01	1931968	1931979	BolC01g003300.2J	CAGATATTTATT	AT2G28920(ND)/col-AT2G28920-DAP-Seq(GSE60143)/Homer
C01	1931969	1931976	BolC01g003300.2J	AGATATTT	At4g01280(MYBrelated)/colamp-At4g01280-DAP-Seq(GSE60143)/Homer
C01	1936625	1936632	BolC01g003310.2J	ACCTTATC	At5g05790(MYBrelated)/col-At5g05790-DAP-Seq(GSE60143)/Homer
C01	1942253	1942267	BolC01g003330.2J	TATATTATATATTAT	AT1G04880(ARID)/colamp-AT1G04880-DAP-Seq(GSE60143)/Homer
C01	1942254	1942268	BolC01g003330.2J	ATATTATATATTATT	AT1G04880(ARID)/colamp-AT1G04880-DAP-Seq(GSE60143)/Homer
C01	1943995	1944002	BolC01g003340.2J	CACTTTTT	At1g64620(C2C2dof)/colamp-At1g64620-DAP-Seq(GSE60143)/Homer
C01	1947366	1947377	BolC01g003350.2J	TTACTACTTTTT	At4g38000(C2C2dof)/col-At4g38000-DAP-Seq(GSE60143)/Homer
C01	1966984	1966995	BolC01g003360.2J	CAACAAAATATA	RAV1(RAV)/colamp-RAV1-DAP-Seq(GSE60143)/Homer
C01	1966999	1967013	BolC01g003360.2J	TTATATTATTGGAAA	AGL25(MADS)/colamp-AGL25-DAP-Seq(GSE60143)/Homer
C01	1972025	1972036	BolC01g003370.2J	TTTGTCTTTTGT	At5g66730(C2H2)/colamp-At5g66730-DAP-Seq(GSE60143)/Homer
C01	1975210	1975224	BolC01g003380.2J	AATAACAACTTGATT	bHLH122(bHLH)/col100-bHLH122-DAP-Seq(GSE60143)/Homer
C01	1975292	1975299	BolC01g003380.2J	AATTATTG	LMI1(HB)/colamp-LMI1-DAP-Seq(GSE60143)/Homer
C01	1977968	1977982	BolC01g003390.2J	GAAGAGAAGACAAAA	IDD2(C2H2)/colamp-IDD2-DAP-Seq(GSE60143)/Homer
C01	1977970	1977981	BolC01g003390.2J	AGAGAAGACAAA	SGR5(C2H2)/colamp-SGR5-DAP-Seq(GSE60143)/Homer
C01	1978113	1978124	BolC01g003390.2J	AAACAACTTTTT	At4g38000(C2C2dof)/col-At4g38000-DAP-Seq(GSE60143)/Homer
C01	1978116	1978125	BolC01g003390.2J	CAACTTTTTC	AT3G12130(C3H)/colamp-AT3G12130-DAP-Seq(GSE60143)/Homer
C01	1988985	1988996	BolC01g003410.2J	ACTTATCCAAAA	At1g74840(MYBrelated)/col100-At1g74840-DAP-Seq(GSE60143)/Homer
C01	1988986	1988993	BolC01g003410.2J	CTTATCCA	At5g47390(MYBrelated)/col-At5g47390-DAP-Seq(GSE60143)/Homer
C01	1994359	1994373	BolC01g003430.2J	GAGCGAGATATTTTG	LCL1(MYBrelated)/colamp-LCL1-DAP-Seq(GSE60143)/Homer
C01	1994363	1994374	BolC01g003430.2J	GAGATATTTTGT	AT2G28920(ND)/col-AT2G28920-DAP-Seq(GSE60143)/Homer
C01	1994364	1994371	BolC01g003430.2J	AGATATTT	At4g01280(MYBrelated)/colamp-At4g01280-DAP-Seq(GSE60143)/Homer
C01	2000863	2000874	BolC01g003440.2J	TCATTTATTAAA	HDG1(Homeobox)/col100-HDG1-DAP-Seq(GSE60143)/Homer
C01	2000870	2000884	BolC01g003440.2J	TTAAAGAAAACAAAA	IDD5(C2H2)/colamp-IDD5-DAP-Seq(GSE60143)/Homer
C01	2004712	2004723	BolC01g003450.2J	TTTATTTAATGA	HDG1(Homeobox)/col100-HDG1-DAP-Seq(GSE60143)/Homer
C01	2004715	2004722	BolC01g003450.2J	ATTTAATG	At1g76110(ARID)/colamp-At1g76110-DAP-Seq(GSE60143)/Homer
C01	2004743	2004757	BolC01g003450.2J	AGTAAAATAACAAAA	IDD5(C2H2)/colamp-IDD5-DAP-Seq(GSE60143)/Homer
C01	2004826	2004835	BolC01g003450.2J	TTTTTTTTTT	VRN1(ABI3VP1)/col-VRN1-DAP-Seq(GSE60143)/Homer
C01	2004827	2004836	BolC01g003450.2J	TTTTTTTTTT	VRN1(ABI3VP1)/col-VRN1-DAP-Seq(GSE60143)/Homer
C01	2004828	2004837	BolC01g003450.2J	TTTTTTTTTT	VRN1(ABI3VP1)/col-VRN1-DAP-Seq(GSE60143)/Homer
C01	2004829	2004838	BolC01g003450.2J	TTTTTTTTTT	VRN1(ABI3VP1)/col-VRN1-DAP-Seq(GSE60143)/Homer
C01	2018428	2018442	BolC01g003460.2J	TTCATTACCGTTATA	MYB3R5(MYB)/col-MYB3R5-DAP-Seq(GSE60143)/Homer
C01	2022208	2022219	BolC01g003480.2J	AAGGTGGCGGCG	RAP212(AP2EREBP)/col-RAP212-DAP-Seq(GSE60143)/Homer
C01	2022209	2022220	BolC01g003480.2J	AGGTGGCGGCGG	ERF4(AP2EREBP)/colamp-ERF4-DAP-Seq(GSE60143)/Homer
C01	2022211	2022220	BolC01g003480.2J	GTGGCGGCGG	AT4G18450(AP2EREBP)/col-AT4G18450-DAP-Seq(GSE60143)/Homer
C01	2022212	2022219	BolC01g003480.2J	TGGCGGCG	CRF4(AP2EREBP)/colamp-CRF4-DAP-Seq(GSE60143)/Homer
C01	2022213	2022220	BolC01g003480.2J	GGCGGCGG	AT1G28160(AP2EREBP)/colamp-AT1G28160-DAP-Seq(GSE60143)/Homer
C01	2022257	2022264	BolC01g003480.2J	TAAACCCT	TRP2(MYBrelated)/colamp-TRP2-DAP-Seq(GSE60143)/Homer
C01	2022356	2022365	BolC01g003480.2J	AAAACCAGAA	AT1G76870(Trihelix)/col-AT1G76870-DAP-Seq(GSE60143)/Homer
C01	2022704	2022718	BolC01g003470.2J	TGAGCCACGTCAGAT	bZIP44(bZIP)/colamp-bZIP44-DAP-Seq(GSE60143)/Homer
C01	2022707	2022721	BolC01g003470.2J	GCCACGTCAGATTGA	bZIP48(bZIP)/colamp-bZIP48-DAP-Seq(GSE60143)/Homer
C01	2022750	2022764	BolC01g003470.2J	ATGGACACGTCACTT	GBF6(bZIP)/colamp-GBF6-DAP-Seq(GSE60143)/Homer
C01	2022753	2022764	BolC01g003470.2J	GACACGTCACTT	bHLH157(bHLH)/col-bHLH157-DAP-Seq(GSE60143)/Homer
C01	2022827	2022838	BolC01g003470.2J	CCTTCTCTCCCC	FRS9(ND)/col-FRS9-DAP-Seq(GSE60143)/Homer
C01	2030540	2030554	BolC01g003490.2J	TACCCAAAATAACCG	MYB44(MYB)/colamp-MYB44-DAP-Seq(GSE60143)/Homer
C01	2032753	2032767	BolC01g003500.2J	GACGAATATTCGATA	AT2G20400(G2like)/colamp-AT2G20400-DAP-Seq(GSE60143)/Homer
C01	2036432	2036441	BolC01g003510.2J	AAAAAAAAAA	VRN1(ABI3VP1)/col-VRN1-DAP-Seq(GSE60143)/Homer
C01	2036433	2036447	BolC01g003510.2J	AAAAAAAAAACAAAG	IDD5(C2H2)/colamp-IDD5-DAP-Seq(GSE60143)/Homer
C01	2036435	2036446	BolC01g003510.2J	AAAAAAAACAAA	IDD4(C2H2)/col-IDD4-DAP-Seq(GSE60143)/Homer
C01	2036461	2036470	BolC01g003510.2J	GATGTCGACG	DDF2(AP2EREBP)/col-DDF2-DAP-Seq(GSE60143)/Homer
C01	2058006	2058017	BolC01g003530.2J	CAGACGACAAAA	MGP(C2H2)/colamp-MGP-DAP-Seq(GSE60143)/Homer
C01	2058007	2058016	BolC01g003530.2J	AGACGACAAA	AtIDD11(C2H2)/colamp-AtIDD11-DAP-Seq(GSE60143)/Homer
C01	2058014	2058023	BolC01g003530.2J	AAAAAAAAAA	VRN1(ABI3VP1)/col-VRN1-DAP-Seq(GSE60143)/Homer
C01	2058015	2058024	BolC01g003530.2J	AAAAAAAAAA	VRN1(ABI3VP1)/col-VRN1-DAP-Seq(GSE60143)/Homer
C01	2058016	2058025	BolC01g003530.2J	AAAAAAAAAA	VRN1(ABI3VP1)/col-VRN1-DAP-Seq(GSE60143)/Homer
C01	2058017	2058026	BolC01g003530.2J	AAAAAAAAAA	VRN1(ABI3VP1)/col-VRN1-DAP-Seq(GSE60143)/Homer
C01	2058018	2058027	BolC01g003530.2J	AAAAAAAAAA	VRN1(ABI3VP1)/col-VRN1-DAP-Seq(GSE60143)/Homer
C01	2058020	2058031	BolC01g003530.2J	AAAAAAAATCTT	At5g52660(MYBrelated)/colamp-At5g52660-DAP-Seq(GSE60143)/Homer
C01	2065119	2065128	BolC01g003570.2J	AAAAAAAAAA	VRN1(ABI3VP1)/col-VRN1-DAP-Seq(GSE60143)/Homer
C01	2065120	2065129	BolC01g003570.2J	AAAAAAAAAA	VRN1(ABI3VP1)/col-VRN1-DAP-Seq(GSE60143)/Homer
C01	2065121	2065130	BolC01g003570.2J	AAAAAAAAAA	VRN1(ABI3VP1)/col-VRN1-DAP-Seq(GSE60143)/Homer
C01	2065122	2065131	BolC01g003570.2J	AAAAAAAAAA	VRN1(ABI3VP1)/col-VRN1-DAP-Seq(GSE60143)/Homer
C01	2065123	2065132	BolC01g003570.2J	AAAAAAAAAA	VRN1(ABI3VP1)/col-VRN1-DAP-Seq(GSE60143)/Homer
C01	2065124	2065133	BolC01g003570.2J	AAAAAAAAAA	VRN1(ABI3VP1)/col-VRN1-DAP-Seq(GSE60143)/Homer
C01	2065125	2065134	BolC01g003570.2J	AAAAAAAAAA	VRN1(ABI3VP1)/col-VRN1-DAP-Seq(GSE60143)/Homer
C01	2065167	2065176	BolC01g003570.2J	TACTCTGTTT	REF6(Zf)/Arabidopsis-REF6-ChIP-Seq(GSE106942)/Homer
C01	2065517	2065531	BolC01g003560.2J	TAGATCAGATCTGAA	GATA1(C2C2gata)/colamp-GATA1-DAP-Seq(GSE60143)/Homer
C01	2065520	2065529	BolC01g003560.2J	ATCAGATCTG	GATA14(C2C2gata)/col-GATA14-DAP-Seq(GSE60143)/Homer
C01	2065522	2065531	BolC01g003560.2J	CAGATCTGAA	GATA12(C2C2gata)/col-GATA12-DAP-Seq(GSE60143)/Homer
C01	2065599	2065610	BolC01g003560.2J	CAACAAAAAAAA	RAV1(RAV)/colamp-RAV1-DAP-Seq(GSE60143)/Homer
C01	2065602	2065616	BolC01g003560.2J	CAAAAAAAAACAAAC	IDD5(C2H2)/colamp-IDD5-DAP-Seq(GSE60143)/Homer
C01	2065604	2065615	BolC01g003560.2J	AAAAAAAACAAA	IDD4(C2H2)/col-IDD4-DAP-Seq(GSE60143)/Homer
C01	2071013	2071027	BolC01g003580.2J	AAAATAGATATTTTC	LCL1(MYBrelated)/colamp-LCL1-DAP-Seq(GSE60143)/Homer
C01	2071016	2071027	BolC01g003580.2J	ATAGATATTTTC	AT3G10113(MYBrelated)/col-AT3G10113-DAP-Seq(GSE60143)/Homer
C01	2071017	2071028	BolC01g003580.2J	TAGATATTTTCA	AT2G28920(ND)/col-AT2G28920-DAP-Seq(GSE60143)/Homer
C01	2071018	2071025	BolC01g003580.2J	AGATATTT	At4g01280(MYBrelated)/colamp-At4g01280-DAP-Seq(GSE60143)/Homer
C01	2075800	2075809	BolC01g003590.2J	TTTTTTTTTT	VRN1(ABI3VP1)/col-VRN1-DAP-Seq(GSE60143)/Homer
C01	2075801	2075810	BolC01g003590.2J	TTTTTTTTTT	VRN1(ABI3VP1)/col-VRN1-DAP-Seq(GSE60143)/Homer
C01	2083923	2083937	BolC01g003600.2J	TTCTTATTTTTCAAG	ANAC058(NAC)/col-ANAC058-DAP-Seq(GSE60143)/Homer
C01	2083925	2083939	BolC01g003600.2J	CTTATTTTTCAAGAT	VND4(NAC)/colamp-VND4-DAP-Seq(GSE60143)/Homer
C01	2084016	2084027	BolC01g003600.2J	AAGGATATTTAT	AT3G10113(MYBrelated)/col-AT3G10113-DAP-Seq(GSE60143)/Homer
C01	2084078	2084085	BolC01g003600.2J	TTTTCAAA	At2g41835(C2H2)/col-At2g41835-DAP-Seq(GSE60143)/Homer
C01	2084103	2084117	BolC01g003600.2J	TTTTGTTCTGTTTTG	IDD5(C2H2)/colamp-IDD5-DAP-Seq(GSE60143)/Homer
C01	2085046	2085057	BolC01g003610.2J	TAAAAATATCTG	At5g52660(MYBrelated)/colamp-At5g52660-DAP-Seq(GSE60143)/Homer
C01	2085047	2085058	BolC01g003610.2J	AAAAATATCTGG	AT3G10113(MYBrelated)/col-AT3G10113-DAP-Seq(GSE60143)/Homer
C01	2085048	2085057	BolC01g003610.2J	AAAATATCTG	At3g09600(MYBrelated)/colamp-At3g09600-DAP-Seq(GSE60143)/Homer
C01	2085049	2085056	BolC01g003610.2J	AAATATCT	At4g01280(MYBrelated)/colamp-At4g01280-DAP-Seq(GSE60143)/Homer
C01	2090735	2090742	BolC01g003620.2J	GGCGGTGG	AT3G57600(AP2EREBP)/col-AT3G57600-DAP-Seq(GSE60143)/Homer
C01	2099156	2099165	BolC01g003630.2J	TTTTTTTTTT	VRN1(ABI3VP1)/col-VRN1-DAP-Seq(GSE60143)/Homer
C01	2099157	2099166	BolC01g003630.2J	TTTTTTTTTT	VRN1(ABI3VP1)/col-VRN1-DAP-Seq(GSE60143)/Homer
C01	2099158	2099167	BolC01g003630.2J	TTTTTTTTTT	VRN1(ABI3VP1)/col-VRN1-DAP-Seq(GSE60143)/Homer
C01	2099217	2099224	BolC01g003630.2J	TTCCATCA	HAP3(CCAATHAP3)/col-HAP3-DAP-Seq(GSE60143)/Homer
C01	2099297	2099306	BolC01g003630.2J	TCAATAATTG	ATHB40(HB)/col-ATHB40-DAP-Seq(GSE60143)/Homer
C01	2099298	2099305	BolC01g003630.2J	CAATAATT	ATHB13(Homeobox)/col-ATHB13-DAP-Seq(GSE60143)/Homer
C01	2104976	2104987	BolC01g003640.2J	TATGATATTTCT	AT3G10113(MYBrelated)/col-AT3G10113-DAP-Seq(GSE60143)/Homer
C01	2111531	2111545	BolC01g003650.2J	TTCTTAAAATTGAAG	ANAC062(NAC)/colamp-ANAC062-DAP-Seq(GSE60143)/Homer
C01	2111548	2111555	BolC01g003650.2J	AATTATTG	LMI1(HB)/colamp-LMI1-DAP-Seq(GSE60143)/Homer
C01	2120641	2120655	BolC01g003660.2J	TTACCAGAAAAAGAA	AGL15(MADS)/col-AGL15-DAP-Seq(GSE60143)/Homer
C01	2120664	2120673	BolC01g003660.2J	AAAAAAAAAA	VRN1(ABI3VP1)/col-VRN1-DAP-Seq(GSE60143)/Homer
C01	2125591	2125600	BolC01g003670.2J	AAAAAAAAAA	VRN1(ABI3VP1)/col-VRN1-DAP-Seq(GSE60143)/Homer
C01	2125592	2125601	BolC01g003670.2J	AAAAAAAAAA	VRN1(ABI3VP1)/col-VRN1-DAP-Seq(GSE60143)/Homer
C01	2125593	2125602	BolC01g003670.2J	AAAAAAAAAA	VRN1(ABI3VP1)/col-VRN1-DAP-Seq(GSE60143)/Homer
C01	2134953	2134960	BolC01g003680.2J	AGATATTT	At4g01280(MYBrelated)/colamp-At4g01280-DAP-Seq(GSE60143)/Homer
C01	2143566	2143575	BolC01g003710.2J	TTTTTTTTTT	VRN1(ABI3VP1)/col-VRN1-DAP-Seq(GSE60143)/Homer
C01	2143698	2143707	BolC01g003710.2J	AAAAAAAAAA	VRN1(ABI3VP1)/col-VRN1-DAP-Seq(GSE60143)/Homer
C01	2143699	2143708	BolC01g003710.2J	AAAAAAAAAA	VRN1(ABI3VP1)/col-VRN1-DAP-Seq(GSE60143)/Homer
C01	2143700	2143709	BolC01g003710.2J	AAAAAAAAAA	VRN1(ABI3VP1)/col-VRN1-DAP-Seq(GSE60143)/Homer
C01	2143701	2143710	BolC01g003710.2J	AAAAAAAAAA	VRN1(ABI3VP1)/col-VRN1-DAP-Seq(GSE60143)/Homer
C01	2143702	2143711	BolC01g003710.2J	AAAAAAAAAA	VRN1(ABI3VP1)/col-VRN1-DAP-Seq(GSE60143)/Homer
C01	2143703	2143712	BolC01g003710.2J	AAAAAAAAAA	VRN1(ABI3VP1)/col-VRN1-DAP-Seq(GSE60143)/Homer
C01	2143704	2143713	BolC01g003710.2J	AAAAAAAAAA	VRN1(ABI3VP1)/col-VRN1-DAP-Seq(GSE60143)/Homer
C01	2143705	2143714	BolC01g003710.2J	AAAAAAAAAA	VRN1(ABI3VP1)/col-VRN1-DAP-Seq(GSE60143)/Homer
C01	2152541	2152552	BolC01g003730.2J	TTTTCTTTAAAA	AT5G60130(ABI3VP1)/col-AT5G60130-DAP-Seq(GSE60143)/Homer
C01	2160017	2160026	BolC01g003750.2J	TCACGTGGAA	bZIP16(bZIP)/colamp-bZIP16-DAP-Seq(GSE60143)/Homer
C01	2171007	2171021	BolC01g003770.2J	TTTAAAATAAGATTT	AT1G04880(ARID)/colamp-AT1G04880-DAP-Seq(GSE60143)/Homer
C01	2189695	2189706	BolC01g003810.2J	TATGATATTTTA	AT3G10113(MYBrelated)/col-AT3G10113-DAP-Seq(GSE60143)/Homer
C01	2189696	2189705	BolC01g003810.2J	ATGATATTTT	At3g09600(MYBrelated)/colamp-At3g09600-DAP-Seq(GSE60143)/Homer
C01	2201802	2201813	BolC01g003820.2J	GAAATATTCTTA	AT2G40260(G2like)/colamp-AT2G40260-DAP-Seq(GSE60143)/Homer
C01	2207390	2207404	BolC01g003830.2J	TAGAGAGAGAGAGAG	BPC6(BBRBPC)/col-BPC6-DAP-Seq(GSE60143)/Homer
C01	2207391	2207402	BolC01g003830.2J	AGAGAGAGAGAG	FRS9(ND)/col-FRS9-DAP-Seq(GSE60143)/Homer
C01	2207392	2207406	BolC01g003830.2J	GAGAGAGAGAGAGAG	BPC6(BBRBPC)/col-BPC6-DAP-Seq(GSE60143)/Homer
C01	2207393	2207404	BolC01g003830.2J	AGAGAGAGAGAG	FRS9(ND)/col-FRS9-DAP-Seq(GSE60143)/Homer
C01	2207394	2207408	BolC01g003830.2J	GAGAGAGAGAGAGAG	BPC6(BBRBPC)/col-BPC6-DAP-Seq(GSE60143)/Homer
C01	2207395	2207406	BolC01g003830.2J	AGAGAGAGAGAG	FRS9(ND)/col-FRS9-DAP-Seq(GSE60143)/Homer
C01	2207396	2207410	BolC01g003830.2J	GAGAGAGAGAGAGAG	BPC6(BBRBPC)/col-BPC6-DAP-Seq(GSE60143)/Homer
C01	2207397	2207408	BolC01g003830.2J	AGAGAGAGAGAG	FRS9(ND)/col-FRS9-DAP-Seq(GSE60143)/Homer
C01	2207398	2207412	BolC01g003830.2J	GAGAGAGAGAGAGAG	BPC6(BBRBPC)/col-BPC6-DAP-Seq(GSE60143)/Homer
C01	2207399	2207410	BolC01g003830.2J	AGAGAGAGAGAG	FRS9(ND)/col-FRS9-DAP-Seq(GSE60143)/Homer
C01	2207400	2207414	BolC01g003830.2J	GAGAGAGAGAGAGAG	BPC6(BBRBPC)/col-BPC6-DAP-Seq(GSE60143)/Homer
C01	2207401	2207412	BolC01g003830.2J	AGAGAGAGAGAG	FRS9(ND)/col-FRS9-DAP-Seq(GSE60143)/Homer
C01	2207402	2207416	BolC01g003830.2J	GAGAGAGAGAGAGAG	BPC6(BBRBPC)/col-BPC6-DAP-Seq(GSE60143)/Homer
C01	2207403	2207414	BolC01g003830.2J	AGAGAGAGAGAG	FRS9(ND)/col-FRS9-DAP-Seq(GSE60143)/Homer
C01	2207404	2207418	BolC01g003830.2J	GAGAGAGAGAGAGAT	BPC6(BBRBPC)/col-BPC6-DAP-Seq(GSE60143)/Homer
C01	2207405	2207416	BolC01g003830.2J	AGAGAGAGAGAG	FRS9(ND)/col-FRS9-DAP-Seq(GSE60143)/Homer
C01	2207407	2207418	BolC01g003830.2J	AGAGAGAGAGAT	FRS9(ND)/col-FRS9-DAP-Seq(GSE60143)/Homer
C01	2207439	2207450	BolC01g003830.2J	TTATTAATTATT	HDG1(Homeobox)/col100-HDG1-DAP-Seq(GSE60143)/Homer
C01	2207444	2207451	BolC01g003830.2J	AATTATTG	LMI1(HB)/colamp-LMI1-DAP-Seq(GSE60143)/Homer
C01	2237043	2237057	BolC01g003880.2J	TTCTTTTATCTTTTT	At5g58900(MYBrelated)/colamp-At5g58900-DAP-Seq(GSE60143)/Homer
C01	2253610	2253624	BolC01g003900.2J	TCGCCGGCGATGTCT	AT5G05550(Trihelix)/col-AT5G05550-DAP-Seq(GSE60143)/Homer
C01	2253769	2253780	BolC01g003900.2J	TTTTCCTTTTTT	OBP4(C2C2dof)/col-OBP4-DAP-Seq(GSE60143)/Homer
C01	2264051	2264062	BolC01g003930.2J	ATTTGGATAAAA	At1g74840(MYBrelated)/col100-At1g74840-DAP-Seq(GSE60143)/Homer
C01	2264052	2264063	BolC01g003930.2J	TTTGGATAAAAT	At1g19000(MYBrelated)/colamp-At1g19000-DAP-Seq(GSE60143)/Homer
C01	2264079	2264090	BolC01g003930.2J	TAAAATATCAAA	AT3G10113(MYBrelated)/col-AT3G10113-DAP-Seq(GSE60143)/Homer
C01	2264102	2264116	BolC01g003920.2J	ATTTAGATAAAAAAA	At5g58900(MYBrelated)/colamp-At5g58900-DAP-Seq(GSE60143)/Homer
C01	2275904	2275913	BolC01g003950.2J	TTTTTTTTTT	VRN1(ABI3VP1)/col-VRN1-DAP-Seq(GSE60143)/Homer
C01	2275905	2275914	BolC01g003950.2J	TTTTTTTTTT	VRN1(ABI3VP1)/col-VRN1-DAP-Seq(GSE60143)/Homer
C01	2275906	2275915	BolC01g003950.2J	TTTTTTTTTT	VRN1(ABI3VP1)/col-VRN1-DAP-Seq(GSE60143)/Homer
C01	2279874	2279885	BolC01g003960.2J	AGAGAGAGAAGC	FRS9(ND)/col-FRS9-DAP-Seq(GSE60143)/Homer
C01	2292300	2292311	BolC01g003990.2J	ATATTAAGAAAA	AT5G60130(ABI3VP1)/col-AT5G60130-DAP-Seq(GSE60143)/Homer
C01	2292378	2292387	BolC01g003990.2J	AAAAAAAAAA	VRN1(ABI3VP1)/col-VRN1-DAP-Seq(GSE60143)/Homer
C01	2295252	2295263	BolC01g004000.2J	CAACAGAAACAA	RAV1(RAV)/colamp-RAV1-DAP-Seq(GSE60143)/Homer
C01	2298048	2298062	BolC01g004010.2J	TTCATTTCTTTTTAG	AT2G31460(REMB3)/col-AT2G31460-DAP-Seq(GSE60143)/Homer
C01	2342914	2342923	BolC01g004030.2J	CCCTCTGTTT	REF6(Zf)/Arabidopsis-REF6-ChIP-Seq(GSE106942)/Homer
C01	2343618	2343632	BolC01g004040.2J	AAACTGAATTAACAA	MYB44(MYB)/colamp-MYB44-DAP-Seq(GSE60143)/Homer
C01	2345730	2345737	BolC01g004050.2J	GATAAGGT	At3g11280(MYBrelated)/col-At3g11280-DAP-Seq(GSE60143)/Homer
C01	2358753	2358767	BolC01g004060.2J	TCTTGTTGTTATTTT	IDD5(C2H2)/colamp-IDD5-DAP-Seq(GSE60143)/Homer
C01	2366444	2366455	BolC01g004070.2J	GAGAAAGACAAA	SGR5(C2H2)/colamp-SGR5-DAP-Seq(GSE60143)/Homer
C01	2370892	2370906	BolC01g004080.2J	TTTAATATATATTAA	AT1G04880(ARID)/colamp-AT1G04880-DAP-Seq(GSE60143)/Homer
C01	2370893	2370907	BolC01g004080.2J	TTAATATATATTAAA	AT1G04880(ARID)/colamp-AT1G04880-DAP-Seq(GSE60143)/Homer
C01	2370955	2370969	BolC01g004080.2J	GGGTATCCAAGATAC	At1g13300(G2like)/col-At1g13300-DAP-Seq(GSE60143)/Homer
C01	2370957	2370971	BolC01g004080.2J	GTATCCAAGATACTT	At1g13300(G2like)/col-At1g13300-DAP-Seq(GSE60143)/Homer
C01	2383224	2383238	BolC01g004100.2J	GAAACCAAGCAAAAC	AT5G25475(ABI3VP1)/col-AT5G25475-DAP-Seq(GSE60143)/Homer
C01	2390072	2390086	BolC01g004120.2J	ATTCTTTAAATAGAA	AGL25(MADS)/colamp-AGL25-DAP-Seq(GSE60143)/Homer
C01	2390073	2390087	BolC01g004120.2J	TTCTTTAAATAGAAT	AGL25(MADS)/colamp-AGL25-DAP-Seq(GSE60143)/Homer
C01	2392096	2392110	BolC01g004130.2J	GCTTAGGGAACAAGT	NTM1(NAC)/col-NTM1-DAP-Seq(GSE60143)/Homer
C01	2402772	2402783	BolC01g004160.2J	AATTTAAGAAAA	AT5G60130(ABI3VP1)/col-AT5G60130-DAP-Seq(GSE60143)/Homer
C01	2417423	2417430	BolC01g004190.2J	TAAACCCT	TRP2(MYBrelated)/colamp-TRP2-DAP-Seq(GSE60143)/Homer
C01	2417438	2417452	BolC01g004190.2J	TAGGTAGATATTTTC	LCL1(MYBrelated)/colamp-LCL1-DAP-Seq(GSE60143)/Homer
C01	2417441	2417452	BolC01g004190.2J	GTAGATATTTTC	AT3G10113(MYBrelated)/col-AT3G10113-DAP-Seq(GSE60143)/Homer
C01	2417442	2417453	BolC01g004190.2J	TAGATATTTTCA	AT2G28920(ND)/col-AT2G28920-DAP-Seq(GSE60143)/Homer
C01	2417443	2417450	BolC01g004190.2J	AGATATTT	At4g01280(MYBrelated)/colamp-At4g01280-DAP-Seq(GSE60143)/Homer
C01	2417448	2417455	BolC01g004190.2J	TTTTCAAA	At2g41835(C2H2)/col-At2g41835-DAP-Seq(GSE60143)/Homer
C01	2428021	2428032	BolC01g004200.2J	TTTTAAAGAAAA	AT5G60130(ABI3VP1)/col-AT5G60130-DAP-Seq(GSE60143)/Homer
C01	2428102	2428111	BolC01g004200.2J	TTTTTTTTTT	VRN1(ABI3VP1)/col-VRN1-DAP-Seq(GSE60143)/Homer
C01	2444940	2444951	BolC01g004230.2J	TTAGAATATTTT	AT2G40260(G2like)/colamp-AT2G40260-DAP-Seq(GSE60143)/Homer
C01	2444942	2444956	BolC01g004230.2J	AGAATATTTTTAATA	At1g68670(G2like)/colamp-At1g68670-DAP-Seq(GSE60143)/Homer
C01	2445040	2445047	BolC01g004230.2J	TTTGAAAA	At2g41835(C2H2)/col-At2g41835-DAP-Seq(GSE60143)/Homer
C01	2445071	2445085	BolC01g004230.2J	AAAATTATCCTAAAA	AT2G33550(Trihelix)/colamp-AT2G33550-DAP-Seq(GSE60143)/Homer
C01	2450766	2450780	BolC01g004240.2J	AGTGAACGTCACGTG	bHLH34(bHLH)/colamp-bHLH34-DAP-Seq(GSE60143)/Homer
C01	2450835	2450846	BolC01g004240.2J	TTTGATATTTCT	AT3G10113(MYBrelated)/col-AT3G10113-DAP-Seq(GSE60143)/Homer
C01	2450852	2450866	BolC01g004240.2J	ATTTGTTTTTATTCT	IDD5(C2H2)/colamp-IDD5-DAP-Seq(GSE60143)/Homer
C01	2450853	2450864	BolC01g004240.2J	TTTGTTTTTATT	IDD4(C2H2)/col-IDD4-DAP-Seq(GSE60143)/Homer
C01	2450923	2450937	BolC01g004240.2J	TAACCGCCTAAACCA	MYB44(MYB)/colamp-MYB44-DAP-Seq(GSE60143)/Homer
C01	2463001	2463015	BolC01g004270.2J	TAACACAAGTCAAAC	WRKY50(WRKY)/col-WRKY50-DAP-Seq(GSE60143)/Homer
C01	2482843	2482852	BolC01g004290.2J	TTTTTTTTTT	VRN1(ABI3VP1)/col-VRN1-DAP-Seq(GSE60143)/Homer
C01	2482844	2482853	BolC01g004290.2J	TTTTTTTTTT	VRN1(ABI3VP1)/col-VRN1-DAP-Seq(GSE60143)/Homer
C01	2482845	2482854	BolC01g004290.2J	TTTTTTTTTT	VRN1(ABI3VP1)/col-VRN1-DAP-Seq(GSE60143)/Homer
C01	2482984	2482993	BolC01g004290.2J	TCACGTGGAA	bZIP16(bZIP)/colamp-bZIP16-DAP-Seq(GSE60143)/Homer
C01	2492389	2492403	BolC01g004320.2J	TATATAGTATAGTAT	AT1G04880(ARID)/colamp-AT1G04880-DAP-Seq(GSE60143)/Homer
C01	2511928	2511942	BolC01g004350.2J	AAATTAGATATTTCT	LCL1(MYBrelated)/colamp-LCL1-DAP-Seq(GSE60143)/Homer
C01	2511931	2511942	BolC01g004350.2J	TTAGATATTTCT	AT3G10113(MYBrelated)/col-AT3G10113-DAP-Seq(GSE60143)/Homer
C01	2511932	2511943	BolC01g004350.2J	TAGATATTTCTA	AT2G28920(ND)/col-AT2G28920-DAP-Seq(GSE60143)/Homer
C01	2511933	2511940	BolC01g004350.2J	AGATATTT	At4g01280(MYBrelated)/colamp-At4g01280-DAP-Seq(GSE60143)/Homer
C01	2512099	2512113	BolC01g004350.2J	AGAACCAGATCTGAA	GATA1(C2C2gata)/colamp-GATA1-DAP-Seq(GSE60143)/Homer
C01	2512104	2512113	BolC01g004350.2J	CAGATCTGAA	GATA12(C2C2gata)/col-GATA12-DAP-Seq(GSE60143)/Homer
C01	2515189	2515198	BolC01g004370.2J	TGATTGATTG	WUS1(Homeobox)/colamp-WUS1-DAP-Seq(GSE60143)/Homer
C01	2515204	2515218	BolC01g004370.2J	GAATAAGTCACGTGC	BIM1(bHLH)/colamp-BIM1-DAP-Seq(GSE60143)/Homer
C01	2515206	2515220	BolC01g004370.2J	ATAAGTCACGTGCTA	GT3a(Trihelix)/col-GT3a-DAP-Seq(GSE60143)/Homer
C01	2515209	2515223	BolC01g004370.2J	AGTCACGTGCTATTT	GT3a(Trihelix)/col-GT3a-DAP-Seq(GSE60143)/Homer
C01	2515210	2515221	BolC01g004370.2J	GTCACGTGCTAT	bHLH74(bHLH)/col-bHLH74-DAP-Seq(GSE60143)/Homer
C01	2515222	2515233	BolC01g004370.2J	TTTTAACTTTTA	At4g38000(C2C2dof)/col-At4g38000-DAP-Seq(GSE60143)/Homer
C01	2527005	2527019	BolC01g004380.2J	AAAATTTATTTTAAA	AT1G04880(ARID)/colamp-AT1G04880-DAP-Seq(GSE60143)/Homer
C01	2535893	2535902	BolC01g004390.2J	TGATTGATTG	WUS1(Homeobox)/colamp-WUS1-DAP-Seq(GSE60143)/Homer
C01	2538849	2538858	BolC01g004400.2J	AACATTCTAT	AT2G38300(G2like)/col-AT2G38300-DAP-Seq(GSE60143)/Homer
C01	2544084	2544093	BolC01g004410.2J	TTTTTTTTTT	VRN1(ABI3VP1)/col-VRN1-DAP-Seq(GSE60143)/Homer
C01	2544085	2544094	BolC01g004410.2J	TTTTTTTTTT	VRN1(ABI3VP1)/col-VRN1-DAP-Seq(GSE60143)/Homer
C01	2544086	2544095	BolC01g004410.2J	TTTTTTTTTT	VRN1(ABI3VP1)/col-VRN1-DAP-Seq(GSE60143)/Homer
C01	2544087	2544096	BolC01g004410.2J	TTTTTTTTTT	VRN1(ABI3VP1)/col-VRN1-DAP-Seq(GSE60143)/Homer
C01	2544088	2544097	BolC01g004410.2J	TTTTTTTTTT	VRN1(ABI3VP1)/col-VRN1-DAP-Seq(GSE60143)/Homer
C01	2544089	2544098	BolC01g004410.2J	TTTTTTTTTT	VRN1(ABI3VP1)/col-VRN1-DAP-Seq(GSE60143)/Homer
C01	2544112	2544121	BolC01g004410.2J	TTTTTTTTTT	VRN1(ABI3VP1)/col-VRN1-DAP-Seq(GSE60143)/Homer
C01	2544113	2544122	BolC01g004410.2J	TTTTTTTTTT	VRN1(ABI3VP1)/col-VRN1-DAP-Seq(GSE60143)/Homer
C01	2544114	2544123	BolC01g004410.2J	TTTTTTTTTT	VRN1(ABI3VP1)/col-VRN1-DAP-Seq(GSE60143)/Homer
C01	2544115	2544124	BolC01g004410.2J	TTTTTTTTTT	VRN1(ABI3VP1)/col-VRN1-DAP-Seq(GSE60143)/Homer
C01	2544116	2544125	BolC01g004410.2J	TTTTTTTTTT	VRN1(ABI3VP1)/col-VRN1-DAP-Seq(GSE60143)/Homer
C01	2544117	2544126	BolC01g004410.2J	TTTTTTTTTT	VRN1(ABI3VP1)/col-VRN1-DAP-Seq(GSE60143)/Homer
C01	2546967	2546976	BolC01g004420.2J	TTTTTTTTTT	VRN1(ABI3VP1)/col-VRN1-DAP-Seq(GSE60143)/Homer
C01	2547014	2547025	BolC01g004430.2J	TATAAATATCAT	At5g52660(MYBrelated)/colamp-At5g52660-DAP-Seq(GSE60143)/Homer
C01	2547015	2547026	BolC01g004430.2J	ATAAATATCATT	AT3G10113(MYBrelated)/col-AT3G10113-DAP-Seq(GSE60143)/Homer
C01	2554295	2554309	BolC01g004440.2J	AAAAAGCCCAAAAAA	PCF/Arabidopsis-Promoters/Homer
C01	2554333	2554342	BolC01g004440.2J	AAAAAAAAAA	VRN1(ABI3VP1)/col-VRN1-DAP-Seq(GSE60143)/Homer
C01	2554419	2554428	BolC01g004440.2J	TTATGGTTAA	AT3G25990(Trihelix)/colamp-AT3G25990-DAP-Seq(GSE60143)/Homer
C01	2554459	2554470	BolC01g004440.2J	TATATTTAATGA	HDG1(Homeobox)/col100-HDG1-DAP-Seq(GSE60143)/Homer
C01	2554462	2554469	BolC01g004440.2J	ATTTAATG	At1g76110(ARID)/colamp-At1g76110-DAP-Seq(GSE60143)/Homer
C01	2561725	2561736	BolC01g004450.2J	TATGATATTTCA	AT3G10113(MYBrelated)/col-AT3G10113-DAP-Seq(GSE60143)/Homer
C01	2561776	2561785	BolC01g004450.2J	TGATTGATTG	WUS1(Homeobox)/colamp-WUS1-DAP-Seq(GSE60143)/Homer
C01	2563043	2563057	BolC01g004460.2J	TCTTGAGATTCGTAA	AIL7(AP2EREBP)/colamp-AIL7-DAP-Seq(GSE60143)/Homer
C01	2563145	2563154	BolC01g004460.2J	TTTTTTTTTT	VRN1(ABI3VP1)/col-VRN1-DAP-Seq(GSE60143)/Homer
C01	2567017	2567031	BolC01g004480.2J	CACAAACAAACAAAA	At1g14580(C2H2)/colamp-At1g14580-DAP-Seq(GSE60143)/Homer
C01	2567098	2567107	BolC01g004480.2J	CATTCAATCA	WUS1(Homeobox)/colamp-WUS1-DAP-Seq(GSE60143)/Homer
C01	2567612	2567626	BolC01g004470.2J	TTTTGTTTTTTTTTG	IDD5(C2H2)/colamp-IDD5-DAP-Seq(GSE60143)/Homer
C01	2567613	2567624	BolC01g004470.2J	TTTGTTTTTTTT	IDD4(C2H2)/col-IDD4-DAP-Seq(GSE60143)/Homer
C01	2573745	2573756	BolC01g004500.2J	AATAATTAATTT	HDG1(Homeobox)/col100-HDG1-DAP-Seq(GSE60143)/Homer
C01	2573768	2573782	BolC01g004500.2J	AAAAAGATAAATTTA	At5g58900(MYBrelated)/colamp-At5g58900-DAP-Seq(GSE60143)/Homer
C01	2585225	2585236	BolC01g004520.2J	CAACAAAAATCA	RAV1(RAV)/colamp-RAV1-DAP-Seq(GSE60143)/Homer
C01	2585262	2585276	BolC01g004520.2J	TTCATTTCTAGTTTC	AT2G31460(REMB3)/col-AT2G31460-DAP-Seq(GSE60143)/Homer
C01	2585310	2585324	BolC01g004520.2J	TTCTACAACTTGTAA	bHLH122(bHLH)/col100-bHLH122-DAP-Seq(GSE60143)/Homer
C01	2596612	2596619	BolC01g004530.2J	ATTTAATG	At1g76110(ARID)/colamp-At1g76110-DAP-Seq(GSE60143)/Homer
C01	2600794	2600803	BolC01g004540.2J	AAAAAAAAAA	VRN1(ABI3VP1)/col-VRN1-DAP-Seq(GSE60143)/Homer
C01	2600880	2600889	BolC01g004540.2J	TTATGGTTAA	AT3G25990(Trihelix)/colamp-AT3G25990-DAP-Seq(GSE60143)/Homer
C01	2600920	2600931	BolC01g004540.2J	TATATTTAATGA	HDG1(Homeobox)/col100-HDG1-DAP-Seq(GSE60143)/Homer
C01	2600923	2600930	BolC01g004540.2J	ATTTAATG	At1g76110(ARID)/colamp-At1g76110-DAP-Seq(GSE60143)/Homer
C01	2608186	2608197	BolC01g004550.2J	TATGATATTTCA	AT3G10113(MYBrelated)/col-AT3G10113-DAP-Seq(GSE60143)/Homer
C01	2608237	2608246	BolC01g004550.2J	TGATTGATTG	WUS1(Homeobox)/colamp-WUS1-DAP-Seq(GSE60143)/Homer
C01	2609504	2609518	BolC01g004560.2J	TCTTGAGATTCGTAA	AIL7(AP2EREBP)/colamp-AIL7-DAP-Seq(GSE60143)/Homer
C01	2609606	2609615	BolC01g004560.2J	TTTTTTTTTT	VRN1(ABI3VP1)/col-VRN1-DAP-Seq(GSE60143)/Homer
C01	2613478	2613492	BolC01g004580.2J	CACAAACAAACAAAA	At1g14580(C2H2)/colamp-At1g14580-DAP-Seq(GSE60143)/Homer
C01	2613559	2613568	BolC01g004580.2J	CATTCAATCA	WUS1(Homeobox)/colamp-WUS1-DAP-Seq(GSE60143)/Homer
C01	2614073	2614087	BolC01g004570.2J	TTTTGTTTTTTTTTG	IDD5(C2H2)/colamp-IDD5-DAP-Seq(GSE60143)/Homer
C01	2614074	2614085	BolC01g004570.2J	TTTGTTTTTTTT	IDD4(C2H2)/col-IDD4-DAP-Seq(GSE60143)/Homer
C01	2620206	2620217	BolC01g004600.2J	AATAATTAATTT	HDG1(Homeobox)/col100-HDG1-DAP-Seq(GSE60143)/Homer
C01	2620229	2620243	BolC01g004600.2J	AAAAAGATAAATTTA	At5g58900(MYBrelated)/colamp-At5g58900-DAP-Seq(GSE60143)/Homer
C01	2627005	2627019	BolC01g004610.2J	AAACTATATTTTATA	AT1G04880(ARID)/colamp-AT1G04880-DAP-Seq(GSE60143)/Homer
C01	2651430	2651444	BolC01g004650.2J	TTTCTTGTTTGAGAA	AGL15(MADS)/col-AGL15-DAP-Seq(GSE60143)/Homer
C01	2651431	2651445	BolC01g004650.2J	TTCTTGTTTGAGAAA	AGL15(MADS)/col-AGL15-DAP-Seq(GSE60143)/Homer
C01	2651455	2651462	BolC01g004650.2J	TTTGAAAA	At2g41835(C2H2)/col-At2g41835-DAP-Seq(GSE60143)/Homer
C01	2651488	2651497	BolC01g004650.2J	ACAATTATTG	HAT5(Homeobox)/colamp-HAT5-DAP-Seq(GSE60143)/Homer
C01	2651489	2651498	BolC01g004650.2J	CAATTATTGA	ATHB40(HB)/col-ATHB40-DAP-Seq(GSE60143)/Homer
C01	2651490	2651497	BolC01g004650.2J	AATTATTG	LMI1(HB)/colamp-LMI1-DAP-Seq(GSE60143)/Homer
C01	2663920	2663931	BolC01g004660.2J	TTACAACTTTAT	At4g38000(C2C2dof)/col-At4g38000-DAP-Seq(GSE60143)/Homer
C01	2668144	2668155	BolC01g004670.2J	ATAAATATCATA	AT3G10113(MYBrelated)/col-AT3G10113-DAP-Seq(GSE60143)/Homer
C01	2668193	2668202	BolC01g004670.2J	ATTTAAATCC	AT2G20110(CPP)/colamp-AT2G20110-DAP-Seq(GSE60143)/Homer
C01	2668231	2668240	BolC01g004670.2J	TTAACTATAG	AT3G25990(Trihelix)/colamp-AT3G25990-DAP-Seq(GSE60143)/Homer
C01	2679035	2679046	BolC01g004680.2J	AAAGTTGACTTT	WRKY47(WRKY)/colamp-WRKY47-DAP-Seq(GSE60143)/Homer
C01	2679036	2679047	BolC01g004680.2J	AAGTTGACTTTT	WRKY11(WRKY)/col-WRKY11-DAP-Seq(GSE60143)/Homer
C01	2679037	2679046	BolC01g004680.2J	AGTTGACTTT	WRKY29(WRKY)/colamp-WRKY29-DAP-Seq(GSE60143)/Homer
C01	2688840	2688849	BolC01g004690.2J	ATCCGATCAA	GATA19(C2C2gata)/colamp-GATA19-DAP-Seq(GSE60143)/Homer
C01	2690455	2690466	BolC01g004700.2J	ATAAAGTTGATA	At4g38000(C2C2dof)/col-At4g38000-DAP-Seq(GSE60143)/Homer
C01	2690469	2690476	BolC01g004700.2J	TTTTCAAA	At2g41835(C2H2)/col-At2g41835-DAP-Seq(GSE60143)/Homer
C01	2716052	2716066	BolC01g004720.2J	CTTTACCTACTTTTA	MYB39(MYB)/col-MYB39-DAP-Seq(GSE60143)/Homer
C01	2716053	2716064	BolC01g004720.2J	TTTACCTACTTT	MS188(MYB)/colamp-MS188-DAP-Seq(GSE60143)/Homer
C01	2716109	2716116	BolC01g004720.2J	TGTCGGCA	AT1G12630(AP2EREBP)/colamp-AT1G12630-DAP-Seq(GSE60143)/Homer
C01	2718752	2718766	BolC01g004730.2J	GTCTTGTGGAACAAG	ANAC017(NAC)/colamp-ANAC017-DAP-Seq(GSE60143)/Homer
C01	2718754	2718768	BolC01g004730.2J	CTTGTGGAACAAGTT	ANAC013(NAC)/col-ANAC013-DAP-Seq(GSE60143)/Homer
C01	2721680	2721694	BolC01g004750.2J	AATTAGATAAAGATA	At5g58900(MYBrelated)/colamp-At5g58900-DAP-Seq(GSE60143)/Homer
C01	2721825	2721836	BolC01g004740.2J	AAAAAAGGTAAT	OBP4(C2C2dof)/col-OBP4-DAP-Seq(GSE60143)/Homer
C01	2721840	2721851	BolC01g004740.2J	ATTGATATTTTA	AT3G10113(MYBrelated)/col-AT3G10113-DAP-Seq(GSE60143)/Homer
C01	2724700	2724711	BolC01g004760.2J	CCCACCAACCTT	ATY19(MYB)/col-ATY19-DAP-Seq(GSE60143)/Homer
C01	2728744	2728755	BolC01g004770.2J	ATAATATTCTAT	AT2G40260(G2like)/colamp-AT2G40260-DAP-Seq(GSE60143)/Homer
C01	2728776	2728790	BolC01g004770.2J	TAAAAAAGAAATGAA	AT2G31460(REMB3)/col-AT2G31460-DAP-Seq(GSE60143)/Homer
C01	2733232	2733246	BolC01g004780.2J	TTTTGTTTTATATTT	IDD5(C2H2)/colamp-IDD5-DAP-Seq(GSE60143)/Homer
C01	2733248	2733255	BolC01g004780.2J	TTTGAAAA	At2g41835(C2H2)/col-At2g41835-DAP-Seq(GSE60143)/Homer
C01	2733295	2733309	BolC01g004780.2J	TTTATAATATATTTT	AT1G04880(ARID)/colamp-AT1G04880-DAP-Seq(GSE60143)/Homer
C01	2742028	2742042	BolC01g004790.2J	GTTTGACTTTTGAGA	WRKY50(WRKY)/col-WRKY50-DAP-Seq(GSE60143)/Homer
C01	2742053	2742060	BolC01g004790.2J	GATAAGGT	At3g11280(MYBrelated)/col-At3g11280-DAP-Seq(GSE60143)/Homer
C01	2747814	2747821	BolC01g004800.2J	TTTTCAAA	At2g41835(C2H2)/col-At2g41835-DAP-Seq(GSE60143)/Homer
C01	2755331	2755345	BolC01g004820.2J	ATCATTTCAATAAGC	AT2G31460(REMB3)/col-AT2G31460-DAP-Seq(GSE60143)/Homer
C01	2758249	2758263	BolC01g004830.2J	TTTTCTTATCCAATA	At5g58900(MYBrelated)/colamp-At5g58900-DAP-Seq(GSE60143)/Homer
C01	2758252	2758263	BolC01g004830.2J	TCTTATCCAATA	At1g74840(MYBrelated)/col100-At1g74840-DAP-Seq(GSE60143)/Homer
C01	2758253	2758260	BolC01g004830.2J	CTTATCCA	At5g47390(MYBrelated)/col-At5g47390-DAP-Seq(GSE60143)/Homer
C01	2765813	2765820	BolC01g004840.2J	GATAAGGT	At3g11280(MYBrelated)/col-At3g11280-DAP-Seq(GSE60143)/Homer
C01	2768989	2769003	BolC01g004850.2J	TTTTGGCGTTATCTC	At1g14580(C2H2)/colamp-At1g14580-DAP-Seq(GSE60143)/Homer
C01	2769003	2769014	BolC01g004850.2J	CTTTATCCAAAA	At1g74840(MYBrelated)/col100-At1g74840-DAP-Seq(GSE60143)/Homer
C01	2769019	2769030	BolC01g004850.2J	AATGATATTTTA	AT3G10113(MYBrelated)/col-AT3G10113-DAP-Seq(GSE60143)/Homer
C01	2769020	2769029	BolC01g004850.2J	ATGATATTTT	At3g09600(MYBrelated)/colamp-At3g09600-DAP-Seq(GSE60143)/Homer
C01	2769149	2769163	BolC01g004850.2J	TTATGTTATCTAATT	At5g58900(MYBrelated)/colamp-At5g58900-DAP-Seq(GSE60143)/Homer
C01	2771267	2771276	BolC01g004860.2J	AAAAAAAAAA	VRN1(ABI3VP1)/col-VRN1-DAP-Seq(GSE60143)/Homer
C01	2771268	2771277	BolC01g004860.2J	AAAAAAAAAA	VRN1(ABI3VP1)/col-VRN1-DAP-Seq(GSE60143)/Homer
C01	2771278	2771292	BolC01g004860.2J	TTTCATTTTCTAGAA	HSFB3(HSF)/colamp-HSFB3-DAP-Seq(GSE60143)/Homer
C01	2771279	2771293	BolC01g004860.2J	TTCATTTTCTAGAAC	HSF21(HSF)/col-HSF21-DAP-Seq(GSE60143)/Homer
C01	2771284	2771298	BolC01g004860.2J	TTTCTAGAACAATGT	HSF21(HSF)/col-HSF21-DAP-Seq(GSE60143)/Homer
C01	2771285	2771299	BolC01g004860.2J	TTCTAGAACAATGTT	HSFB3(HSF)/colamp-HSFB3-DAP-Seq(GSE60143)/Homer
C01	2771299	2771310	BolC01g004860.2J	TTTTGTCGTGAA	MGP(C2H2)/colamp-MGP-DAP-Seq(GSE60143)/Homer
C01	2787881	2787892	BolC01g004870.2J	GGAGAGAGAGAT	FRS9(ND)/col-FRS9-DAP-Seq(GSE60143)/Homer
C01	2787894	2787903	BolC01g004870.2J	AAACAGAGTT	REF6(Zf)/Arabidopsis-REF6-ChIP-Seq(GSE106942)/Homer
C01	2788000	2788014	BolC01g004870.2J	TGATACATTGAACTA	EIN3(EIL)/col-EIN3-DAP-Seq(GSE60143)/Homer
C01	2788001	2788012	BolC01g004870.2J	GATACATTGAAC	EIL4(EIL)/Tomato-EIL4-ChIP-Seq(GSE116581)/Homer
C01	2788002	2788013	BolC01g004870.2J	ATACATTGAACT	EIL4(EIL)/Tomato-EIL4-ChIP-Seq(GSE116581)/Homer
C01	2791915	2791924	BolC01g004880.2J	TTTTTTTTTT	VRN1(ABI3VP1)/col-VRN1-DAP-Seq(GSE60143)/Homer
C01	2795267	2795278	BolC01g004900.2J	TAAACGACAGAA	JKD(C2H2)/col-JKD-DAP-Seq(GSE60143)/Homer
C01	2795305	2795316	BolC01g004900.2J	CAACATAAAATA	RAV1(RAV)/colamp-RAV1-DAP-Seq(GSE60143)/Homer
C01	2795309	2795320	BolC01g004900.2J	ATAAAATATCAA	AT2G28920(ND)/col-AT2G28920-DAP-Seq(GSE60143)/Homer
C01	2795310	2795321	BolC01g004900.2J	TAAAATATCAAA	AT3G10113(MYBrelated)/col-AT3G10113-DAP-Seq(GSE60143)/Homer
C01	2803253	2803264	BolC01g004910.2J	TGTTATCCAAAA	At1g74840(MYBrelated)/col100-At1g74840-DAP-Seq(GSE60143)/Homer
C01	2803325	2803336	BolC01g004910.2J	TTAATCATTGGT	HAT1(Homeobox)/col-HAT1-DAP-Seq(GSE60143)/Homer
C01	2823311	2823325	BolC01g004930.2J	AAACTATACTTTATA	AT1G04880(ARID)/colamp-AT1G04880-DAP-Seq(GSE60143)/Homer
C01	2823316	2823330	BolC01g004930.2J	ATACTTTATATTAGA	AT1G04880(ARID)/colamp-AT1G04880-DAP-Seq(GSE60143)/Homer
C01	2823427	2823434	BolC01g004930.2J	TTTTCAAA	At2g41835(C2H2)/col-At2g41835-DAP-Seq(GSE60143)/Homer
C01	2823482	2823491	BolC01g004930.2J	TGAATGAATG	WUS1(Homeobox)/colamp-WUS1-DAP-Seq(GSE60143)/Homer
C01	2842745	2842756	BolC01g004950.2J	TTTTGGATAATT	At1g74840(MYBrelated)/col100-At1g74840-DAP-Seq(GSE60143)/Homer
C01	2850317	2850331	BolC01g004960.2J	AGCAATCGAAATGAA	AT2G31460(REMB3)/col-AT2G31460-DAP-Seq(GSE60143)/Homer
C01	2850344	2850358	BolC01g004960.2J	TTATATTTTTGGAAA	AGL25(MADS)/colamp-AGL25-DAP-Seq(GSE60143)/Homer
C01	2863044	2863055	BolC01g004980.2J	ATTTGTCGCTTT	JKD(C2H2)/col-JKD-DAP-Seq(GSE60143)/Homer
C01	2863149	2863158	BolC01g004980.2J	AAAAAAAAAA	VRN1(ABI3VP1)/col-VRN1-DAP-Seq(GSE60143)/Homer
C01	2863154	2863168	BolC01g004980.2J	AAAAATTAGGTGGAA	MYB39(MYB)/col-MYB39-DAP-Seq(GSE60143)/Homer
C01	2863156	2863167	BolC01g004980.2J	AAATTAGGTGGA	MS188(MYB)/colamp-MS188-DAP-Seq(GSE60143)/Homer
C01	2866150	2866159	BolC01g004990.2J	CCCTTTTTGG	SEP3(MADS)/Arabidoposis-Flower-Sep3-ChIP-Seq/Homer
C01	2866220	2866234	BolC01g004990.2J	ATAGACAAGTTGCAT	bHLH122(bHLH)/col100-bHLH122-DAP-Seq(GSE60143)/Homer
C01	2866225	2866232	BolC01g004990.2J	CAAGTTGC	bHLH130(bHLH)/col-bHLH130-DAP-Seq(GSE60143)/Homer
C01	2875231	2875245	BolC01g005010.2J	ATTCAACGGTTTAGA	ZIM(C2C2gata)/col-ZIM-DAP-Seq(GSE60143)/Homer
C01	2883424	2883438	BolC01g005020.2J	ATTTCCGAAGATTCT	At1g68670(G2like)/colamp-At1g68670-DAP-Seq(GSE60143)/Homer
C01	2883431	2883438	BolC01g005020.2J	AAGATTCT	At3g12730(G2like)/colamp-At3g12730-DAP-Seq(GSE60143)/Homer
C01	2883434	2883448	BolC01g005020.2J	ATTCTATATATAGTA	AGL13(MADS)/col-AGL13-DAP-Seq(GSE60143)/Homer
C01	2883435	2883449	BolC01g005020.2J	TTCTATATATAGTAT	AGL13(MADS)/col-AGL13-DAP-Seq(GSE60143)/Homer
C01	2891801	2891815	BolC01g005050.2J	TCAAGCTTCCAGAAG	HSF21(HSF)/col-HSF21-DAP-Seq(GSE60143)/Homer
C01	2896903	2896914	BolC01g005060.2J	TTCTCTCTCTCT	FRS9(ND)/col-FRS9-DAP-Seq(GSE60143)/Homer
C01	2896905	2896916	BolC01g005060.2J	CTCTCTCTCTCC	FRS9(ND)/col-FRS9-DAP-Seq(GSE60143)/Homer
C01	2896907	2896918	BolC01g005060.2J	CTCTCTCTCCCT	FRS9(ND)/col-FRS9-DAP-Seq(GSE60143)/Homer
C01	2896941	2896950	BolC01g005060.2J	TCCTCTGTTT	REF6(Zf)/Arabidopsis-REF6-ChIP-Seq(GSE106942)/Homer
C01	2896961	2896968	BolC01g005060.2J	GATAAGGT	At3g11280(MYBrelated)/col-At3g11280-DAP-Seq(GSE60143)/Homer
C01	2902944	2902953	BolC01g005090.2J	TGTTGACTTT	WRKY29(WRKY)/colamp-WRKY29-DAP-Seq(GSE60143)/Homer
C01	2902972	2902986	BolC01g005090.2J	AGATGTTGACTTTAT	WRKY45(WRKY)/col-WRKY45-DAP-Seq(GSE60143)/Homer
C01	2902974	2902985	BolC01g005090.2J	ATGTTGACTTTA	WRKY21(WRKY)/colamp-WRKY21-DAP-Seq(GSE60143)/Homer
C01	2902975	2902984	BolC01g005090.2J	TGTTGACTTT	WRKY29(WRKY)/colamp-WRKY29-DAP-Seq(GSE60143)/Homer
C01	2903014	2903028	BolC01g005090.2J	TTTCTACATTTAGAA	AGL15(MADS)/col-AGL15-DAP-Seq(GSE60143)/Homer
C01	2903897	2903906	BolC01g005080.2J	ATCAGATCAG	GATA19(C2C2gata)/colamp-GATA19-DAP-Seq(GSE60143)/Homer
C01	2903930	2903941	BolC01g005080.2J	GAGGTGAGAGGA	BPC1(BBRBPC)/colamp-BPC1-DAP-Seq(GSE60143)/Homer
C01	2903952	2903961	BolC01g005080.2J	CATCATCATC	ZML2(C2C2gata)/col-ZML2-DAP-Seq(GSE60143)/Homer
C01	2904542	2904549	BolC01g005100.2J	AATGATTG	ATHB5(HB)/colamp-ATHB5-DAP-Seq(GSE60143)/Homer
C01	2904692	2904706	BolC01g005100.2J	AAAACGACGTCGTCC	Unknown2/Arabidopsis-Promoters/Homer
C01	2904693	2904707	BolC01g005100.2J	AAACGACGTCGTCCC	Unknown2/Arabidopsis-Promoters/Homer
C01	2912581	2912592	BolC01g005110.2J	TTTTAACTTTTT	At4g38000(C2C2dof)/col-At4g38000-DAP-Seq(GSE60143)/Homer
C01	2912582	2912593	BolC01g005110.2J	TTTAACTTTTTG	OBP4(C2C2dof)/col-OBP4-DAP-Seq(GSE60143)/Homer
C01	2912584	2912593	BolC01g005110.2J	TAACTTTTTG	AT3G12130(C3H)/colamp-AT3G12130-DAP-Seq(GSE60143)/Homer
C01	2915451	2915458	BolC01g005120.2J	AATTATTG	LMI1(HB)/colamp-LMI1-DAP-Seq(GSE60143)/Homer
C01	2926589	2926603	BolC01g005130.2J	ATCTCTCTCTCTCTC	BPC6(BBRBPC)/col-BPC6-DAP-Seq(GSE60143)/Homer
C01	2926591	2926605	BolC01g005130.2J	CTCTCTCTCTCTCTC	BPC6(BBRBPC)/col-BPC6-DAP-Seq(GSE60143)/Homer
C01	2926593	2926607	BolC01g005130.2J	CTCTCTCTCTCTCTC	BPC6(BBRBPC)/col-BPC6-DAP-Seq(GSE60143)/Homer
C01	2926595	2926609	BolC01g005130.2J	CTCTCTCTCTCTCTC	BPC6(BBRBPC)/col-BPC6-DAP-Seq(GSE60143)/Homer
C01	2926597	2926611	BolC01g005130.2J	CTCTCTCTCTCTCTC	BPC6(BBRBPC)/col-BPC6-DAP-Seq(GSE60143)/Homer
C01	2926599	2926613	BolC01g005130.2J	CTCTCTCTCTCTCTC	BPC6(BBRBPC)/col-BPC6-DAP-Seq(GSE60143)/Homer
C01	2926601	2926615	BolC01g005130.2J	CTCTCTCTCTCTCTC	BPC6(BBRBPC)/col-BPC6-DAP-Seq(GSE60143)/Homer
C01	2926603	2926617	BolC01g005130.2J	CTCTCTCTCTCTCTC	BPC6(BBRBPC)/col-BPC6-DAP-Seq(GSE60143)/Homer
C01	2926605	2926619	BolC01g005130.2J	CTCTCTCTCTCTCTC	BPC6(BBRBPC)/col-BPC6-DAP-Seq(GSE60143)/Homer
C01	2926607	2926621	BolC01g005130.2J	CTCTCTCTCTCTCTC	BPC6(BBRBPC)/col-BPC6-DAP-Seq(GSE60143)/Homer
C01	2926609	2926623	BolC01g005130.2J	CTCTCTCTCTCTCTC	BPC6(BBRBPC)/col-BPC6-DAP-Seq(GSE60143)/Homer
C01	2926611	2926625	BolC01g005130.2J	CTCTCTCTCTCTCTC	BPC6(BBRBPC)/col-BPC6-DAP-Seq(GSE60143)/Homer
C01	2926613	2926627	BolC01g005130.2J	CTCTCTCTCTCTCTC	BPC6(BBRBPC)/col-BPC6-DAP-Seq(GSE60143)/Homer
C01	2926615	2926629	BolC01g005130.2J	CTCTCTCTCTCTCTC	BPC6(BBRBPC)/col-BPC6-DAP-Seq(GSE60143)/Homer
C01	2926617	2926628	BolC01g005130.2J	CTCTCTCTCTCT	FRS9(ND)/col-FRS9-DAP-Seq(GSE60143)/Homer
C01	2926619	2926630	BolC01g005130.2J	CTCTCTCTCTCC	FRS9(ND)/col-FRS9-DAP-Seq(GSE60143)/Homer
C01	2936189	2936198	BolC01g005150.2J	ATAATCATTA	PHV(HB)/col-PHV-DAP-Seq(GSE60143)/Homer
C01	2936190	2936199	BolC01g005150.2J	TAATCATTAT	PHV(HB)/col-PHV-DAP-Seq(GSE60143)/Homer
C01	2936244	2936255	BolC01g005150.2J	TATTTGACTTTT	WRKY21(WRKY)/colamp-WRKY21-DAP-Seq(GSE60143)/Homer
C01	2936307	2936316	BolC01g005150.2J	ATTCAAATCC	AT2G20110(CPP)/colamp-AT2G20110-DAP-Seq(GSE60143)/Homer
C01	2939731	2939745	BolC01g005160.2J	CATACTATATAGTAT	AT1G04880(ARID)/colamp-AT1G04880-DAP-Seq(GSE60143)/Homer
C01	2939732	2939746	BolC01g005160.2J	ATACTATATAGTATA	AT1G04880(ARID)/colamp-AT1G04880-DAP-Seq(GSE60143)/Homer
C01	2939736	2939750	BolC01g005160.2J	TATATAGTATAGTTG	AT1G04880(ARID)/colamp-AT1G04880-DAP-Seq(GSE60143)/Homer
C01	2941329	2941336	BolC01g005170.2J	TTTTCAAA	At2g41835(C2H2)/col-At2g41835-DAP-Seq(GSE60143)/Homer
C01	2941349	2941360	BolC01g005170.2J	TTTTTTAGAAAA	AT5G60130(ABI3VP1)/col-AT5G60130-DAP-Seq(GSE60143)/Homer
C01	2941374	2941383	BolC01g005170.2J	ATCGTAAAAT	ARF16(ARF)/col-ARF16-DAP-Seq(GSE60143)/Homer
C01	2941389	2941400	BolC01g005170.2J	TTTTCTTATATA	AT5G60130(ABI3VP1)/col-AT5G60130-DAP-Seq(GSE60143)/Homer
C01	2945742	2945751	BolC01g005180.2J	TTTTTTTTTT	VRN1(ABI3VP1)/col-VRN1-DAP-Seq(GSE60143)/Homer
C01	2945786	2945795	BolC01g005180.2J	AAAAAAAAAA	VRN1(ABI3VP1)/col-VRN1-DAP-Seq(GSE60143)/Homer
C01	2947419	2947428	BolC01g005190.2J	TTGTTAGGTA	MYB27(MYB)/colamp-MYB27-DAP-Seq(GSE60143)/Homer
C01	2947442	2947451	BolC01g005190.2J	GATGATGATG	ZML2(C2C2gata)/col-ZML2-DAP-Seq(GSE60143)/Homer
C01	2947445	2947454	BolC01g005190.2J	GATGATGATG	ZML2(C2C2gata)/col-ZML2-DAP-Seq(GSE60143)/Homer
C01	2947448	2947457	BolC01g005190.2J	GATGATGATG	ZML2(C2C2gata)/col-ZML2-DAP-Seq(GSE60143)/Homer
C01	2950795	2950804	BolC01g005200.2J	AAAAAAAAAA	VRN1(ABI3VP1)/col-VRN1-DAP-Seq(GSE60143)/Homer
C01	2950820	2950834	BolC01g005200.2J	AAATTTTATTTTAAA	AT1G04880(ARID)/colamp-AT1G04880-DAP-Seq(GSE60143)/Homer
C01	2953516	2953527	BolC01g005210.2J	ATTCAATGCATT	EIL4(EIL)/Tomato-EIL4-ChIP-Seq(GSE116581)/Homer
C01	2957657	2957664	BolC01g005230.2J	AGAATCTT	At3g12730(G2like)/colamp-At3g12730-DAP-Seq(GSE60143)/Homer
C01	2957721	2957735	BolC01g005230.2J	ATGTTTTGAAATGAT	AT2G31460(REMB3)/col-AT2G31460-DAP-Seq(GSE60143)/Homer
C01	2957749	2957758	BolC01g005230.2J	AAAAAAAAAA	VRN1(ABI3VP1)/col-VRN1-DAP-Seq(GSE60143)/Homer
C01	2957806	2957817	BolC01g005230.2J	CAAAAATATCTC	At5g52660(MYBrelated)/colamp-At5g52660-DAP-Seq(GSE60143)/Homer
C01	2957807	2957818	BolC01g005230.2J	AAAAATATCTCT	AT3G10113(MYBrelated)/col-AT3G10113-DAP-Seq(GSE60143)/Homer
C01	2957808	2957817	BolC01g005230.2J	AAAATATCTC	At3g09600(MYBrelated)/colamp-At3g09600-DAP-Seq(GSE60143)/Homer
C01	2957809	2957816	BolC01g005230.2J	AAATATCT	At4g01280(MYBrelated)/colamp-At4g01280-DAP-Seq(GSE60143)/Homer
C01	2957824	2957838	BolC01g005230.2J	AAATACAAAACAAAA	IDD5(C2H2)/colamp-IDD5-DAP-Seq(GSE60143)/Homer
C01	2968426	2968437	BolC01g005240.2J	AAAGAGAGAAAG	FRS9(ND)/col-FRS9-DAP-Seq(GSE60143)/Homer
C01	2968442	2968451	BolC01g005240.2J	TTTTTTTTTT	VRN1(ABI3VP1)/col-VRN1-DAP-Seq(GSE60143)/Homer
C01	2968443	2968452	BolC01g005240.2J	TTTTTTTTTT	VRN1(ABI3VP1)/col-VRN1-DAP-Seq(GSE60143)/Homer
C01	2968444	2968453	BolC01g005240.2J	TTTTTTTTTT	VRN1(ABI3VP1)/col-VRN1-DAP-Seq(GSE60143)/Homer
C01	2968445	2968454	BolC01g005240.2J	TTTTTTTTTT	VRN1(ABI3VP1)/col-VRN1-DAP-Seq(GSE60143)/Homer
C01	2968461	2968472	BolC01g005240.2J	GAAGAGAGAAAG	FRS9(ND)/col-FRS9-DAP-Seq(GSE60143)/Homer
C01	2969102	2969111	BolC01g005250.2J	CATCATCATC	ZML2(C2C2gata)/col-ZML2-DAP-Seq(GSE60143)/Homer
C01	2969105	2969114	BolC01g005250.2J	CATCATCATC	ZML2(C2C2gata)/col-ZML2-DAP-Seq(GSE60143)/Homer
C01	2969172	2969186	BolC01g005250.2J	TGCGCCACGTCATCG	bZIP44(bZIP)/colamp-bZIP44-DAP-Seq(GSE60143)/Homer
C01	2969174	2969185	BolC01g005250.2J	CGCCACGTCATC	bZIP28(bZIP)/col-bZIP28-DAP-Seq(GSE60143)/Homer
C01	2969175	2969189	BolC01g005250.2J	GCCACGTCATCGTCT	bZIP48(bZIP)/colamp-bZIP48-DAP-Seq(GSE60143)/Homer
C01	2969275	2969284	BolC01g005250.2J	TTTTTTTTTT	VRN1(ABI3VP1)/col-VRN1-DAP-Seq(GSE60143)/Homer
C01	2969276	2969285	BolC01g005250.2J	TTTTTTTTTT	VRN1(ABI3VP1)/col-VRN1-DAP-Seq(GSE60143)/Homer
C01	2969277	2969286	BolC01g005250.2J	TTTTTTTTTT	VRN1(ABI3VP1)/col-VRN1-DAP-Seq(GSE60143)/Homer
C01	2969278	2969287	BolC01g005250.2J	TTTTTTTTTT	VRN1(ABI3VP1)/col-VRN1-DAP-Seq(GSE60143)/Homer
C01	2969279	2969288	BolC01g005250.2J	TTTTTTTTTT	VRN1(ABI3VP1)/col-VRN1-DAP-Seq(GSE60143)/Homer
C01	2979470	2979481	BolC01g005280.2J	TTTGATATTTTA	AT3G10113(MYBrelated)/col-AT3G10113-DAP-Seq(GSE60143)/Homer
C01	2988088	2988095	BolC01g005300.2J	CACTTTTT	At1g64620(C2C2dof)/colamp-At1g64620-DAP-Seq(GSE60143)/Homer
C01	2988468	2988475	BolC01g005290.2J	GCCTTTTT	dof42(C2C2dof)/col-dof42-DAP-Seq(GSE60143)/Homer
C01	2992445	2992459	BolC01g005310.2J	TTCCCATTATAGTAT	AGL13(MADS)/col-AGL13-DAP-Seq(GSE60143)/Homer
C01	3001126	3001140	BolC01g005320.2J	TTTAAAATATGCTAT	AT1G04880(ARID)/colamp-AT1G04880-DAP-Seq(GSE60143)/Homer
C01	3007953	3007967	BolC01g005330.2J	CTGACACGTGGCGAT	AREB3(bZIP)/col-AREB3-DAP-Seq(GSE60143)/Homer
C01	3007954	3007968	BolC01g005330.2J	TGACACGTGGCGATC	ABF2(bZIP)/col-ABF2-DAP-Seq(GSE60143)/Homer
C01	3007957	3007964	BolC01g005330.2J	CACGTGGC	ABF1(bZIP)/Arabidopsis-ABF1-ChIP-Seq(GSE80564)/Homer
C01	3007990	3007999	BolC01g005330.2J	TTTTTTTTTT	VRN1(ABI3VP1)/col-VRN1-DAP-Seq(GSE60143)/Homer
C01	3007991	3008000	BolC01g005330.2J	TTTTTTTTTT	VRN1(ABI3VP1)/col-VRN1-DAP-Seq(GSE60143)/Homer
C01	3007992	3008001	BolC01g005330.2J	TTTTTTTTTT	VRN1(ABI3VP1)/col-VRN1-DAP-Seq(GSE60143)/Homer
C01	3007993	3008002	BolC01g005330.2J	TTTTTTTTTT	VRN1(ABI3VP1)/col-VRN1-DAP-Seq(GSE60143)/Homer
C01	3008062	3008076	BolC01g005330.2J	TCTTTTTATCTTTTT	At5g58900(MYBrelated)/colamp-At5g58900-DAP-Seq(GSE60143)/Homer
C01	3012361	3012370	BolC01g005350.2J	ATAGAATGTT	AT2G38300(G2like)/col-AT2G38300-DAP-Seq(GSE60143)/Homer
C01	3015971	3015978	BolC01g005360.2J	TTTTCAAA	At2g41835(C2H2)/col-At2g41835-DAP-Seq(GSE60143)/Homer
C01	3016004	3016011	BolC01g005360.2J	TTTGAAAA	At2g41835(C2H2)/col-At2g41835-DAP-Seq(GSE60143)/Homer
C01	3016071	3016085	BolC01g005360.2J	TAAAAGTCAAAAACT	WRKY45(WRKY)/col-WRKY45-DAP-Seq(GSE60143)/Homer
C01	3016094	3016103	BolC01g005360.2J	AAAACCAGTT	AT1G76870(Trihelix)/col-AT1G76870-DAP-Seq(GSE60143)/Homer
C01	3016114	3016128	BolC01g005360.2J	CACCTAACTAAACCG	MYB44(MYB)/colamp-MYB44-DAP-Seq(GSE60143)/Homer
C01	3018840	3018847	BolC01g005370.2J	CAATAATT	ATHB13(Homeobox)/col-ATHB13-DAP-Seq(GSE60143)/Homer
C01	3022062	3022076	BolC01g005380.2J	TCCGAGAAAATCGAA	LBD2(LOBAS2)/colamp-LBD2-DAP-Seq(GSE60143)/Homer
C01	3022151	3022165	BolC01g005380.2J	AAATCTTATCTTGTA	At5g58900(MYBrelated)/colamp-At5g58900-DAP-Seq(GSE60143)/Homer
C01	3022165	3022179	BolC01g005380.2J	ATTTGTTTTTTTTTT	IDD5(C2H2)/colamp-IDD5-DAP-Seq(GSE60143)/Homer
C01	3022166	3022177	BolC01g005380.2J	TTTGTTTTTTTT	IDD4(C2H2)/col-IDD4-DAP-Seq(GSE60143)/Homer
C01	3022170	3022179	BolC01g005380.2J	TTTTTTTTTT	VRN1(ABI3VP1)/col-VRN1-DAP-Seq(GSE60143)/Homer
C01	3022171	3022180	BolC01g005380.2J	TTTTTTTTTT	VRN1(ABI3VP1)/col-VRN1-DAP-Seq(GSE60143)/Homer
C01	3033808	3033819	BolC01g005390.2J	AATAAAGTAAAA	OBP4(C2C2dof)/col-OBP4-DAP-Seq(GSE60143)/Homer
C01	3036503	3036510	BolC01g005400.2J	CACGTGGC	ABF1(bZIP)/Arabidopsis-ABF1-ChIP-Seq(GSE80564)/Homer
C01	3036518	3036527	BolC01g005400.2J	CTTCGTCTTC	Unknown4/Arabidopsis-Promoters/Homer
C01	3036604	3036618	BolC01g005400.2J	CAAACGACACCGTTT	Unknown2/Arabidopsis-Promoters/Homer
C01	3036605	3036619	BolC01g005400.2J	AAACGACACCGTTTC	Unknown2/Arabidopsis-Promoters/Homer
C01	3042611	3042618	BolC01g005410.2J	TAAACCCT	TRP2(MYBrelated)/colamp-TRP2-DAP-Seq(GSE60143)/Homer
C01	3042625	3042639	BolC01g005410.2J	TAAACCTTAAACCCT	AT4G12670(MYBrelated)/col-AT4G12670-DAP-Seq(GSE60143)/Homer
C01	3042632	3042639	BolC01g005410.2J	TAAACCCT	TRP2(MYBrelated)/colamp-TRP2-DAP-Seq(GSE60143)/Homer
C01	3042646	3042660	BolC01g005410.2J	TAAACCATAAACCCT	AT4G12670(MYBrelated)/col-AT4G12670-DAP-Seq(GSE60143)/Homer
C01	3042653	3042660	BolC01g005410.2J	TAAACCCT	TRP2(MYBrelated)/colamp-TRP2-DAP-Seq(GSE60143)/Homer
C01	3042680	3042687	BolC01g005410.2J	TAAACCCT	TRP2(MYBrelated)/colamp-TRP2-DAP-Seq(GSE60143)/Homer
C01	3042769	3042776	BolC01g005410.2J	ATTTAATG	At1g76110(ARID)/colamp-At1g76110-DAP-Seq(GSE60143)/Homer
C01	3042781	3042795	BolC01g005410.2J	TTTTGTCCTTTTCTC	IDD5(C2H2)/colamp-IDD5-DAP-Seq(GSE60143)/Homer
C01	3042782	3042793	BolC01g005410.2J	TTTGTCCTTTTC	At5g66730(C2H2)/colamp-At5g66730-DAP-Seq(GSE60143)/Homer
C01	3042794	3042805	BolC01g005410.2J	TCATTAATTAAT	HDG1(Homeobox)/col100-HDG1-DAP-Seq(GSE60143)/Homer
C01	3042796	3042807	BolC01g005410.2J	ATTAATTAATGT	HDG1(Homeobox)/col100-HDG1-DAP-Seq(GSE60143)/Homer
C01	3056042	3056051	BolC01g005420.2J	TTTTTTTTTT	VRN1(ABI3VP1)/col-VRN1-DAP-Seq(GSE60143)/Homer
C01	3056043	3056052	BolC01g005420.2J	TTTTTTTTTT	VRN1(ABI3VP1)/col-VRN1-DAP-Seq(GSE60143)/Homer
C01	3056044	3056053	BolC01g005420.2J	TTTTTTTTTT	VRN1(ABI3VP1)/col-VRN1-DAP-Seq(GSE60143)/Homer
C01	3064234	3064245	BolC01g005440.2J	AGAGAGAGAAGA	FRS9(ND)/col-FRS9-DAP-Seq(GSE60143)/Homer
C01	3064242	3064256	BolC01g005440.2J	AAGATGAGAAATGAT	AT2G31460(REMB3)/col-AT2G31460-DAP-Seq(GSE60143)/Homer
C01	3064639	3064653	BolC01g005430.2J	TTCTTGCATCGCAAG	ANAC011(NAC)/col-ANAC011-DAP-Seq(GSE60143)/Homer
C01	3064641	3064655	BolC01g005430.2J	CTTGCATCGCAAGAT	ANAC011(NAC)/col-ANAC011-DAP-Seq(GSE60143)/Homer
C01	3069566	3069577	BolC01g005450.2J	TTGTAACTTTTT	At4g38000(C2C2dof)/col-At4g38000-DAP-Seq(GSE60143)/Homer
C01	3069567	3069578	BolC01g005450.2J	TGTAACTTTTTT	OBP4(C2C2dof)/col-OBP4-DAP-Seq(GSE60143)/Homer
C01	3069569	3069578	BolC01g005450.2J	TAACTTTTTT	BBX31(Orphan)/col-BBX31-DAP-Seq(GSE60143)/Homer
C01	3091745	3091752	BolC01g005470.2J	TTTGAAAA	At2g41835(C2H2)/col-At2g41835-DAP-Seq(GSE60143)/Homer
C01	3097044	3097055	BolC01g005480.2J	TATATAAGCAAA	AT5G60130(ABI3VP1)/col-AT5G60130-DAP-Seq(GSE60143)/Homer
C01	3105521	3105528	BolC01g005500.2J	CACTTTTT	At1g64620(C2C2dof)/colamp-At1g64620-DAP-Seq(GSE60143)/Homer
C01	3105599	3105610	BolC01g005500.2J	ACATTAAATACC	HDG1(Homeobox)/col100-HDG1-DAP-Seq(GSE60143)/Homer
C01	3105600	3105609	BolC01g005500.2J	CATTAAATAC	ANL2(HB)/col-ANL2-DAP-Seq(GSE60143)/Homer
C01	3109476	3109487	BolC01g005520.2J	TTTTTACCGTTT	EMB1789(C3H)/col-EMB1789-DAP-Seq(GSE60143)/Homer
C01	3110290	3110304	BolC01g005510.2J	TTTTGGCTCTTTTTT	IDD5(C2H2)/colamp-IDD5-DAP-Seq(GSE60143)/Homer
C01	3110299	3110308	BolC01g005510.2J	TTTTTTTTTT	VRN1(ABI3VP1)/col-VRN1-DAP-Seq(GSE60143)/Homer
C01	3110301	3110312	BolC01g005510.2J	TTTTTTTTGTTG	RAV1(RAV)/colamp-RAV1-DAP-Seq(GSE60143)/Homer
C01	3120675	3120682	BolC01g005530.2J	AATTATTG	LMI1(HB)/colamp-LMI1-DAP-Seq(GSE60143)/Homer
C01	3125649	3125660	BolC01g005550.2J	ACATTAAATAAT	HDG1(Homeobox)/col100-HDG1-DAP-Seq(GSE60143)/Homer
C01	3125650	3125657	BolC01g005550.2J	CATTAAAT	At1g76110(ARID)/colamp-At1g76110-DAP-Seq(GSE60143)/Homer
C01	3130814	3130823	BolC01g005560.2J	ATTTAAATTC	AT2G20110(CPP)/colamp-AT2G20110-DAP-Seq(GSE60143)/Homer
C01	3130847	3130858	BolC01g005560.2J	GTTGTCTTTTTG	IDD7(C2H2)/col-IDD7-DAP-Seq(GSE60143)/Homer
C01	3130855	3130862	BolC01g005560.2J	TTTGAAAA	At2g41835(C2H2)/col-At2g41835-DAP-Seq(GSE60143)/Homer
C01	3130870	3130877	BolC01g005560.2J	TTCCATCA	HAP3(CCAATHAP3)/col-HAP3-DAP-Seq(GSE60143)/Homer
C01	3130923	3130930	BolC01g005560.2J	TTCCATCA	HAP3(CCAATHAP3)/col-HAP3-DAP-Seq(GSE60143)/Homer
C01	3139372	3139381	BolC01g005580.2J	TTTTTTTTTT	VRN1(ABI3VP1)/col-VRN1-DAP-Seq(GSE60143)/Homer
C01	3150509	3150520	BolC01g005590.2J	TTTTGAAGAAAA	AT5G60130(ABI3VP1)/col-AT5G60130-DAP-Seq(GSE60143)/Homer
C01	3150537	3150551	BolC01g005590.2J	AGGAAAAGAACAAAT	IDD5(C2H2)/colamp-IDD5-DAP-Seq(GSE60143)/Homer
C01	3150588	3150599	BolC01g005590.2J	TTTTCTTAATAT	AT5G60130(ABI3VP1)/col-AT5G60130-DAP-Seq(GSE60143)/Homer
C01	3150686	3150695	BolC01g005590.2J	TTTTTTTTTT	VRN1(ABI3VP1)/col-VRN1-DAP-Seq(GSE60143)/Homer
C01	3150687	3150696	BolC01g005590.2J	TTTTTTTTTT	VRN1(ABI3VP1)/col-VRN1-DAP-Seq(GSE60143)/Homer
C01	3150688	3150697	BolC01g005590.2J	TTTTTTTTTT	VRN1(ABI3VP1)/col-VRN1-DAP-Seq(GSE60143)/Homer
C01	3150689	3150698	BolC01g005590.2J	TTTTTTTTTT	VRN1(ABI3VP1)/col-VRN1-DAP-Seq(GSE60143)/Homer
C01	3150690	3150699	BolC01g005590.2J	TTTTTTTTTT	VRN1(ABI3VP1)/col-VRN1-DAP-Seq(GSE60143)/Homer
C01	3159295	3159302	BolC01g005600.2J	TGCCGACA	AT1G12630(AP2EREBP)/colamp-AT1G12630-DAP-Seq(GSE60143)/Homer
C01	3165947	3165961	BolC01g005610.2J	TAGTTTTTATAGTTG	MYB44(MYB)/colamp-MYB44-DAP-Seq(GSE60143)/Homer
C01	3172792	3172803	BolC01g005620.2J	TCATTTATTAAA	HDG1(Homeobox)/col100-HDG1-DAP-Seq(GSE60143)/Homer
C01	3172802	3172816	BolC01g005620.2J	AAAATATATTATATT	AT1G04880(ARID)/colamp-AT1G04880-DAP-Seq(GSE60143)/Homer
C01	3172807	3172821	BolC01g005620.2J	ATATTATATTTTAAA	AT1G04880(ARID)/colamp-AT1G04880-DAP-Seq(GSE60143)/Homer
C01	3172821	3172835	BolC01g005620.2J	AATAAAAGAACAAAA	IDD5(C2H2)/colamp-IDD5-DAP-Seq(GSE60143)/Homer
C01	3172898	3172905	BolC01g005620.2J	TTTGAAAA	At2g41835(C2H2)/col-At2g41835-DAP-Seq(GSE60143)/Homer
C01	3172902	3172911	BolC01g005620.2J	AAAAAAAAAA	VRN1(ABI3VP1)/col-VRN1-DAP-Seq(GSE60143)/Homer
C01	3173169	3173176	BolC01g005630.2J	TTTTCAAA	At2g41835(C2H2)/col-At2g41835-DAP-Seq(GSE60143)/Homer
C01	3173311	3173325	BolC01g005630.2J	TCGGTTATTCGGTTT	MYB44(MYB)/colamp-MYB44-DAP-Seq(GSE60143)/Homer
C01	3189368	3189382	BolC01g005650.2J	TATTCTTATCCTTTA	At5g58900(MYBrelated)/colamp-At5g58900-DAP-Seq(GSE60143)/Homer
C01	3199781	3199788	BolC01g005660.2J	TTTGAAAA	At2g41835(C2H2)/col-At2g41835-DAP-Seq(GSE60143)/Homer
C01	3204613	3204622	BolC01g005670.2J	TTTTTTTTTT	VRN1(ABI3VP1)/col-VRN1-DAP-Seq(GSE60143)/Homer
C01	3204661	3204675	BolC01g005670.2J	TTTTGTTCCTTTCTG	IDD5(C2H2)/colamp-IDD5-DAP-Seq(GSE60143)/Homer
C01	3204745	3204756	BolC01g005670.2J	AACACGCAACCT	ANAC079(NAC)/colamp-ANAC079-DAP-Seq(GSE60143)/Homer
C01	3204771	3204785	BolC01g005670.2J	TCAACAACCAAACAC	AT1G24250(Orphan)/col-AT1G24250-DAP-Seq(GSE60143)/Homer
C01	3207336	3207350	BolC01g005680.2J	AAAAAAGAAACAAAA	IDD5(C2H2)/colamp-IDD5-DAP-Seq(GSE60143)/Homer
C01	3207394	3207408	BolC01g005680.2J	ATCAATGAAGATTCT	At1g68670(G2like)/colamp-At1g68670-DAP-Seq(GSE60143)/Homer
C01	3207401	3207408	BolC01g005680.2J	AAGATTCT	At3g12730(G2like)/colamp-At3g12730-DAP-Seq(GSE60143)/Homer
C01	3219239	3219253	BolC01g005700.2J	ATACACCGCCGGCGA	AT5G05550(Trihelix)/col-AT5G05550-DAP-Seq(GSE60143)/Homer
C01	3219244	3219258	BolC01g005700.2J	CCGCCGGCGATTTCT	AT5G05550(Trihelix)/col-AT5G05550-DAP-Seq(GSE60143)/Homer
C01	3219309	3219323	BolC01g005700.2J	CCCGGCATTTTCGGA	LBD2(LOBAS2)/colamp-LBD2-DAP-Seq(GSE60143)/Homer
C01	3219310	3219324	BolC01g005700.2J	CCGGCATTTTCGGAG	CDM1(C3H)/colamp-CDM1-DAP-Seq(GSE60143)/Homer
C01	3226063	3226077	BolC01g005720.2J	TTTTCCGCCAAAACC	REM16(ABI3VP1)/col-REM16-DAP-Seq(GSE60143)/Homer
C01	3229383	3229392	BolC01g005730.2J	GTAATGATTG	PHV(HB)/col-PHV-DAP-Seq(GSE60143)/Homer
C01	3229385	3229392	BolC01g005730.2J	AATGATTG	ATHB5(HB)/colamp-ATHB5-DAP-Seq(GSE60143)/Homer
C01	3229510	3229521	BolC01g005730.2J	AGAAAGAGAAAG	FRS9(ND)/col-FRS9-DAP-Seq(GSE60143)/Homer
C01	3234174	3234188	BolC01g005740.2J	TTTTCCGCCAAAACC	REM16(ABI3VP1)/col-REM16-DAP-Seq(GSE60143)/Homer
C01	3242311	3242325	BolC01g005750.2J	TTTTCCGCCAAAACC	REM16(ABI3VP1)/col-REM16-DAP-Seq(GSE60143)/Homer
C01	3250426	3250440	BolC01g005760.2J	TTTTCCGCCAAAACC	REM16(ABI3VP1)/col-REM16-DAP-Seq(GSE60143)/Homer
C01	3264422	3264436	BolC01g005780.2J	TATATTATATCGTTT	AT1G04880(ARID)/colamp-AT1G04880-DAP-Seq(GSE60143)/Homer
C01	3276272	3276286	BolC01g005790.2J	TTTTGTCTTGTAATA	IDD2(C2H2)/colamp-IDD2-DAP-Seq(GSE60143)/Homer
C01	3276391	3276405	BolC01g005790.2J	AGATAAAAGACAAAC	At1g14580(C2H2)/colamp-At1g14580-DAP-Seq(GSE60143)/Homer
C01	3276393	3276404	BolC01g005790.2J	ATAAAAGACAAA	At5g66730(C2H2)/colamp-At5g66730-DAP-Seq(GSE60143)/Homer
C01	3276395	3276404	BolC01g005790.2J	AAAAGACAAA	AtIDD11(C2H2)/colamp-AtIDD11-DAP-Seq(GSE60143)/Homer
C01	3276437	3276448	BolC01g005830.2J	TAAAATATCAAT	AT3G10113(MYBrelated)/col-AT3G10113-DAP-Seq(GSE60143)/Homer
C01	3276583	3276597	BolC01g005830.2J	ATTTAGATAATATAT	At5g58900(MYBrelated)/colamp-At5g58900-DAP-Seq(GSE60143)/Homer
C01	3290300	3290314	BolC01g005840.2J	TTTTGTCTTGTAATA	IDD2(C2H2)/colamp-IDD2-DAP-Seq(GSE60143)/Homer
C01	3290419	3290433	BolC01g005840.2J	AGATAAAAGACAAAC	At1g14580(C2H2)/colamp-At1g14580-DAP-Seq(GSE60143)/Homer
C01	3290421	3290432	BolC01g005840.2J	ATAAAAGACAAA	At5g66730(C2H2)/colamp-At5g66730-DAP-Seq(GSE60143)/Homer
C01	3290423	3290432	BolC01g005840.2J	AAAAGACAAA	AtIDD11(C2H2)/colamp-AtIDD11-DAP-Seq(GSE60143)/Homer
C01	3290465	3290476	BolC01g005880.2J	TAAAATATCAAT	AT3G10113(MYBrelated)/col-AT3G10113-DAP-Seq(GSE60143)/Homer
C01	3290611	3290625	BolC01g005880.2J	ATTTAGATAATATAT	At5g58900(MYBrelated)/colamp-At5g58900-DAP-Seq(GSE60143)/Homer
C01	3304328	3304342	BolC01g005890.2J	TTTTGTCTTGTAATA	IDD2(C2H2)/colamp-IDD2-DAP-Seq(GSE60143)/Homer
C01	3304447	3304461	BolC01g005890.2J	AGATAAAAGACAAAC	At1g14580(C2H2)/colamp-At1g14580-DAP-Seq(GSE60143)/Homer
C01	3304449	3304460	BolC01g005890.2J	ATAAAAGACAAA	At5g66730(C2H2)/colamp-At5g66730-DAP-Seq(GSE60143)/Homer
C01	3304451	3304460	BolC01g005890.2J	AAAAGACAAA	AtIDD11(C2H2)/colamp-AtIDD11-DAP-Seq(GSE60143)/Homer
C01	3304493	3304504	BolC01g005930.2J	TAAAATATCAAT	AT3G10113(MYBrelated)/col-AT3G10113-DAP-Seq(GSE60143)/Homer
C01	3304639	3304653	BolC01g005930.2J	ATTTAGATAATATAT	At5g58900(MYBrelated)/colamp-At5g58900-DAP-Seq(GSE60143)/Homer
C01	3329555	3329569	BolC01g005950.2J	TTTTGTCTTGTAATA	IDD2(C2H2)/colamp-IDD2-DAP-Seq(GSE60143)/Homer
C01	3329674	3329688	BolC01g005950.2J	AGATAAAAGACAAAC	At1g14580(C2H2)/colamp-At1g14580-DAP-Seq(GSE60143)/Homer
C01	3329676	3329687	BolC01g005950.2J	ATAAAAGACAAA	At5g66730(C2H2)/colamp-At5g66730-DAP-Seq(GSE60143)/Homer
C01	3329678	3329687	BolC01g005950.2J	AAAAGACAAA	AtIDD11(C2H2)/colamp-AtIDD11-DAP-Seq(GSE60143)/Homer
C01	3329720	3329731	BolC01g005990.2J	TAAAATATCAAT	AT3G10113(MYBrelated)/col-AT3G10113-DAP-Seq(GSE60143)/Homer
C01	3329866	3329880	BolC01g005990.2J	ATTTAGATAATATAT	At5g58900(MYBrelated)/colamp-At5g58900-DAP-Seq(GSE60143)/Homer
C01	3358675	3358689	BolC01g006010.2J	TTTTGTCTTGTAATA	IDD2(C2H2)/colamp-IDD2-DAP-Seq(GSE60143)/Homer
C01	3358794	3358808	BolC01g006010.2J	AGATAAAAGACAAAC	At1g14580(C2H2)/colamp-At1g14580-DAP-Seq(GSE60143)/Homer
C01	3358796	3358807	BolC01g006010.2J	ATAAAAGACAAA	At5g66730(C2H2)/colamp-At5g66730-DAP-Seq(GSE60143)/Homer
C01	3358798	3358807	BolC01g006010.2J	AAAAGACAAA	AtIDD11(C2H2)/colamp-AtIDD11-DAP-Seq(GSE60143)/Homer
C01	3358840	3358851	BolC01g006050.2J	TAAAATATCAAT	AT3G10113(MYBrelated)/col-AT3G10113-DAP-Seq(GSE60143)/Homer
C01	3358986	3359000	BolC01g006050.2J	ATTTAGATAATATAT	At5g58900(MYBrelated)/colamp-At5g58900-DAP-Seq(GSE60143)/Homer
C01	3387104	3387111	BolC01g006080.2J	TTTGAAAA	At2g41835(C2H2)/col-At2g41835-DAP-Seq(GSE60143)/Homer
C01	3387108	3387119	BolC01g006080.2J	AAAACATTCTTC	AT2G40260(G2like)/colamp-AT2G40260-DAP-Seq(GSE60143)/Homer
C01	3387158	3387169	BolC01g006080.2J	AAAAAATATCTA	At5g52660(MYBrelated)/colamp-At5g52660-DAP-Seq(GSE60143)/Homer
C01	3387159	3387170	BolC01g006080.2J	AAAAATATCTAT	AT3G10113(MYBrelated)/col-AT3G10113-DAP-Seq(GSE60143)/Homer
C01	3387160	3387169	BolC01g006080.2J	AAAATATCTA	At3g09600(MYBrelated)/colamp-At3g09600-DAP-Seq(GSE60143)/Homer
C01	3387161	3387168	BolC01g006080.2J	AAATATCT	At4g01280(MYBrelated)/colamp-At4g01280-DAP-Seq(GSE60143)/Homer
C01	3387554	3387568	BolC01g006090.2J	TGTTGTTTTTTTTTT	IDD5(C2H2)/colamp-IDD5-DAP-Seq(GSE60143)/Homer
C01	3387559	3387568	BolC01g006090.2J	TTTTTTTTTT	VRN1(ABI3VP1)/col-VRN1-DAP-Seq(GSE60143)/Homer
C01	3387560	3387569	BolC01g006090.2J	TTTTTTTTTT	VRN1(ABI3VP1)/col-VRN1-DAP-Seq(GSE60143)/Homer
C01	3387561	3387570	BolC01g006090.2J	TTTTTTTTTT	VRN1(ABI3VP1)/col-VRN1-DAP-Seq(GSE60143)/Homer
C01	3387652	3387666	BolC01g006090.2J	TTTTGTTTTCTTTTA	IDD5(C2H2)/colamp-IDD5-DAP-Seq(GSE60143)/Homer
C01	3389028	3389037	BolC01g006100.2J	CAATCATTCA	WUS1(Homeobox)/colamp-WUS1-DAP-Seq(GSE60143)/Homer
C01	3389060	3389067	BolC01g006100.2J	TTTGAAAA	At2g41835(C2H2)/col-At2g41835-DAP-Seq(GSE60143)/Homer
C01	3442131	3442138	BolC01g006130.2J	TTTGAAAA	At2g41835(C2H2)/col-At2g41835-DAP-Seq(GSE60143)/Homer
C01	3442135	3442146	BolC01g006130.2J	AAAACATTCTTC	AT2G40260(G2like)/colamp-AT2G40260-DAP-Seq(GSE60143)/Homer
C01	3442185	3442196	BolC01g006130.2J	AAAAAATATCTA	At5g52660(MYBrelated)/colamp-At5g52660-DAP-Seq(GSE60143)/Homer
C01	3442186	3442197	BolC01g006130.2J	AAAAATATCTAT	AT3G10113(MYBrelated)/col-AT3G10113-DAP-Seq(GSE60143)/Homer
C01	3442187	3442196	BolC01g006130.2J	AAAATATCTA	At3g09600(MYBrelated)/colamp-At3g09600-DAP-Seq(GSE60143)/Homer
C01	3442188	3442195	BolC01g006130.2J	AAATATCT	At4g01280(MYBrelated)/colamp-At4g01280-DAP-Seq(GSE60143)/Homer
C01	3464151	3464165	BolC01g006140.2J	AACAAGAAACTTCTA	HSF6(HSF)/col-HSF6-DAP-Seq(GSE60143)/Homer
C01	3464154	3464168	BolC01g006140.2J	AAGAAACTTCTAAAT	HSF6(HSF)/col-HSF6-DAP-Seq(GSE60143)/Homer
C01	3464229	3464240	BolC01g006140.2J	CCTTCTCTCTCT	FRS9(ND)/col-FRS9-DAP-Seq(GSE60143)/Homer
C01	3464231	3464242	BolC01g006140.2J	TTCTCTCTCTTT	BPC1(BBRBPC)/colamp-BPC1-DAP-Seq(GSE60143)/Homer
C01	3464233	3464244	BolC01g006140.2J	CTCTCTCTTTCT	FRS9(ND)/col-FRS9-DAP-Seq(GSE60143)/Homer
C01	3472301	3472310	BolC01g006150.2J	ATCAGATCCG	GATA19(C2C2gata)/colamp-GATA19-DAP-Seq(GSE60143)/Homer
C01	3490609	3490623	BolC01g006170.2J	AGGGTATAATAGTCT	Unknown1/Arabidopsis-Promoters/Homer
C01	3490668	3490677	BolC01g006170.2J	TTTTTTTTTT	VRN1(ABI3VP1)/col-VRN1-DAP-Seq(GSE60143)/Homer
C01	3490669	3490678	BolC01g006170.2J	TTTTTTTTTT	VRN1(ABI3VP1)/col-VRN1-DAP-Seq(GSE60143)/Homer
C01	3493305	3493314	BolC01g006180.2J	TTTTTTTTTT	VRN1(ABI3VP1)/col-VRN1-DAP-Seq(GSE60143)/Homer
C01	3493306	3493315	BolC01g006180.2J	TTTTTTTTTT	VRN1(ABI3VP1)/col-VRN1-DAP-Seq(GSE60143)/Homer
C01	3493323	3493337	BolC01g006180.2J	TTTTGTCATCTTATT	IDD5(C2H2)/colamp-IDD5-DAP-Seq(GSE60143)/Homer
C01	3499782	3499793	BolC01g006190.2J	TTTTCTTATATA	AT5G60130(ABI3VP1)/col-AT5G60130-DAP-Seq(GSE60143)/Homer
C01	3499906	3499920	BolC01g006190.2J	GATATTATATGTTTT	AT1G04880(ARID)/colamp-AT1G04880-DAP-Seq(GSE60143)/Homer
C01	3499944	3499953	BolC01g006190.2J	TTTTTTTTTT	VRN1(ABI3VP1)/col-VRN1-DAP-Seq(GSE60143)/Homer
C01	3504716	3504723	BolC01g006200.2J	ATTTAATG	At1g76110(ARID)/colamp-At1g76110-DAP-Seq(GSE60143)/Homer
C01	3518768	3518777	BolC01g006210.2J	TTTTTTTTTT	VRN1(ABI3VP1)/col-VRN1-DAP-Seq(GSE60143)/Homer
C01	3528741	3528748	BolC01g006220.2J	AAGATTCT	At3g12730(G2like)/colamp-At3g12730-DAP-Seq(GSE60143)/Homer
C01	3530321	3530335	BolC01g006230.2J	ACCTTGAACAGCAAG	ANAC017(NAC)/colamp-ANAC017-DAP-Seq(GSE60143)/Homer
C01	3530323	3530337	BolC01g006230.2J	CTTGAACAGCAAGCT	ANAC075(NAC)/col-ANAC075-DAP-Seq(GSE60143)/Homer
C01	3537913	3537924	BolC01g006240.2J	TAAGAATGTTCA	AT2G40260(G2like)/colamp-AT2G40260-DAP-Seq(GSE60143)/Homer
C01	3550996	3551005	BolC01g006250.2J	AAAAAAAAAA	VRN1(ABI3VP1)/col-VRN1-DAP-Seq(GSE60143)/Homer
C01	3550997	3551006	BolC01g006250.2J	AAAAAAAAAA	VRN1(ABI3VP1)/col-VRN1-DAP-Seq(GSE60143)/Homer
C01	3550998	3551007	BolC01g006250.2J	AAAAAAAAAA	VRN1(ABI3VP1)/col-VRN1-DAP-Seq(GSE60143)/Homer
C01	3550999	3551008	BolC01g006250.2J	AAAAAAAAAA	VRN1(ABI3VP1)/col-VRN1-DAP-Seq(GSE60143)/Homer
C01	3551000	3551009	BolC01g006250.2J	AAAAAAAAAA	VRN1(ABI3VP1)/col-VRN1-DAP-Seq(GSE60143)/Homer
C01	3551001	3551010	BolC01g006250.2J	AAAAAAAAAA	VRN1(ABI3VP1)/col-VRN1-DAP-Seq(GSE60143)/Homer
C01	3551002	3551011	BolC01g006250.2J	AAAAAAAAAA	VRN1(ABI3VP1)/col-VRN1-DAP-Seq(GSE60143)/Homer
C01	3551003	3551012	BolC01g006250.2J	AAAAAAAAAA	VRN1(ABI3VP1)/col-VRN1-DAP-Seq(GSE60143)/Homer
C01	3551004	3551013	BolC01g006250.2J	AAAAAAAAAA	VRN1(ABI3VP1)/col-VRN1-DAP-Seq(GSE60143)/Homer
C01	3551011	3551022	BolC01g006250.2J	AAATTAATTAAT	HDG1(Homeobox)/col100-HDG1-DAP-Seq(GSE60143)/Homer
C01	3551013	3551024	BolC01g006250.2J	ATTAATTAATTA	HDG1(Homeobox)/col100-HDG1-DAP-Seq(GSE60143)/Homer
C01	3551015	3551026	BolC01g006250.2J	TAATTAATTAAT	HDG1(Homeobox)/col100-HDG1-DAP-Seq(GSE60143)/Homer
C01	3551017	3551028	BolC01g006250.2J	ATTAATTAATAA	HDG1(Homeobox)/col100-HDG1-DAP-Seq(GSE60143)/Homer
C01	3557923	3557937	BolC01g006260.2J	GCCTGACGTGGCAAA	bZIP44(bZIP)/colamp-bZIP44-DAP-Seq(GSE60143)/Homer
C01	3557926	3557935	BolC01g006260.2J	TGACGTGGCA	bZIP16(bZIP)/colamp-bZIP16-DAP-Seq(GSE60143)/Homer
C01	3557964	3557978	BolC01g006260.2J	TTTAAGTGACGTGGC	bZIP48(bZIP)/colamp-bZIP48-DAP-Seq(GSE60143)/Homer
C01	3557965	3557979	BolC01g006260.2J	TTAAGTGACGTGGCA	ABF2(bZIP)/col-ABF2-DAP-Seq(GSE60143)/Homer
C01	3557966	3557980	BolC01g006260.2J	TAAGTGACGTGGCAG	bZIP3(bZIP)/col-bZIP3-DAP-Seq(GSE60143)/Homer
C01	3557967	3557981	BolC01g006260.2J	AAGTGACGTGGCAGC	GBF5(bZIP)/colamp-GBF5-DAP-Seq(GSE60143)/Homer
C01	3557968	3557979	BolC01g006260.2J	AGTGACGTGGCA	bZIP28(bZIP)/col-bZIP28-DAP-Seq(GSE60143)/Homer
C01	3557970	3557979	BolC01g006260.2J	TGACGTGGCA	bZIP16(bZIP)/colamp-bZIP16-DAP-Seq(GSE60143)/Homer
C01	3558034	3558048	BolC01g006260.2J	TCCTACCTACCATAT	MYB39(MYB)/col-MYB39-DAP-Seq(GSE60143)/Homer
C01	3558035	3558046	BolC01g006260.2J	CCTACCTACCAT	ATY19(MYB)/col-ATY19-DAP-Seq(GSE60143)/Homer
C01	3564541	3564552	BolC01g006270.2J	CTTTTACTTTTT	At4g38000(C2C2dof)/col-At4g38000-DAP-Seq(GSE60143)/Homer
C01	3564542	3564553	BolC01g006270.2J	TTTTACTTTTTT	OBP4(C2C2dof)/col-OBP4-DAP-Seq(GSE60143)/Homer
C01	3575147	3575161	BolC01g006280.2J	TTTCACCTAACTTGA	MYB39(MYB)/col-MYB39-DAP-Seq(GSE60143)/Homer
C01	3575148	3575159	BolC01g006280.2J	TTCACCTAACTT	MS188(MYB)/colamp-MS188-DAP-Seq(GSE60143)/Homer
C01	3580729	3580743	BolC01g006300.2J	AATATGAGAAATGAT	AT2G31460(REMB3)/col-AT2G31460-DAP-Seq(GSE60143)/Homer
C01	3580804	3580818	BolC01g006300.2J	CCAATTAGGGTAATA	SVP(MADS)/col-SVP-DAP-Seq(GSE60143)/Homer
C01	3580821	3580835	BolC01g006300.2J	ACACCTAATAACCAA	AT1G24250(Orphan)/col-AT1G24250-DAP-Seq(GSE60143)/Homer
C01	3587493	3587507	BolC01g006310.2J	ATAAAGGACATTATT	AT2G33550(Trihelix)/colamp-AT2G33550-DAP-Seq(GSE60143)/Homer
C01	3587560	3587569	BolC01g006310.2J	CGGATCCGAT	GATA19(C2C2gata)/colamp-GATA19-DAP-Seq(GSE60143)/Homer
C01	3587563	3587572	BolC01g006310.2J	ATCCGATCCG	GATA19(C2C2gata)/colamp-GATA19-DAP-Seq(GSE60143)/Homer
C01	3587633	3587642	BolC01g006310.2J	AAAACCGGAT	AT1G76870(Trihelix)/col-AT1G76870-DAP-Seq(GSE60143)/Homer
C01	3590641	3590655	BolC01g006320.2J	ATTTAACTAATTTTT	MYB39(MYB)/col-MYB39-DAP-Seq(GSE60143)/Homer
C01	3590719	3590728	BolC01g006320.2J	TTGCCTAACT	MYB116(MYB)/colamp-MYB116-DAP-Seq(GSE60143)/Homer
C01	3590764	3590773	BolC01g006320.2J	TTTTTTTTTT	VRN1(ABI3VP1)/col-VRN1-DAP-Seq(GSE60143)/Homer
C01	3590765	3590774	BolC01g006320.2J	TTTTTTTTTT	VRN1(ABI3VP1)/col-VRN1-DAP-Seq(GSE60143)/Homer
C01	3600360	3600371	BolC01g006340.2J	AAAAAGTTCTTA	At4g38000(C2C2dof)/col-At4g38000-DAP-Seq(GSE60143)/Homer
C01	3600452	3600463	BolC01g006340.2J	AACATTTAATGC	HDG1(Homeobox)/col100-HDG1-DAP-Seq(GSE60143)/Homer
C01	3600453	3600464	BolC01g006340.2J	ACATTTAATGCT	HDG7(HB)/col-HDG7-DAP-Seq(GSE60143)/Homer
C01	3600455	3600462	BolC01g006340.2J	ATTTAATG	At1g76110(ARID)/colamp-At1g76110-DAP-Seq(GSE60143)/Homer
C01	3623400	3623407	BolC01g006350.2J	TGGCGGCT	ERF105(AP2EREBP)/colamp-ERF105-DAP-Seq(GSE60143)/Homer
C01	3623438	3623452	BolC01g006350.2J	TTCATTTCGTCTCTT	AT2G31460(REMB3)/col-AT2G31460-DAP-Seq(GSE60143)/Homer
C01	3638349	3638363	BolC01g006370.2J	ATCTCTCTCTCTCTC	BPC6(BBRBPC)/col-BPC6-DAP-Seq(GSE60143)/Homer
C01	3638351	3638365	BolC01g006370.2J	CTCTCTCTCTCTCTC	BPC6(BBRBPC)/col-BPC6-DAP-Seq(GSE60143)/Homer
C01	3638353	3638367	BolC01g006370.2J	CTCTCTCTCTCTCTC	BPC6(BBRBPC)/col-BPC6-DAP-Seq(GSE60143)/Homer
C01	3638355	3638369	BolC01g006370.2J	CTCTCTCTCTCTCTA	BPC6(BBRBPC)/col-BPC6-DAP-Seq(GSE60143)/Homer
C01	3638357	3638368	BolC01g006370.2J	CTCTCTCTCTCT	FRS9(ND)/col-FRS9-DAP-Seq(GSE60143)/Homer
C01	3641007	3641021	BolC01g006380.2J	TAGAAGAAAACAAAA	At1g14580(C2H2)/colamp-At1g14580-DAP-Seq(GSE60143)/Homer
C01	3641052	3641063	BolC01g006380.2J	TTTTACCTTTTT	OBP4(C2C2dof)/col-OBP4-DAP-Seq(GSE60143)/Homer
C01	3641080	3641094	BolC01g006380.2J	AACTTGTGCGACACG	ANAC017(NAC)/colamp-ANAC017-DAP-Seq(GSE60143)/Homer
C01	3641082	3641096	BolC01g006380.2J	CTTGTGCGACACGTC	ANAC017(NAC)/colamp-ANAC017-DAP-Seq(GSE60143)/Homer
C01	3641089	3641100	BolC01g006380.2J	GACACGTCTCTT	bHLH157(bHLH)/col-bHLH157-DAP-Seq(GSE60143)/Homer
C01	3646210	3646221	BolC01g006390.2J	CAACATAGAATA	RAV1(RAV)/colamp-RAV1-DAP-Seq(GSE60143)/Homer
C01	3646214	3646225	BolC01g006390.2J	ATAGAATATACT	At2g03500(G2like)/col-At2g03500-DAP-Seq(GSE60143)/Homer
C01	3652728	3652737	BolC01g006400.2J	AAACAGAGTT	REF6(Zf)/Arabidopsis-REF6-ChIP-Seq(GSE106942)/Homer
C01	3659208	3659222	BolC01g006410.2J	TAATATAGGACAAAT	IDD2(C2H2)/colamp-IDD2-DAP-Seq(GSE60143)/Homer
C01	3660637	3660651	BolC01g006420.2J	ATGATAAAAACAAAA	IDD5(C2H2)/colamp-IDD5-DAP-Seq(GSE60143)/Homer
C01	3660639	3660650	BolC01g006420.2J	GATAAAAACAAA	IDD4(C2H2)/col-IDD4-DAP-Seq(GSE60143)/Homer
C01	3660731	3660738	BolC01g006420.2J	ACCTTATC	At5g05790(MYBrelated)/col-At5g05790-DAP-Seq(GSE60143)/Homer
C01	3673765	3673776	BolC01g006430.2J	GAATTAATTATT	HDG1(Homeobox)/col100-HDG1-DAP-Seq(GSE60143)/Homer
C01	3673775	3673789	BolC01g006430.2J	TTTTGTTTTTATTTT	IDD5(C2H2)/colamp-IDD5-DAP-Seq(GSE60143)/Homer
C01	3673776	3673787	BolC01g006430.2J	TTTGTTTTTATT	IDD4(C2H2)/col-IDD4-DAP-Seq(GSE60143)/Homer
C01	3683919	3683933	BolC01g006450.2J	ATAAAAGGCAATTTT	AT2G33550(Trihelix)/colamp-AT2G33550-DAP-Seq(GSE60143)/Homer
C01	3684094	3684105	BolC01g006450.2J	TTTTGGATAATT	At1g74840(MYBrelated)/col100-At1g74840-DAP-Seq(GSE60143)/Homer
C01	3693153	3693167	BolC01g006470.2J	ATAATATATTTTAAA	AT1G04880(ARID)/colamp-AT1G04880-DAP-Seq(GSE60143)/Homer
C01	3693212	3693221	BolC01g006470.2J	AAAAAAAAAA	VRN1(ABI3VP1)/col-VRN1-DAP-Seq(GSE60143)/Homer
C01	3701101	3701110	BolC01g006490.2J	ATCCGATCAG	GATA19(C2C2gata)/colamp-GATA19-DAP-Seq(GSE60143)/Homer
C01	3705550	3705564	BolC01g006500.2J	ATTATAGATATTTCT	LCL1(MYBrelated)/colamp-LCL1-DAP-Seq(GSE60143)/Homer
C01	3705553	3705564	BolC01g006500.2J	ATAGATATTTCT	AT3G10113(MYBrelated)/col-AT3G10113-DAP-Seq(GSE60143)/Homer
C01	3705554	3705565	BolC01g006500.2J	TAGATATTTCTG	AT2G28920(ND)/col-AT2G28920-DAP-Seq(GSE60143)/Homer
C01	3705555	3705562	BolC01g006500.2J	AGATATTT	At4g01280(MYBrelated)/colamp-At4g01280-DAP-Seq(GSE60143)/Homer
C01	3705597	3705611	BolC01g006500.2J	CACACAAAAACAAAA	IDD5(C2H2)/colamp-IDD5-DAP-Seq(GSE60143)/Homer
C01	3705602	3705616	BolC01g006500.2J	AAAAACAAAACAAAA	IDD5(C2H2)/colamp-IDD5-DAP-Seq(GSE60143)/Homer
C01	3707689	3707703	BolC01g006510.2J	TAGAATTTTCTAAAA	AGL95(ND)/col-AGL95-DAP-Seq(GSE60143)/Homer
C01	3707690	3707704	BolC01g006510.2J	AGAATTTTCTAAAAT	HSF3(HSF)/colamp-HSF3-DAP-Seq(GSE60143)/Homer
C01	3707798	3707807	BolC01g006510.2J	TTTTTACTGT	AT1G76880(Trihelix)/col-AT1G76880-DAP-Seq(GSE60143)/Homer
C01	3716418	3716432	BolC01g006540.2J	ATAACTACAAACAAA	AT1G24250(Orphan)/col-AT1G24250-DAP-Seq(GSE60143)/Homer
C01	3716487	3716498	BolC01g006540.2J	TTCAATTAATGC	HDG1(Homeobox)/col100-HDG1-DAP-Seq(GSE60143)/Homer
C01	3716488	3716497	BolC01g006540.2J	TCAATTAATG	ANL2(HB)/col-ANL2-DAP-Seq(GSE60143)/Homer
C01	3737775	3737782	BolC01g006560.2J	CAATAATT	ATHB13(Homeobox)/col-ATHB13-DAP-Seq(GSE60143)/Homer
C01	3749537	3749551	BolC01g006570.2J	AATAAATGGTGGAGA	AT4G27900(C2C2COlike)/col-AT4G27900-DAP-Seq(GSE60143)/Homer
C01	3749658	3749667	BolC01g006570.2J	GAATTTAAAT	AT2G20110(CPP)/colamp-AT2G20110-DAP-Seq(GSE60143)/Homer
C01	3767223	3767237	BolC01g006610.2J	TTTCTTTTACTAGAA	AGL25(MADS)/colamp-AGL25-DAP-Seq(GSE60143)/Homer
C01	3767639	3767653	BolC01g006600.2J	AGAACGTCGTCGTTA	Unknown2/Arabidopsis-Promoters/Homer
C01	3767751	3767762	BolC01g006600.2J	GAAGAGAGAGAG	BPC1(BBRBPC)/colamp-BPC1-DAP-Seq(GSE60143)/Homer
C01	3767752	3767766	BolC01g006600.2J	AAGAGAGAGAGAGAG	BPC6(BBRBPC)/col-BPC6-DAP-Seq(GSE60143)/Homer
C01	3767753	3767764	BolC01g006600.2J	AGAGAGAGAGAG	FRS9(ND)/col-FRS9-DAP-Seq(GSE60143)/Homer
C01	3767754	3767768	BolC01g006600.2J	GAGAGAGAGAGAGAG	BPC6(BBRBPC)/col-BPC6-DAP-Seq(GSE60143)/Homer
C01	3767755	3767766	BolC01g006600.2J	AGAGAGAGAGAG	FRS9(ND)/col-FRS9-DAP-Seq(GSE60143)/Homer
C01	3767756	3767770	BolC01g006600.2J	GAGAGAGAGAGAGAG	BPC6(BBRBPC)/col-BPC6-DAP-Seq(GSE60143)/Homer
C01	3767757	3767768	BolC01g006600.2J	AGAGAGAGAGAG	FRS9(ND)/col-FRS9-DAP-Seq(GSE60143)/Homer
C01	3767758	3767772	BolC01g006600.2J	GAGAGAGAGAGAGAG	BPC6(BBRBPC)/col-BPC6-DAP-Seq(GSE60143)/Homer
C01	3767759	3767770	BolC01g006600.2J	AGAGAGAGAGAG	FRS9(ND)/col-FRS9-DAP-Seq(GSE60143)/Homer
C01	3767760	3767774	BolC01g006600.2J	GAGAGAGAGAGAGAA	BPC6(BBRBPC)/col-BPC6-DAP-Seq(GSE60143)/Homer
C01	3767761	3767772	BolC01g006600.2J	AGAGAGAGAGAG	FRS9(ND)/col-FRS9-DAP-Seq(GSE60143)/Homer
C01	3767762	3767776	BolC01g006600.2J	GAGAGAGAGAGAAGC	BPC6(BBRBPC)/col-BPC6-DAP-Seq(GSE60143)/Homer
C01	3767763	3767774	BolC01g006600.2J	AGAGAGAGAGAA	FRS9(ND)/col-FRS9-DAP-Seq(GSE60143)/Homer
C01	3767765	3767776	BolC01g006600.2J	AGAGAGAGAAGC	FRS9(ND)/col-FRS9-DAP-Seq(GSE60143)/Homer
C01	3767803	3767814	BolC01g006600.2J	TAAGAGAGAGAG	BPC1(BBRBPC)/colamp-BPC1-DAP-Seq(GSE60143)/Homer
C01	3769839	3769850	BolC01g006620.2J	ACTGATATTTTT	AT3G10113(MYBrelated)/col-AT3G10113-DAP-Seq(GSE60143)/Homer
C01	3769850	3769864	BolC01g006620.2J	TAGTACAAGTTGCTA	bHLH122(bHLH)/col100-bHLH122-DAP-Seq(GSE60143)/Homer
C01	3769855	3769862	BolC01g006620.2J	CAAGTTGC	bHLH130(bHLH)/col-bHLH130-DAP-Seq(GSE60143)/Homer
C01	3769903	3769917	BolC01g006620.2J	TAGACGACGTCGTTT	Unknown2/Arabidopsis-Promoters/Homer
C01	3769904	3769918	BolC01g006620.2J	AGACGACGTCGTTTA	Unknown2/Arabidopsis-Promoters/Homer
C01	3769918	3769929	BolC01g006620.2J	ACTGATATTTTT	AT3G10113(MYBrelated)/col-AT3G10113-DAP-Seq(GSE60143)/Homer
C01	3781481	3781488	BolC01g006630.2J	TTTTCAAA	At2g41835(C2H2)/col-At2g41835-DAP-Seq(GSE60143)/Homer
C01	3781483	3781497	BolC01g006630.2J	TTCAAAATTAAGAAA	AGL25(MADS)/colamp-AGL25-DAP-Seq(GSE60143)/Homer
C01	3781582	3781593	BolC01g006640.2J	GCTAAATATCTA	AT2G28920(ND)/col-AT2G28920-DAP-Seq(GSE60143)/Homer
C01	3781583	3781597	BolC01g006640.2J	CTAAATATCTAACGC	LCL1(MYBrelated)/colamp-LCL1-DAP-Seq(GSE60143)/Homer
C01	3781585	3781592	BolC01g006640.2J	AAATATCT	At4g01280(MYBrelated)/colamp-At4g01280-DAP-Seq(GSE60143)/Homer
C01	3791270	3791281	BolC01g006650.2J	CATACGTAACTT	NAP(NAC)/col-NAP-DAP-Seq(GSE60143)/Homer
C01	3810529	3810543	BolC01g006690.2J	AGGGTAAAGTTGTAA	Unknown1/Arabidopsis-Promoters/Homer
C01	3815517	3815524	BolC01g006700.2J	TGCCGACA	AT1G12630(AP2EREBP)/colamp-AT1G12630-DAP-Seq(GSE60143)/Homer
C01	3815518	3815525	BolC01g006700.2J	GCCGACAT	DDF1(AP2EREBP)/col-DDF1-DAP-Seq(GSE60143)/Homer
C01	3815531	3815545	BolC01g006700.2J	TTTTGTTGGTTTTTC	IDD5(C2H2)/colamp-IDD5-DAP-Seq(GSE60143)/Homer
C01	3833336	3833343	BolC01g006740.2J	TGCCGACA	AT1G12630(AP2EREBP)/colamp-AT1G12630-DAP-Seq(GSE60143)/Homer
C01	3833337	3833344	BolC01g006740.2J	GCCGACAT	DDF1(AP2EREBP)/col-DDF1-DAP-Seq(GSE60143)/Homer
C01	3846442	3846453	BolC01g006770.2J	TTTTAACTTTTA	At4g38000(C2C2dof)/col-At4g38000-DAP-Seq(GSE60143)/Homer
C01	3846548	3846562	BolC01g006770.2J	TTTCTCTAAAAAGTA	AGL15(MADS)/col-AGL15-DAP-Seq(GSE60143)/Homer
C01	3846602	3846609	BolC01g006770.2J	TTTGAAAA	At2g41835(C2H2)/col-At2g41835-DAP-Seq(GSE60143)/Homer
C01	3852285	3852294	BolC01g006780.2J	AAAAAAAAAA	VRN1(ABI3VP1)/col-VRN1-DAP-Seq(GSE60143)/Homer
C01	3852286	3852295	BolC01g006780.2J	AAAAAAAAAA	VRN1(ABI3VP1)/col-VRN1-DAP-Seq(GSE60143)/Homer
C01	3852287	3852296	BolC01g006780.2J	AAAAAAAAAA	VRN1(ABI3VP1)/col-VRN1-DAP-Seq(GSE60143)/Homer
C01	3852288	3852297	BolC01g006780.2J	AAAAAAAAAA	VRN1(ABI3VP1)/col-VRN1-DAP-Seq(GSE60143)/Homer
C01	3852289	3852298	BolC01g006780.2J	AAAAAAAAAA	VRN1(ABI3VP1)/col-VRN1-DAP-Seq(GSE60143)/Homer
C01	3852290	3852299	BolC01g006780.2J	AAAAAAAAAA	VRN1(ABI3VP1)/col-VRN1-DAP-Seq(GSE60143)/Homer
C01	3852291	3852300	BolC01g006780.2J	AAAAAAAAAA	VRN1(ABI3VP1)/col-VRN1-DAP-Seq(GSE60143)/Homer
C01	3852292	3852301	BolC01g006780.2J	AAAAAAAAAA	VRN1(ABI3VP1)/col-VRN1-DAP-Seq(GSE60143)/Homer
C01	3852293	3852302	BolC01g006780.2J	AAAAAAAAAA	VRN1(ABI3VP1)/col-VRN1-DAP-Seq(GSE60143)/Homer
C01	3852294	3852303	BolC01g006780.2J	AAAAAAAAAA	VRN1(ABI3VP1)/col-VRN1-DAP-Seq(GSE60143)/Homer
C01	3852295	3852304	BolC01g006780.2J	AAAAAAAAAA	VRN1(ABI3VP1)/col-VRN1-DAP-Seq(GSE60143)/Homer
C01	3852318	3852325	BolC01g006780.2J	GCAACTTG	bHLH130(bHLH)/col-bHLH130-DAP-Seq(GSE60143)/Homer
C01	3858291	3858305	BolC01g006790.2J	ATCCGACGGTCCAGA	ZIM(C2C2gata)/col-ZIM-DAP-Seq(GSE60143)/Homer
C01	3861256	3861267	BolC01g006800.2J	TTTCCTTTAAAT	AT5G60130(ABI3VP1)/col-AT5G60130-DAP-Seq(GSE60143)/Homer
C01	3861271	3861282	BolC01g006800.2J	TTTTCCTTTTTT	OBP4(C2C2dof)/col-OBP4-DAP-Seq(GSE60143)/Homer
C01	3870673	3870687	BolC01g006820.2J	TAATCATATACTATA	AT1G04880(ARID)/colamp-AT1G04880-DAP-Seq(GSE60143)/Homer
C01	3876562	3876576	BolC01g006830.2J	ACCGGAACTAACGGA	LBD13(LOBAS2)/colamp-LBD13-DAP-Seq(GSE60143)/Homer
C01	3876639	3876648	BolC01g006830.2J	TTTTTTTTTT	VRN1(ABI3VP1)/col-VRN1-DAP-Seq(GSE60143)/Homer
C01	3876640	3876649	BolC01g006830.2J	TTTTTTTTTT	VRN1(ABI3VP1)/col-VRN1-DAP-Seq(GSE60143)/Homer
C01	3902267	3902278	BolC01g006860.2J	CTTCCTCTCTCT	FRS9(ND)/col-FRS9-DAP-Seq(GSE60143)/Homer
C01	3902269	3902280	BolC01g006860.2J	TCCTCTCTCTTT	BPC1(BBRBPC)/colamp-BPC1-DAP-Seq(GSE60143)/Homer
C01	3902758	3902769	BolC01g006850.2J	TAATTTTTGTTG	RAV1(RAV)/colamp-RAV1-DAP-Seq(GSE60143)/Homer
C01	3902803	3902810	BolC01g006850.2J	CACTTTTT	At1g64620(C2C2dof)/colamp-At1g64620-DAP-Seq(GSE60143)/Homer
C01	3902806	3902815	BolC01g006850.2J	TTTTTTTTTT	VRN1(ABI3VP1)/col-VRN1-DAP-Seq(GSE60143)/Homer
C01	3902807	3902816	BolC01g006850.2J	TTTTTTTTTT	VRN1(ABI3VP1)/col-VRN1-DAP-Seq(GSE60143)/Homer
C01	3904006	3904015	BolC01g006870.2J	TTAACCATGG	AT3G25990(Trihelix)/colamp-AT3G25990-DAP-Seq(GSE60143)/Homer
C01	3908393	3908400	BolC01g006880.2J	TTTGAAAA	At2g41835(C2H2)/col-At2g41835-DAP-Seq(GSE60143)/Homer
C01	3908427	3908441	BolC01g006880.2J	CTTGAGTATGAAGCA	ANAC075(NAC)/col-ANAC075-DAP-Seq(GSE60143)/Homer
C01	3908441	3908448	BolC01g006880.2J	AGATATTT	At4g01280(MYBrelated)/colamp-At4g01280-DAP-Seq(GSE60143)/Homer
C01	3911219	3911233	BolC01g006890.2J	TTAATATATTTTATA	AT1G04880(ARID)/colamp-AT1G04880-DAP-Seq(GSE60143)/Homer
C01	3914518	3914529	BolC01g006900.2J	TTTAATTAATGA	HDG1(Homeobox)/col100-HDG1-DAP-Seq(GSE60143)/Homer
C01	3914966	3914975	BolC01g006910.2J	TTTTTTTTTT	VRN1(ABI3VP1)/col-VRN1-DAP-Seq(GSE60143)/Homer
C01	3915019	3915030	BolC01g006910.2J	TATATTTTGTTG	RAV1(RAV)/colamp-RAV1-DAP-Seq(GSE60143)/Homer
C01	3925070	3925084	BolC01g006920.2J	CTCGTGAACCACGTT	bHLH18(bHLH)/col-bHLH18-DAP-Seq(GSE60143)/Homer
C01	3925875	3925889	BolC01g006930.2J	AATAAGATAACAAAA	At5g58900(MYBrelated)/colamp-At5g58900-DAP-Seq(GSE60143)/Homer
C01	3931280	3931289	BolC01g006940.2J	TTTTTTTTTT	VRN1(ABI3VP1)/col-VRN1-DAP-Seq(GSE60143)/Homer
C01	3931281	3931290	BolC01g006940.2J	TTTTTTTTTT	VRN1(ABI3VP1)/col-VRN1-DAP-Seq(GSE60143)/Homer
C01	3931282	3931291	BolC01g006940.2J	TTTTTTTTTT	VRN1(ABI3VP1)/col-VRN1-DAP-Seq(GSE60143)/Homer
C01	3931283	3931292	BolC01g006940.2J	TTTTTTTTTT	VRN1(ABI3VP1)/col-VRN1-DAP-Seq(GSE60143)/Homer
C01	3931284	3931293	BolC01g006940.2J	TTTTTTTTTT	VRN1(ABI3VP1)/col-VRN1-DAP-Seq(GSE60143)/Homer
C01	3931285	3931294	BolC01g006940.2J	TTTTTTTTTT	VRN1(ABI3VP1)/col-VRN1-DAP-Seq(GSE60143)/Homer
C01	3931286	3931295	BolC01g006940.2J	TTTTTTTTTT	VRN1(ABI3VP1)/col-VRN1-DAP-Seq(GSE60143)/Homer
C01	3931287	3931296	BolC01g006940.2J	TTTTTTTTTT	VRN1(ABI3VP1)/col-VRN1-DAP-Seq(GSE60143)/Homer
C01	3940288	3940302	BolC01g006950.2J	GCTTAGTAAAGAAGT	NTM1(NAC)/col-NTM1-DAP-Seq(GSE60143)/Homer
C01	3940361	3940372	BolC01g006950.2J	TTTGCTTAAATA	AT5G60130(ABI3VP1)/col-AT5G60130-DAP-Seq(GSE60143)/Homer
C01	3940365	3940376	BolC01g006950.2J	CTTAAATATCTA	At5g52660(MYBrelated)/colamp-At5g52660-DAP-Seq(GSE60143)/Homer
C01	3940366	3940377	BolC01g006950.2J	TTAAATATCTAA	AT3G10113(MYBrelated)/col-AT3G10113-DAP-Seq(GSE60143)/Homer
C01	3940368	3940375	BolC01g006950.2J	AAATATCT	At4g01280(MYBrelated)/colamp-At4g01280-DAP-Seq(GSE60143)/Homer
C01	3943574	3943588	BolC01g006960.2J	AATTTTTTTCTAGAA	HSFB3(HSF)/colamp-HSFB3-DAP-Seq(GSE60143)/Homer
C01	3943581	3943595	BolC01g006960.2J	TTCTAGAATATGTAT	HSFB3(HSF)/colamp-HSFB3-DAP-Seq(GSE60143)/Homer
C01	3945387	3945398	BolC01g006970.2J	CAACAAAATTAA	RAV1(RAV)/colamp-RAV1-DAP-Seq(GSE60143)/Homer
C01	3947344	3947355	BolC01g006980.2J	TCTTAGTCAACG	WRKY65(WRKY)/colamp-WRKY65-DAP-Seq(GSE60143)/Homer
C01	3947345	3947356	BolC01g006980.2J	CTTAGTCAACGT	WRKY42(WRKY)/colamp-WRKY42-DAP-Seq(GSE60143)/Homer
C01	3947346	3947357	BolC01g006980.2J	TTAGTCAACGTT	WRKY46(WRKY)/colamp-WRKY46-DAP-Seq(GSE60143)/Homer
C01	3961905	3961912	BolC01g007000.2J	TTTGAAAA	At2g41835(C2H2)/col-At2g41835-DAP-Seq(GSE60143)/Homer
C01	3964772	3964779	BolC01g007010.2J	CAATAATT	ATHB13(Homeobox)/col-ATHB13-DAP-Seq(GSE60143)/Homer
C01	3964913	3964927	BolC01g007010.2J	ACTAACGGTTTTTAT	MYB3R5(MYB)/col-MYB3R5-DAP-Seq(GSE60143)/Homer
C01	3967603	3967614	BolC01g007020.2J	ATTTGTCGCTTT	JKD(C2H2)/col-JKD-DAP-Seq(GSE60143)/Homer
C01	3967604	3967615	BolC01g007020.2J	TTTGTCGCTTTC	At5g66730(C2H2)/colamp-At5g66730-DAP-Seq(GSE60143)/Homer
C01	3982826	3982837	BolC01g007040.2J	TTTTGTCGGTTT	JKD(C2H2)/col-JKD-DAP-Seq(GSE60143)/Homer
C01	3982827	3982838	BolC01g007040.2J	TTTGTCGGTTTG	At5g66730(C2H2)/colamp-At5g66730-DAP-Seq(GSE60143)/Homer
C01	3982860	3982874	BolC01g007040.2J	TTTTGTCGTTATCTG	IDD5(C2H2)/colamp-IDD5-DAP-Seq(GSE60143)/Homer
C01	3982861	3982872	BolC01g007040.2J	TTTGTCGTTATC	At5g66730(C2H2)/colamp-At5g66730-DAP-Seq(GSE60143)/Homer
C01	3982945	3982959	BolC01g007040.2J	ATTTGTATTTATCTT	IDD5(C2H2)/colamp-IDD5-DAP-Seq(GSE60143)/Homer
C01	3995227	3995238	BolC01g007050.2J	TAATCTTTGTTG	RAV1(RAV)/colamp-RAV1-DAP-Seq(GSE60143)/Homer
C01	3999208	3999219	BolC01g007060.2J	TTTCCTTTAAAA	AT5G60130(ABI3VP1)/col-AT5G60130-DAP-Seq(GSE60143)/Homer
C01	3999271	3999282	BolC01g007060.2J	TTTGCTTTAAAA	AT5G60130(ABI3VP1)/col-AT5G60130-DAP-Seq(GSE60143)/Homer
C01	4001066	4001080	BolC01g007070.2J	AAATTCAATGTATCA	EIN3(EIL)/col-EIN3-DAP-Seq(GSE60143)/Homer
C01	4001067	4001078	BolC01g007070.2J	AATTCAATGTAT	EIL4(EIL)/Tomato-EIL4-ChIP-Seq(GSE116581)/Homer
C01	4001068	4001079	BolC01g007070.2J	ATTCAATGTATC	EIL4(EIL)/Tomato-EIL4-ChIP-Seq(GSE116581)/Homer
C01	4001089	4001100	BolC01g007070.2J	TCATTACTTTTT	At4g38000(C2C2dof)/col-At4g38000-DAP-Seq(GSE60143)/Homer
C01	4001092	4001101	BolC01g007070.2J	TTACTTTTTG	At3g45610(C2C2dof)/col-At3g45610-DAP-Seq(GSE60143)/Homer
C01	4001160	4001171	BolC01g007070.2J	CTAATGATTGTC	HAT1(Homeobox)/col-HAT1-DAP-Seq(GSE60143)/Homer
C01	4001162	4001169	BolC01g007070.2J	AATGATTG	ATHB5(HB)/colamp-ATHB5-DAP-Seq(GSE60143)/Homer
C01	4001177	4001188	BolC01g007070.2J	TTTAACTTTTTG	OBP4(C2C2dof)/col-OBP4-DAP-Seq(GSE60143)/Homer
C01	4001179	4001188	BolC01g007070.2J	TAACTTTTTG	AT3G12130(C3H)/colamp-AT3G12130-DAP-Seq(GSE60143)/Homer
C01	4005205	4005216	BolC01g007080.2J	AATTATCCAAAA	At1g74840(MYBrelated)/col100-At1g74840-DAP-Seq(GSE60143)/Homer
C01	4036466	4036477	BolC01g007120.2J	GATGATATTTCT	AT3G10113(MYBrelated)/col-AT3G10113-DAP-Seq(GSE60143)/Homer
C01	4044996	4045007	BolC01g007140.2J	TTTTAAAGCAAA	AT5G60130(ABI3VP1)/col-AT5G60130-DAP-Seq(GSE60143)/Homer
C01	4056666	4056680	BolC01g007150.2J	TATAATATAAGGTTG	AT1G04880(ARID)/colamp-AT1G04880-DAP-Seq(GSE60143)/Homer
C01	4064221	4064232	BolC01g007160.2J	ATAACATTCTTA	AT2G40260(G2like)/colamp-AT2G40260-DAP-Seq(GSE60143)/Homer
C01	4064266	4064275	BolC01g007160.2J	ATTCAAATAC	AT2G20110(CPP)/colamp-AT2G20110-DAP-Seq(GSE60143)/Homer
C01	4064853	4064862	BolC01g007180.2J	AAACAGAGTA	REF6(Zf)/Arabidopsis-REF6-ChIP-Seq(GSE106942)/Homer
C01	4065612	4065623	BolC01g007170.2J	AAAAAGTAAAGA	At4g38000(C2C2dof)/col-At4g38000-DAP-Seq(GSE60143)/Homer
C01	4085784	4085795	BolC01g007210.2J	AACAATAAATGA	HDG1(Homeobox)/col100-HDG1-DAP-Seq(GSE60143)/Homer
C01	4091448	4091459	BolC01g007220.2J	ATCTCTCTCTCC	FRS9(ND)/col-FRS9-DAP-Seq(GSE60143)/Homer
C01	4091450	4091461	BolC01g007220.2J	CTCTCTCTCCTC	BPC1(BBRBPC)/colamp-BPC1-DAP-Seq(GSE60143)/Homer
C01	4091511	4091522	BolC01g007220.2J	TCTTCTCTCTCC	FRS9(ND)/col-FRS9-DAP-Seq(GSE60143)/Homer
C01	4091513	4091524	BolC01g007220.2J	TTCTCTCTCCTC	BPC1(BBRBPC)/colamp-BPC1-DAP-Seq(GSE60143)/Homer
C01	4106842	4106856	BolC01g007240.2J	TTTCTAATTTAAGTA	AGL15(MADS)/col-AGL15-DAP-Seq(GSE60143)/Homer
C01	4118597	4118604	BolC01g007250.2J	TTTTCAAA	At2g41835(C2H2)/col-At2g41835-DAP-Seq(GSE60143)/Homer
C01	4132297	4132311	BolC01g007290.2J	AATAGCCACGTGTTT	GT3a(Trihelix)/col-GT3a-DAP-Seq(GSE60143)/Homer
C01	4132298	4132312	BolC01g007290.2J	ATAGCCACGTGTTTT	GBF6(bZIP)/colamp-GBF6-DAP-Seq(GSE60143)/Homer
C01	4132300	4132309	BolC01g007290.2J	AGCCACGTGT	bZIP68(bZIP)/col-bZIP68-DAP-Seq(GSE60143)/Homer
C01	4132301	4132308	BolC01g007290.2J	GCCACGTG	ABI5(bZIP)/col-ABI5-DAP-Seq(GSE60143)/Homer
C01	4154380	4154387	BolC01g007330.2J	TTTGAAAA	At2g41835(C2H2)/col-At2g41835-DAP-Seq(GSE60143)/Homer
C01	4154435	4154449	BolC01g007330.2J	ATCATTTCTTCGTCA	AT2G31460(REMB3)/col-AT2G31460-DAP-Seq(GSE60143)/Homer
C01	4154505	4154516	BolC01g007330.2J	TTTGCTTGAAAT	AT5G60130(ABI3VP1)/col-AT5G60130-DAP-Seq(GSE60143)/Homer
C01	4155520	4155531	BolC01g007340.2J	ATATTAATTATT	HDG1(Homeobox)/col100-HDG1-DAP-Seq(GSE60143)/Homer
C01	4155537	4155544	BolC01g007340.2J	ATTTAATG	At1g76110(ARID)/colamp-At1g76110-DAP-Seq(GSE60143)/Homer
C01	4161070	4161081	BolC01g007350.2J	CAGATCTAAATT	GATA6(C2C2gata)/col200-GATA6-DAP-Seq(GSE60143)/Homer
C01	4164405	4164416	BolC01g007360.2J	ATTACCTAACTA	MYB4(MYB)/col200-MYB4-DAP-Seq(GSE60143)/Homer
C01	4164406	4164415	BolC01g007360.2J	TTACCTAACT	MYB57(MYB)/col-MYB57-DAP-Seq(GSE60143)/Homer
C01	4164407	4164418	BolC01g007360.2J	TACCTAACTAAT	AT3G10580(MYBrelated)/colamp-AT3G10580-DAP-Seq(GSE60143)/Homer
C01	4164452	4164459	BolC01g007360.2J	GCCTTTTT	dof42(C2C2dof)/col-dof42-DAP-Seq(GSE60143)/Homer
C01	4164554	4164561	BolC01g007360.2J	TTTTCAAA	At2g41835(C2H2)/col-At2g41835-DAP-Seq(GSE60143)/Homer
C01	4164559	4164568	BolC01g007360.2J	AAAAAAAAAA	VRN1(ABI3VP1)/col-VRN1-DAP-Seq(GSE60143)/Homer
C01	4164560	4164569	BolC01g007360.2J	AAAAAAAAAA	VRN1(ABI3VP1)/col-VRN1-DAP-Seq(GSE60143)/Homer
C01	4164561	4164570	BolC01g007360.2J	AAAAAAAAAA	VRN1(ABI3VP1)/col-VRN1-DAP-Seq(GSE60143)/Homer
C01	4164562	4164571	BolC01g007360.2J	AAAAAAAAAA	VRN1(ABI3VP1)/col-VRN1-DAP-Seq(GSE60143)/Homer
C01	4164563	4164572	BolC01g007360.2J	AAAAAAAAAA	VRN1(ABI3VP1)/col-VRN1-DAP-Seq(GSE60143)/Homer
C01	4164564	4164573	BolC01g007360.2J	AAAAAAAAAA	VRN1(ABI3VP1)/col-VRN1-DAP-Seq(GSE60143)/Homer
C01	4164565	4164574	BolC01g007360.2J	AAAAAAAAAA	VRN1(ABI3VP1)/col-VRN1-DAP-Seq(GSE60143)/Homer
C01	4164566	4164575	BolC01g007360.2J	AAAAAAAAAA	VRN1(ABI3VP1)/col-VRN1-DAP-Seq(GSE60143)/Homer
C01	4170302	4170311	BolC01g007370.2J	AAAAAAAAAA	VRN1(ABI3VP1)/col-VRN1-DAP-Seq(GSE60143)/Homer
C01	4170303	4170312	BolC01g007370.2J	AAAAAAAAAA	VRN1(ABI3VP1)/col-VRN1-DAP-Seq(GSE60143)/Homer
C01	4170304	4170313	BolC01g007370.2J	AAAAAAAAAA	VRN1(ABI3VP1)/col-VRN1-DAP-Seq(GSE60143)/Homer
C01	4170305	4170314	BolC01g007370.2J	AAAAAAAAAA	VRN1(ABI3VP1)/col-VRN1-DAP-Seq(GSE60143)/Homer
C01	4170306	4170315	BolC01g007370.2J	AAAAAAAAAA	VRN1(ABI3VP1)/col-VRN1-DAP-Seq(GSE60143)/Homer
C01	4170307	4170316	BolC01g007370.2J	AAAAAAAAAA	VRN1(ABI3VP1)/col-VRN1-DAP-Seq(GSE60143)/Homer
C01	4170308	4170317	BolC01g007370.2J	AAAAAAAAAA	VRN1(ABI3VP1)/col-VRN1-DAP-Seq(GSE60143)/Homer
C01	4170309	4170318	BolC01g007370.2J	AAAAAAAAAA	VRN1(ABI3VP1)/col-VRN1-DAP-Seq(GSE60143)/Homer
C01	4170310	4170319	BolC01g007370.2J	AAAAAAAAAA	VRN1(ABI3VP1)/col-VRN1-DAP-Seq(GSE60143)/Homer
C01	4170311	4170320	BolC01g007370.2J	AAAAAAAAAA	VRN1(ABI3VP1)/col-VRN1-DAP-Seq(GSE60143)/Homer
C01	4170312	4170321	BolC01g007370.2J	AAAAAAAAAA	VRN1(ABI3VP1)/col-VRN1-DAP-Seq(GSE60143)/Homer
C01	4170313	4170322	BolC01g007370.2J	AAAAAAAAAA	VRN1(ABI3VP1)/col-VRN1-DAP-Seq(GSE60143)/Homer
C01	4170455	4170466	BolC01g007370.2J	TTCTCTTTCCTC	BPC1(BBRBPC)/colamp-BPC1-DAP-Seq(GSE60143)/Homer
C01	4172872	4172883	BolC01g007390.2J	AAGAAAGACAAA	SGR5(C2H2)/colamp-SGR5-DAP-Seq(GSE60143)/Homer
C01	4172950	4172959	BolC01g007390.2J	TCGCCGGAGT	AT3G58630(Trihelix)/col-AT3G58630-DAP-Seq(GSE60143)/Homer
C01	4173050	4173057	BolC01g007390.2J	TGATGGAA	HAP3(CCAATHAP3)/col-HAP3-DAP-Seq(GSE60143)/Homer
C01	4173547	4173561	BolC01g007380.2J	CTCTTTCTCTCTCTC	BPC6(BBRBPC)/col-BPC6-DAP-Seq(GSE60143)/Homer
C01	4173549	4173563	BolC01g007380.2J	CTTTCTCTCTCTCTC	BPC6(BBRBPC)/col-BPC6-DAP-Seq(GSE60143)/Homer
C01	4173551	4173565	BolC01g007380.2J	TTCTCTCTCTCTCAC	BPC6(BBRBPC)/col-BPC6-DAP-Seq(GSE60143)/Homer
C01	4179744	4179755	BolC01g007400.2J	TTTCGTCGTTTT	JKD(C2H2)/col-JKD-DAP-Seq(GSE60143)/Homer
C01	4179897	4179908	BolC01g007400.2J	TGATTTATGTTG	RAV1(RAV)/colamp-RAV1-DAP-Seq(GSE60143)/Homer
C01	4181114	4181123	BolC01g007410.2J	CAGATCTGAA	GATA12(C2C2gata)/col-GATA12-DAP-Seq(GSE60143)/Homer
C01	4191099	4191110	BolC01g007430.2J	TTTGTCTTCATG	At5g66730(C2H2)/colamp-At5g66730-DAP-Seq(GSE60143)/Homer
C01	4191257	4191271	BolC01g007430.2J	AGATGTTTCTTGAAA	HSF3(HSF)/colamp-HSF3-DAP-Seq(GSE60143)/Homer
C01	4192514	4192528	BolC01g007420.2J	AATAATAAGACAAAA	IDD2(C2H2)/colamp-IDD2-DAP-Seq(GSE60143)/Homer
C01	4192516	4192527	BolC01g007420.2J	TAATAAGACAAA	IDD7(C2H2)/col-IDD7-DAP-Seq(GSE60143)/Homer
C01	4192517	4192528	BolC01g007420.2J	AATAAGACAAAA	JKD(C2H2)/col-JKD-DAP-Seq(GSE60143)/Homer
C01	4192534	4192543	BolC01g007420.2J	GAAAAAGTTA	AT3G12130(C3H)/colamp-AT3G12130-DAP-Seq(GSE60143)/Homer
C01	4192535	4192546	BolC01g007420.2J	AAAAAGTTATAA	At4g38000(C2C2dof)/col-At4g38000-DAP-Seq(GSE60143)/Homer
C01	4192670	4192681	BolC01g007420.2J	TAAGATATTTGT	AT3G10113(MYBrelated)/col-AT3G10113-DAP-Seq(GSE60143)/Homer
C01	4192671	4192682	BolC01g007420.2J	AAGATATTTGTG	AT2G28920(ND)/col-AT2G28920-DAP-Seq(GSE60143)/Homer
C01	4192672	4192679	BolC01g007420.2J	AGATATTT	At4g01280(MYBrelated)/colamp-At4g01280-DAP-Seq(GSE60143)/Homer
C01	4192811	4192825	BolC01g007440.2J	TCCAAATTTTTCGGA	LBD2(LOBAS2)/colamp-LBD2-DAP-Seq(GSE60143)/Homer
C01	4192907	4192916	BolC01g007440.2J	GATGATGATG	ZML2(C2C2gata)/col-ZML2-DAP-Seq(GSE60143)/Homer
C01	4193668	4193682	BolC01g007450.2J	GAAACGACGACGTTT	Unknown2/Arabidopsis-Promoters/Homer
C01	4193669	4193683	BolC01g007450.2J	AAACGACGACGTTTT	Unknown2/Arabidopsis-Promoters/Homer
C01	4193710	4193724	BolC01g007450.2J	TCTTCCACGTCACAC	bZIP44(bZIP)/colamp-bZIP44-DAP-Seq(GSE60143)/Homer
C01	4201186	4201197	BolC01g007460.2J	TTTCGTCGTTTT	JKD(C2H2)/col-JKD-DAP-Seq(GSE60143)/Homer
C01	4201339	4201350	BolC01g007460.2J	TGATTTATGTTG	RAV1(RAV)/colamp-RAV1-DAP-Seq(GSE60143)/Homer
C01	4202559	4202568	BolC01g007470.2J	CAGATCTGAA	GATA12(C2C2gata)/col-GATA12-DAP-Seq(GSE60143)/Homer
C01	4212704	4212711	BolC01g007480.2J	AAAAAGTG	At1g64620(C2C2dof)/colamp-At1g64620-DAP-Seq(GSE60143)/Homer
C01	4216060	4216074	BolC01g007490.2J	AATAATAAGACAAAA	IDD2(C2H2)/colamp-IDD2-DAP-Seq(GSE60143)/Homer
C01	4216062	4216073	BolC01g007490.2J	TAATAAGACAAA	IDD7(C2H2)/col-IDD7-DAP-Seq(GSE60143)/Homer
C01	4216063	4216074	BolC01g007490.2J	AATAAGACAAAA	JKD(C2H2)/col-JKD-DAP-Seq(GSE60143)/Homer
C01	4216080	4216089	BolC01g007490.2J	GAAAAAGTTA	AT3G12130(C3H)/colamp-AT3G12130-DAP-Seq(GSE60143)/Homer
C01	4216081	4216092	BolC01g007490.2J	AAAAAGTTATAA	At4g38000(C2C2dof)/col-At4g38000-DAP-Seq(GSE60143)/Homer
C01	4216217	4216228	BolC01g007490.2J	TAAGATATTTGT	AT3G10113(MYBrelated)/col-AT3G10113-DAP-Seq(GSE60143)/Homer
C01	4216218	4216229	BolC01g007490.2J	AAGATATTTGTG	AT2G28920(ND)/col-AT2G28920-DAP-Seq(GSE60143)/Homer
C01	4216219	4216226	BolC01g007490.2J	AGATATTT	At4g01280(MYBrelated)/colamp-At4g01280-DAP-Seq(GSE60143)/Homer
C01	4216346	4216355	BolC01g007500.2J	ATTTTACGAA	ARF16(ARF)/col-ARF16-DAP-Seq(GSE60143)/Homer
C01	4216358	4216372	BolC01g007500.2J	TCCAAATTTTTCGGA	LBD2(LOBAS2)/colamp-LBD2-DAP-Seq(GSE60143)/Homer
C01	4216454	4216463	BolC01g007500.2J	GATGATGATG	ZML2(C2C2gata)/col-ZML2-DAP-Seq(GSE60143)/Homer
C01	4217215	4217229	BolC01g007510.2J	GAAACGACGACGTTT	Unknown2/Arabidopsis-Promoters/Homer
C01	4217216	4217230	BolC01g007510.2J	AAACGACGACGTTTT	Unknown2/Arabidopsis-Promoters/Homer
C01	4217257	4217271	BolC01g007510.2J	TCTTCCACGTCACAC	bZIP44(bZIP)/colamp-bZIP44-DAP-Seq(GSE60143)/Homer
C01	4227716	4227725	BolC01g007530.2J	CTTCGTCTTC	Unknown4/Arabidopsis-Promoters/Homer
C01	4234203	4234210	BolC01g007550.2J	TTCCATCA	HAP3(CCAATHAP3)/col-HAP3-DAP-Seq(GSE60143)/Homer
C01	4251669	4251676	BolC01g007560.2J	TTTGAAAA	At2g41835(C2H2)/col-At2g41835-DAP-Seq(GSE60143)/Homer
C01	4264872	4264886	BolC01g007580.2J	AATAAAGAAGATTCA	At1g68670(G2like)/colamp-At1g68670-DAP-Seq(GSE60143)/Homer
C01	4264900	4264914	BolC01g007580.2J	AATAAAATATAATTA	AT1G04880(ARID)/colamp-AT1G04880-DAP-Seq(GSE60143)/Homer
C01	4278620	4278634	BolC01g007600.2J	TTTAAAGATAATTTT	AT2G33550(Trihelix)/colamp-AT2G33550-DAP-Seq(GSE60143)/Homer
C01	4278621	4278635	BolC01g007600.2J	TTAAAGATAATTTTA	At5g58900(MYBrelated)/colamp-At5g58900-DAP-Seq(GSE60143)/Homer
C01	4278631	4278642	BolC01g007600.2J	TTTTAACTTTAT	At4g38000(C2C2dof)/col-At4g38000-DAP-Seq(GSE60143)/Homer
C01	4278632	4278643	BolC01g007600.2J	TTTAACTTTATT	OBP4(C2C2dof)/col-OBP4-DAP-Seq(GSE60143)/Homer
C01	4280518	4280532	BolC01g007610.2J	TATAGAATAAAATAT	AT1G04880(ARID)/colamp-AT1G04880-DAP-Seq(GSE60143)/Homer
C01	4280524	4280535	BolC01g007610.2J	ATAAAATATCTT	At5g52660(MYBrelated)/colamp-At5g52660-DAP-Seq(GSE60143)/Homer
C01	4280525	4280536	BolC01g007610.2J	TAAAATATCTTT	AT3G10113(MYBrelated)/col-AT3G10113-DAP-Seq(GSE60143)/Homer
C01	4280526	4280535	BolC01g007610.2J	AAAATATCTT	At3g09600(MYBrelated)/colamp-At3g09600-DAP-Seq(GSE60143)/Homer
C01	4280527	4280534	BolC01g007610.2J	AAATATCT	At4g01280(MYBrelated)/colamp-At4g01280-DAP-Seq(GSE60143)/Homer
C01	4280622	4280629	BolC01g007610.2J	CAATAATT	ATHB13(Homeobox)/col-ATHB13-DAP-Seq(GSE60143)/Homer
C01	4280623	4280634	BolC01g007610.2J	AATAATTAATTT	HDG1(Homeobox)/col100-HDG1-DAP-Seq(GSE60143)/Homer
C01	4280650	4280661	BolC01g007610.2J	TACATTTAATGA	HDG1(Homeobox)/col100-HDG1-DAP-Seq(GSE60143)/Homer
C01	4280653	4280660	BolC01g007610.2J	ATTTAATG	At1g76110(ARID)/colamp-At1g76110-DAP-Seq(GSE60143)/Homer
C01	4281995	4282006	BolC01g007620.2J	CCTTATCCTTAT	At1g74840(MYBrelated)/col100-At1g74840-DAP-Seq(GSE60143)/Homer
C01	4282075	4282082	BolC01g007620.2J	CACTTTTT	At1g64620(C2C2dof)/colamp-At1g64620-DAP-Seq(GSE60143)/Homer
C01	4290272	4290286	BolC01g007630.2J	AAAACAAAGACAAAA	IDD2(C2H2)/colamp-IDD2-DAP-Seq(GSE60143)/Homer
C01	4290348	4290355	BolC01g007630.2J	CAATCATT	ATHB5(HB)/colamp-ATHB5-DAP-Seq(GSE60143)/Homer
C01	4293344	4293358	BolC01g007640.2J	AAAAAAAAAACAAAA	At1g14580(C2H2)/colamp-At1g14580-DAP-Seq(GSE60143)/Homer
C01	4293346	4293357	BolC01g007640.2J	AAAAAAAACAAA	IDD4(C2H2)/col-IDD4-DAP-Seq(GSE60143)/Homer
C01	4318623	4318637	BolC01g007690.2J	TATTTAGATATTTTT	LCL1(MYBrelated)/colamp-LCL1-DAP-Seq(GSE60143)/Homer
C01	4318626	4318637	BolC01g007690.2J	TTAGATATTTTT	AT3G10113(MYBrelated)/col-AT3G10113-DAP-Seq(GSE60143)/Homer
C01	4318627	4318638	BolC01g007690.2J	TAGATATTTTTA	AT2G28920(ND)/col-AT2G28920-DAP-Seq(GSE60143)/Homer
C01	4318628	4318637	BolC01g007690.2J	AGATATTTTT	CCA(Myb)/Arabidopsis-CCA.GFP-ChIP-Seq(GSE70533)/Homer
C01	4318660	4318674	BolC01g007690.2J	ATCCAGAAGAATCCA	HSFA1E(HSF)/col-HSFA1E-DAP-Seq(GSE60143)/Homer
C01	4319892	4319901	BolC01g007700.2J	AAAAAAAAAA	VRN1(ABI3VP1)/col-VRN1-DAP-Seq(GSE60143)/Homer
C01	4325069	4325078	BolC01g007710.2J	TTTTTTTTTT	VRN1(ABI3VP1)/col-VRN1-DAP-Seq(GSE60143)/Homer
C01	4325070	4325079	BolC01g007710.2J	TTTTTTTTTT	VRN1(ABI3VP1)/col-VRN1-DAP-Seq(GSE60143)/Homer
C01	4325071	4325080	BolC01g007710.2J	TTTTTTTTTT	VRN1(ABI3VP1)/col-VRN1-DAP-Seq(GSE60143)/Homer
C01	4325072	4325081	BolC01g007710.2J	TTTTTTTTTT	VRN1(ABI3VP1)/col-VRN1-DAP-Seq(GSE60143)/Homer
C01	4325083	4325092	BolC01g007710.2J	TTTTTTTTTT	VRN1(ABI3VP1)/col-VRN1-DAP-Seq(GSE60143)/Homer
C01	4325084	4325093	BolC01g007710.2J	TTTTTTTTTT	VRN1(ABI3VP1)/col-VRN1-DAP-Seq(GSE60143)/Homer
C01	4325117	4325126	BolC01g007710.2J	TAATCATTAT	PHV(HB)/col-PHV-DAP-Seq(GSE60143)/Homer
C01	4338892	4338903	BolC01g007730.2J	TTTCACTTTTTT	OBP4(C2C2dof)/col-OBP4-DAP-Seq(GSE60143)/Homer
C01	4338895	4338902	BolC01g007730.2J	CACTTTTT	At1g64620(C2C2dof)/colamp-At1g64620-DAP-Seq(GSE60143)/Homer
C01	4338913	4338927	BolC01g007730.2J	TATTGTTTTTTTTTT	IDD5(C2H2)/colamp-IDD5-DAP-Seq(GSE60143)/Homer
C01	4338918	4338927	BolC01g007730.2J	TTTTTTTTTT	VRN1(ABI3VP1)/col-VRN1-DAP-Seq(GSE60143)/Homer
C01	4338919	4338928	BolC01g007730.2J	TTTTTTTTTT	VRN1(ABI3VP1)/col-VRN1-DAP-Seq(GSE60143)/Homer
C01	4338920	4338929	BolC01g007730.2J	TTTTTTTTTT	VRN1(ABI3VP1)/col-VRN1-DAP-Seq(GSE60143)/Homer
C01	4338927	4338934	BolC01g007730.2J	TTTGAAAA	At2g41835(C2H2)/col-At2g41835-DAP-Seq(GSE60143)/Homer
C01	4340347	4340354	BolC01g007740.2J	TTTTCAAA	At2g41835(C2H2)/col-At2g41835-DAP-Seq(GSE60143)/Homer
C01	4353531	4353540	BolC01g007750.2J	TTAACCATAA	AT3G25990(Trihelix)/colamp-AT3G25990-DAP-Seq(GSE60143)/Homer
C01	4361665	4361676	BolC01g007790.2J	AGGGAATATTTT	AT2G40260(G2like)/colamp-AT2G40260-DAP-Seq(GSE60143)/Homer
C01	4367807	4367816	BolC01g007800.2J	TTTTTTTTTT	VRN1(ABI3VP1)/col-VRN1-DAP-Seq(GSE60143)/Homer
C01	4367808	4367817	BolC01g007800.2J	TTTTTTTTTT	VRN1(ABI3VP1)/col-VRN1-DAP-Seq(GSE60143)/Homer
C01	4367809	4367818	BolC01g007800.2J	TTTTTTTTTT	VRN1(ABI3VP1)/col-VRN1-DAP-Seq(GSE60143)/Homer
C01	4367810	4367819	BolC01g007800.2J	TTTTTTTTTT	VRN1(ABI3VP1)/col-VRN1-DAP-Seq(GSE60143)/Homer
C01	4367842	4367849	BolC01g007800.2J	TTTTCAAA	At2g41835(C2H2)/col-At2g41835-DAP-Seq(GSE60143)/Homer
C01	4381865	4381872	BolC01g007820.2J	TTTTCAAA	At2g41835(C2H2)/col-At2g41835-DAP-Seq(GSE60143)/Homer
C01	4381983	4381994	BolC01g007820.2J	AAGGAATATTAT	AT2G40260(G2like)/colamp-AT2G40260-DAP-Seq(GSE60143)/Homer
C01	4387474	4387488	BolC01g007830.2J	TGGGTAATTTAGTAA	Unknown1/Arabidopsis-Promoters/Homer
C01	4387599	4387613	BolC01g007830.2J	AAAAAAAAAACAAAA	At1g14580(C2H2)/colamp-At1g14580-DAP-Seq(GSE60143)/Homer
C01	4387601	4387612	BolC01g007830.2J	AAAAAAAACAAA	IDD4(C2H2)/col-IDD4-DAP-Seq(GSE60143)/Homer
C01	4390748	4390757	BolC01g007840.2J	TAACTTTTTC	AT3G12130(C3H)/colamp-AT3G12130-DAP-Seq(GSE60143)/Homer
C01	4395435	4395446	BolC01g007850.2J	ATTTATCCAAAA	At1g74840(MYBrelated)/col100-At1g74840-DAP-Seq(GSE60143)/Homer
C01	4395564	4395578	BolC01g007850.2J	GAAAATTAGTTAAAA	MYB39(MYB)/col-MYB39-DAP-Seq(GSE60143)/Homer
C01	4403141	4403150	BolC01g007870.2J	TTGATCGGAT	GATA19(C2C2gata)/colamp-GATA19-DAP-Seq(GSE60143)/Homer
C01	4407615	4407626	BolC01g007880.2J	AGAAATATCAAC	AT3G10113(MYBrelated)/col-AT3G10113-DAP-Seq(GSE60143)/Homer
C01	4416259	4416270	BolC01g007900.2J	AAGGAGAGAGAG	BPC1(BBRBPC)/colamp-BPC1-DAP-Seq(GSE60143)/Homer
C01	4416261	4416272	BolC01g007900.2J	GGAGAGAGAGAC	FRS9(ND)/col-FRS9-DAP-Seq(GSE60143)/Homer
C01	4416278	4416285	BolC01g007900.2J	AGGGTTTA	TRP2(MYBrelated)/colamp-TRP2-DAP-Seq(GSE60143)/Homer
C01	4416676	4416687	BolC01g007890.2J	TGTTTTTTGTTG	RAV1(RAV)/colamp-RAV1-DAP-Seq(GSE60143)/Homer
C01	4422518	4422527	BolC01g007920.2J	AACTGGTTTT	AT1G76870(Trihelix)/col-AT1G76870-DAP-Seq(GSE60143)/Homer
C01	4442750	4442764	BolC01g007960.2J	AACTTCTGTCTCAAG	ANAC011(NAC)/col-ANAC011-DAP-Seq(GSE60143)/Homer
C01	4444965	4444979	BolC01g007970.2J	TTTTGTTTTGTTTTG	IDD5(C2H2)/colamp-IDD5-DAP-Seq(GSE60143)/Homer
C01	4452447	4452456	BolC01g007980.2J	AAAAAAAAAA	VRN1(ABI3VP1)/col-VRN1-DAP-Seq(GSE60143)/Homer
C01	4452448	4452457	BolC01g007980.2J	AAAAAAAAAA	VRN1(ABI3VP1)/col-VRN1-DAP-Seq(GSE60143)/Homer
C01	4452449	4452458	BolC01g007980.2J	AAAAAAAAAA	VRN1(ABI3VP1)/col-VRN1-DAP-Seq(GSE60143)/Homer
C01	4452450	4452459	BolC01g007980.2J	AAAAAAAAAA	VRN1(ABI3VP1)/col-VRN1-DAP-Seq(GSE60143)/Homer
C01	4452451	4452460	BolC01g007980.2J	AAAAAAAAAA	VRN1(ABI3VP1)/col-VRN1-DAP-Seq(GSE60143)/Homer
C01	4452452	4452461	BolC01g007980.2J	AAAAAAAAAA	VRN1(ABI3VP1)/col-VRN1-DAP-Seq(GSE60143)/Homer
C01	4452453	4452462	BolC01g007980.2J	AAAAAAAAAA	VRN1(ABI3VP1)/col-VRN1-DAP-Seq(GSE60143)/Homer
C01	4452454	4452463	BolC01g007980.2J	AAAAAAAAAA	VRN1(ABI3VP1)/col-VRN1-DAP-Seq(GSE60143)/Homer
C01	4452458	4452469	BolC01g007980.2J	AAAAAAGTTTAA	OBP4(C2C2dof)/col-OBP4-DAP-Seq(GSE60143)/Homer
C01	4456567	4456581	BolC01g007990.2J	TTTTGTTTTTTTAAA	IDD5(C2H2)/colamp-IDD5-DAP-Seq(GSE60143)/Homer
C01	4462265	4462279	BolC01g008000.2J	TTTAATATAAGCTTT	AT1G04880(ARID)/colamp-AT1G04880-DAP-Seq(GSE60143)/Homer
C01	4466279	4466290	BolC01g008010.2J	CTCTCTCTTTCC	FRS9(ND)/col-FRS9-DAP-Seq(GSE60143)/Homer
C01	4468762	4468776	BolC01g008020.2J	TATATAATATGATTT	AT1G04880(ARID)/colamp-AT1G04880-DAP-Seq(GSE60143)/Homer
C01	4468775	4468789	BolC01g008020.2J	TTCATAAAAAGGAAA	AGL25(MADS)/colamp-AGL25-DAP-Seq(GSE60143)/Homer
C01	4476818	4476827	BolC01g008050.2J	TACTCTGTTT	REF6(Zf)/Arabidopsis-REF6-ChIP-Seq(GSE106942)/Homer
C01	4480993	4481007	BolC01g008060.2J	CCAAAATTGGTAATG	SVP(MADS)/col-SVP-DAP-Seq(GSE60143)/Homer
C01	4481026	4481040	BolC01g008060.2J	ATGCAACTTGTACTT	bHLH122(bHLH)/col100-bHLH122-DAP-Seq(GSE60143)/Homer
C01	4481028	4481035	BolC01g008060.2J	GCAACTTG	bHLH130(bHLH)/col-bHLH130-DAP-Seq(GSE60143)/Homer
C01	4485874	4485885	BolC01g008070.2J	TTTGTCTCTCTT	SGR5(C2H2)/colamp-SGR5-DAP-Seq(GSE60143)/Homer
C01	4487824	4487835	BolC01g008080.2J	TATTGGATAATA	At1g74840(MYBrelated)/col100-At1g74840-DAP-Seq(GSE60143)/Homer
C01	4487857	4487871	BolC01g008080.2J	TCAGAGAGACACGTG	bHLH34(bHLH)/colamp-bHLH34-DAP-Seq(GSE60143)/Homer
C01	4487861	4487875	BolC01g008080.2J	AGAGACACGTGACAA	GBF6(bZIP)/colamp-GBF6-DAP-Seq(GSE60143)/Homer
C01	4487862	4487876	BolC01g008080.2J	GAGACACGTGACAAT	AREB3(bZIP)/col-AREB3-DAP-Seq(GSE60143)/Homer
C01	4487863	4487877	BolC01g008080.2J	AGACACGTGACAATC	ABF2(bZIP)/col-ABF2-DAP-Seq(GSE60143)/Homer
C01	4487864	4487878	BolC01g008080.2J	GACACGTGACAATCA	bZIP48(bZIP)/colamp-bZIP48-DAP-Seq(GSE60143)/Homer
C01	4487866	4487880	BolC01g008080.2J	CACGTGACAATCAGA	bHLH34(bHLH)/colamp-bHLH34-DAP-Seq(GSE60143)/Homer
C01	4487893	4487902	BolC01g008080.2J	TTTTTTTTTT	VRN1(ABI3VP1)/col-VRN1-DAP-Seq(GSE60143)/Homer
C01	4494163	4494177	BolC01g008100.2J	TCGGGGCCGTCGGTT	ZIM(C2C2gata)/col-ZIM-DAP-Seq(GSE60143)/Homer
C01	4494222	4494231	BolC01g008100.2J	ATCGGATCGG	GATA19(C2C2gata)/colamp-GATA19-DAP-Seq(GSE60143)/Homer
C01	4495547	4495561	BolC01g008110.2J	CGAGGTCGGTGGAGA	DEAR5(AP2EREBP)/col-DEAR5-DAP-Seq(GSE60143)/Homer
C01	4495601	4495608	BolC01g008110.2J	TTTGAAAA	At2g41835(C2H2)/col-At2g41835-DAP-Seq(GSE60143)/Homer
C01	4495605	4495614	BolC01g008110.2J	AAAAAAAAAA	VRN1(ABI3VP1)/col-VRN1-DAP-Seq(GSE60143)/Homer
C01	4495606	4495615	BolC01g008110.2J	AAAAAAAAAA	VRN1(ABI3VP1)/col-VRN1-DAP-Seq(GSE60143)/Homer
C01	4495607	4495616	BolC01g008110.2J	AAAAAAAAAA	VRN1(ABI3VP1)/col-VRN1-DAP-Seq(GSE60143)/Homer
C01	4495608	4495617	BolC01g008110.2J	AAAAAAAAAA	VRN1(ABI3VP1)/col-VRN1-DAP-Seq(GSE60143)/Homer
C01	4495609	4495618	BolC01g008110.2J	AAAAAAAAAA	VRN1(ABI3VP1)/col-VRN1-DAP-Seq(GSE60143)/Homer
C01	4495610	4495619	BolC01g008110.2J	AAAAAAAAAA	VRN1(ABI3VP1)/col-VRN1-DAP-Seq(GSE60143)/Homer
C01	4495611	4495620	BolC01g008110.2J	AAAAAAAAAA	VRN1(ABI3VP1)/col-VRN1-DAP-Seq(GSE60143)/Homer
C01	4495612	4495621	BolC01g008110.2J	AAAAAAAAAA	VRN1(ABI3VP1)/col-VRN1-DAP-Seq(GSE60143)/Homer
C01	4495643	4495657	BolC01g008110.2J	AAAAGGATAATATAA	At5g58900(MYBrelated)/colamp-At5g58900-DAP-Seq(GSE60143)/Homer
C01	4522673	4522680	BolC01g008120.2J	TGCCGACA	AT1G12630(AP2EREBP)/colamp-AT1G12630-DAP-Seq(GSE60143)/Homer
C01	4522722	4522736	BolC01g008120.2J	CGATGAAGGCACGTG	bHLH34(bHLH)/colamp-bHLH34-DAP-Seq(GSE60143)/Homer
C01	4565543	4565557	BolC01g008150.2J	AAATTCAATGAAAAT	EIN3(EIL)/col-EIN3-DAP-Seq(GSE60143)/Homer
C01	4565632	4565646	BolC01g008150.2J	TATAATATATAATTT	AT1G04880(ARID)/colamp-AT1G04880-DAP-Seq(GSE60143)/Homer
C01	4577299	4577306	BolC01g008160.2J	AATTATTG	LMI1(HB)/colamp-LMI1-DAP-Seq(GSE60143)/Homer
C01	4577318	4577329	BolC01g008160.2J	AACAATAAATGA	HDG1(Homeobox)/col100-HDG1-DAP-Seq(GSE60143)/Homer
C01	4581675	4581689	BolC01g008170.2J	AAATTCAATGAAAAT	EIN3(EIL)/col-EIN3-DAP-Seq(GSE60143)/Homer
C01	4581764	4581778	BolC01g008170.2J	TATAATATATAATTT	AT1G04880(ARID)/colamp-AT1G04880-DAP-Seq(GSE60143)/Homer
C01	4588803	4588817	BolC01g008180.2J	AAAGTATAGATTAAA	AT1G04880(ARID)/colamp-AT1G04880-DAP-Seq(GSE60143)/Homer
C01	4607288	4607297	BolC01g008220.2J	AAAAAAAAAA	VRN1(ABI3VP1)/col-VRN1-DAP-Seq(GSE60143)/Homer
C01	4607469	4607480	BolC01g008220.2J	TTATTTTTGTTG	RAV1(RAV)/colamp-RAV1-DAP-Seq(GSE60143)/Homer
C01	4615803	4615817	BolC01g008250.2J	CCAAAAACGACAAGA	IDD2(C2H2)/colamp-IDD2-DAP-Seq(GSE60143)/Homer
C01	4615805	4615816	BolC01g008250.2J	AAAAACGACAAG	At5g66730(C2H2)/colamp-At5g66730-DAP-Seq(GSE60143)/Homer
C01	4615806	4615817	BolC01g008250.2J	AAAACGACAAGA	JKD(C2H2)/col-JKD-DAP-Seq(GSE60143)/Homer
C01	4615807	4615816	BolC01g008250.2J	AAACGACAAG	AtIDD11(C2H2)/colamp-AtIDD11-DAP-Seq(GSE60143)/Homer
C01	4633291	4633305	BolC01g008280.2J	CACGTGTTTTCTTCT	bHLH34(bHLH)/colamp-bHLH34-DAP-Seq(GSE60143)/Homer
C01	4651846	4651860	BolC01g008300.2J	GAAAACAAAACAAAA	IDD5(C2H2)/colamp-IDD5-DAP-Seq(GSE60143)/Homer
C01	4651924	4651931	BolC01g008300.2J	TTCCATCA	HAP3(CCAATHAP3)/col-HAP3-DAP-Seq(GSE60143)/Homer
C01	4651936	4651945	BolC01g008300.2J	AAAAAAAAAA	VRN1(ABI3VP1)/col-VRN1-DAP-Seq(GSE60143)/Homer
C01	4651937	4651946	BolC01g008300.2J	AAAAAAAAAA	VRN1(ABI3VP1)/col-VRN1-DAP-Seq(GSE60143)/Homer
C01	4651969	4651978	BolC01g008300.2J	AAAAAAAAAA	VRN1(ABI3VP1)/col-VRN1-DAP-Seq(GSE60143)/Homer
C01	4651970	4651979	BolC01g008300.2J	AAAAAAAAAA	VRN1(ABI3VP1)/col-VRN1-DAP-Seq(GSE60143)/Homer
C01	4659458	4659472	BolC01g008320.2J	GGGTGGGTCCCGCAA	At1g69690(TCP)/colamp-At1g69690-DAP-Seq(GSE60143)/Homer
C01	4659460	4659474	BolC01g008320.2J	GTGGGTCCCGCAATT	At2g45680(TCP)/colamp-At2g45680-DAP-Seq(GSE60143)/Homer
C01	4659505	4659519	BolC01g008310.2J	ATTTGCCACGTGTTA	GT3a(Trihelix)/col-GT3a-DAP-Seq(GSE60143)/Homer
C01	4659506	4659520	BolC01g008310.2J	TTTGCCACGTGTTAC	GBF5(bZIP)/colamp-GBF5-DAP-Seq(GSE60143)/Homer
C01	4659507	4659521	BolC01g008310.2J	TTGCCACGTGTTACT	AREB3(bZIP)/col-AREB3-DAP-Seq(GSE60143)/Homer
C01	4659508	4659517	BolC01g008310.2J	TGCCACGTGT	bZIP16(bZIP)/colamp-bZIP16-DAP-Seq(GSE60143)/Homer
C01	4659509	4659516	BolC01g008310.2J	GCCACGTG	ABI5(bZIP)/col-ABI5-DAP-Seq(GSE60143)/Homer
C01	4659511	4659525	BolC01g008310.2J	CACGTGTTACTCGTT	bHLH18(bHLH)/col-bHLH18-DAP-Seq(GSE60143)/Homer
C01	4665372	4665379	BolC01g008330.2J	TTTTCAAA	At2g41835(C2H2)/col-At2g41835-DAP-Seq(GSE60143)/Homer
C01	4665548	4665562	BolC01g008330.2J	ATTTGTTATTTTTCT	IDD5(C2H2)/colamp-IDD5-DAP-Seq(GSE60143)/Homer
C01	4672258	4672267	BolC01g008350.2J	CATCATCATC	ZML2(C2C2gata)/col-ZML2-DAP-Seq(GSE60143)/Homer
C01	4672318	4672327	BolC01g008350.2J	CTCCGCCGCC	LEP(AP2EREBP)/col-LEP-DAP-Seq(GSE60143)/Homer
C01	4672320	4672327	BolC01g008350.2J	CCGCCGCC	ERF73(AP2EREBP)/col-ERF73-DAP-Seq(GSE60143)/Homer
C01	4672321	4672330	BolC01g008350.2J	CGCCGCCGCC	LEP(AP2EREBP)/col-LEP-DAP-Seq(GSE60143)/Homer
C01	4672323	4672330	BolC01g008350.2J	CCGCCGCC	ERF73(AP2EREBP)/col-ERF73-DAP-Seq(GSE60143)/Homer
C01	4672324	4672333	BolC01g008350.2J	CGCCGCCGCC	LEP(AP2EREBP)/col-LEP-DAP-Seq(GSE60143)/Homer
C01	4672326	4672333	BolC01g008350.2J	CCGCCGCC	ERF73(AP2EREBP)/col-ERF73-DAP-Seq(GSE60143)/Homer
C01	4678285	4678294	BolC01g008370.2J	TTTTTTTTTT	VRN1(ABI3VP1)/col-VRN1-DAP-Seq(GSE60143)/Homer
C01	4687187	4687201	BolC01g008410.2J	ACGGACGGTAGAGAT	ZML1(C2C2gata)/colamp-ZML1-DAP-Seq(GSE60143)/Homer
C01	4687382	4687393	BolC01g008420.2J	AAACCGACATCA	DREB2(AP2EREBP)/col-DREB2-DAP-Seq(GSE60143)/Homer
C01	4687391	4687400	BolC01g008420.2J	TCACGTGGAA	bZIP16(bZIP)/colamp-bZIP16-DAP-Seq(GSE60143)/Homer
C01	4700739	4700753	BolC01g008440.2J	GTATGCAATGTATAT	EIN3(EIL)/col-EIN3-DAP-Seq(GSE60143)/Homer
C01	4718423	4718432	BolC01g008460.2J	AAAAAAAAAA	VRN1(ABI3VP1)/col-VRN1-DAP-Seq(GSE60143)/Homer
C01	4718464	4718478	BolC01g008460.2J	TACTTGGTAAAGAAG	ANAC062(NAC)/colamp-ANAC062-DAP-Seq(GSE60143)/Homer
C01	4718466	4718480	BolC01g008460.2J	CTTGGTAAAGAAGAA	ANAC062(NAC)/colamp-ANAC062-DAP-Seq(GSE60143)/Homer
C01	4727387	4727398	BolC01g008470.2J	TTTTTGAGAAAA	AT5G60130(ABI3VP1)/col-AT5G60130-DAP-Seq(GSE60143)/Homer
C01	4727507	4727514	BolC01g008470.2J	TTTTCAAA	At2g41835(C2H2)/col-At2g41835-DAP-Seq(GSE60143)/Homer
C01	4730142	4730156	BolC01g008480.2J	AGATAAAGAAATGAA	AT2G31460(REMB3)/col-AT2G31460-DAP-Seq(GSE60143)/Homer
C01	4730193	4730207	BolC01g008480.2J	TCTAGAGAGAGAGAG	BPC6(BBRBPC)/col-BPC6-DAP-Seq(GSE60143)/Homer
C01	4730195	4730209	BolC01g008480.2J	TAGAGAGAGAGAGAG	BPC6(BBRBPC)/col-BPC6-DAP-Seq(GSE60143)/Homer
C01	4730196	4730207	BolC01g008480.2J	AGAGAGAGAGAG	FRS9(ND)/col-FRS9-DAP-Seq(GSE60143)/Homer
C01	4730197	4730211	BolC01g008480.2J	GAGAGAGAGAGAGAC	BPC6(BBRBPC)/col-BPC6-DAP-Seq(GSE60143)/Homer
C01	4730198	4730209	BolC01g008480.2J	AGAGAGAGAGAG	FRS9(ND)/col-FRS9-DAP-Seq(GSE60143)/Homer
C01	4730200	4730211	BolC01g008480.2J	AGAGAGAGAGAC	FRS9(ND)/col-FRS9-DAP-Seq(GSE60143)/Homer
C01	4730202	4730213	BolC01g008480.2J	AGAGAGAGACAT	FRS9(ND)/col-FRS9-DAP-Seq(GSE60143)/Homer
C01	4737495	4737506	BolC01g008500.2J	AGAGAGAGAGTA	FRS9(ND)/col-FRS9-DAP-Seq(GSE60143)/Homer
C01	4749683	4749694	BolC01g008520.2J	AAAAAATTCTTA	AT2G40260(G2like)/colamp-AT2G40260-DAP-Seq(GSE60143)/Homer
C01	4784104	4784115	BolC01g008530.2J	AAAACGACAATA	JKD(C2H2)/col-JKD-DAP-Seq(GSE60143)/Homer
C01	4794676	4794690	BolC01g008550.2J	TTTCTTTTTTGGGAA	AGL15(MADS)/col-AGL15-DAP-Seq(GSE60143)/Homer
C01	4794677	4794691	BolC01g008550.2J	TTCTTTTTTGGGAAT	AGL13(MADS)/col-AGL13-DAP-Seq(GSE60143)/Homer
C01	4794752	4794766	BolC01g008550.2J	ATCTAAACCGTCGGA	ZML1(C2C2gata)/colamp-ZML1-DAP-Seq(GSE60143)/Homer
C01	4794753	4794767	BolC01g008550.2J	TCTAAACCGTCGGAT	AT5G59990(C2C2COlike)/colamp-AT5G59990-DAP-Seq(GSE60143)/Homer
C01	4829327	4829341	BolC01g008570.2J	AAAAAAAAACCAAAA	IDD5(C2H2)/colamp-IDD5-DAP-Seq(GSE60143)/Homer
C01	4842088	4842099	BolC01g008590.2J	ATTTTAAGAAAA	AT5G60130(ABI3VP1)/col-AT5G60130-DAP-Seq(GSE60143)/Homer
C01	4842220	4842229	BolC01g008590.2J	AAACAGAGTT	REF6(Zf)/Arabidopsis-REF6-ChIP-Seq(GSE106942)/Homer
C01	4851874	4851881	BolC01g008610.2J	GCCACGTG	ABI5(bZIP)/col-ABI5-DAP-Seq(GSE60143)/Homer
C01	4867528	4867537	BolC01g008630.2J	ATCCGATCAA	GATA19(C2C2gata)/colamp-GATA19-DAP-Seq(GSE60143)/Homer
C01	4867572	4867583	BolC01g008630.2J	CATTCTCTCTCT	FRS9(ND)/col-FRS9-DAP-Seq(GSE60143)/Homer
C01	4875507	4875518	BolC01g008650.2J	AAATTTGGTGAA	MYB4(MYB)/col200-MYB4-DAP-Seq(GSE60143)/Homer
C01	4880530	4880539	BolC01g008660.2J	AAAAAAAAAA	VRN1(ABI3VP1)/col-VRN1-DAP-Seq(GSE60143)/Homer
C01	4880531	4880540	BolC01g008660.2J	AAAAAAAAAA	VRN1(ABI3VP1)/col-VRN1-DAP-Seq(GSE60143)/Homer
C01	4880532	4880541	BolC01g008660.2J	AAAAAAAAAA	VRN1(ABI3VP1)/col-VRN1-DAP-Seq(GSE60143)/Homer
C01	4880601	4880615	BolC01g008660.2J	AAAAGTTTCCTAAAT	AT2G33550(Trihelix)/colamp-AT2G33550-DAP-Seq(GSE60143)/Homer
C01	4885781	4885792	BolC01g008670.2J	CAACAAGACAAA	At5g66730(C2H2)/colamp-At5g66730-DAP-Seq(GSE60143)/Homer
C01	4885819	4885826	BolC01g008670.2J	TTTTCAAA	At2g41835(C2H2)/col-At2g41835-DAP-Seq(GSE60143)/Homer
C01	4891566	4891575	BolC01g008690.2J	TTTTTTTTTT	VRN1(ABI3VP1)/col-VRN1-DAP-Seq(GSE60143)/Homer
C01	4891567	4891576	BolC01g008690.2J	TTTTTTTTTT	VRN1(ABI3VP1)/col-VRN1-DAP-Seq(GSE60143)/Homer
C01	4891568	4891577	BolC01g008690.2J	TTTTTTTTTT	VRN1(ABI3VP1)/col-VRN1-DAP-Seq(GSE60143)/Homer
C01	4891569	4891578	BolC01g008690.2J	TTTTTTTTTT	VRN1(ABI3VP1)/col-VRN1-DAP-Seq(GSE60143)/Homer
C01	4891570	4891579	BolC01g008690.2J	TTTTTTTTTT	VRN1(ABI3VP1)/col-VRN1-DAP-Seq(GSE60143)/Homer
C01	4891678	4891685	BolC01g008690.2J	CACTTTTT	At1g64620(C2C2dof)/colamp-At1g64620-DAP-Seq(GSE60143)/Homer
C01	4910809	4910818	BolC01g008710.2J	AAAAAAAAAA	VRN1(ABI3VP1)/col-VRN1-DAP-Seq(GSE60143)/Homer
C01	4910956	4910970	BolC01g008710.2J	TAAACATCCAACTAA	AT1G24250(Orphan)/col-AT1G24250-DAP-Seq(GSE60143)/Homer
C01	4937691	4937698	BolC01g008730.2J	CACTTTTT	At1g64620(C2C2dof)/colamp-At1g64620-DAP-Seq(GSE60143)/Homer
C01	4937698	4937709	BolC01g008730.2J	TCTTCTCTCTCC	FRS9(ND)/col-FRS9-DAP-Seq(GSE60143)/Homer
C01	4937700	4937711	BolC01g008730.2J	TTCTCTCTCCTA	BPC1(BBRBPC)/colamp-BPC1-DAP-Seq(GSE60143)/Homer
C01	4938232	4938241	BolC01g008740.2J	AAAAAAAAAA	VRN1(ABI3VP1)/col-VRN1-DAP-Seq(GSE60143)/Homer
C01	4938233	4938242	BolC01g008740.2J	AAAAAAAAAA	VRN1(ABI3VP1)/col-VRN1-DAP-Seq(GSE60143)/Homer
C01	4938234	4938243	BolC01g008740.2J	AAAAAAAAAA	VRN1(ABI3VP1)/col-VRN1-DAP-Seq(GSE60143)/Homer
C01	4938235	4938244	BolC01g008740.2J	AAAAAAAAAA	VRN1(ABI3VP1)/col-VRN1-DAP-Seq(GSE60143)/Homer
C01	4938236	4938245	BolC01g008740.2J	AAAAAAAAAA	VRN1(ABI3VP1)/col-VRN1-DAP-Seq(GSE60143)/Homer
C01	4938237	4938246	BolC01g008740.2J	AAAAAAAAAA	VRN1(ABI3VP1)/col-VRN1-DAP-Seq(GSE60143)/Homer
C01	4938238	4938247	BolC01g008740.2J	AAAAAAAAAA	VRN1(ABI3VP1)/col-VRN1-DAP-Seq(GSE60143)/Homer
C01	4938239	4938248	BolC01g008740.2J	AAAAAAAAAA	VRN1(ABI3VP1)/col-VRN1-DAP-Seq(GSE60143)/Homer
C01	4938240	4938249	BolC01g008740.2J	AAAAAAAAAA	VRN1(ABI3VP1)/col-VRN1-DAP-Seq(GSE60143)/Homer
C01	4938241	4938250	BolC01g008740.2J	AAAAAAAAAA	VRN1(ABI3VP1)/col-VRN1-DAP-Seq(GSE60143)/Homer
C01	4948120	4948131	BolC01g008750.2J	TTTTCTTAATAT	AT5G60130(ABI3VP1)/col-AT5G60130-DAP-Seq(GSE60143)/Homer
C01	4948134	4948148	BolC01g008750.2J	GTTAATATTCTAGAA	HSFB3(HSF)/colamp-HSFB3-DAP-Seq(GSE60143)/Homer
C01	4948135	4948149	BolC01g008750.2J	TTAATATTCTAGAAA	HSF21(HSF)/col-HSF21-DAP-Seq(GSE60143)/Homer
C01	4948140	4948154	BolC01g008750.2J	ATTCTAGAAAATTCT	HSF21(HSF)/col-HSF21-DAP-Seq(GSE60143)/Homer
C01	4948141	4948155	BolC01g008750.2J	TTCTAGAAAATTCTT	AGL95(ND)/col-AGL95-DAP-Seq(GSE60143)/Homer
C01	4948142	4948153	BolC01g008750.2J	TCTAGAAAATTC	AT2G01818(PLATZ)/col-AT2G01818-DAP-Seq(GSE60143)/Homer
C01	4948212	4948223	BolC01g008750.2J	ATAGTAGGTAAG	MYB4(MYB)/col200-MYB4-DAP-Seq(GSE60143)/Homer
C01	4948213	4948224	BolC01g008750.2J	TAGTAGGTAAGT	MYB40(MYB)/col-MYB40-DAP-Seq(GSE60143)/Homer
C01	4949551	4949565	BolC01g008760.2J	TTTTTTCTCTCTCTT	BPC6(BBRBPC)/col-BPC6-DAP-Seq(GSE60143)/Homer
C01	4949553	4949564	BolC01g008760.2J	TTTTCTCTCTCT	FRS9(ND)/col-FRS9-DAP-Seq(GSE60143)/Homer
C01	4949555	4949566	BolC01g008760.2J	TTCTCTCTCTTA	BPC1(BBRBPC)/colamp-BPC1-DAP-Seq(GSE60143)/Homer
C01	4952114	4952128	BolC01g008770.2J	CTTTACCACAGTTAA	GT1(Trihelix)/col-GT1-DAP-Seq(GSE60143)/Homer
C01	4952115	4952129	BolC01g008770.2J	TTTACCACAGTTAAT	GT1(Trihelix)/col-GT1-DAP-Seq(GSE60143)/Homer
C01	4952172	4952186	BolC01g008770.2J	TTTAAGGATACTTCA	AT2G33550(Trihelix)/colamp-AT2G33550-DAP-Seq(GSE60143)/Homer
C01	4954524	4954538	BolC01g008780.2J	TCATGGTGAAATGAA	AT2G31460(REMB3)/col-AT2G31460-DAP-Seq(GSE60143)/Homer
C01	4970576	4970590	BolC01g008790.2J	TCTAAAACGACAAAC	IDD2(C2H2)/colamp-IDD2-DAP-Seq(GSE60143)/Homer
C01	4970578	4970589	BolC01g008790.2J	TAAAACGACAAA	At5g66730(C2H2)/colamp-At5g66730-DAP-Seq(GSE60143)/Homer
C01	4970579	4970590	BolC01g008790.2J	AAAACGACAAAC	JKD(C2H2)/col-JKD-DAP-Seq(GSE60143)/Homer
C01	4970580	4970589	BolC01g008790.2J	AAACGACAAA	AtIDD11(C2H2)/colamp-AtIDD11-DAP-Seq(GSE60143)/Homer
C01	4970674	4970683	BolC01g008790.2J	AAACAGAGAA	REF6(Zf)/Arabidopsis-REF6-ChIP-Seq(GSE106942)/Homer
C01	4972408	4972422	BolC01g008800.2J	CTTATATTGCAAGAA	ANAC058(NAC)/col-ANAC058-DAP-Seq(GSE60143)/Homer
C01	4977621	4977635	BolC01g008810.2J	TTTCAAGTTGTTGAA	bHLH122(bHLH)/col100-bHLH122-DAP-Seq(GSE60143)/Homer
C01	4988478	4988485	BolC01g008840.2J	CATTAAAT	At1g76110(ARID)/colamp-At1g76110-DAP-Seq(GSE60143)/Homer
C01	4993234	4993243	BolC01g008850.2J	AAACAGAGCA	REF6(Zf)/Arabidopsis-REF6-ChIP-Seq(GSE106942)/Homer
C01	5001514	5001523	BolC01g008870.2J	ATCTGGTTTT	AT1G76870(Trihelix)/col-AT1G76870-DAP-Seq(GSE60143)/Homer
C01	5023053	5023064	BolC01g008890.2J	TCTTACCTAACA	MYB40(MYB)/col-MYB40-DAP-Seq(GSE60143)/Homer
C01	5055217	5055228	BolC01g008900.2J	AAAAAGGTTAAA	OBP4(C2C2dof)/col-OBP4-DAP-Seq(GSE60143)/Homer
C01	5055337	5055346	BolC01g008900.2J	CCAAAAATAG	TAGL1(MADS)/Tomato-TAGL1-ChIP-Seq(GSE116581)/Homer
C01	5085537	5085544	BolC01g008920.2J	AAAAAGTG	At1g64620(C2C2dof)/colamp-At1g64620-DAP-Seq(GSE60143)/Homer
C01	5109124	5109131	BolC01g008950.2J	AGGGTTTA	TRP2(MYBrelated)/colamp-TRP2-DAP-Seq(GSE60143)/Homer
C01	5156598	5156612	BolC01g008980.2J	AAAAAGATAAAAAAT	At5g58900(MYBrelated)/colamp-At5g58900-DAP-Seq(GSE60143)/Homer
C01	5156640	5156654	BolC01g008980.2J	AATAGAGAGAGAGAG	BPC6(BBRBPC)/col-BPC6-DAP-Seq(GSE60143)/Homer
C01	5156642	5156656	BolC01g008980.2J	TAGAGAGAGAGAGAA	BPC6(BBRBPC)/col-BPC6-DAP-Seq(GSE60143)/Homer
C01	5156643	5156654	BolC01g008980.2J	AGAGAGAGAGAG	FRS9(ND)/col-FRS9-DAP-Seq(GSE60143)/Homer
C01	5156644	5156658	BolC01g008980.2J	GAGAGAGAGAGAAGA	BPC6(BBRBPC)/col-BPC6-DAP-Seq(GSE60143)/Homer
C01	5156645	5156656	BolC01g008980.2J	AGAGAGAGAGAA	FRS9(ND)/col-FRS9-DAP-Seq(GSE60143)/Homer
C01	5156647	5156658	BolC01g008980.2J	AGAGAGAGAAGA	FRS9(ND)/col-FRS9-DAP-Seq(GSE60143)/Homer
C01	5156649	5156663	BolC01g008980.2J	AGAGAGAAGACAAAA	IDD2(C2H2)/colamp-IDD2-DAP-Seq(GSE60143)/Homer
C01	5156651	5156662	BolC01g008980.2J	AGAGAAGACAAA	SGR5(C2H2)/colamp-SGR5-DAP-Seq(GSE60143)/Homer
C01	5160518	5160525	BolC01g008990.2J	TTTTCAAA	At2g41835(C2H2)/col-At2g41835-DAP-Seq(GSE60143)/Homer
C01	5160522	5160536	BolC01g008990.2J	CAAAACAAAACAAAG	IDD5(C2H2)/colamp-IDD5-DAP-Seq(GSE60143)/Homer
C01	5179634	5179645	BolC01g009020.2J	AATGATATTTTC	AT3G10113(MYBrelated)/col-AT3G10113-DAP-Seq(GSE60143)/Homer
C01	5179635	5179644	BolC01g009020.2J	ATGATATTTT	At3g09600(MYBrelated)/colamp-At3g09600-DAP-Seq(GSE60143)/Homer
C01	5187964	5187975	BolC01g009030.2J	AATGATATTTTC	AT3G10113(MYBrelated)/col-AT3G10113-DAP-Seq(GSE60143)/Homer
C01	5187965	5187974	BolC01g009030.2J	ATGATATTTT	At3g09600(MYBrelated)/colamp-At3g09600-DAP-Seq(GSE60143)/Homer
C01	5188032	5188046	BolC01g009030.2J	AGAAAGAAGACAAAT	At1g14580(C2H2)/colamp-At1g14580-DAP-Seq(GSE60143)/Homer
C01	5188034	5188045	BolC01g009030.2J	AAAGAAGACAAA	At5g66730(C2H2)/colamp-At5g66730-DAP-Seq(GSE60143)/Homer
C01	5194764	5194778	BolC01g009040.2J	CAGAATCTTCAAGAA	AGL95(ND)/col-AGL95-DAP-Seq(GSE60143)/Homer
C01	5194765	5194772	BolC01g009040.2J	AGAATCTT	At3g12730(G2like)/colamp-At3g12730-DAP-Seq(GSE60143)/Homer
C01	5194841	5194850	BolC01g009040.2J	TTCTCTGTTT	REF6(Zf)/Arabidopsis-REF6-ChIP-Seq(GSE106942)/Homer
C01	5221481	5221490	BolC01g009050.2J	TTCACCGACA	AT1G44830(AP2EREBP)/col-AT1G44830-DAP-Seq(GSE60143)/Homer
C01	5221482	5221493	BolC01g009050.2J	TCACCGACAGAA	AT1G01250(AP2EREBP)/col-AT1G01250-DAP-Seq(GSE60143)/Homer
C01	5221483	5221492	BolC01g009050.2J	CACCGACAGA	At4g31060(AP2EREBP)/colamp-At4g31060-DAP-Seq(GSE60143)/Homer
C01	5227716	5227723	BolC01g009060.2J	TTTGAAAA	At2g41835(C2H2)/col-At2g41835-DAP-Seq(GSE60143)/Homer
C01	5233617	5233631	BolC01g009070.2J	TTTCTAATTTAAGTA	AGL15(MADS)/col-AGL15-DAP-Seq(GSE60143)/Homer
C01	5233618	5233632	BolC01g009070.2J	TTCTAATTTAAGTAA	AGL13(MADS)/col-AGL13-DAP-Seq(GSE60143)/Homer
C01	5240825	5240839	BolC01g009080.2J	CACGAACGGTTGATA	AT5G59990(C2C2COlike)/colamp-AT5G59990-DAP-Seq(GSE60143)/Homer
C01	5250407	5250416	BolC01g009100.2J	CATCATCATC	ZML2(C2C2gata)/col-ZML2-DAP-Seq(GSE60143)/Homer
C01	5260804	5260815	BolC01g009110.2J	TTTCTAAGAAAA	AT5G60130(ABI3VP1)/col-AT5G60130-DAP-Seq(GSE60143)/Homer
C01	5260905	5260919	BolC01g009110.2J	CCTCGAAATATGAGA	AIL7(AP2EREBP)/colamp-AIL7-DAP-Seq(GSE60143)/Homer
C01	5281275	5281284	BolC01g009130.2J	CAACTTTTTC	AT3G12130(C3H)/colamp-AT3G12130-DAP-Seq(GSE60143)/Homer
C01	5298081	5298095	BolC01g009140.2J	AACAATACCCTAAAT	AT2G33550(Trihelix)/colamp-AT2G33550-DAP-Seq(GSE60143)/Homer
C01	5313540	5313554	BolC01g009150.2J	TTTTGTTTTTATATA	IDD5(C2H2)/colamp-IDD5-DAP-Seq(GSE60143)/Homer
C01	5320797	5320811	BolC01g009180.2J	TACTTGTAACTTACG	CUC1(NAC)/col-CUC1-DAP-Seq(GSE60143)/Homer
C01	5320799	5320813	BolC01g009180.2J	CTTGTAACTTACGTA	VND4(NAC)/colamp-VND4-DAP-Seq(GSE60143)/Homer
C01	5322878	5322887	BolC01g009190.2J	GATGATGATG	ZML2(C2C2gata)/col-ZML2-DAP-Seq(GSE60143)/Homer
C01	5324524	5324538	BolC01g009210.2J	TCTTGAAAATCGAGA	AIL7(AP2EREBP)/colamp-AIL7-DAP-Seq(GSE60143)/Homer
C01	5330210	5330217	BolC01g009220.2J	TAAACCCT	TRP2(MYBrelated)/colamp-TRP2-DAP-Seq(GSE60143)/Homer
C01	5330217	5330231	BolC01g009220.2J	TTTCCAAAATTATAA	AGL25(MADS)/colamp-AGL25-DAP-Seq(GSE60143)/Homer
C01	5330304	5330311	BolC01g009220.2J	AAAAAGTG	At1g64620(C2C2dof)/colamp-At1g64620-DAP-Seq(GSE60143)/Homer
C01	5337351	5337362	BolC01g009250.2J	AGAGAGAGAGTC	FRS9(ND)/col-FRS9-DAP-Seq(GSE60143)/Homer
C01	5338096	5338110	BolC01g009240.2J	TTACTATATAAGGAT	AGL6(MADS)/col-AGL6-DAP-Seq(GSE60143)/Homer
C01	5340746	5340755	BolC01g009260.2J	AAAAAAAAAA	VRN1(ABI3VP1)/col-VRN1-DAP-Seq(GSE60143)/Homer
C01	5346857	5346866	BolC01g009280.2J	TTGGCGGGAA	DEL1(E2FDP)/colamp-DEL1-DAP-Seq(GSE60143)/Homer
C01	5373847	5373858	BolC01g009290.2J	ATTTCTCTCTCT	FRS9(ND)/col-FRS9-DAP-Seq(GSE60143)/Homer
C01	5383686	5383700	BolC01g009310.2J	AGGAAGTAGGTGAGG	MYB39(MYB)/col-MYB39-DAP-Seq(GSE60143)/Homer
C01	5389229	5389243	BolC01g009330.2J	TTTAAGGATATTTCA	AT2G33550(Trihelix)/colamp-AT2G33550-DAP-Seq(GSE60143)/Homer
C01	5389232	5389243	BolC01g009330.2J	AAGGATATTTCA	AT3G10113(MYBrelated)/col-AT3G10113-DAP-Seq(GSE60143)/Homer
C01	5389255	5389266	BolC01g009330.2J	GAAAAAAACAAA	IDD4(C2H2)/col-IDD4-DAP-Seq(GSE60143)/Homer
C01	5389281	5389290	BolC01g009330.2J	ATTTAAATTC	AT2G20110(CPP)/colamp-AT2G20110-DAP-Seq(GSE60143)/Homer
C01	5392479	5392486	BolC01g009350.2J	CGCCGCCA	CRF4(AP2EREBP)/colamp-CRF4-DAP-Seq(GSE60143)/Homer
C01	5394527	5394536	BolC01g009360.2J	AAAAAAAAAA	VRN1(ABI3VP1)/col-VRN1-DAP-Seq(GSE60143)/Homer
C01	5394528	5394537	BolC01g009360.2J	AAAAAAAAAA	VRN1(ABI3VP1)/col-VRN1-DAP-Seq(GSE60143)/Homer
C01	5394529	5394538	BolC01g009360.2J	AAAAAAAAAA	VRN1(ABI3VP1)/col-VRN1-DAP-Seq(GSE60143)/Homer
C01	5407080	5407089	BolC01g009380.2J	AAAAAAAAAA	VRN1(ABI3VP1)/col-VRN1-DAP-Seq(GSE60143)/Homer
C01	5407216	5407230	BolC01g009380.2J	AAAGCATATGATAAA	AT1G04880(ARID)/colamp-AT1G04880-DAP-Seq(GSE60143)/Homer
C01	5424928	5424935	BolC01g009400.2J	TTTTCAAA	At2g41835(C2H2)/col-At2g41835-DAP-Seq(GSE60143)/Homer
C01	5424964	5424975	BolC01g009400.2J	AAATTAATTATA	HDG1(Homeobox)/col100-HDG1-DAP-Seq(GSE60143)/Homer
C01	5425816	5425830	BolC01g009410.2J	AACCATTTAAGGTAA	AGL6(MADS)/col-AGL6-DAP-Seq(GSE60143)/Homer
C01	5425818	5425832	BolC01g009410.2J	CCATTTAAGGTAATA	SVP(MADS)/col-SVP-DAP-Seq(GSE60143)/Homer
C01	5436987	5437001	BolC01g009420.2J	AATTAGATAAAATTT	At5g58900(MYBrelated)/colamp-At5g58900-DAP-Seq(GSE60143)/Homer
C01	5447576	5447585	BolC01g009440.2J	AAAAAAAAAA	VRN1(ABI3VP1)/col-VRN1-DAP-Seq(GSE60143)/Homer
C01	5447577	5447586	BolC01g009440.2J	AAAAAAAAAA	VRN1(ABI3VP1)/col-VRN1-DAP-Seq(GSE60143)/Homer
C01	5447578	5447587	BolC01g009440.2J	AAAAAAAAAA	VRN1(ABI3VP1)/col-VRN1-DAP-Seq(GSE60143)/Homer
C01	5447579	5447588	BolC01g009440.2J	AAAAAAAAAA	VRN1(ABI3VP1)/col-VRN1-DAP-Seq(GSE60143)/Homer
C01	5447580	5447589	BolC01g009440.2J	AAAAAAAAAA	VRN1(ABI3VP1)/col-VRN1-DAP-Seq(GSE60143)/Homer
C01	5447654	5447668	BolC01g009440.2J	TAATTATAGATTATA	AT1G04880(ARID)/colamp-AT1G04880-DAP-Seq(GSE60143)/Homer
C01	5475971	5475978	BolC01g009460.2J	TTTGAAAA	At2g41835(C2H2)/col-At2g41835-DAP-Seq(GSE60143)/Homer
C01	5484540	5484549	BolC01g009470.2J	CGTCGACATC	DDF2(AP2EREBP)/col-DDF2-DAP-Seq(GSE60143)/Homer
C01	5484637	5484646	BolC01g009470.2J	AAAAAAAAAA	VRN1(ABI3VP1)/col-VRN1-DAP-Seq(GSE60143)/Homer
C01	5484638	5484647	BolC01g009470.2J	AAAAAAAAAA	VRN1(ABI3VP1)/col-VRN1-DAP-Seq(GSE60143)/Homer
C01	5484639	5484648	BolC01g009470.2J	AAAAAAAAAA	VRN1(ABI3VP1)/col-VRN1-DAP-Seq(GSE60143)/Homer
C01	5484640	5484649	BolC01g009470.2J	AAAAAAAAAA	VRN1(ABI3VP1)/col-VRN1-DAP-Seq(GSE60143)/Homer
C01	5484641	5484650	BolC01g009470.2J	AAAAAAAAAA	VRN1(ABI3VP1)/col-VRN1-DAP-Seq(GSE60143)/Homer
C01	5484642	5484651	BolC01g009470.2J	AAAAAAAAAA	VRN1(ABI3VP1)/col-VRN1-DAP-Seq(GSE60143)/Homer
C01	5484643	5484652	BolC01g009470.2J	AAAAAAAAAA	VRN1(ABI3VP1)/col-VRN1-DAP-Seq(GSE60143)/Homer
C01	5484717	5484724	BolC01g009470.2J	TTTTCAAA	At2g41835(C2H2)/col-At2g41835-DAP-Seq(GSE60143)/Homer
C01	5489310	5489324	BolC01g009480.2J	GGGGTATTTTCGTCC	Unknown1/Arabidopsis-Promoters/Homer
C01	5489354	5489365	BolC01g009480.2J	GATTATCCATAT	At1g74840(MYBrelated)/col100-At1g74840-DAP-Seq(GSE60143)/Homer
C01	5497195	5497209	BolC01g009500.2J	ATTAATTATGGTTTA	GT1(Trihelix)/col-GT1-DAP-Seq(GSE60143)/Homer
C01	5497196	5497210	BolC01g009500.2J	TTAATTATGGTTTAT	GT1(Trihelix)/col-GT1-DAP-Seq(GSE60143)/Homer
C01	5498211	5498218	BolC01g009510.2J	AGGGTTTA	TRP2(MYBrelated)/colamp-TRP2-DAP-Seq(GSE60143)/Homer
C01	5517602	5517616	BolC01g009540.2J	ATTTGACACGTGTAT	GT3a(Trihelix)/col-GT3a-DAP-Seq(GSE60143)/Homer
C01	5517603	5517617	BolC01g009540.2J	TTTGACACGTGTATA	GBF5(bZIP)/colamp-GBF5-DAP-Seq(GSE60143)/Homer
C01	5517604	5517618	BolC01g009540.2J	TTGACACGTGTATAT	bZIP3(bZIP)/col-bZIP3-DAP-Seq(GSE60143)/Homer
C01	5517605	5517619	BolC01g009540.2J	TGACACGTGTATATT	ABF2(bZIP)/col-ABF2-DAP-Seq(GSE60143)/Homer
C01	5517608	5517622	BolC01g009540.2J	CACGTGTATATTAAG	bHLH34(bHLH)/colamp-bHLH34-DAP-Seq(GSE60143)/Homer
C01	5539184	5539198	BolC01g009560.2J	GCGATAAAGACAAAT	IDD2(C2H2)/colamp-IDD2-DAP-Seq(GSE60143)/Homer
C01	5539186	5539197	BolC01g009560.2J	GATAAAGACAAA	At5g66730(C2H2)/colamp-At5g66730-DAP-Seq(GSE60143)/Homer
C01	5539239	5539253	BolC01g009560.2J	ATTAAAATATAATTT	AT1G04880(ARID)/colamp-AT1G04880-DAP-Seq(GSE60143)/Homer
C01	5539259	5539273	BolC01g009560.2J	AAATTTTATTTTATG	AT1G04880(ARID)/colamp-AT1G04880-DAP-Seq(GSE60143)/Homer
C01	5557974	5557983	BolC01g009570.2J	AAAAAAAAAA	VRN1(ABI3VP1)/col-VRN1-DAP-Seq(GSE60143)/Homer
C01	5600969	5600980	BolC01g009580.2J	TCATTAAATATT	HDG1(Homeobox)/col100-HDG1-DAP-Seq(GSE60143)/Homer
C01	5600970	5600977	BolC01g009580.2J	CATTAAAT	At1g76110(ARID)/colamp-At1g76110-DAP-Seq(GSE60143)/Homer
C01	5617264	5617275	BolC01g009610.2J	TTTTTAAGGAAA	AT5G60130(ABI3VP1)/col-AT5G60130-DAP-Seq(GSE60143)/Homer
C01	5628756	5628767	BolC01g009620.2J	TCATTTATTGTT	HDG1(Homeobox)/col100-HDG1-DAP-Seq(GSE60143)/Homer
C01	5635034	5635048	BolC01g009640.2J	AGGAGATGAAACGAC	RKD2(RWPRK)/colamp-RKD2-DAP-Seq(GSE60143)/Homer
C01	5635041	5635055	BolC01g009640.2J	GAAACGACACCGTAT	Unknown2/Arabidopsis-Promoters/Homer
C01	5635042	5635056	BolC01g009640.2J	AAACGACACCGTATC	Unknown2/Arabidopsis-Promoters/Homer
C01	5635748	5635762	BolC01g009630.2J	TTAGATAAAACCTGA	At5g22890(C2H2)/col-At5g22890-DAP-Seq(GSE60143)/Homer
C01	5640421	5640435	BolC01g009650.2J	ATTCAATGGTGGAGA	AT5G59990(C2C2COlike)/colamp-AT5G59990-DAP-Seq(GSE60143)/Homer
C01	5647031	5647040	BolC01g009680.2J	TTGCCCTAAC	TBP3(MYBrelated)/col-TBP3-DAP-Seq(GSE60143)/Homer
C01	5647152	5647166	BolC01g009680.2J	ACATGATGAAATGAT	AT2G31460(REMB3)/col-AT2G31460-DAP-Seq(GSE60143)/Homer
C01	5648665	5648679	BolC01g009700.2J	AAAACGACGTCGGTT	Unknown2/Arabidopsis-Promoters/Homer
C01	5648666	5648680	BolC01g009700.2J	AAACGACGTCGGTTA	Unknown2/Arabidopsis-Promoters/Homer
C01	5648701	5648715	BolC01g009700.2J	AAAACGACATCGTAC	Unknown2/Arabidopsis-Promoters/Homer
C01	5650626	5650637	BolC01g009710.2J	ATAAAGTAATAT	At4g38000(C2C2dof)/col-At4g38000-DAP-Seq(GSE60143)/Homer
C01	5650654	5650668	BolC01g009710.2J	AATATTTGAAATGAT	AT2G31460(REMB3)/col-AT2G31460-DAP-Seq(GSE60143)/Homer
C01	5659022	5659033	BolC01g009730.2J	ATTGAATATTCA	At2g03500(G2like)/col-At2g03500-DAP-Seq(GSE60143)/Homer
C01	5659141	5659150	BolC01g009730.2J	ATTCAAATCC	AT2G20110(CPP)/colamp-AT2G20110-DAP-Seq(GSE60143)/Homer
C01	5662907	5662918	BolC01g009740.2J	TTGATTCTGTTG	RAV1(RAV)/colamp-RAV1-DAP-Seq(GSE60143)/Homer
C01	5662935	5662942	BolC01g009740.2J	TGATGGAA	HAP3(CCAATHAP3)/col-HAP3-DAP-Seq(GSE60143)/Homer
C01	5663034	5663045	BolC01g009740.2J	CAACAAAATATA	RAV1(RAV)/colamp-RAV1-DAP-Seq(GSE60143)/Homer
C01	5668717	5668724	BolC01g009750.2J	AAGATTCT	At3g12730(G2like)/colamp-At3g12730-DAP-Seq(GSE60143)/Homer
C01	5674156	5674167	BolC01g009790.2J	CTTTCTCTCTTC	FRS9(ND)/col-FRS9-DAP-Seq(GSE60143)/Homer
C01	5674865	5674876	BolC01g009780.2J	TTTTTTTTGTTG	RAV1(RAV)/colamp-RAV1-DAP-Seq(GSE60143)/Homer
C01	5675000	5675014	BolC01g009780.2J	AGAAGAAGCCACGTG	bHLH34(bHLH)/colamp-bHLH34-DAP-Seq(GSE60143)/Homer
C01	5675006	5675015	BolC01g009780.2J	AGCCACGTGG	bZIP68(bZIP)/col-bZIP68-DAP-Seq(GSE60143)/Homer
C01	5675007	5675014	BolC01g009780.2J	GCCACGTG	ABI5(bZIP)/col-ABI5-DAP-Seq(GSE60143)/Homer
C01	5682643	5682652	BolC01g009800.2J	CCGATCCGAT	GATA19(C2C2gata)/colamp-GATA19-DAP-Seq(GSE60143)/Homer
C01	5712844	5712851	BolC01g009810.2J	CAATAATT	ATHB13(Homeobox)/col-ATHB13-DAP-Seq(GSE60143)/Homer
C01	5712916	5712927	BolC01g009810.2J	TTTGATATTTTA	AT3G10113(MYBrelated)/col-AT3G10113-DAP-Seq(GSE60143)/Homer
C01	5712922	5712936	BolC01g009810.2J	ATTTTAGATATTTTT	LCL1(MYBrelated)/colamp-LCL1-DAP-Seq(GSE60143)/Homer
C01	5712925	5712936	BolC01g009810.2J	TTAGATATTTTT	AT3G10113(MYBrelated)/col-AT3G10113-DAP-Seq(GSE60143)/Homer
C01	5712926	5712937	BolC01g009810.2J	TAGATATTTTTT	AT2G28920(ND)/col-AT2G28920-DAP-Seq(GSE60143)/Homer
C01	5712927	5712936	BolC01g009810.2J	AGATATTTTT	CCA(Myb)/Arabidopsis-CCA.GFP-ChIP-Seq(GSE70533)/Homer
C01	5718802	5718813	BolC01g009820.2J	GGAACATTCTTT	AT2G40260(G2like)/colamp-AT2G40260-DAP-Seq(GSE60143)/Homer
C01	5718804	5718813	BolC01g009820.2J	AACATTCTTT	AT2G38300(G2like)/col-AT2G38300-DAP-Seq(GSE60143)/Homer
C01	5718837	5718848	BolC01g009820.2J	TTTTAAAGAAAA	AT5G60130(ABI3VP1)/col-AT5G60130-DAP-Seq(GSE60143)/Homer
C01	5730815	5730829	BolC01g009840.2J	TAAATGAAAACAAAA	IDD5(C2H2)/colamp-IDD5-DAP-Seq(GSE60143)/Homer
C01	5734935	5734946	BolC01g009850.2J	AGTGATATTTTT	AT3G10113(MYBrelated)/col-AT3G10113-DAP-Seq(GSE60143)/Homer
C01	5734942	5734951	BolC01g009850.2J	TTTTTTTTTT	VRN1(ABI3VP1)/col-VRN1-DAP-Seq(GSE60143)/Homer
C01	5734943	5734952	BolC01g009850.2J	TTTTTTTTTT	VRN1(ABI3VP1)/col-VRN1-DAP-Seq(GSE60143)/Homer
C01	5734944	5734953	BolC01g009850.2J	TTTTTTTTTT	VRN1(ABI3VP1)/col-VRN1-DAP-Seq(GSE60143)/Homer
C01	5766368	5766377	BolC01g009910.2J	ATTCAAATTC	AT2G20110(CPP)/colamp-AT2G20110-DAP-Seq(GSE60143)/Homer
C01	5771257	5771268	BolC01g009930.2J	TTTTCTTATAAA	AT5G60130(ABI3VP1)/col-AT5G60130-DAP-Seq(GSE60143)/Homer
C01	5783039	5783050	BolC01g009940.2J	TAGTAGTTGGTA	MYB94(MYB)/col-MYB94-DAP-Seq(GSE60143)/Homer
C01	5783074	5783083	BolC01g009940.2J	AAAAAAAAAA	VRN1(ABI3VP1)/col-VRN1-DAP-Seq(GSE60143)/Homer
C01	5795299	5795313	BolC01g009950.2J	TATACCATATAATAA	AT1G04880(ARID)/colamp-AT1G04880-DAP-Seq(GSE60143)/Homer
C01	5795300	5795314	BolC01g009950.2J	ATACCATATAATAAT	AT1G04880(ARID)/colamp-AT1G04880-DAP-Seq(GSE60143)/Homer
C01	5795377	5795388	BolC01g009950.2J	GAAAAAGGAAAA	OBP4(C2C2dof)/col-OBP4-DAP-Seq(GSE60143)/Homer
C01	5795433	5795447	BolC01g009950.2J	TTTCCGGTTTAAGAA	AGL15(MADS)/col-AGL15-DAP-Seq(GSE60143)/Homer
C01	5804220	5804234	BolC01g009960.2J	TGTTACAACTTGTAT	bHLH122(bHLH)/col100-bHLH122-DAP-Seq(GSE60143)/Homer
C01	5804222	5804236	BolC01g009960.2J	TTACAACTTGTATGT	bHLH122(bHLH)/col100-bHLH122-DAP-Seq(GSE60143)/Homer
C01	5811191	5811205	BolC01g009970.2J	ATTAGAAGACGTGGA	bZIP48(bZIP)/colamp-bZIP48-DAP-Seq(GSE60143)/Homer
C01	5831328	5831339	BolC01g010000.2J	TTTGTCGTCATT	At5g66730(C2H2)/colamp-At5g66730-DAP-Seq(GSE60143)/Homer
C01	5853642	5853656	BolC01g010010.2J	AAATCATACATTAAA	AT1G04880(ARID)/colamp-AT1G04880-DAP-Seq(GSE60143)/Homer
C01	5853683	5853690	BolC01g010010.2J	TAAACCCT	TRP2(MYBrelated)/colamp-TRP2-DAP-Seq(GSE60143)/Homer
C01	5853704	5853711	BolC01g010010.2J	TAAACCCT	TRP2(MYBrelated)/colamp-TRP2-DAP-Seq(GSE60143)/Homer
C01	5853716	5853723	BolC01g010010.2J	TAAACCCT	TRP2(MYBrelated)/colamp-TRP2-DAP-Seq(GSE60143)/Homer
C01	5853770	5853777	BolC01g010010.2J	TAAACCCT	TRP2(MYBrelated)/colamp-TRP2-DAP-Seq(GSE60143)/Homer
C01	5856630	5856644	BolC01g010020.2J	TTTAATATATATTAA	AT1G04880(ARID)/colamp-AT1G04880-DAP-Seq(GSE60143)/Homer
C01	5869904	5869913	BolC01g010030.2J	CGCCGCCGTC	LEP(AP2EREBP)/col-LEP-DAP-Seq(GSE60143)/Homer
C01	5869997	5870006	BolC01g010030.2J	CGCCGCCGCC	LEP(AP2EREBP)/col-LEP-DAP-Seq(GSE60143)/Homer
C01	5869999	5870006	BolC01g010030.2J	CCGCCGCC	ERF73(AP2EREBP)/col-ERF73-DAP-Seq(GSE60143)/Homer
C01	5870000	5870009	BolC01g010030.2J	CGCCGCCGTA	LEP(AP2EREBP)/col-LEP-DAP-Seq(GSE60143)/Homer
C01	5870023	5870037	BolC01g010030.2J	CGTCGTCTCCGGTGA	AT5G05550(Trihelix)/col-AT5G05550-DAP-Seq(GSE60143)/Homer
C01	5870028	5870037	BolC01g010030.2J	TCTCCGGTGA	AT3G58630(Trihelix)/col-AT3G58630-DAP-Seq(GSE60143)/Homer
C01	5871756	5871767	BolC01g010040.2J	TGTAATAAATGT	HDG1(Homeobox)/col100-HDG1-DAP-Seq(GSE60143)/Homer
C01	5896476	5896490	BolC01g010050.2J	GTTAATATAAAGTAT	AT1G04880(ARID)/colamp-AT1G04880-DAP-Seq(GSE60143)/Homer
C01	5896563	5896570	BolC01g010050.2J	TTCCATCA	HAP3(CCAATHAP3)/col-HAP3-DAP-Seq(GSE60143)/Homer
C01	5935010	5935017	BolC01g010060.2J	TTTTCAAA	At2g41835(C2H2)/col-At2g41835-DAP-Seq(GSE60143)/Homer
C01	5935022	5935036	BolC01g010060.2J	TATAGTATATATTTT	AT1G04880(ARID)/colamp-AT1G04880-DAP-Seq(GSE60143)/Homer
C01	5935084	5935091	BolC01g010060.2J	GCCTTTTT	dof42(C2C2dof)/col-dof42-DAP-Seq(GSE60143)/Homer
C01	5983892	5983906	BolC01g010080.2J	CTTAGATCTGGATTA	GATA1(C2C2gata)/colamp-GATA1-DAP-Seq(GSE60143)/Homer
C01	5983894	5983905	BolC01g010080.2J	TAGATCTGGATT	GATA6(C2C2gata)/col200-GATA6-DAP-Seq(GSE60143)/Homer
C01	6029195	6029206	BolC01g010110.2J	TTCACACGTGTG	BZR1(BZR)/col-BZR1-DAP-Seq(GSE60143)/Homer
C01	6029197	6029208	BolC01g010110.2J	CACACGTGTGCG	BZR1(BZR)/col-BZR1-DAP-Seq(GSE60143)/Homer
C01	6037657	6037664	BolC01g010120.2J	TTCCATCA	HAP3(CCAATHAP3)/col-HAP3-DAP-Seq(GSE60143)/Homer
C01	6037764	6037773	BolC01g010120.2J	TTTTTTTTTT	VRN1(ABI3VP1)/col-VRN1-DAP-Seq(GSE60143)/Homer
C01	6037765	6037774	BolC01g010120.2J	TTTTTTTTTT	VRN1(ABI3VP1)/col-VRN1-DAP-Seq(GSE60143)/Homer
C01	6037766	6037775	BolC01g010120.2J	TTTTTTTTTT	VRN1(ABI3VP1)/col-VRN1-DAP-Seq(GSE60143)/Homer
C01	6037767	6037776	BolC01g010120.2J	TTTTTTTTTT	VRN1(ABI3VP1)/col-VRN1-DAP-Seq(GSE60143)/Homer
C01	6037768	6037777	BolC01g010120.2J	TTTTTTTTTT	VRN1(ABI3VP1)/col-VRN1-DAP-Seq(GSE60143)/Homer
C01	6037769	6037778	BolC01g010120.2J	TTTTTTTTTT	VRN1(ABI3VP1)/col-VRN1-DAP-Seq(GSE60143)/Homer
C01	6037770	6037779	BolC01g010120.2J	TTTTTTTTTT	VRN1(ABI3VP1)/col-VRN1-DAP-Seq(GSE60143)/Homer
C01	6037771	6037780	BolC01g010120.2J	TTTTTTTTTT	VRN1(ABI3VP1)/col-VRN1-DAP-Seq(GSE60143)/Homer
C01	6044935	6044942	BolC01g010140.2J	CAATAATT	ATHB13(Homeobox)/col-ATHB13-DAP-Seq(GSE60143)/Homer
C01	6047962	6047969	BolC01g010150.2J	TTTTCAAA	At2g41835(C2H2)/col-At2g41835-DAP-Seq(GSE60143)/Homer
C01	6047983	6047990	BolC01g010150.2J	TTTTCAAA	At2g41835(C2H2)/col-At2g41835-DAP-Seq(GSE60143)/Homer
C01	6047988	6047997	BolC01g010150.2J	AAACAGAGTG	REF6(Zf)/Arabidopsis-REF6-ChIP-Seq(GSE106942)/Homer
C01	6048026	6048033	BolC01g010150.2J	TTTTCAAA	At2g41835(C2H2)/col-At2g41835-DAP-Seq(GSE60143)/Homer
C01	6048056	6048065	BolC01g010150.2J	AAAAAAAAAA	VRN1(ABI3VP1)/col-VRN1-DAP-Seq(GSE60143)/Homer
C01	6048077	6048088	BolC01g010150.2J	TTATAACTTTTT	At4g38000(C2C2dof)/col-At4g38000-DAP-Seq(GSE60143)/Homer
[truncated: 113,491 more rows]
