# Supplementary material for: Genomic and epigenomic coordination maintains subgenome transcriptional balance in allotetraploid Brassica napus
Source: Hortic Res. 2025 Oct 3;13(1):uhaf266. doi: 10.1093/hr/uhaf266 (PMC12861482; doi:10.1093/hr/uhaf266)
Supplement: Web_Material_uhaf266 [file web_material_uhaf266.zip › Table S6.xlsx]

## Sheet: Sheet1
Table.S4 Summary of upstream annotation (TFBS) in B. napus promoter
Chr	TFBS start	TFBS end	Gene ID	Binding sequence	Annotation
scaffoldA01	124322	124336	ID=BnaA01G0000100ZS;Name=BnaA01G0000100ZS	AAAAATTAGTTATAT	MYB113(MYB)/col-MYB113-DAP-Seq(GSE60143)/Homer
scaffoldA01	152166	152175	ID=BnaA01G0000200ZS;Name=BnaA01G0000200ZS	TCGCCGGAGT	AT3G58630(Trihelix)/col-AT3G58630-DAP-Seq(GSE60143)/Homer
scaffoldA01	162652	162663	ID=BnaA01G0000500ZS;Name=BnaA01G0000500ZS	ATTTCCTTTTTT	OBP4(C2C2dof)/col-OBP4-DAP-Seq(GSE60143)/Homer
scaffoldA01	162685	162696	ID=BnaA01G0000500ZS;Name=BnaA01G0000500ZS	TTTCCTCTCTCT	FRS9(ND)/col-FRS9-DAP-Seq(GSE60143)/Homer
scaffoldA01	162729	162743	ID=BnaA01G0000500ZS;Name=BnaA01G0000500ZS	ACCTTGTTTCATAAG	ANAC005(NAC)/col-ANAC005-DAP-Seq(GSE60143)/Homer
scaffoldA01	162730	162744	ID=BnaA01G0000500ZS;Name=BnaA01G0000500ZS	CCTTGTTTCATAAGT	NTM1(NAC)/col-NTM1-DAP-Seq(GSE60143)/Homer
scaffoldA01	162731	162745	ID=BnaA01G0000500ZS;Name=BnaA01G0000500ZS	CTTGTTTCATAAGTA	ANAC004(NAC)/colamp-ANAC004-DAP-Seq(GSE60143)/Homer
scaffoldA01	167627	167638	ID=BnaA01G0000600ZS;Name=BnaA01G0000600ZS	AAGGAATATTAT	AT2G40260(G2like)/colamp-AT2G40260-DAP-Seq(GSE60143)/Homer
scaffoldA01	167876	167890	ID=BnaA01G0000700ZS;Name=BnaA01G0000700ZS	AATAAAACAACAAAC	IDD5(C2H2)/colamp-IDD5-DAP-Seq(GSE60143)/Homer
scaffoldA01	167943	167957	ID=BnaA01G0000700ZS;Name=BnaA01G0000700ZS	AAGAGAGAGAGAGAT	BPC6(BBRBPC)/col-BPC6-DAP-Seq(GSE60143)/Homer
scaffoldA01	167944	167955	ID=BnaA01G0000700ZS;Name=BnaA01G0000700ZS	AGAGAGAGAGAG	FRS9(ND)/col-FRS9-DAP-Seq(GSE60143)/Homer
scaffoldA01	167945	167959	ID=BnaA01G0000700ZS;Name=BnaA01G0000700ZS	GAGAGAGAGAGATAA	BPC6(BBRBPC)/col-BPC6-DAP-Seq(GSE60143)/Homer
scaffoldA01	167946	167957	ID=BnaA01G0000700ZS;Name=BnaA01G0000700ZS	AGAGAGAGAGAT	FRS9(ND)/col-FRS9-DAP-Seq(GSE60143)/Homer
scaffoldA01	178925	178932	ID=BnaA01G0000800ZS;Name=BnaA01G0000800ZS	TTTGAAAA	At2g41835(C2H2)/col-At2g41835-DAP-Seq(GSE60143)/Homer
scaffoldA01	184747	184754	ID=BnaA01G0000900ZS;Name=BnaA01G0000900ZS	AGAATCTT	At3g12730(G2like)/colamp-At3g12730-DAP-Seq(GSE60143)/Homer
scaffoldA01	191655	191666	ID=BnaA01G0001100ZS;Name=BnaA01G0001100ZS	ATGTTAGGTACA	MYB121(MYB)/col-MYB121-DAP-Seq(GSE60143)/Homer
scaffoldA01	206995	207006	ID=BnaA01G0001400ZS;Name=BnaA01G0001400ZS	TGTACCTAACAT	MYB121(MYB)/col-MYB121-DAP-Seq(GSE60143)/Homer
scaffoldA01	206997	207006	ID=BnaA01G0001400ZS;Name=BnaA01G0001400ZS	TACCTAACAT	MYB27(MYB)/colamp-MYB27-DAP-Seq(GSE60143)/Homer
scaffoldA01	213906	213913	ID=BnaA01G0001600ZS;Name=BnaA01G0001600ZS	AAGATTCT	At3g12730(G2like)/colamp-At3g12730-DAP-Seq(GSE60143)/Homer
scaffoldA01	219749	219756	ID=BnaA01G0001700ZS;Name=BnaA01G0001700ZS	TTTTCAAA	At2g41835(C2H2)/col-At2g41835-DAP-Seq(GSE60143)/Homer
scaffoldA01	230726	230740	ID=BnaA01G0001800ZS;Name=BnaA01G0001800ZS	TTATCTCTCTCTCTC	BPC6(BBRBPC)/col-BPC6-DAP-Seq(GSE60143)/Homer
scaffoldA01	230728	230742	ID=BnaA01G0001800ZS;Name=BnaA01G0001800ZS	ATCTCTCTCTCTCTT	BPC6(BBRBPC)/col-BPC6-DAP-Seq(GSE60143)/Homer
scaffoldA01	230730	230741	ID=BnaA01G0001800ZS;Name=BnaA01G0001800ZS	CTCTCTCTCTCT	FRS9(ND)/col-FRS9-DAP-Seq(GSE60143)/Homer
scaffoldA01	230795	230809	ID=BnaA01G0001800ZS;Name=BnaA01G0001800ZS	GTTTGTTGTTTTATT	IDD5(C2H2)/colamp-IDD5-DAP-Seq(GSE60143)/Homer
scaffoldA01	231047	231058	ID=BnaA01G0001900ZS;Name=BnaA01G0001900ZS	ATAATATTCCTT	AT2G40260(G2like)/colamp-AT2G40260-DAP-Seq(GSE60143)/Homer
scaffoldA01	235942	235956	ID=BnaA01G0002000ZS;Name=BnaA01G0002000ZS	TACTTATGAAACAAG	ANAC004(NAC)/colamp-ANAC004-DAP-Seq(GSE60143)/Homer
scaffoldA01	235943	235957	ID=BnaA01G0002000ZS;Name=BnaA01G0002000ZS	ACTTATGAAACAAGG	NTM1(NAC)/col-NTM1-DAP-Seq(GSE60143)/Homer
scaffoldA01	235944	235958	ID=BnaA01G0002000ZS;Name=BnaA01G0002000ZS	CTTATGAAACAAGGT	ANAC005(NAC)/col-ANAC005-DAP-Seq(GSE60143)/Homer
scaffoldA01	235991	236002	ID=BnaA01G0002000ZS;Name=BnaA01G0002000ZS	AGAGAGAGGAAA	FRS9(ND)/col-FRS9-DAP-Seq(GSE60143)/Homer
scaffoldA01	236024	236035	ID=BnaA01G0002000ZS;Name=BnaA01G0002000ZS	AAAAAAGGAAAT	OBP4(C2C2dof)/col-OBP4-DAP-Seq(GSE60143)/Homer
scaffoldA01	241360	241369	ID=BnaA01G0002100ZS;Name=BnaA01G0002100ZS	TTTTTTTTTT	VRN1(ABI3VP1)/col-VRN1-DAP-Seq(GSE60143)/Homer
scaffoldA01	246388	246399	ID=BnaA01G0002200ZS;Name=BnaA01G0002200ZS	AGAGAGAGAGAG	FRS9(ND)/col-FRS9-DAP-Seq(GSE60143)/Homer
scaffoldA01	246390	246401	ID=BnaA01G0002200ZS;Name=BnaA01G0002200ZS	AGAGAGAGAGTC	FRS9(ND)/col-FRS9-DAP-Seq(GSE60143)/Homer
scaffoldA01	246541	246555	ID=BnaA01G0002300ZS;Name=BnaA01G0002300ZS	TTTTGACTCCGGCGA	AT5G05550(Trihelix)/col-AT5G05550-DAP-Seq(GSE60143)/Homer
scaffoldA01	246546	246555	ID=BnaA01G0002300ZS;Name=BnaA01G0002300ZS	ACTCCGGCGA	AT3G58630(Trihelix)/col-AT3G58630-DAP-Seq(GSE60143)/Homer
scaffoldA01	246644	246658	ID=BnaA01G0002300ZS;Name=BnaA01G0002300ZS	TTTTCTAGATCTAGT	GATA1(C2C2gata)/colamp-GATA1-DAP-Seq(GSE60143)/Homer
scaffoldA01	246645	246656	ID=BnaA01G0002300ZS;Name=BnaA01G0002300ZS	TTTCTAGATCTA	GATA6(C2C2gata)/col200-GATA6-DAP-Seq(GSE60143)/Homer
scaffoldA01	246647	246661	ID=BnaA01G0002300ZS;Name=BnaA01G0002300ZS	TCTAGATCTAGTTGT	GATA1(C2C2gata)/colamp-GATA1-DAP-Seq(GSE60143)/Homer
scaffoldA01	246688	246695	ID=BnaA01G0002300ZS;Name=BnaA01G0002300ZS	CAATCATT	ATHB5(HB)/colamp-ATHB5-DAP-Seq(GSE60143)/Homer
scaffoldA01	282522	282529	ID=BnaA01G0002400ZS;Name=BnaA01G0002400ZS	TAAACCCT	TRP2(MYBrelated)/colamp-TRP2-DAP-Seq(GSE60143)/Homer
scaffoldA01	282543	282550	ID=BnaA01G0002400ZS;Name=BnaA01G0002400ZS	TAAACCCT	TRP2(MYBrelated)/colamp-TRP2-DAP-Seq(GSE60143)/Homer
scaffoldA01	282606	282613	ID=BnaA01G0002400ZS;Name=BnaA01G0002400ZS	TAAACCCT	TRP2(MYBrelated)/colamp-TRP2-DAP-Seq(GSE60143)/Homer
scaffoldA01	282614	282628	ID=BnaA01G0002400ZS;Name=BnaA01G0002400ZS	AAATTATACATTAAA	AT1G04880(ARID)/colamp-AT1G04880-DAP-Seq(GSE60143)/Homer
scaffoldA01	282648	282655	ID=BnaA01G0002400ZS;Name=BnaA01G0002400ZS	TAAACCCT	TRP2(MYBrelated)/colamp-TRP2-DAP-Seq(GSE60143)/Homer
scaffoldA01	285880	285894	ID=BnaA01G0002500ZS;Name=BnaA01G0002500ZS	CCGTTTAATTTGTTG	MYB44(MYB)/colamp-MYB44-DAP-Seq(GSE60143)/Homer
scaffoldA01	285911	285922	ID=BnaA01G0002500ZS;Name=BnaA01G0002500ZS	GATTCTCTCTCC	FRS9(ND)/col-FRS9-DAP-Seq(GSE60143)/Homer
scaffoldA01	285913	285924	ID=BnaA01G0002500ZS;Name=BnaA01G0002500ZS	TTCTCTCTCCTT	BPC1(BBRBPC)/colamp-BPC1-DAP-Seq(GSE60143)/Homer
scaffoldA01	290559	290568	ID=BnaA01G0002600ZS;Name=BnaA01G0002600ZS	ATAATCATTA	PHV(HB)/col-PHV-DAP-Seq(GSE60143)/Homer
scaffoldA01	290560	290569	ID=BnaA01G0002600ZS;Name=BnaA01G0002600ZS	TAATCATTAT	PHV(HB)/col-PHV-DAP-Seq(GSE60143)/Homer
scaffoldA01	303278	303287	ID=BnaA01G0002900ZS;Name=BnaA01G0002900ZS	ATCAGATCAG	GATA19(C2C2gata)/colamp-GATA19-DAP-Seq(GSE60143)/Homer
scaffoldA01	310270	310281	ID=BnaA01G0003000ZS;Name=BnaA01G0003000ZS	CAACAAAAAAAA	RAV1(RAV)/colamp-RAV1-DAP-Seq(GSE60143)/Homer
scaffoldA01	313789	313796	ID=BnaA01G0003100ZS;Name=BnaA01G0003100ZS	TTTGAAAA	At2g41835(C2H2)/col-At2g41835-DAP-Seq(GSE60143)/Homer
scaffoldA01	313810	313817	ID=BnaA01G0003100ZS;Name=BnaA01G0003100ZS	AAAAAGTG	At1g64620(C2C2dof)/colamp-At1g64620-DAP-Seq(GSE60143)/Homer
scaffoldA01	331232	331246	ID=BnaA01G0003300ZS;Name=BnaA01G0003300ZS	CTTTGTTTTCTTCCG	IDD5(C2H2)/colamp-IDD5-DAP-Seq(GSE60143)/Homer
scaffoldA01	356557	356564	ID=BnaA01G0003600ZS;Name=BnaA01G0003600ZS	TTTTCAAA	At2g41835(C2H2)/col-At2g41835-DAP-Seq(GSE60143)/Homer
scaffoldA01	359301	359315	ID=BnaA01G0003700ZS;Name=BnaA01G0003700ZS	AAAAAAGAAACAAAC	IDD5(C2H2)/colamp-IDD5-DAP-Seq(GSE60143)/Homer
scaffoldA01	359431	359445	ID=BnaA01G0003700ZS;Name=BnaA01G0003700ZS	CCGTTAAGGTTGTTA	MYB44(MYB)/colamp-MYB44-DAP-Seq(GSE60143)/Homer
scaffoldA01	364868	364877	ID=BnaA01G0004000ZS;Name=BnaA01G0004000ZS	AAAAAAAAAA	VRN1(ABI3VP1)/col-VRN1-DAP-Seq(GSE60143)/Homer
scaffoldA01	366981	366995	ID=BnaA01G0004100ZS;Name=BnaA01G0004100ZS	GAACGTCGCCGGAGA	AT5G05550(Trihelix)/col-AT5G05550-DAP-Seq(GSE60143)/Homer
scaffoldA01	366986	366995	ID=BnaA01G0004100ZS;Name=BnaA01G0004100ZS	TCGCCGGAGA	AT3G58630(Trihelix)/col-AT3G58630-DAP-Seq(GSE60143)/Homer
scaffoldA01	367019	367030	ID=BnaA01G0004100ZS;Name=BnaA01G0004100ZS	GGAGAGAGGGGG	FRS9(ND)/col-FRS9-DAP-Seq(GSE60143)/Homer
scaffoldA01	367087	367098	ID=BnaA01G0004100ZS;Name=BnaA01G0004100ZS	AGAGAGAGAGAG	FRS9(ND)/col-FRS9-DAP-Seq(GSE60143)/Homer
scaffoldA01	367088	367102	ID=BnaA01G0004100ZS;Name=BnaA01G0004100ZS	GAGAGAGAGAGAGGG	BPC6(BBRBPC)/col-BPC6-DAP-Seq(GSE60143)/Homer
scaffoldA01	367089	367100	ID=BnaA01G0004100ZS;Name=BnaA01G0004100ZS	AGAGAGAGAGAG	FRS9(ND)/col-FRS9-DAP-Seq(GSE60143)/Homer
scaffoldA01	367091	367102	ID=BnaA01G0004100ZS;Name=BnaA01G0004100ZS	AGAGAGAGAGGG	FRS9(ND)/col-FRS9-DAP-Seq(GSE60143)/Homer
scaffoldA01	367093	367104	ID=BnaA01G0004100ZS;Name=BnaA01G0004100ZS	AGAGAGAGGGAA	FRS9(ND)/col-FRS9-DAP-Seq(GSE60143)/Homer
scaffoldA01	367095	367106	ID=BnaA01G0004100ZS;Name=BnaA01G0004100ZS	AGAGAGGGAAAG	FRS9(ND)/col-FRS9-DAP-Seq(GSE60143)/Homer
scaffoldA01	370132	370146	ID=BnaA01G0004300ZS;Name=BnaA01G0004300ZS	AATTTAGGAAATGAA	AT2G31460(REMB3)/col-AT2G31460-DAP-Seq(GSE60143)/Homer
scaffoldA01	373377	373388	ID=BnaA01G0004400ZS;Name=BnaA01G0004400ZS	ATAGATATTTCT	AT3G10113(MYBrelated)/col-AT3G10113-DAP-Seq(GSE60143)/Homer
scaffoldA01	373378	373389	ID=BnaA01G0004400ZS;Name=BnaA01G0004400ZS	TAGATATTTCTC	AT2G28920(ND)/col-AT2G28920-DAP-Seq(GSE60143)/Homer
scaffoldA01	373379	373386	ID=BnaA01G0004400ZS;Name=BnaA01G0004400ZS	AGATATTT	At4g01280(MYBrelated)/colamp-At4g01280-DAP-Seq(GSE60143)/Homer
scaffoldA01	373423	373437	ID=BnaA01G0004400ZS;Name=BnaA01G0004400ZS	AACTTACGTTACAAG	ANAC004(NAC)/colamp-ANAC004-DAP-Seq(GSE60143)/Homer
scaffoldA01	373521	373528	ID=BnaA01G0004400ZS;Name=BnaA01G0004400ZS	CAAGTTGC	bHLH130(bHLH)/col-bHLH130-DAP-Seq(GSE60143)/Homer
scaffoldA01	376238	376252	ID=BnaA01G0004500ZS;Name=BnaA01G0004500ZS	CCAACGACGGCGTTT	Unknown2/Arabidopsis-Promoters/Homer
scaffoldA01	376239	376253	ID=BnaA01G0004500ZS;Name=BnaA01G0004500ZS	CAACGACGGCGTTTC	Unknown2/Arabidopsis-Promoters/Homer
scaffoldA01	388843	388854	ID=BnaA01G0004800ZS;Name=BnaA01G0004800ZS	GAACACGTGGAA	GBF3(bZIP)/Arabidopsis-GBF3-ChIP-Seq(GSE80564)/Homer
scaffoldA01	388845	388854	ID=BnaA01G0004800ZS;Name=BnaA01G0004800ZS	ACACGTGGAA	bZIP68(bZIP)/col-bZIP68-DAP-Seq(GSE60143)/Homer
scaffoldA01	388883	388897	ID=BnaA01G0004800ZS;Name=BnaA01G0004800ZS	ATTCCTTATCTATTT	At5g58900(MYBrelated)/colamp-At5g58900-DAP-Seq(GSE60143)/Homer
scaffoldA01	396055	396062	ID=BnaA01G0004900ZS;Name=BnaA01G0004900ZS	TTTGAAAA	At2g41835(C2H2)/col-At2g41835-DAP-Seq(GSE60143)/Homer
scaffoldA01	425244	425258	ID=BnaA01G0005200ZS;Name=BnaA01G0005200ZS	TATTTTTAAGATTCT	At1g68670(G2like)/colamp-At1g68670-DAP-Seq(GSE60143)/Homer
scaffoldA01	425251	425258	ID=BnaA01G0005200ZS;Name=BnaA01G0005200ZS	AAGATTCT	At3g12730(G2like)/colamp-At3g12730-DAP-Seq(GSE60143)/Homer
scaffoldA01	425280	425294	ID=BnaA01G0005200ZS;Name=BnaA01G0005200ZS	TTTAGGCCCATATAA	PCF/Arabidopsis-Promoters/Homer
scaffoldA01	425354	425365	ID=BnaA01G0005200ZS;Name=BnaA01G0005200ZS	TTTTCTTAGAAA	AT5G60130(ABI3VP1)/col-AT5G60130-DAP-Seq(GSE60143)/Homer
scaffoldA01	425380	425394	ID=BnaA01G0005200ZS;Name=BnaA01G0005200ZS	AATTCCACGTAAGCA	bZIP44(bZIP)/colamp-bZIP44-DAP-Seq(GSE60143)/Homer
scaffoldA01	447509	447520	ID=BnaA01G0005300ZS;Name=BnaA01G0005300ZS	TCTCACCTACCA	MYB40(MYB)/col-MYB40-DAP-Seq(GSE60143)/Homer
scaffoldA01	447510	447519	ID=BnaA01G0005300ZS;Name=BnaA01G0005300ZS	CTCACCTACC	MYB17(MYB)/colamp-MYB17-DAP-Seq(GSE60143)/Homer
scaffoldA01	447512	447519	ID=BnaA01G0005300ZS;Name=BnaA01G0005300ZS	CACCTACC	MYB51(MYB)/col-MYB51-DAP-Seq(GSE60143)/Homer
scaffoldA01	447607	447621	ID=BnaA01G0005300ZS;Name=BnaA01G0005300ZS	CTTAATATATATTAT	AT1G04880(ARID)/colamp-AT1G04880-DAP-Seq(GSE60143)/Homer
scaffoldA01	447725	447739	ID=BnaA01G0005400ZS;Name=BnaA01G0005400ZS	TAGTAAAAGACAATA	At1g14580(C2H2)/colamp-At1g14580-DAP-Seq(GSE60143)/Homer
scaffoldA01	451752	451763	ID=BnaA01G0005500ZS;Name=BnaA01G0005500ZS	CAACATAAATAA	RAV1(RAV)/colamp-RAV1-DAP-Seq(GSE60143)/Homer
scaffoldA01	455836	455845	ID=BnaA01G0005700ZS;Name=BnaA01G0005700ZS	AAAAAAAAAA	VRN1(ABI3VP1)/col-VRN1-DAP-Seq(GSE60143)/Homer
scaffoldA01	455853	455860	ID=BnaA01G0005700ZS;Name=BnaA01G0005700ZS	CAATAATT	ATHB13(Homeobox)/col-ATHB13-DAP-Seq(GSE60143)/Homer
scaffoldA01	457733	457742	ID=BnaA01G0005800ZS;Name=BnaA01G0005800ZS	AAAAAAAAAA	VRN1(ABI3VP1)/col-VRN1-DAP-Seq(GSE60143)/Homer
scaffoldA01	457795	457804	ID=BnaA01G0005800ZS;Name=BnaA01G0005800ZS	AAAAAAAAAA	VRN1(ABI3VP1)/col-VRN1-DAP-Seq(GSE60143)/Homer
scaffoldA01	457811	457822	ID=BnaA01G0005800ZS;Name=BnaA01G0005800ZS	ATTCAAAGCAAA	AT5G60130(ABI3VP1)/col-AT5G60130-DAP-Seq(GSE60143)/Homer
scaffoldA01	463302	463313	ID=BnaA01G0006000ZS;Name=BnaA01G0006000ZS	TTTTTTAGAAAA	AT5G60130(ABI3VP1)/col-AT5G60130-DAP-Seq(GSE60143)/Homer
scaffoldA01	468534	468541	ID=BnaA01G0006100ZS;Name=BnaA01G0006100ZS	GCCTTTTT	dof42(C2C2dof)/col-dof42-DAP-Seq(GSE60143)/Homer
scaffoldA01	478062	478071	ID=BnaA01G0006500ZS;Name=BnaA01G0006500ZS	TGATTGATTG	WUS1(Homeobox)/colamp-WUS1-DAP-Seq(GSE60143)/Homer
scaffoldA01	478079	478086	ID=BnaA01G0006500ZS;Name=BnaA01G0006500ZS	AGATATTT	At4g01280(MYBrelated)/colamp-At4g01280-DAP-Seq(GSE60143)/Homer
scaffoldA01	478090	478101	ID=BnaA01G0006500ZS;Name=BnaA01G0006500ZS	TTTTAAAGAAAA	AT5G60130(ABI3VP1)/col-AT5G60130-DAP-Seq(GSE60143)/Homer
scaffoldA01	478117	478126	ID=BnaA01G0006500ZS;Name=BnaA01G0006500ZS	TTTTTTTTTT	VRN1(ABI3VP1)/col-VRN1-DAP-Seq(GSE60143)/Homer
scaffoldA01	478118	478127	ID=BnaA01G0006500ZS;Name=BnaA01G0006500ZS	TTTTTTTTTT	VRN1(ABI3VP1)/col-VRN1-DAP-Seq(GSE60143)/Homer
scaffoldA01	478119	478128	ID=BnaA01G0006500ZS;Name=BnaA01G0006500ZS	TTTTTTTTTT	VRN1(ABI3VP1)/col-VRN1-DAP-Seq(GSE60143)/Homer
scaffoldA01	478441	478452	ID=BnaA01G0006400ZS;Name=BnaA01G0006400ZS	AGTATATTCTCT	At2g03500(G2like)/col-At2g03500-DAP-Seq(GSE60143)/Homer
scaffoldA01	483721	483730	ID=BnaA01G0006600ZS;Name=BnaA01G0006600ZS	AAAAAAAAAA	VRN1(ABI3VP1)/col-VRN1-DAP-Seq(GSE60143)/Homer
scaffoldA01	483769	483780	ID=BnaA01G0006600ZS;Name=BnaA01G0006600ZS	AAGATTTTTTTT	At5g52660(MYBrelated)/colamp-At5g52660-DAP-Seq(GSE60143)/Homer
scaffoldA01	483773	483782	ID=BnaA01G0006600ZS;Name=BnaA01G0006600ZS	TTTTTTTTTT	VRN1(ABI3VP1)/col-VRN1-DAP-Seq(GSE60143)/Homer
scaffoldA01	492930	492944	ID=BnaA01G0006900ZS;Name=BnaA01G0006900ZS	AATTAGCCGACAAAA	NUC(C2H2)/col-NUC-DAP-Seq(GSE60143)/Homer
scaffoldA01	492933	492944	ID=BnaA01G0006900ZS;Name=BnaA01G0006900ZS	TAGCCGACAAAA	JKD(C2H2)/col-JKD-DAP-Seq(GSE60143)/Homer
scaffoldA01	493409	493423	ID=BnaA01G0006800ZS;Name=BnaA01G0006800ZS	TGACGAAACTATCCT	Unknown1/Arabidopsis-Promoters/Homer
scaffoldA01	493420	493434	ID=BnaA01G0006800ZS;Name=BnaA01G0006800ZS	TCCTTGGTTATTAAG	ANAC062(NAC)/colamp-ANAC062-DAP-Seq(GSE60143)/Homer
scaffoldA01	493422	493436	ID=BnaA01G0006800ZS;Name=BnaA01G0006800ZS	CTTGGTTATTAAGAT	ANAC062(NAC)/colamp-ANAC062-DAP-Seq(GSE60143)/Homer
scaffoldA01	497612	497626	ID=BnaA01G0007000ZS;Name=BnaA01G0007000ZS	ACAGGTTTTATTTAA	At5g22890(C2H2)/col-At5g22890-DAP-Seq(GSE60143)/Homer
scaffoldA01	497644	497658	ID=BnaA01G0007000ZS;Name=BnaA01G0007000ZS	AACTCAGATATTTAC	LCL1(MYBrelated)/colamp-LCL1-DAP-Seq(GSE60143)/Homer
scaffoldA01	497649	497656	ID=BnaA01G0007000ZS;Name=BnaA01G0007000ZS	AGATATTT	At4g01280(MYBrelated)/colamp-At4g01280-DAP-Seq(GSE60143)/Homer
scaffoldA01	501692	501706	ID=BnaA01G0007100ZS;Name=BnaA01G0007100ZS	AATAATATATACTAT	AT1G04880(ARID)/colamp-AT1G04880-DAP-Seq(GSE60143)/Homer
scaffoldA01	501693	501707	ID=BnaA01G0007100ZS;Name=BnaA01G0007100ZS	ATAATATATACTATA	AT1G04880(ARID)/colamp-AT1G04880-DAP-Seq(GSE60143)/Homer
scaffoldA01	504549	504560	ID=BnaA01G0007200ZS;Name=BnaA01G0007200ZS	TAAAAGTTATAA	At4g38000(C2C2dof)/col-At4g38000-DAP-Seq(GSE60143)/Homer
scaffoldA01	514985	514992	ID=BnaA01G0007400ZS;Name=BnaA01G0007400ZS	TGGATAAG	At5g47390(MYBrelated)/col-At5g47390-DAP-Seq(GSE60143)/Homer
scaffoldA01	515065	515074	ID=BnaA01G0007400ZS;Name=BnaA01G0007400ZS	TGAATGATTG	WUS1(Homeobox)/colamp-WUS1-DAP-Seq(GSE60143)/Homer
scaffoldA01	515067	515074	ID=BnaA01G0007400ZS;Name=BnaA01G0007400ZS	AATGATTG	ATHB5(HB)/colamp-ATHB5-DAP-Seq(GSE60143)/Homer
scaffoldA01	515090	515099	ID=BnaA01G0007400ZS;Name=BnaA01G0007400ZS	TTTTTTTTTT	VRN1(ABI3VP1)/col-VRN1-DAP-Seq(GSE60143)/Homer
scaffoldA01	515674	515685	ID=BnaA01G0007300ZS;Name=BnaA01G0007300ZS	ATATTATCCATT	At1g19000(MYBrelated)/colamp-At1g19000-DAP-Seq(GSE60143)/Homer
scaffoldA01	525249	525256	ID=BnaA01G0007500ZS;Name=BnaA01G0007500ZS	AGATATTT	At4g01280(MYBrelated)/colamp-At4g01280-DAP-Seq(GSE60143)/Homer
scaffoldA01	541270	541277	ID=BnaA01G0007600ZS;Name=BnaA01G0007600ZS	CAATAATT	ATHB13(Homeobox)/col-ATHB13-DAP-Seq(GSE60143)/Homer
scaffoldA01	541299	541308	ID=BnaA01G0007600ZS;Name=BnaA01G0007600ZS	CCAAAAATAG	TAGL1(MADS)/Tomato-TAGL1-ChIP-Seq(GSE116581)/Homer
scaffoldA01	546989	546998	ID=BnaA01G0007700ZS;Name=BnaA01G0007700ZS	TAAAAAGTTA	AT3G12130(C3H)/colamp-AT3G12130-DAP-Seq(GSE60143)/Homer
scaffoldA01	546990	547001	ID=BnaA01G0007700ZS;Name=BnaA01G0007700ZS	AAAAAGTTAAAG	At4g38000(C2C2dof)/col-At4g38000-DAP-Seq(GSE60143)/Homer
scaffoldA01	549013	549022	ID=BnaA01G0007800ZS;Name=BnaA01G0007800ZS	AAAAAAAAAA	VRN1(ABI3VP1)/col-VRN1-DAP-Seq(GSE60143)/Homer
scaffoldA01	555091	555098	ID=BnaA01G0007900ZS;Name=BnaA01G0007900ZS	TTTGAAAA	At2g41835(C2H2)/col-At2g41835-DAP-Seq(GSE60143)/Homer
scaffoldA01	561837	561851	ID=BnaA01G0008000ZS;Name=BnaA01G0008000ZS	AAAGTTTATTTTATT	AT1G04880(ARID)/colamp-AT1G04880-DAP-Seq(GSE60143)/Homer
scaffoldA01	562266	562280	ID=BnaA01G0008100ZS;Name=BnaA01G0008100ZS	TTTTGTTTTTATGTA	IDD5(C2H2)/colamp-IDD5-DAP-Seq(GSE60143)/Homer
scaffoldA01	564888	564895	ID=BnaA01G0008200ZS;Name=BnaA01G0008200ZS	AGAATCTT	At3g12730(G2like)/colamp-At3g12730-DAP-Seq(GSE60143)/Homer
scaffoldA01	567159	567173	ID=BnaA01G0008300ZS;Name=BnaA01G0008300ZS	ATACCAAAAAAGGAA	AGL15(MADS)/col-AGL15-DAP-Seq(GSE60143)/Homer
scaffoldA01	567160	567174	ID=BnaA01G0008300ZS;Name=BnaA01G0008300ZS	TACCAAAAAAGGAAA	AGL13(MADS)/col-AGL13-DAP-Seq(GSE60143)/Homer
scaffoldA01	567162	567171	ID=BnaA01G0008300ZS;Name=BnaA01G0008300ZS	CCAAAAAAGG	SEP3(MADS)/Arabidoposis-Flower-Sep3-ChIP-Seq/Homer
scaffoldA01	567164	567175	ID=BnaA01G0008300ZS;Name=BnaA01G0008300ZS	AAAAAAGGAAAA	OBP4(C2C2dof)/col-OBP4-DAP-Seq(GSE60143)/Homer
scaffoldA01	567172	567181	ID=BnaA01G0008300ZS;Name=BnaA01G0008300ZS	AAAAAAAAAA	VRN1(ABI3VP1)/col-VRN1-DAP-Seq(GSE60143)/Homer
scaffoldA01	567242	567249	ID=BnaA01G0008300ZS;Name=BnaA01G0008300ZS	CTTATCCA	At5g47390(MYBrelated)/col-At5g47390-DAP-Seq(GSE60143)/Homer
scaffoldA01	569333	569347	ID=BnaA01G0008400ZS;Name=BnaA01G0008400ZS	TTTCTTTATCTTATA	At5g58900(MYBrelated)/colamp-At5g58900-DAP-Seq(GSE60143)/Homer
scaffoldA01	577466	577480	ID=BnaA01G0008500ZS;Name=BnaA01G0008500ZS	GAACAACTTGTTAAA	bHLH122(bHLH)/col100-bHLH122-DAP-Seq(GSE60143)/Homer
scaffoldA01	577481	577490	ID=BnaA01G0008500ZS;Name=BnaA01G0008500ZS	TTTTTTTTTT	VRN1(ABI3VP1)/col-VRN1-DAP-Seq(GSE60143)/Homer
scaffoldA01	577721	577732	ID=BnaA01G0008600ZS;Name=BnaA01G0008600ZS	TAGGTTGGTAGA	MYB4(MYB)/col200-MYB4-DAP-Seq(GSE60143)/Homer
scaffoldA01	584237	584246	ID=BnaA01G0008700ZS;Name=BnaA01G0008700ZS	CTATTTTTGG	TAGL1(MADS)/Tomato-TAGL1-ChIP-Seq(GSE116581)/Homer
scaffoldA01	586834	586848	ID=BnaA01G0008800ZS;Name=BnaA01G0008800ZS	TTTTGTTCTTTTCTA	IDD5(C2H2)/colamp-IDD5-DAP-Seq(GSE60143)/Homer
scaffoldA01	591268	591275	ID=BnaA01G0008900ZS;Name=BnaA01G0008900ZS	TGGCGGCT	ERF105(AP2EREBP)/colamp-ERF105-DAP-Seq(GSE60143)/Homer
scaffoldA01	591277	591291	ID=BnaA01G0008900ZS;Name=BnaA01G0008900ZS	GCGAGAGAGAGAGAG	BPC6(BBRBPC)/col-BPC6-DAP-Seq(GSE60143)/Homer
scaffoldA01	591279	591293	ID=BnaA01G0008900ZS;Name=BnaA01G0008900ZS	GAGAGAGAGAGAGAG	BPC6(BBRBPC)/col-BPC6-DAP-Seq(GSE60143)/Homer
scaffoldA01	591280	591291	ID=BnaA01G0008900ZS;Name=BnaA01G0008900ZS	AGAGAGAGAGAG	FRS9(ND)/col-FRS9-DAP-Seq(GSE60143)/Homer
scaffoldA01	591281	591295	ID=BnaA01G0008900ZS;Name=BnaA01G0008900ZS	GAGAGAGAGAGAGAG	BPC6(BBRBPC)/col-BPC6-DAP-Seq(GSE60143)/Homer
scaffoldA01	591282	591293	ID=BnaA01G0008900ZS;Name=BnaA01G0008900ZS	AGAGAGAGAGAG	FRS9(ND)/col-FRS9-DAP-Seq(GSE60143)/Homer
scaffoldA01	591283	591297	ID=BnaA01G0008900ZS;Name=BnaA01G0008900ZS	GAGAGAGAGAGAGGA	BPC6(BBRBPC)/col-BPC6-DAP-Seq(GSE60143)/Homer
scaffoldA01	591284	591295	ID=BnaA01G0008900ZS;Name=BnaA01G0008900ZS	AGAGAGAGAGAG	FRS9(ND)/col-FRS9-DAP-Seq(GSE60143)/Homer
scaffoldA01	591286	591297	ID=BnaA01G0008900ZS;Name=BnaA01G0008900ZS	AGAGAGAGAGGA	FRS9(ND)/col-FRS9-DAP-Seq(GSE60143)/Homer
scaffoldA01	591288	591299	ID=BnaA01G0008900ZS;Name=BnaA01G0008900ZS	AGAGAGAGGAAA	FRS9(ND)/col-FRS9-DAP-Seq(GSE60143)/Homer
scaffoldA01	600708	600715	ID=BnaA01G0009000ZS;Name=BnaA01G0009000ZS	TTTTCAAA	At2g41835(C2H2)/col-At2g41835-DAP-Seq(GSE60143)/Homer
scaffoldA01	600805	600819	ID=BnaA01G0009000ZS;Name=BnaA01G0009000ZS	ATATGCAACTTGCTT	bHLH122(bHLH)/col100-bHLH122-DAP-Seq(GSE60143)/Homer
scaffoldA01	600807	600821	ID=BnaA01G0009000ZS;Name=BnaA01G0009000ZS	ATGCAACTTGCTTAG	bHLH122(bHLH)/col100-bHLH122-DAP-Seq(GSE60143)/Homer
scaffoldA01	600809	600816	ID=BnaA01G0009000ZS;Name=BnaA01G0009000ZS	GCAACTTG	bHLH130(bHLH)/col-bHLH130-DAP-Seq(GSE60143)/Homer
scaffoldA01	600833	600844	ID=BnaA01G0009000ZS;Name=BnaA01G0009000ZS	TTGGTTGGTGAA	ATY19(MYB)/col-ATY19-DAP-Seq(GSE60143)/Homer
scaffoldA01	604350	604361	ID=BnaA01G0009100ZS;Name=BnaA01G0009100ZS	TATTAACTTTTT	At4g38000(C2C2dof)/col-At4g38000-DAP-Seq(GSE60143)/Homer
scaffoldA01	604351	604362	ID=BnaA01G0009100ZS;Name=BnaA01G0009100ZS	ATTAACTTTTTA	OBP4(C2C2dof)/col-OBP4-DAP-Seq(GSE60143)/Homer
scaffoldA01	604353	604362	ID=BnaA01G0009100ZS;Name=BnaA01G0009100ZS	TAACTTTTTA	AT3G12130(C3H)/colamp-AT3G12130-DAP-Seq(GSE60143)/Homer
scaffoldA01	604448	604455	ID=BnaA01G0009100ZS;Name=BnaA01G0009100ZS	CAATAATT	ATHB13(Homeobox)/col-ATHB13-DAP-Seq(GSE60143)/Homer
scaffoldA01	613858	613872	ID=BnaA01G0009200ZS;Name=BnaA01G0009200ZS	TTTATTTGACTTTAT	WRKY45(WRKY)/col-WRKY45-DAP-Seq(GSE60143)/Homer
scaffoldA01	613879	613890	ID=BnaA01G0009200ZS;Name=BnaA01G0009200ZS	TTAAACTTTTTT	OBP4(C2C2dof)/col-OBP4-DAP-Seq(GSE60143)/Homer
scaffoldA01	616931	616942	ID=BnaA01G0009300ZS;Name=BnaA01G0009300ZS	CAACAAAGAATA	RAV1(RAV)/colamp-RAV1-DAP-Seq(GSE60143)/Homer
scaffoldA01	616955	616966	ID=BnaA01G0009300ZS;Name=BnaA01G0009300ZS	AAATTAATTATT	HDG1(Homeobox)/col100-HDG1-DAP-Seq(GSE60143)/Homer
scaffoldA01	616974	616985	ID=BnaA01G0009300ZS;Name=BnaA01G0009300ZS	TTTAAATATCTT	At5g52660(MYBrelated)/colamp-At5g52660-DAP-Seq(GSE60143)/Homer
scaffoldA01	616975	616986	ID=BnaA01G0009300ZS;Name=BnaA01G0009300ZS	TTAAATATCTTC	AT3G10113(MYBrelated)/col-AT3G10113-DAP-Seq(GSE60143)/Homer
scaffoldA01	616976	616985	ID=BnaA01G0009300ZS;Name=BnaA01G0009300ZS	TAAATATCTT	At3g09600(MYBrelated)/colamp-At3g09600-DAP-Seq(GSE60143)/Homer
scaffoldA01	616977	616984	ID=BnaA01G0009300ZS;Name=BnaA01G0009300ZS	AAATATCT	At4g01280(MYBrelated)/colamp-At4g01280-DAP-Seq(GSE60143)/Homer
scaffoldA01	617031	617042	ID=BnaA01G0009300ZS;Name=BnaA01G0009300ZS	GATTATCCATTT	At1g74840(MYBrelated)/col100-At1g74840-DAP-Seq(GSE60143)/Homer
scaffoldA01	621647	621661	ID=BnaA01G0009500ZS;Name=BnaA01G0009500ZS	GTGAGAGAGAGAGAG	BPC6(BBRBPC)/col-BPC6-DAP-Seq(GSE60143)/Homer
scaffoldA01	621649	621663	ID=BnaA01G0009500ZS;Name=BnaA01G0009500ZS	GAGAGAGAGAGAGAG	BPC6(BBRBPC)/col-BPC6-DAP-Seq(GSE60143)/Homer
scaffoldA01	621650	621661	ID=BnaA01G0009500ZS;Name=BnaA01G0009500ZS	AGAGAGAGAGAG	FRS9(ND)/col-FRS9-DAP-Seq(GSE60143)/Homer
scaffoldA01	621651	621665	ID=BnaA01G0009500ZS;Name=BnaA01G0009500ZS	GAGAGAGAGAGAGAG	BPC6(BBRBPC)/col-BPC6-DAP-Seq(GSE60143)/Homer
scaffoldA01	621652	621663	ID=BnaA01G0009500ZS;Name=BnaA01G0009500ZS	AGAGAGAGAGAG	FRS9(ND)/col-FRS9-DAP-Seq(GSE60143)/Homer
scaffoldA01	621653	621667	ID=BnaA01G0009500ZS;Name=BnaA01G0009500ZS	GAGAGAGAGAGAGAG	BPC6(BBRBPC)/col-BPC6-DAP-Seq(GSE60143)/Homer
scaffoldA01	621654	621665	ID=BnaA01G0009500ZS;Name=BnaA01G0009500ZS	AGAGAGAGAGAG	FRS9(ND)/col-FRS9-DAP-Seq(GSE60143)/Homer
scaffoldA01	621655	621669	ID=BnaA01G0009500ZS;Name=BnaA01G0009500ZS	GAGAGAGAGAGAGAG	BPC6(BBRBPC)/col-BPC6-DAP-Seq(GSE60143)/Homer
scaffoldA01	621656	621667	ID=BnaA01G0009500ZS;Name=BnaA01G0009500ZS	AGAGAGAGAGAG	FRS9(ND)/col-FRS9-DAP-Seq(GSE60143)/Homer
scaffoldA01	621657	621671	ID=BnaA01G0009500ZS;Name=BnaA01G0009500ZS	GAGAGAGAGAGAGAG	BPC6(BBRBPC)/col-BPC6-DAP-Seq(GSE60143)/Homer
scaffoldA01	621658	621669	ID=BnaA01G0009500ZS;Name=BnaA01G0009500ZS	AGAGAGAGAGAG	FRS9(ND)/col-FRS9-DAP-Seq(GSE60143)/Homer
scaffoldA01	621659	621673	ID=BnaA01G0009500ZS;Name=BnaA01G0009500ZS	GAGAGAGAGAGAGAG	BPC6(BBRBPC)/col-BPC6-DAP-Seq(GSE60143)/Homer
scaffoldA01	621660	621671	ID=BnaA01G0009500ZS;Name=BnaA01G0009500ZS	AGAGAGAGAGAG	FRS9(ND)/col-FRS9-DAP-Seq(GSE60143)/Homer
scaffoldA01	621661	621675	ID=BnaA01G0009500ZS;Name=BnaA01G0009500ZS	GAGAGAGAGAGAGAG	BPC6(BBRBPC)/col-BPC6-DAP-Seq(GSE60143)/Homer
scaffoldA01	621662	621673	ID=BnaA01G0009500ZS;Name=BnaA01G0009500ZS	AGAGAGAGAGAG	FRS9(ND)/col-FRS9-DAP-Seq(GSE60143)/Homer
scaffoldA01	621663	621677	ID=BnaA01G0009500ZS;Name=BnaA01G0009500ZS	GAGAGAGAGAGAGAG	BPC6(BBRBPC)/col-BPC6-DAP-Seq(GSE60143)/Homer
scaffoldA01	621664	621675	ID=BnaA01G0009500ZS;Name=BnaA01G0009500ZS	AGAGAGAGAGAG	FRS9(ND)/col-FRS9-DAP-Seq(GSE60143)/Homer
scaffoldA01	621665	621679	ID=BnaA01G0009500ZS;Name=BnaA01G0009500ZS	GAGAGAGAGAGAGTC	BPC6(BBRBPC)/col-BPC6-DAP-Seq(GSE60143)/Homer
scaffoldA01	621666	621677	ID=BnaA01G0009500ZS;Name=BnaA01G0009500ZS	AGAGAGAGAGAG	FRS9(ND)/col-FRS9-DAP-Seq(GSE60143)/Homer
scaffoldA01	621668	621679	ID=BnaA01G0009500ZS;Name=BnaA01G0009500ZS	AGAGAGAGAGTC	FRS9(ND)/col-FRS9-DAP-Seq(GSE60143)/Homer
scaffoldA01	627553	627562	ID=BnaA01G0009700ZS;Name=BnaA01G0009700ZS	TAAAAAGTTA	AT3G12130(C3H)/colamp-AT3G12130-DAP-Seq(GSE60143)/Homer
scaffoldA01	637893	637904	ID=BnaA01G0009900ZS;Name=BnaA01G0009900ZS	TTAATTATGTTG	RAV1(RAV)/colamp-RAV1-DAP-Seq(GSE60143)/Homer
scaffoldA01	637939	637946	ID=BnaA01G0009900ZS;Name=BnaA01G0009900ZS	AAAAAGGC	dof42(C2C2dof)/col-dof42-DAP-Seq(GSE60143)/Homer
scaffoldA01	637982	637996	ID=BnaA01G0009900ZS;Name=BnaA01G0009900ZS	TGGTTCTTTGAATCT	EIN3(EIL)/col-EIN3-DAP-Seq(GSE60143)/Homer
scaffoldA01	639208	639219	ID=BnaA01G0010000ZS;Name=BnaA01G0010000ZS	TTTTAAAGAAAA	AT5G60130(ABI3VP1)/col-AT5G60130-DAP-Seq(GSE60143)/Homer
scaffoldA01	639307	639314	ID=BnaA01G0010000ZS;Name=BnaA01G0010000ZS	CACTTTTT	At1g64620(C2C2dof)/colamp-At1g64620-DAP-Seq(GSE60143)/Homer
scaffoldA01	645978	645992	ID=BnaA01G0010200ZS;Name=BnaA01G0010200ZS	AAAAAAAAAACAAAA	At1g14580(C2H2)/colamp-At1g14580-DAP-Seq(GSE60143)/Homer
scaffoldA01	645980	645991	ID=BnaA01G0010200ZS;Name=BnaA01G0010200ZS	AAAAAAAACAAA	IDD4(C2H2)/col-IDD4-DAP-Seq(GSE60143)/Homer
scaffoldA01	646004	646018	ID=BnaA01G0010200ZS;Name=BnaA01G0010200ZS	TGAGTTTGACACGTG	bHLH34(bHLH)/colamp-bHLH34-DAP-Seq(GSE60143)/Homer
scaffoldA01	646006	646020	ID=BnaA01G0010200ZS;Name=BnaA01G0010200ZS	AGTTTGACACGTGTC	bZIP48(bZIP)/colamp-bZIP48-DAP-Seq(GSE60143)/Homer
scaffoldA01	646007	646021	ID=BnaA01G0010200ZS;Name=BnaA01G0010200ZS	GTTTGACACGTGTCC	ABF2(bZIP)/col-ABF2-DAP-Seq(GSE60143)/Homer
scaffoldA01	646008	646022	ID=BnaA01G0010200ZS;Name=BnaA01G0010200ZS	TTTGACACGTGTCCG	GBF6(bZIP)/colamp-GBF6-DAP-Seq(GSE60143)/Homer
scaffoldA01	646009	646023	ID=BnaA01G0010200ZS;Name=BnaA01G0010200ZS	TTGACACGTGTCCGT	AREB3(bZIP)/col-AREB3-DAP-Seq(GSE60143)/Homer
scaffoldA01	646010	646024	ID=BnaA01G0010200ZS;Name=BnaA01G0010200ZS	TGACACGTGTCCGTA	ABF2(bZIP)/col-ABF2-DAP-Seq(GSE60143)/Homer
scaffoldA01	646013	646027	ID=BnaA01G0010200ZS;Name=BnaA01G0010200ZS	CACGTGTCCGTAACT	bHLH34(bHLH)/colamp-bHLH34-DAP-Seq(GSE60143)/Homer
scaffoldA01	646111	646125	ID=BnaA01G0010200ZS;Name=BnaA01G0010200ZS	AATCAACGGTAGATA	AT4G27900(C2C2COlike)/col-AT4G27900-DAP-Seq(GSE60143)/Homer
scaffoldA01	647791	647802	ID=BnaA01G0010300ZS;Name=BnaA01G0010300ZS	ACTGATATTTTT	AT3G10113(MYBrelated)/col-AT3G10113-DAP-Seq(GSE60143)/Homer
scaffoldA01	647848	647859	ID=BnaA01G0010300ZS;Name=BnaA01G0010300ZS	AAAAAAGGAATA	OBP4(C2C2dof)/col-OBP4-DAP-Seq(GSE60143)/Homer
scaffoldA01	647880	647891	ID=BnaA01G0010300ZS;Name=BnaA01G0010300ZS	TAATTTGGTGAA	MYB4(MYB)/col200-MYB4-DAP-Seq(GSE60143)/Homer
scaffoldA01	653722	653729	ID=BnaA01G0010400ZS;Name=BnaA01G0010400ZS	GACGTCAT	TGA10(bZIP)/colamp-TGA10-DAP-Seq(GSE60143)/Homer
scaffoldA01	653732	653746	ID=BnaA01G0010400ZS;Name=BnaA01G0010400ZS	TTTCTAAAATAAGAA	AGL15(MADS)/col-AGL15-DAP-Seq(GSE60143)/Homer
scaffoldA01	653733	653747	ID=BnaA01G0010400ZS;Name=BnaA01G0010400ZS	TTCTAAAATAAGAAA	AGL13(MADS)/col-AGL13-DAP-Seq(GSE60143)/Homer
scaffoldA01	653820	653834	ID=BnaA01G0010400ZS;Name=BnaA01G0010400ZS	TTCTTACCACTTAAG	ANAC062(NAC)/colamp-ANAC062-DAP-Seq(GSE60143)/Homer
scaffoldA01	653867	653878	ID=BnaA01G0010400ZS;Name=BnaA01G0010400ZS	TAAAAGTTAAAA	At4g38000(C2C2dof)/col-At4g38000-DAP-Seq(GSE60143)/Homer
scaffoldA01	653875	653884	ID=BnaA01G0010400ZS;Name=BnaA01G0010400ZS	AAAAAAAAAA	VRN1(ABI3VP1)/col-VRN1-DAP-Seq(GSE60143)/Homer
scaffoldA01	653876	653885	ID=BnaA01G0010400ZS;Name=BnaA01G0010400ZS	AAAAAAAAAA	VRN1(ABI3VP1)/col-VRN1-DAP-Seq(GSE60143)/Homer
scaffoldA01	653877	653886	ID=BnaA01G0010400ZS;Name=BnaA01G0010400ZS	AAAAAAAAAA	VRN1(ABI3VP1)/col-VRN1-DAP-Seq(GSE60143)/Homer
scaffoldA01	654828	654842	ID=BnaA01G0010500ZS;Name=BnaA01G0010500ZS	TATATTATAAATTAT	AT1G04880(ARID)/colamp-AT1G04880-DAP-Seq(GSE60143)/Homer
scaffoldA01	656335	656344	ID=BnaA01G0010600ZS;Name=BnaA01G0010600ZS	ATGTTAGGTA	MYB27(MYB)/colamp-MYB27-DAP-Seq(GSE60143)/Homer
scaffoldA01	662926	662940	ID=BnaA01G0010800ZS;Name=BnaA01G0010800ZS	ATTTGTCCTTTTTCT	IDD5(C2H2)/colamp-IDD5-DAP-Seq(GSE60143)/Homer
scaffoldA01	662927	662938	ID=BnaA01G0010800ZS;Name=BnaA01G0010800ZS	TTTGTCCTTTTT	At5g66730(C2H2)/colamp-At5g66730-DAP-Seq(GSE60143)/Homer
scaffoldA01	668224	668238	ID=BnaA01G0010900ZS;Name=BnaA01G0010900ZS	AATACACACGTGGAA	GT3a(Trihelix)/col-GT3a-DAP-Seq(GSE60143)/Homer
scaffoldA01	668225	668239	ID=BnaA01G0010900ZS;Name=BnaA01G0010900ZS	ATACACACGTGGAAA	bZIP3(bZIP)/col-bZIP3-DAP-Seq(GSE60143)/Homer
scaffoldA01	668226	668240	ID=BnaA01G0010900ZS;Name=BnaA01G0010900ZS	TACACACGTGGAAAA	GBF5(bZIP)/colamp-GBF5-DAP-Seq(GSE60143)/Homer
scaffoldA01	668227	668241	ID=BnaA01G0010900ZS;Name=BnaA01G0010900ZS	ACACACGTGGAAAAT	GT3a(Trihelix)/col-GT3a-DAP-Seq(GSE60143)/Homer
scaffoldA01	668229	668238	ID=BnaA01G0010900ZS;Name=BnaA01G0010900ZS	ACACGTGGAA	bZIP68(bZIP)/col-bZIP68-DAP-Seq(GSE60143)/Homer
scaffoldA01	668230	668244	ID=BnaA01G0010900ZS;Name=BnaA01G0010900ZS	CACGTGGAAAATGTT	bHLH18(bHLH)/col-bHLH18-DAP-Seq(GSE60143)/Homer
scaffoldA01	673061	673072	ID=BnaA01G0011000ZS;Name=BnaA01G0011000ZS	TACACGTCTCAT	bHLH157(bHLH)/col-bHLH157-DAP-Seq(GSE60143)/Homer
scaffoldA01	687573	687580	ID=BnaA01G0011300ZS;Name=BnaA01G0011300ZS	AAGATTCT	At3g12730(G2like)/colamp-At3g12730-DAP-Seq(GSE60143)/Homer
scaffoldA01	687733	687744	ID=BnaA01G0011300ZS;Name=BnaA01G0011300ZS	AAGTGGATAAAG	At1g74840(MYBrelated)/col100-At1g74840-DAP-Seq(GSE60143)/Homer
scaffoldA01	692854	692863	ID=BnaA01G0011400ZS;Name=BnaA01G0011400ZS	TTTTTTTTTT	VRN1(ABI3VP1)/col-VRN1-DAP-Seq(GSE60143)/Homer
scaffoldA01	695456	695463	ID=BnaA01G0011500ZS;Name=BnaA01G0011500ZS	AATTATTG	LMI1(HB)/colamp-LMI1-DAP-Seq(GSE60143)/Homer
scaffoldA01	695508	695517	ID=BnaA01G0011500ZS;Name=BnaA01G0011500ZS	TTTTTTTTTT	VRN1(ABI3VP1)/col-VRN1-DAP-Seq(GSE60143)/Homer
scaffoldA01	695531	695545	ID=BnaA01G0011500ZS;Name=BnaA01G0011500ZS	AAAAACAAGTTGAAT	bHLH122(bHLH)/col100-bHLH122-DAP-Seq(GSE60143)/Homer
scaffoldA01	695533	695547	ID=BnaA01G0011500ZS;Name=BnaA01G0011500ZS	AAACAAGTTGAATAA	bHLH122(bHLH)/col100-bHLH122-DAP-Seq(GSE60143)/Homer
scaffoldA01	695569	695576	ID=BnaA01G0011500ZS;Name=BnaA01G0011500ZS	GCCTTTTT	dof42(C2C2dof)/col-dof42-DAP-Seq(GSE60143)/Homer
scaffoldA01	699974	699983	ID=BnaA01G0011600ZS;Name=BnaA01G0011600ZS	TACCTTTTTG	dof24(C2C2dof)/col-dof24-DAP-Seq(GSE60143)/Homer
scaffoldA01	699979	699993	ID=BnaA01G0011600ZS;Name=BnaA01G0011600ZS	TTTTGTATTTTCTTG	IDD5(C2H2)/colamp-IDD5-DAP-Seq(GSE60143)/Homer
scaffoldA01	707455	707464	ID=BnaA01G0011700ZS;Name=BnaA01G0011700ZS	AAAAAAAAAA	VRN1(ABI3VP1)/col-VRN1-DAP-Seq(GSE60143)/Homer
scaffoldA01	707456	707465	ID=BnaA01G0011700ZS;Name=BnaA01G0011700ZS	AAAAAAAAAA	VRN1(ABI3VP1)/col-VRN1-DAP-Seq(GSE60143)/Homer
scaffoldA01	707496	707505	ID=BnaA01G0011700ZS;Name=BnaA01G0011700ZS	ATCGTAAATT	ARF16(ARF)/col-ARF16-DAP-Seq(GSE60143)/Homer
scaffoldA01	707617	707626	ID=BnaA01G0011700ZS;Name=BnaA01G0011700ZS	CCAAAAATGG	SEP3(MADS)/Arabidoposis-Flower-Sep3-ChIP-Seq/Homer
scaffoldA01	707630	707644	ID=BnaA01G0011700ZS;Name=BnaA01G0011700ZS	AAAACGGAATATTCT	At1g68670(G2like)/colamp-At1g68670-DAP-Seq(GSE60143)/Homer
scaffoldA01	707632	707646	ID=BnaA01G0011700ZS;Name=BnaA01G0011700ZS	AACGGAATATTCTTA	AT2G20400(G2like)/colamp-AT2G20400-DAP-Seq(GSE60143)/Homer
scaffoldA01	707633	707644	ID=BnaA01G0011700ZS;Name=BnaA01G0011700ZS	ACGGAATATTCT	At2g03500(G2like)/col-At2g03500-DAP-Seq(GSE60143)/Homer
scaffoldA01	707635	707646	ID=BnaA01G0011700ZS;Name=BnaA01G0011700ZS	GGAATATTCTTA	At5g29000(G2like)/col-At5g29000-DAP-Seq(GSE60143)/Homer
scaffoldA01	713971	713982	ID=BnaA01G0011800ZS;Name=BnaA01G0011800ZS	TTTTGTCATTTA	JKD(C2H2)/col-JKD-DAP-Seq(GSE60143)/Homer
scaffoldA01	717397	717411	ID=BnaA01G0011900ZS;Name=BnaA01G0011900ZS	AATATTATAAAATTT	AT1G04880(ARID)/colamp-AT1G04880-DAP-Seq(GSE60143)/Homer
scaffoldA01	717457	717464	ID=BnaA01G0011900ZS;Name=BnaA01G0011900ZS	TTTGAAAA	At2g41835(C2H2)/col-At2g41835-DAP-Seq(GSE60143)/Homer
scaffoldA01	717498	717509	ID=BnaA01G0011900ZS;Name=BnaA01G0011900ZS	TTTGATATTTTT	AT3G10113(MYBrelated)/col-AT3G10113-DAP-Seq(GSE60143)/Homer
scaffoldA01	717499	717510	ID=BnaA01G0011900ZS;Name=BnaA01G0011900ZS	TTGATATTTTTA	AT2G28920(ND)/col-AT2G28920-DAP-Seq(GSE60143)/Homer
scaffoldA01	717559	717573	ID=BnaA01G0011900ZS;Name=BnaA01G0011900ZS	GTATTTGGTAGTTAA	AT1G24250(Orphan)/col-AT1G24250-DAP-Seq(GSE60143)/Homer
scaffoldA01	724052	724066	ID=BnaA01G0012000ZS;Name=BnaA01G0012000ZS	TGAATCTTTTTTTTT	At1g68670(G2like)/colamp-At1g68670-DAP-Seq(GSE60143)/Homer
scaffoldA01	724058	724067	ID=BnaA01G0012000ZS;Name=BnaA01G0012000ZS	TTTTTTTTTT	VRN1(ABI3VP1)/col-VRN1-DAP-Seq(GSE60143)/Homer
scaffoldA01	724059	724068	ID=BnaA01G0012000ZS;Name=BnaA01G0012000ZS	TTTTTTTTTT	VRN1(ABI3VP1)/col-VRN1-DAP-Seq(GSE60143)/Homer
scaffoldA01	724060	724069	ID=BnaA01G0012000ZS;Name=BnaA01G0012000ZS	TTTTTTTTTT	VRN1(ABI3VP1)/col-VRN1-DAP-Seq(GSE60143)/Homer
scaffoldA01	727632	727639	ID=BnaA01G0012100ZS;Name=BnaA01G0012100ZS	AAAAAGTG	At1g64620(C2C2dof)/colamp-At1g64620-DAP-Seq(GSE60143)/Homer
scaffoldA01	727647	727661	ID=BnaA01G0012100ZS;Name=BnaA01G0012100ZS	TCTTTAAAGACAAAA	IDD2(C2H2)/colamp-IDD2-DAP-Seq(GSE60143)/Homer
scaffoldA01	727649	727660	ID=BnaA01G0012100ZS;Name=BnaA01G0012100ZS	TTTAAAGACAAA	IDD4(C2H2)/col-IDD4-DAP-Seq(GSE60143)/Homer
scaffoldA01	727650	727661	ID=BnaA01G0012100ZS;Name=BnaA01G0012100ZS	TTAAAGACAAAA	JKD(C2H2)/col-JKD-DAP-Seq(GSE60143)/Homer
scaffoldA01	727658	727667	ID=BnaA01G0012100ZS;Name=BnaA01G0012100ZS	AAAAAAAAAA	VRN1(ABI3VP1)/col-VRN1-DAP-Seq(GSE60143)/Homer
scaffoldA01	740967	740981	ID=BnaA01G0012200ZS;Name=BnaA01G0012200ZS	CTTTTAGATATTTTG	LCL1(MYBrelated)/colamp-LCL1-DAP-Seq(GSE60143)/Homer
scaffoldA01	740970	740981	ID=BnaA01G0012200ZS;Name=BnaA01G0012200ZS	TTAGATATTTTG	AT3G10113(MYBrelated)/col-AT3G10113-DAP-Seq(GSE60143)/Homer
scaffoldA01	740971	740982	ID=BnaA01G0012200ZS;Name=BnaA01G0012200ZS	TAGATATTTTGC	AT2G28920(ND)/col-AT2G28920-DAP-Seq(GSE60143)/Homer
scaffoldA01	740972	740979	ID=BnaA01G0012200ZS;Name=BnaA01G0012200ZS	AGATATTT	At4g01280(MYBrelated)/colamp-At4g01280-DAP-Seq(GSE60143)/Homer
scaffoldA01	740987	740998	ID=BnaA01G0012200ZS;Name=BnaA01G0012200ZS	TTTTCTTATATA	AT5G60130(ABI3VP1)/col-AT5G60130-DAP-Seq(GSE60143)/Homer
scaffoldA01	741004	741011	ID=BnaA01G0012200ZS;Name=BnaA01G0012200ZS	TTTGAAAA	At2g41835(C2H2)/col-At2g41835-DAP-Seq(GSE60143)/Homer
scaffoldA01	741106	741113	ID=BnaA01G0012200ZS;Name=BnaA01G0012200ZS	AAAAAGTG	At1g64620(C2C2dof)/colamp-At1g64620-DAP-Seq(GSE60143)/Homer
scaffoldA01	755711	755722	ID=BnaA01G0012300ZS;Name=BnaA01G0012300ZS	TTAATAAGCAAA	AT5G60130(ABI3VP1)/col-AT5G60130-DAP-Seq(GSE60143)/Homer
scaffoldA01	765908	765919	ID=BnaA01G0012400ZS;Name=BnaA01G0012400ZS	GTTAATTAATGA	HDG1(Homeobox)/col100-HDG1-DAP-Seq(GSE60143)/Homer
scaffoldA01	766032	766046	ID=BnaA01G0012400ZS;Name=BnaA01G0012400ZS	ATTCAACTTGTTAAA	bHLH122(bHLH)/col100-bHLH122-DAP-Seq(GSE60143)/Homer
scaffoldA01	782164	782171	ID=BnaA01G0012600ZS;Name=BnaA01G0012600ZS	AAGATTCT	At3g12730(G2like)/colamp-At3g12730-DAP-Seq(GSE60143)/Homer
scaffoldA01	782189	782200	ID=BnaA01G0012600ZS;Name=BnaA01G0012600ZS	GAGGATATTTTT	AT3G10113(MYBrelated)/col-AT3G10113-DAP-Seq(GSE60143)/Homer
scaffoldA01	782190	782201	ID=BnaA01G0012600ZS;Name=BnaA01G0012600ZS	AGGATATTTTTG	At5g52660(MYBrelated)/colamp-At5g52660-DAP-Seq(GSE60143)/Homer
scaffoldA01	782221	782232	ID=BnaA01G0012600ZS;Name=BnaA01G0012600ZS	ACAAATATCTCT	AT3G10113(MYBrelated)/col-AT3G10113-DAP-Seq(GSE60143)/Homer
scaffoldA01	782223	782230	ID=BnaA01G0012600ZS;Name=BnaA01G0012600ZS	AAATATCT	At4g01280(MYBrelated)/colamp-At4g01280-DAP-Seq(GSE60143)/Homer
scaffoldA01	801209	801223	ID=BnaA01G0012800ZS;Name=BnaA01G0012800ZS	TTCATTTCTAGAAAA	AT2G31460(REMB3)/col-AT2G31460-DAP-Seq(GSE60143)/Homer
scaffoldA01	806820	806827	ID=BnaA01G0012900ZS;Name=BnaA01G0012900ZS	TTTTCAAA	At2g41835(C2H2)/col-At2g41835-DAP-Seq(GSE60143)/Homer
scaffoldA01	806824	806838	ID=BnaA01G0012900ZS;Name=BnaA01G0012900ZS	CAAATTTGGACCACT	TCP3(TCP)/colamp-TCP3-DAP-Seq(GSE60143)/Homer
scaffoldA01	806841	806850	ID=BnaA01G0012900ZS;Name=BnaA01G0012900ZS	TTTTTTTTTT	VRN1(ABI3VP1)/col-VRN1-DAP-Seq(GSE60143)/Homer
scaffoldA01	806842	806851	ID=BnaA01G0012900ZS;Name=BnaA01G0012900ZS	TTTTTTTTTT	VRN1(ABI3VP1)/col-VRN1-DAP-Seq(GSE60143)/Homer
scaffoldA01	806843	806852	ID=BnaA01G0012900ZS;Name=BnaA01G0012900ZS	TTTTTTTTTT	VRN1(ABI3VP1)/col-VRN1-DAP-Seq(GSE60143)/Homer
scaffoldA01	806844	806853	ID=BnaA01G0012900ZS;Name=BnaA01G0012900ZS	TTTTTTTTTT	VRN1(ABI3VP1)/col-VRN1-DAP-Seq(GSE60143)/Homer
scaffoldA01	806845	806854	ID=BnaA01G0012900ZS;Name=BnaA01G0012900ZS	TTTTTTTTTT	VRN1(ABI3VP1)/col-VRN1-DAP-Seq(GSE60143)/Homer
scaffoldA01	806846	806855	ID=BnaA01G0012900ZS;Name=BnaA01G0012900ZS	TTTTTTTTTT	VRN1(ABI3VP1)/col-VRN1-DAP-Seq(GSE60143)/Homer
scaffoldA01	806847	806856	ID=BnaA01G0012900ZS;Name=BnaA01G0012900ZS	TTTTTTTTTT	VRN1(ABI3VP1)/col-VRN1-DAP-Seq(GSE60143)/Homer
scaffoldA01	806848	806857	ID=BnaA01G0012900ZS;Name=BnaA01G0012900ZS	TTTTTTTTTT	VRN1(ABI3VP1)/col-VRN1-DAP-Seq(GSE60143)/Homer
scaffoldA01	807365	807376	ID=BnaA01G0013000ZS;Name=BnaA01G0013000ZS	TTCTCTCTCTCT	FRS9(ND)/col-FRS9-DAP-Seq(GSE60143)/Homer
scaffoldA01	819652	819659	ID=BnaA01G0013200ZS;Name=BnaA01G0013200ZS	TTTTCAAA	At2g41835(C2H2)/col-At2g41835-DAP-Seq(GSE60143)/Homer
scaffoldA01	819795	819802	ID=BnaA01G0013200ZS;Name=BnaA01G0013200ZS	CATTAAAT	At1g76110(ARID)/colamp-At1g76110-DAP-Seq(GSE60143)/Homer
scaffoldA01	827282	827296	ID=BnaA01G0013300ZS;Name=BnaA01G0013300ZS	ATCCACCAAATTTTA	MYB39(MYB)/col-MYB39-DAP-Seq(GSE60143)/Homer
scaffoldA01	827283	827294	ID=BnaA01G0013300ZS;Name=BnaA01G0013300ZS	TCCACCAAATTT	MYB4(MYB)/col200-MYB4-DAP-Seq(GSE60143)/Homer
scaffoldA01	827289	827303	ID=BnaA01G0013300ZS;Name=BnaA01G0013300ZS	AAATTTTATCTAAAA	At5g58900(MYBrelated)/colamp-At5g58900-DAP-Seq(GSE60143)/Homer
scaffoldA01	827394	827408	ID=BnaA01G0013300ZS;Name=BnaA01G0013300ZS	ATCAACAAAACAAAA	IDD5(C2H2)/colamp-IDD5-DAP-Seq(GSE60143)/Homer
scaffoldA01	827418	827429	ID=BnaA01G0013300ZS;Name=BnaA01G0013300ZS	TTTTTTATGTTG	RAV1(RAV)/colamp-RAV1-DAP-Seq(GSE60143)/Homer
scaffoldA01	838024	838031	ID=BnaA01G0013400ZS;Name=BnaA01G0013400ZS	TTCCATCA	HAP3(CCAATHAP3)/col-HAP3-DAP-Seq(GSE60143)/Homer
scaffoldA01	838076	838083	ID=BnaA01G0013400ZS;Name=BnaA01G0013400ZS	TGATGGAA	HAP3(CCAATHAP3)/col-HAP3-DAP-Seq(GSE60143)/Homer
scaffoldA01	840436	840447	ID=BnaA01G0013500ZS;Name=BnaA01G0013500ZS	TTTTATCCATAT	At1g74840(MYBrelated)/col100-At1g74840-DAP-Seq(GSE60143)/Homer
scaffoldA01	840536	840543	ID=BnaA01G0013500ZS;Name=BnaA01G0013500ZS	TTTGAAAA	At2g41835(C2H2)/col-At2g41835-DAP-Seq(GSE60143)/Homer
scaffoldA01	855004	855013	ID=BnaA01G0013700ZS;Name=BnaA01G0013700ZS	AAAAAAAAAA	VRN1(ABI3VP1)/col-VRN1-DAP-Seq(GSE60143)/Homer
scaffoldA01	859387	859401	ID=BnaA01G0013800ZS;Name=BnaA01G0013800ZS	CTCGCAGCCGTTGAA	ZML1(C2C2gata)/colamp-ZML1-DAP-Seq(GSE60143)/Homer
scaffoldA01	859388	859402	ID=BnaA01G0013800ZS;Name=BnaA01G0013800ZS	TCGCAGCCGTTGAAT	AT5G59990(C2C2COlike)/colamp-AT5G59990-DAP-Seq(GSE60143)/Homer
scaffoldA01	864209	864216	ID=BnaA01G0014000ZS;Name=BnaA01G0014000ZS	TTTTCAAA	At2g41835(C2H2)/col-At2g41835-DAP-Seq(GSE60143)/Homer
scaffoldA01	864241	864248	ID=BnaA01G0014000ZS;Name=BnaA01G0014000ZS	TTTTCAAA	At2g41835(C2H2)/col-At2g41835-DAP-Seq(GSE60143)/Homer
scaffoldA01	875411	875425	ID=BnaA01G0014200ZS;Name=BnaA01G0014200ZS	GAATAGTAGGTAAAC	MYB39(MYB)/col-MYB39-DAP-Seq(GSE60143)/Homer
scaffoldA01	875413	875424	ID=BnaA01G0014200ZS;Name=BnaA01G0014200ZS	ATAGTAGGTAAA	MS188(MYB)/colamp-MS188-DAP-Seq(GSE60143)/Homer
scaffoldA01	875414	875425	ID=BnaA01G0014200ZS;Name=BnaA01G0014200ZS	TAGTAGGTAAAC	MYB40(MYB)/col-MYB40-DAP-Seq(GSE60143)/Homer
scaffoldA01	875430	875441	ID=BnaA01G0014200ZS;Name=BnaA01G0014200ZS	TTTTCAAGCAAA	AT5G60130(ABI3VP1)/col-AT5G60130-DAP-Seq(GSE60143)/Homer
scaffoldA01	888148	888157	ID=BnaA01G0014400ZS;Name=BnaA01G0014400ZS	ACTAGGGCAC	TBP3(MYBrelated)/col-TBP3-DAP-Seq(GSE60143)/Homer
scaffoldA01	888212	888219	ID=BnaA01G0014400ZS;Name=BnaA01G0014400ZS	CAATCATT	ATHB5(HB)/colamp-ATHB5-DAP-Seq(GSE60143)/Homer
scaffoldA01	899044	899055	ID=BnaA01G0014700ZS;Name=BnaA01G0014700ZS	GTATTAATTATT	HDG1(Homeobox)/col100-HDG1-DAP-Seq(GSE60143)/Homer
scaffoldA01	921235	921246	ID=BnaA01G0014900ZS;Name=BnaA01G0014900ZS	TTTGTCTGTTCT	SGR5(C2H2)/colamp-SGR5-DAP-Seq(GSE60143)/Homer
scaffoldA01	921254	921261	ID=BnaA01G0014900ZS;Name=BnaA01G0014900ZS	TTTTCAAA	At2g41835(C2H2)/col-At2g41835-DAP-Seq(GSE60143)/Homer
scaffoldA01	921304	921311	ID=BnaA01G0014900ZS;Name=BnaA01G0014900ZS	TTTTCAAA	At2g41835(C2H2)/col-At2g41835-DAP-Seq(GSE60143)/Homer
scaffoldA01	929147	929161	ID=BnaA01G0015000ZS;Name=BnaA01G0015000ZS	ATGATTTGAAATGAT	AT2G31460(REMB3)/col-AT2G31460-DAP-Seq(GSE60143)/Homer
scaffoldA01	950249	950263	ID=BnaA01G0015200ZS;Name=BnaA01G0015200ZS	TTTTGTTTGTTTTTT	IDD5(C2H2)/colamp-IDD5-DAP-Seq(GSE60143)/Homer
scaffoldA01	950254	950265	ID=BnaA01G0015200ZS;Name=BnaA01G0015200ZS	TTTGTTTTTTTC	IDD4(C2H2)/col-IDD4-DAP-Seq(GSE60143)/Homer
scaffoldA01	953899	953913	ID=BnaA01G0015300ZS;Name=BnaA01G0015300ZS	TATGCACCGACAAAA	DEAR5(AP2EREBP)/col-DEAR5-DAP-Seq(GSE60143)/Homer
scaffoldA01	953901	953910	ID=BnaA01G0015300ZS;Name=BnaA01G0015300ZS	TGCACCGACA	AT1G44830(AP2EREBP)/col-AT1G44830-DAP-Seq(GSE60143)/Homer
scaffoldA01	953902	953913	ID=BnaA01G0015300ZS;Name=BnaA01G0015300ZS	GCACCGACAAAA	AT1G01250(AP2EREBP)/col-AT1G01250-DAP-Seq(GSE60143)/Homer
scaffoldA01	953903	953912	ID=BnaA01G0015300ZS;Name=BnaA01G0015300ZS	CACCGACAAA	At4g31060(AP2EREBP)/colamp-At4g31060-DAP-Seq(GSE60143)/Homer
scaffoldA01	960424	960435	ID=BnaA01G0015400ZS;Name=BnaA01G0015400ZS	AGAGAATGTTTA	AT2G40260(G2like)/colamp-AT2G40260-DAP-Seq(GSE60143)/Homer
scaffoldA01	960443	960454	ID=BnaA01G0015400ZS;Name=BnaA01G0015400ZS	TTTTTAAGAAAA	AT5G60130(ABI3VP1)/col-AT5G60130-DAP-Seq(GSE60143)/Homer
scaffoldA01	962440	962454	ID=BnaA01G0015500ZS;Name=BnaA01G0015500ZS	TGCTTGATTCTCAAG	ANAC011(NAC)/col-ANAC011-DAP-Seq(GSE60143)/Homer
scaffoldA01	962442	962456	ID=BnaA01G0015500ZS;Name=BnaA01G0015500ZS	CTTGATTCTCAAGAA	ANAC011(NAC)/col-ANAC011-DAP-Seq(GSE60143)/Homer
scaffoldA01	965239	965253	ID=BnaA01G0015600ZS;Name=BnaA01G0015600ZS	TCCTTATGAAATGAT	AT2G31460(REMB3)/col-AT2G31460-DAP-Seq(GSE60143)/Homer
scaffoldA01	966830	966844	ID=BnaA01G0015700ZS;Name=BnaA01G0015700ZS	AATCTACGGTCGTGA	ZIM(C2C2gata)/col-ZIM-DAP-Seq(GSE60143)/Homer
scaffoldA01	966853	966867	ID=BnaA01G0015700ZS;Name=BnaA01G0015700ZS	TGTCTCATTTTGGAA	AGL25(MADS)/colamp-AGL25-DAP-Seq(GSE60143)/Homer
scaffoldA01	968508	968522	ID=BnaA01G0015800ZS;Name=BnaA01G0015800ZS	TTTTTAGATATTTAT	LCL1(MYBrelated)/colamp-LCL1-DAP-Seq(GSE60143)/Homer
scaffoldA01	968511	968522	ID=BnaA01G0015800ZS;Name=BnaA01G0015800ZS	TTAGATATTTAT	AT3G10113(MYBrelated)/col-AT3G10113-DAP-Seq(GSE60143)/Homer
scaffoldA01	968512	968523	ID=BnaA01G0015800ZS;Name=BnaA01G0015800ZS	TAGATATTTATG	AT2G28920(ND)/col-AT2G28920-DAP-Seq(GSE60143)/Homer
scaffoldA01	968513	968520	ID=BnaA01G0015800ZS;Name=BnaA01G0015800ZS	AGATATTT	At4g01280(MYBrelated)/colamp-At4g01280-DAP-Seq(GSE60143)/Homer
scaffoldA01	968527	968534	ID=BnaA01G0015800ZS;Name=BnaA01G0015800ZS	AGAATCTT	At3g12730(G2like)/colamp-At3g12730-DAP-Seq(GSE60143)/Homer
scaffoldA01	972736	972743	ID=BnaA01G0016000ZS;Name=BnaA01G0016000ZS	GATAAGGT	At3g11280(MYBrelated)/col-At3g11280-DAP-Seq(GSE60143)/Homer
scaffoldA01	978963	978977	ID=BnaA01G0016100ZS;Name=BnaA01G0016100ZS	TCATTCAATGTATTG	EIN3(EIL)/col-EIN3-DAP-Seq(GSE60143)/Homer
scaffoldA01	978965	978976	ID=BnaA01G0016100ZS;Name=BnaA01G0016100ZS	ATTCAATGTATT	EIL4(EIL)/Tomato-EIL4-ChIP-Seq(GSE116581)/Homer
scaffoldA01	979032	979039	ID=BnaA01G0016100ZS;Name=BnaA01G0016100ZS	AATTATTG	LMI1(HB)/colamp-LMI1-DAP-Seq(GSE60143)/Homer
scaffoldA01	979080	979087	ID=BnaA01G0016100ZS;Name=BnaA01G0016100ZS	AAAAAGTG	At1g64620(C2C2dof)/colamp-At1g64620-DAP-Seq(GSE60143)/Homer
scaffoldA01	1005621	1005632	ID=BnaA01G0016400ZS;Name=BnaA01G0016400ZS	TTTTCTTCAAAA	AT5G60130(ABI3VP1)/col-AT5G60130-DAP-Seq(GSE60143)/Homer
scaffoldA01	1005634	1005648	ID=BnaA01G0016400ZS;Name=BnaA01G0016400ZS	ATTAACTACAGTTAA	GT1(Trihelix)/col-GT1-DAP-Seq(GSE60143)/Homer
scaffoldA01	1005635	1005649	ID=BnaA01G0016400ZS;Name=BnaA01G0016400ZS	TTAACTACAGTTAAT	GT1(Trihelix)/col-GT1-DAP-Seq(GSE60143)/Homer
scaffoldA01	1011723	1011734	ID=BnaA01G0016500ZS;Name=BnaA01G0016500ZS	AAATTAATTATA	HDG1(Homeobox)/col100-HDG1-DAP-Seq(GSE60143)/Homer
scaffoldA01	1011826	1011835	ID=BnaA01G0016500ZS;Name=BnaA01G0016500ZS	ATCTGATCGG	GATA19(C2C2gata)/colamp-GATA19-DAP-Seq(GSE60143)/Homer
scaffoldA01	1023213	1023220	ID=BnaA01G0016600ZS;Name=BnaA01G0016600ZS	CAATAATT	ATHB13(Homeobox)/col-ATHB13-DAP-Seq(GSE60143)/Homer
scaffoldA01	1024521	1024535	ID=BnaA01G0016700ZS;Name=BnaA01G0016700ZS	GATTGTTGAAATGAT	AT2G31460(REMB3)/col-AT2G31460-DAP-Seq(GSE60143)/Homer
scaffoldA01	1029695	1029709	ID=BnaA01G0016800ZS;Name=BnaA01G0016800ZS	GGGGTTTTTAAGTAA	Unknown1/Arabidopsis-Promoters/Homer
scaffoldA01	1029722	1029736	ID=BnaA01G0016800ZS;Name=BnaA01G0016800ZS	TTCATTTCCTTGCAA	AT2G31460(REMB3)/col-AT2G31460-DAP-Seq(GSE60143)/Homer
scaffoldA01	1029813	1029827	ID=BnaA01G0016800ZS;Name=BnaA01G0016800ZS	GGAATCTTTGATTAA	At1g68670(G2like)/colamp-At1g68670-DAP-Seq(GSE60143)/Homer
scaffoldA01	1044403	1044414	ID=BnaA01G0016900ZS;Name=BnaA01G0016900ZS	AAGGAATTTTTT	AT2G40260(G2like)/colamp-AT2G40260-DAP-Seq(GSE60143)/Homer
scaffoldA01	1044465	1044472	ID=BnaA01G0016900ZS;Name=BnaA01G0016900ZS	TTTTCAAA	At2g41835(C2H2)/col-At2g41835-DAP-Seq(GSE60143)/Homer
scaffoldA01	1044505	1044519	ID=BnaA01G0016900ZS;Name=BnaA01G0016900ZS	AAATTCATTTTATCA	EIN3(EIL)/col-EIN3-DAP-Seq(GSE60143)/Homer
scaffoldA01	1050349	1050356	ID=BnaA01G0017000ZS;Name=BnaA01G0017000ZS	TTCCATCA	HAP3(CCAATHAP3)/col-HAP3-DAP-Seq(GSE60143)/Homer
scaffoldA01	1051029	1051036	ID=BnaA01G0017100ZS;Name=BnaA01G0017100ZS	TGCCGACA	AT1G12630(AP2EREBP)/colamp-AT1G12630-DAP-Seq(GSE60143)/Homer
scaffoldA01	1060330	1060337	ID=BnaA01G0017400ZS;Name=BnaA01G0017400ZS	TTTTCAAA	At2g41835(C2H2)/col-At2g41835-DAP-Seq(GSE60143)/Homer
scaffoldA01	1064137	1064151	ID=BnaA01G0017500ZS;Name=BnaA01G0017500ZS	TGAGAATTTCTAGAA	HSFB3(HSF)/colamp-HSFB3-DAP-Seq(GSE60143)/Homer
scaffoldA01	1064144	1064158	ID=BnaA01G0017500ZS;Name=BnaA01G0017500ZS	TTCTAGAACAAGCAT	HSFB3(HSF)/colamp-HSFB3-DAP-Seq(GSE60143)/Homer
scaffoldA01	1064186	1064200	ID=BnaA01G0017500ZS;Name=BnaA01G0017500ZS	ATAGGTAGGACCCAC	At2g45680(TCP)/colamp-At2g45680-DAP-Seq(GSE60143)/Homer
scaffoldA01	1064188	1064202	ID=BnaA01G0017500ZS;Name=BnaA01G0017500ZS	AGGTAGGACCCACAT	At1g69690(TCP)/colamp-At1g69690-DAP-Seq(GSE60143)/Homer
scaffoldA01	1064190	1064204	ID=BnaA01G0017500ZS;Name=BnaA01G0017500ZS	GTAGGACCCACATTA	At2g45680(TCP)/colamp-At2g45680-DAP-Seq(GSE60143)/Homer
scaffoldA01	1064293	1064302	ID=BnaA01G0017500ZS;Name=BnaA01G0017500ZS	AAAAAAAAAA	VRN1(ABI3VP1)/col-VRN1-DAP-Seq(GSE60143)/Homer
scaffoldA01	1066258	1066272	ID=BnaA01G0017600ZS;Name=BnaA01G0017600ZS	TATATTCTAAAATTT	AT1G04880(ARID)/colamp-AT1G04880-DAP-Seq(GSE60143)/Homer
scaffoldA01	1066270	1066281	ID=BnaA01G0017600ZS;Name=BnaA01G0017600ZS	TTTTGTCGCTTA	JKD(C2H2)/col-JKD-DAP-Seq(GSE60143)/Homer
scaffoldA01	1066315	1066329	ID=BnaA01G0017600ZS;Name=BnaA01G0017600ZS	AATAGTATATTCGTT	AT2G20400(G2like)/colamp-AT2G20400-DAP-Seq(GSE60143)/Homer
scaffoldA01	1069913	1069920	ID=BnaA01G0017700ZS;Name=BnaA01G0017700ZS	TTTTCAAA	At2g41835(C2H2)/col-At2g41835-DAP-Seq(GSE60143)/Homer
scaffoldA01	1070062	1070073	ID=BnaA01G0017700ZS;Name=BnaA01G0017700ZS	TTATCACTTTTT	At4g38000(C2C2dof)/col-At4g38000-DAP-Seq(GSE60143)/Homer
scaffoldA01	1070063	1070074	ID=BnaA01G0017700ZS;Name=BnaA01G0017700ZS	TATCACTTTTTT	OBP4(C2C2dof)/col-OBP4-DAP-Seq(GSE60143)/Homer
scaffoldA01	1070066	1070073	ID=BnaA01G0017700ZS;Name=BnaA01G0017700ZS	CACTTTTT	At1g64620(C2C2dof)/colamp-At1g64620-DAP-Seq(GSE60143)/Homer
scaffoldA01	1077207	1077214	ID=BnaA01G0017800ZS;Name=BnaA01G0017800ZS	AATGATTG	ATHB5(HB)/colamp-ATHB5-DAP-Seq(GSE60143)/Homer
scaffoldA01	1086127	1086141	ID=BnaA01G0017900ZS;Name=BnaA01G0017900ZS	TTTTGTTGTTTTCCT	IDD5(C2H2)/colamp-IDD5-DAP-Seq(GSE60143)/Homer
scaffoldA01	1086135	1086146	ID=BnaA01G0017900ZS;Name=BnaA01G0017900ZS	TTTTCCTTTTTC	OBP4(C2C2dof)/col-OBP4-DAP-Seq(GSE60143)/Homer
scaffoldA01	1096058	1096069	ID=BnaA01G0018100ZS;Name=BnaA01G0018100ZS	TTTAAATATCTT	At5g52660(MYBrelated)/colamp-At5g52660-DAP-Seq(GSE60143)/Homer
scaffoldA01	1096059	1096070	ID=BnaA01G0018100ZS;Name=BnaA01G0018100ZS	TTAAATATCTTT	AT3G10113(MYBrelated)/col-AT3G10113-DAP-Seq(GSE60143)/Homer
scaffoldA01	1096060	1096069	ID=BnaA01G0018100ZS;Name=BnaA01G0018100ZS	TAAATATCTT	At3g09600(MYBrelated)/colamp-At3g09600-DAP-Seq(GSE60143)/Homer
scaffoldA01	1096061	1096068	ID=BnaA01G0018100ZS;Name=BnaA01G0018100ZS	AAATATCT	At4g01280(MYBrelated)/colamp-At4g01280-DAP-Seq(GSE60143)/Homer
scaffoldA01	1096078	1096092	ID=BnaA01G0018100ZS;Name=BnaA01G0018100ZS	GTCTCTCTCTCTCTC	BPC6(BBRBPC)/col-BPC6-DAP-Seq(GSE60143)/Homer
scaffoldA01	1096080	1096094	ID=BnaA01G0018100ZS;Name=BnaA01G0018100ZS	CTCTCTCTCTCTCTC	BPC6(BBRBPC)/col-BPC6-DAP-Seq(GSE60143)/Homer
scaffoldA01	1096082	1096096	ID=BnaA01G0018100ZS;Name=BnaA01G0018100ZS	CTCTCTCTCTCTCTC	BPC6(BBRBPC)/col-BPC6-DAP-Seq(GSE60143)/Homer
scaffoldA01	1096084	1096098	ID=BnaA01G0018100ZS;Name=BnaA01G0018100ZS	CTCTCTCTCTCTCTC	BPC6(BBRBPC)/col-BPC6-DAP-Seq(GSE60143)/Homer
scaffoldA01	1096086	1096100	ID=BnaA01G0018100ZS;Name=BnaA01G0018100ZS	CTCTCTCTCTCTCTC	BPC6(BBRBPC)/col-BPC6-DAP-Seq(GSE60143)/Homer
scaffoldA01	1096088	1096102	ID=BnaA01G0018100ZS;Name=BnaA01G0018100ZS	CTCTCTCTCTCTCTC	BPC6(BBRBPC)/col-BPC6-DAP-Seq(GSE60143)/Homer
scaffoldA01	1096090	1096104	ID=BnaA01G0018100ZS;Name=BnaA01G0018100ZS	CTCTCTCTCTCTCTC	BPC6(BBRBPC)/col-BPC6-DAP-Seq(GSE60143)/Homer
scaffoldA01	1096092	1096106	ID=BnaA01G0018100ZS;Name=BnaA01G0018100ZS	CTCTCTCTCTCTCTC	BPC6(BBRBPC)/col-BPC6-DAP-Seq(GSE60143)/Homer
scaffoldA01	1096094	1096108	ID=BnaA01G0018100ZS;Name=BnaA01G0018100ZS	CTCTCTCTCTCTCTT	BPC6(BBRBPC)/col-BPC6-DAP-Seq(GSE60143)/Homer
scaffoldA01	1096096	1096107	ID=BnaA01G0018100ZS;Name=BnaA01G0018100ZS	CTCTCTCTCTCT	FRS9(ND)/col-FRS9-DAP-Seq(GSE60143)/Homer
scaffoldA01	1096100	1096111	ID=BnaA01G0018100ZS;Name=BnaA01G0018100ZS	CTCTCTCTTTCT	FRS9(ND)/col-FRS9-DAP-Seq(GSE60143)/Homer
scaffoldA01	1096160	1096171	ID=BnaA01G0018100ZS;Name=BnaA01G0018100ZS	TTAGAGAGAGAA	BPC1(BBRBPC)/colamp-BPC1-DAP-Seq(GSE60143)/Homer
scaffoldA01	1096162	1096173	ID=BnaA01G0018100ZS;Name=BnaA01G0018100ZS	AGAGAGAGAAGC	FRS9(ND)/col-FRS9-DAP-Seq(GSE60143)/Homer
scaffoldA01	1098827	1098841	ID=BnaA01G0018200ZS;Name=BnaA01G0018200ZS	GTTTGTCTTCTTTTA	IDD5(C2H2)/colamp-IDD5-DAP-Seq(GSE60143)/Homer
scaffoldA01	1098828	1098839	ID=BnaA01G0018200ZS;Name=BnaA01G0018200ZS	TTTGTCTTCTTT	At5g66730(C2H2)/colamp-At5g66730-DAP-Seq(GSE60143)/Homer
scaffoldA01	1098916	1098930	ID=BnaA01G0018200ZS;Name=BnaA01G0018200ZS	TTTTGTTGTTTTTAG	IDD5(C2H2)/colamp-IDD5-DAP-Seq(GSE60143)/Homer
scaffoldA01	1098938	1098952	ID=BnaA01G0018200ZS;Name=BnaA01G0018200ZS	TTTTGTCTTATTTGT	IDD5(C2H2)/colamp-IDD5-DAP-Seq(GSE60143)/Homer
scaffoldA01	1098939	1098950	ID=BnaA01G0018200ZS;Name=BnaA01G0018200ZS	TTTGTCTTATTT	At5g66730(C2H2)/colamp-At5g66730-DAP-Seq(GSE60143)/Homer
scaffoldA01	1098986	1098993	ID=BnaA01G0018200ZS;Name=BnaA01G0018200ZS	TGTCGGCA	AT1G12630(AP2EREBP)/colamp-AT1G12630-DAP-Seq(GSE60143)/Homer
scaffoldA01	1105604	1105618	ID=BnaA01G0018300ZS;Name=BnaA01G0018300ZS	AAACTTTATACTAAT	AT1G04880(ARID)/colamp-AT1G04880-DAP-Seq(GSE60143)/Homer
scaffoldA01	1105621	1105632	ID=BnaA01G0018300ZS;Name=BnaA01G0018300ZS	ACAAATATCAAT	AT3G10113(MYBrelated)/col-AT3G10113-DAP-Seq(GSE60143)/Homer
scaffoldA01	1109188	1109195	ID=BnaA01G0018400ZS;Name=BnaA01G0018400ZS	TTTTCAAA	At2g41835(C2H2)/col-At2g41835-DAP-Seq(GSE60143)/Homer
scaffoldA01	1128863	1128874	ID=BnaA01G0018800ZS;Name=BnaA01G0018800ZS	TATAATTAATTT	HDG1(Homeobox)/col100-HDG1-DAP-Seq(GSE60143)/Homer
scaffoldA01	1137836	1137843	ID=BnaA01G0019100ZS;Name=BnaA01G0019100ZS	AAGATTCT	At3g12730(G2like)/colamp-At3g12730-DAP-Seq(GSE60143)/Homer
scaffoldA01	1140141	1140150	ID=BnaA01G0019200ZS;Name=BnaA01G0019200ZS	AAACAGAGAA	REF6(Zf)/Arabidopsis-REF6-ChIP-Seq(GSE106942)/Homer
scaffoldA01	1150539	1150553	ID=BnaA01G0019300ZS;Name=BnaA01G0019300ZS	ATTTTAGATATTTCA	LCL1(MYBrelated)/colamp-LCL1-DAP-Seq(GSE60143)/Homer
scaffoldA01	1150542	1150553	ID=BnaA01G0019300ZS;Name=BnaA01G0019300ZS	TTAGATATTTCA	AT3G10113(MYBrelated)/col-AT3G10113-DAP-Seq(GSE60143)/Homer
scaffoldA01	1150543	1150554	ID=BnaA01G0019300ZS;Name=BnaA01G0019300ZS	TAGATATTTCAT	AT2G28920(ND)/col-AT2G28920-DAP-Seq(GSE60143)/Homer
scaffoldA01	1150544	1150551	ID=BnaA01G0019300ZS;Name=BnaA01G0019300ZS	AGATATTT	At4g01280(MYBrelated)/colamp-At4g01280-DAP-Seq(GSE60143)/Homer
scaffoldA01	1153602	1153613	ID=BnaA01G0019400ZS;Name=BnaA01G0019400ZS	TTTCCTTAAAAT	AT5G60130(ABI3VP1)/col-AT5G60130-DAP-Seq(GSE60143)/Homer
scaffoldA01	1153651	1153665	ID=BnaA01G0019400ZS;Name=BnaA01G0019400ZS	TCCCACTAGTCAATA	WRKY50(WRKY)/col-WRKY50-DAP-Seq(GSE60143)/Homer
scaffoldA01	1162079	1162086	ID=BnaA01G0019500ZS;Name=BnaA01G0019500ZS	ATGTCGGC	DDF1(AP2EREBP)/col-DDF1-DAP-Seq(GSE60143)/Homer
scaffoldA01	1162156	1162163	ID=BnaA01G0019500ZS;Name=BnaA01G0019500ZS	AAAAAGTG	At1g64620(C2C2dof)/colamp-At1g64620-DAP-Seq(GSE60143)/Homer
scaffoldA01	1169974	1169985	ID=BnaA01G0019600ZS;Name=BnaA01G0019600ZS	ACAAATATCTCT	AT3G10113(MYBrelated)/col-AT3G10113-DAP-Seq(GSE60143)/Homer
scaffoldA01	1169976	1169983	ID=BnaA01G0019600ZS;Name=BnaA01G0019600ZS	AAATATCT	At4g01280(MYBrelated)/colamp-At4g01280-DAP-Seq(GSE60143)/Homer
scaffoldA01	1176563	1176574	ID=BnaA01G0019700ZS;Name=BnaA01G0019700ZS	AAAAAATATCTA	At5g52660(MYBrelated)/colamp-At5g52660-DAP-Seq(GSE60143)/Homer
scaffoldA01	1176564	1176575	ID=BnaA01G0019700ZS;Name=BnaA01G0019700ZS	AAAAATATCTAT	AT3G10113(MYBrelated)/col-AT3G10113-DAP-Seq(GSE60143)/Homer
scaffoldA01	1176565	1176574	ID=BnaA01G0019700ZS;Name=BnaA01G0019700ZS	AAAATATCTA	At3g09600(MYBrelated)/colamp-At3g09600-DAP-Seq(GSE60143)/Homer
scaffoldA01	1176566	1176573	ID=BnaA01G0019700ZS;Name=BnaA01G0019700ZS	AAATATCT	At4g01280(MYBrelated)/colamp-At4g01280-DAP-Seq(GSE60143)/Homer
scaffoldA01	1181713	1181727	ID=BnaA01G0019800ZS;Name=BnaA01G0019800ZS	AAAAAAGAAACAAAT	IDD5(C2H2)/colamp-IDD5-DAP-Seq(GSE60143)/Homer
scaffoldA01	1189241	1189250	ID=BnaA01G0020100ZS;Name=BnaA01G0020100ZS	AAAAAAAAAA	VRN1(ABI3VP1)/col-VRN1-DAP-Seq(GSE60143)/Homer
scaffoldA01	1189242	1189251	ID=BnaA01G0020100ZS;Name=BnaA01G0020100ZS	AAAAAAAAAA	VRN1(ABI3VP1)/col-VRN1-DAP-Seq(GSE60143)/Homer
scaffoldA01	1193549	1193563	ID=BnaA01G0020300ZS;Name=BnaA01G0020300ZS	CCAATTATGGTATGT	SVP(MADS)/col-SVP-DAP-Seq(GSE60143)/Homer
scaffoldA01	1193590	1193601	ID=BnaA01G0020300ZS;Name=BnaA01G0020300ZS	CATACCTAACTT	MYB121(MYB)/col-MYB121-DAP-Seq(GSE60143)/Homer
scaffoldA01	1193592	1193603	ID=BnaA01G0020300ZS;Name=BnaA01G0020300ZS	TACCTAACTTTA	AT3G10580(MYBrelated)/colamp-AT3G10580-DAP-Seq(GSE60143)/Homer
scaffoldA01	1208054	1208065	ID=BnaA01G0020500ZS;Name=BnaA01G0020500ZS	TTAATCATTGTT	HAT1(Homeobox)/col-HAT1-DAP-Seq(GSE60143)/Homer
scaffoldA01	1208084	1208091	ID=BnaA01G0020500ZS;Name=BnaA01G0020500ZS	TGATGGAA	HAP3(CCAATHAP3)/col-HAP3-DAP-Seq(GSE60143)/Homer
scaffoldA01	1208202	1208213	ID=BnaA01G0020500ZS;Name=BnaA01G0020500ZS	TTTTCTCTCCCT	FRS9(ND)/col-FRS9-DAP-Seq(GSE60143)/Homer
scaffoldA01	1233780	1233794	ID=BnaA01G0020700ZS;Name=BnaA01G0020700ZS	ACATGAAGAAATGAT	AT2G31460(REMB3)/col-AT2G31460-DAP-Seq(GSE60143)/Homer
scaffoldA01	1233862	1233869	ID=BnaA01G0020700ZS;Name=BnaA01G0020700ZS	CTTATCCA	At5g47390(MYBrelated)/col-At5g47390-DAP-Seq(GSE60143)/Homer
scaffoldA01	1238404	1238418	ID=BnaA01G0020800ZS;Name=BnaA01G0020800ZS	CCCGCCACGTCATCT	bZIP44(bZIP)/colamp-bZIP44-DAP-Seq(GSE60143)/Homer
scaffoldA01	1238406	1238417	ID=BnaA01G0020800ZS;Name=BnaA01G0020800ZS	CGCCACGTCATC	bZIP28(bZIP)/col-bZIP28-DAP-Seq(GSE60143)/Homer
scaffoldA01	1238407	1238418	ID=BnaA01G0020800ZS;Name=BnaA01G0020800ZS	GCCACGTCATCT	bZIP42(bZIP)/colamp-bZIP42-DAP-Seq(GSE60143)/Homer
scaffoldA01	1238449	1238456	ID=BnaA01G0020800ZS;Name=BnaA01G0020800ZS	CCACCGCC	AT3G57600(AP2EREBP)/col-AT3G57600-DAP-Seq(GSE60143)/Homer
scaffoldA01	1251922	1251931	ID=BnaA01G0021100ZS;Name=BnaA01G0021100ZS	TCGCCGGAGT	AT3G58630(Trihelix)/col-AT3G58630-DAP-Seq(GSE60143)/Homer
scaffoldA01	1253231	1253242	ID=BnaA01G0021200ZS;Name=BnaA01G0021200ZS	TGCAATTATTGC	HDG7(HB)/col-HDG7-DAP-Seq(GSE60143)/Homer
scaffoldA01	1253232	1253241	ID=BnaA01G0021200ZS;Name=BnaA01G0021200ZS	GCAATTATTG	HAT5(Homeobox)/colamp-HAT5-DAP-Seq(GSE60143)/Homer
scaffoldA01	1253233	1253242	ID=BnaA01G0021200ZS;Name=BnaA01G0021200ZS	CAATTATTGC	HAT5(Homeobox)/colamp-HAT5-DAP-Seq(GSE60143)/Homer
scaffoldA01	1253234	1253241	ID=BnaA01G0021200ZS;Name=BnaA01G0021200ZS	AATTATTG	LMI1(HB)/colamp-LMI1-DAP-Seq(GSE60143)/Homer
scaffoldA01	1253251	1253265	ID=BnaA01G0021200ZS;Name=BnaA01G0021200ZS	ACTTGTAGAATAAGT	NTM1(NAC)/col-NTM1-DAP-Seq(GSE60143)/Homer
scaffoldA01	1253252	1253266	ID=BnaA01G0021200ZS;Name=BnaA01G0021200ZS	CTTGTAGAATAAGTT	ANAC075(NAC)/col-ANAC075-DAP-Seq(GSE60143)/Homer
scaffoldA01	1253265	1253279	ID=BnaA01G0021200ZS;Name=BnaA01G0021200ZS	TTGGTTGGTTGGTAA	AT1G24250(Orphan)/col-AT1G24250-DAP-Seq(GSE60143)/Homer
scaffoldA01	1253294	1253301	ID=BnaA01G0021200ZS;Name=BnaA01G0021200ZS	TTCCATCA	HAP3(CCAATHAP3)/col-HAP3-DAP-Seq(GSE60143)/Homer
scaffoldA01	1253352	1253366	ID=BnaA01G0021200ZS;Name=BnaA01G0021200ZS	TCGTTTTTTCTGTTG	MYB44(MYB)/colamp-MYB44-DAP-Seq(GSE60143)/Homer
scaffoldA01	1253355	1253366	ID=BnaA01G0021200ZS;Name=BnaA01G0021200ZS	TTTTTTCTGTTG	RAV1(RAV)/colamp-RAV1-DAP-Seq(GSE60143)/Homer
scaffoldA01	1253410	1253417	ID=BnaA01G0021200ZS;Name=BnaA01G0021200ZS	AAGATTCT	At3g12730(G2like)/colamp-At3g12730-DAP-Seq(GSE60143)/Homer
scaffoldA01	1254985	1254994	ID=BnaA01G0021300ZS;Name=BnaA01G0021300ZS	GTATTTAAAT	AT2G20110(CPP)/colamp-AT2G20110-DAP-Seq(GSE60143)/Homer
scaffoldA01	1254987	1254996	ID=BnaA01G0021300ZS;Name=BnaA01G0021300ZS	ATTTAAATTC	AT2G20110(CPP)/colamp-AT2G20110-DAP-Seq(GSE60143)/Homer
scaffoldA01	1255037	1255051	ID=BnaA01G0021300ZS;Name=BnaA01G0021300ZS	GGGGTACTTTCGTAA	Unknown1/Arabidopsis-Promoters/Homer
scaffoldA01	1260864	1260871	ID=BnaA01G0021400ZS;Name=BnaA01G0021400ZS	AATTATTG	LMI1(HB)/colamp-LMI1-DAP-Seq(GSE60143)/Homer
scaffoldA01	1260886	1260900	ID=BnaA01G0021400ZS;Name=BnaA01G0021400ZS	TTATACATTGAACCT	EIN3(EIL)/col-EIN3-DAP-Seq(GSE60143)/Homer
scaffoldA01	1260887	1260898	ID=BnaA01G0021400ZS;Name=BnaA01G0021400ZS	TATACATTGAAC	EIL4(EIL)/Tomato-EIL4-ChIP-Seq(GSE116581)/Homer
scaffoldA01	1260888	1260899	ID=BnaA01G0021400ZS;Name=BnaA01G0021400ZS	ATACATTGAACC	EIL4(EIL)/Tomato-EIL4-ChIP-Seq(GSE116581)/Homer
scaffoldA01	1260916	1260923	ID=BnaA01G0021400ZS;Name=BnaA01G0021400ZS	TTCCATCA	HAP3(CCAATHAP3)/col-HAP3-DAP-Seq(GSE60143)/Homer
scaffoldA01	1260998	1261005	ID=BnaA01G0021400ZS;Name=BnaA01G0021400ZS	TTTGAAAA	At2g41835(C2H2)/col-At2g41835-DAP-Seq(GSE60143)/Homer
scaffoldA01	1265453	1265467	ID=BnaA01G0021500ZS;Name=BnaA01G0021500ZS	TAAACATATAATATA	AT1G04880(ARID)/colamp-AT1G04880-DAP-Seq(GSE60143)/Homer
scaffoldA01	1275339	1275353	ID=BnaA01G0021700ZS;Name=BnaA01G0021700ZS	TTTTGTTCTTTTCAT	IDD5(C2H2)/colamp-IDD5-DAP-Seq(GSE60143)/Homer
scaffoldA01	1279276	1279285	ID=BnaA01G0021800ZS;Name=BnaA01G0021800ZS	ATATTAGGTA	MYB27(MYB)/colamp-MYB27-DAP-Seq(GSE60143)/Homer
scaffoldA01	1286703	1286712	ID=BnaA01G0021900ZS;Name=BnaA01G0021900ZS	ATCTGATCAG	GATA19(C2C2gata)/colamp-GATA19-DAP-Seq(GSE60143)/Homer
scaffoldA01	1290846	1290853	ID=BnaA01G0022000ZS;Name=BnaA01G0022000ZS	AAAAAGTG	At1g64620(C2C2dof)/colamp-At1g64620-DAP-Seq(GSE60143)/Homer
scaffoldA01	1290892	1290901	ID=BnaA01G0022000ZS;Name=BnaA01G0022000ZS	AAAAAAAAAA	VRN1(ABI3VP1)/col-VRN1-DAP-Seq(GSE60143)/Homer
scaffoldA01	1290893	1290902	ID=BnaA01G0022000ZS;Name=BnaA01G0022000ZS	AAAAAAAAAA	VRN1(ABI3VP1)/col-VRN1-DAP-Seq(GSE60143)/Homer
scaffoldA01	1290894	1290903	ID=BnaA01G0022000ZS;Name=BnaA01G0022000ZS	AAAAAAAAAA	VRN1(ABI3VP1)/col-VRN1-DAP-Seq(GSE60143)/Homer
scaffoldA01	1290941	1290952	ID=BnaA01G0022000ZS;Name=BnaA01G0022000ZS	ATAACATTCTTT	AT2G40260(G2like)/colamp-AT2G40260-DAP-Seq(GSE60143)/Homer
scaffoldA01	1290943	1290952	ID=BnaA01G0022000ZS;Name=BnaA01G0022000ZS	AACATTCTTT	AT2G38300(G2like)/col-AT2G38300-DAP-Seq(GSE60143)/Homer
scaffoldA01	1290950	1290957	ID=BnaA01G0022000ZS;Name=BnaA01G0022000ZS	TTTGAAAA	At2g41835(C2H2)/col-At2g41835-DAP-Seq(GSE60143)/Homer
scaffoldA01	1295746	1295760	ID=BnaA01G0022100ZS;Name=BnaA01G0022100ZS	AAAAAAACAACAAAA	At1g14580(C2H2)/colamp-At1g14580-DAP-Seq(GSE60143)/Homer
scaffoldA01	1300438	1300452	ID=BnaA01G0022200ZS;Name=BnaA01G0022200ZS	AAAAAAATAACAAAT	IDD5(C2H2)/colamp-IDD5-DAP-Seq(GSE60143)/Homer
scaffoldA01	1311331	1311345	ID=BnaA01G0022400ZS;Name=BnaA01G0022400ZS	AAACCACCAAAACCG	MYB44(MYB)/colamp-MYB44-DAP-Seq(GSE60143)/Homer
scaffoldA01	1312794	1312805	ID=BnaA01G0022500ZS;Name=BnaA01G0022500ZS	TTTCAAAGCAAA	AT5G60130(ABI3VP1)/col-AT5G60130-DAP-Seq(GSE60143)/Homer
scaffoldA01	1316767	1316774	ID=BnaA01G0022600ZS;Name=BnaA01G0022600ZS	TTTGAAAA	At2g41835(C2H2)/col-At2g41835-DAP-Seq(GSE60143)/Homer
scaffoldA01	1319049	1319056	ID=BnaA01G0022700ZS;Name=BnaA01G0022700ZS	TTTTCAAA	At2g41835(C2H2)/col-At2g41835-DAP-Seq(GSE60143)/Homer
scaffoldA01	1328189	1328198	ID=BnaA01G0022900ZS;Name=BnaA01G0022900ZS	TTTTTTTTTT	VRN1(ABI3VP1)/col-VRN1-DAP-Seq(GSE60143)/Homer
scaffoldA01	1328195	1328206	ID=BnaA01G0022900ZS;Name=BnaA01G0022900ZS	TTTTCCTTTTTT	OBP4(C2C2dof)/col-OBP4-DAP-Seq(GSE60143)/Homer
scaffoldA01	1328238	1328252	ID=BnaA01G0022900ZS;Name=BnaA01G0022900ZS	ATTAAGATAAGATAA	At5g58900(MYBrelated)/colamp-At5g58900-DAP-Seq(GSE60143)/Homer
scaffoldA01	1337886	1337897	ID=BnaA01G0023000ZS;Name=BnaA01G0023000ZS	ATTGTCTCTTTT	SGR5(C2H2)/colamp-SGR5-DAP-Seq(GSE60143)/Homer
scaffoldA01	1337920	1337934	ID=BnaA01G0023000ZS;Name=BnaA01G0023000ZS	TTAAGCAACTTGATT	bHLH122(bHLH)/col100-bHLH122-DAP-Seq(GSE60143)/Homer
scaffoldA01	1337922	1337936	ID=BnaA01G0023000ZS;Name=BnaA01G0023000ZS	AAGCAACTTGATTCA	bHLH122(bHLH)/col100-bHLH122-DAP-Seq(GSE60143)/Homer
scaffoldA01	1337924	1337931	ID=BnaA01G0023000ZS;Name=BnaA01G0023000ZS	GCAACTTG	bHLH130(bHLH)/col-bHLH130-DAP-Seq(GSE60143)/Homer
scaffoldA01	1338000	1338014	ID=BnaA01G0023000ZS;Name=BnaA01G0023000ZS	ATCTTGAAACAGAAG	ANAC075(NAC)/col-ANAC075-DAP-Seq(GSE60143)/Homer
scaffoldA01	1338002	1338016	ID=BnaA01G0023000ZS;Name=BnaA01G0023000ZS	CTTGAAACAGAAGAT	ANAC075(NAC)/col-ANAC075-DAP-Seq(GSE60143)/Homer
scaffoldA01	1339115	1339126	ID=BnaA01G0023100ZS;Name=BnaA01G0023100ZS	TAAAAGTTATAA	At4g38000(C2C2dof)/col-At4g38000-DAP-Seq(GSE60143)/Homer
scaffoldA01	1339178	1339189	ID=BnaA01G0023100ZS;Name=BnaA01G0023100ZS	TTTTCTTAATAT	AT5G60130(ABI3VP1)/col-AT5G60130-DAP-Seq(GSE60143)/Homer
scaffoldA01	1356310	1356324	ID=BnaA01G0023300ZS;Name=BnaA01G0023300ZS	CCAGATAAAAACTAC	At5g22890(C2H2)/col-At5g22890-DAP-Seq(GSE60143)/Homer
scaffoldA01	1356335	1356349	ID=BnaA01G0023300ZS;Name=BnaA01G0023300ZS	TCAGACACGACAAAA	IDD2(C2H2)/colamp-IDD2-DAP-Seq(GSE60143)/Homer
scaffoldA01	1356338	1356349	ID=BnaA01G0023300ZS;Name=BnaA01G0023300ZS	GACACGACAAAA	JKD(C2H2)/col-JKD-DAP-Seq(GSE60143)/Homer
scaffoldA01	1356379	1356393	ID=BnaA01G0023300ZS;Name=BnaA01G0023300ZS	TACAAAACTACAAAA	At1g14580(C2H2)/colamp-At1g14580-DAP-Seq(GSE60143)/Homer
scaffoldA01	1362642	1362656	ID=BnaA01G0023400ZS;Name=BnaA01G0023400ZS	ATTTGTTTTATTTTT	IDD5(C2H2)/colamp-IDD5-DAP-Seq(GSE60143)/Homer
scaffoldA01	1376527	1376538	ID=BnaA01G0023500ZS;Name=BnaA01G0023500ZS	AGAGAGAGAAAG	FRS9(ND)/col-FRS9-DAP-Seq(GSE60143)/Homer
scaffoldA01	1376548	1376559	ID=BnaA01G0023500ZS;Name=BnaA01G0023500ZS	AATGATATTTAC	AT3G10113(MYBrelated)/col-AT3G10113-DAP-Seq(GSE60143)/Homer
scaffoldA01	1376601	1376612	ID=BnaA01G0023500ZS;Name=BnaA01G0023500ZS	TAAGAACTTTTT	At4g38000(C2C2dof)/col-At4g38000-DAP-Seq(GSE60143)/Homer
scaffoldA01	1376706	1376720	ID=BnaA01G0023500ZS;Name=BnaA01G0023500ZS	AGAATCTTCAAAAGC	At1g68670(G2like)/colamp-At1g68670-DAP-Seq(GSE60143)/Homer
scaffoldA01	1385561	1385572	ID=BnaA01G0023700ZS;Name=BnaA01G0023700ZS	TCCAATCATTAC	HAT1(Homeobox)/col-HAT1-DAP-Seq(GSE60143)/Homer
scaffoldA01	1385562	1385573	ID=BnaA01G0023700ZS;Name=BnaA01G0023700ZS	CCAATCATTACT	HAT1(Homeobox)/col-HAT1-DAP-Seq(GSE60143)/Homer
scaffoldA01	1385563	1385570	ID=BnaA01G0023700ZS;Name=BnaA01G0023700ZS	CAATCATT	ATHB5(HB)/colamp-ATHB5-DAP-Seq(GSE60143)/Homer
scaffoldA01	1385649	1385660	ID=BnaA01G0023700ZS;Name=BnaA01G0023700ZS	TTTGTCTTCTTG	At5g66730(C2H2)/colamp-At5g66730-DAP-Seq(GSE60143)/Homer
scaffoldA01	1395944	1395955	ID=BnaA01G0023900ZS;Name=BnaA01G0023900ZS	TTTGCTTAAGAT	AT5G60130(ABI3VP1)/col-AT5G60130-DAP-Seq(GSE60143)/Homer
scaffoldA01	1408966	1408980	ID=BnaA01G0024200ZS;Name=BnaA01G0024200ZS	CTGTAATGAAATGAA	AT2G31460(REMB3)/col-AT2G31460-DAP-Seq(GSE60143)/Homer
scaffoldA01	1408979	1408988	ID=BnaA01G0024200ZS;Name=BnaA01G0024200ZS	AAAAAAAAAA	VRN1(ABI3VP1)/col-VRN1-DAP-Seq(GSE60143)/Homer
scaffoldA01	1428652	1428663	ID=BnaA01G0024300ZS;Name=BnaA01G0024300ZS	ACATTAATTAAT	HDG1(Homeobox)/col100-HDG1-DAP-Seq(GSE60143)/Homer
scaffoldA01	1428788	1428802	ID=BnaA01G0024300ZS;Name=BnaA01G0024300ZS	ATCATTTCCACCAGT	AT2G31460(REMB3)/col-AT2G31460-DAP-Seq(GSE60143)/Homer
scaffoldA01	1442589	1442596	ID=BnaA01G0024500ZS;Name=BnaA01G0024500ZS	AATGATTG	ATHB5(HB)/colamp-ATHB5-DAP-Seq(GSE60143)/Homer
scaffoldA01	1442605	1442614	ID=BnaA01G0024500ZS;Name=BnaA01G0024500ZS	AAAAAAAAAA	VRN1(ABI3VP1)/col-VRN1-DAP-Seq(GSE60143)/Homer
scaffoldA01	1442606	1442615	ID=BnaA01G0024500ZS;Name=BnaA01G0024500ZS	AAAAAAAAAA	VRN1(ABI3VP1)/col-VRN1-DAP-Seq(GSE60143)/Homer
scaffoldA01	1442617	1442631	ID=BnaA01G0024500ZS;Name=BnaA01G0024500ZS	AAAAAAGATATTTTA	LCL1(MYBrelated)/colamp-LCL1-DAP-Seq(GSE60143)/Homer
scaffoldA01	1442620	1442631	ID=BnaA01G0024500ZS;Name=BnaA01G0024500ZS	AAAGATATTTTA	AT3G10113(MYBrelated)/col-AT3G10113-DAP-Seq(GSE60143)/Homer
scaffoldA01	1442621	1442632	ID=BnaA01G0024500ZS;Name=BnaA01G0024500ZS	AAGATATTTTAT	AT2G28920(ND)/col-AT2G28920-DAP-Seq(GSE60143)/Homer
scaffoldA01	1442622	1442629	ID=BnaA01G0024500ZS;Name=BnaA01G0024500ZS	AGATATTT	At4g01280(MYBrelated)/colamp-At4g01280-DAP-Seq(GSE60143)/Homer
scaffoldA01	1442633	1442644	ID=BnaA01G0024500ZS;Name=BnaA01G0024500ZS	TTGAAGTCAACG	WRKY22(WRKY)/colamp-WRKY22-DAP-Seq(GSE60143)/Homer
scaffoldA01	1442634	1442645	ID=BnaA01G0024500ZS;Name=BnaA01G0024500ZS	TGAAGTCAACGT	WRKY42(WRKY)/colamp-WRKY42-DAP-Seq(GSE60143)/Homer
scaffoldA01	1442635	1442646	ID=BnaA01G0024500ZS;Name=BnaA01G0024500ZS	GAAGTCAACGTT	WRKY46(WRKY)/colamp-WRKY46-DAP-Seq(GSE60143)/Homer
scaffoldA01	1442953	1442964	ID=BnaA01G0024400ZS;Name=BnaA01G0024400ZS	TAAGTCAACTTT	WRKY47(WRKY)/colamp-WRKY47-DAP-Seq(GSE60143)/Homer
scaffoldA01	1443063	1443072	ID=BnaA01G0024400ZS;Name=BnaA01G0024400ZS	CCTTTTTTGG	SEP3(MADS)/Arabidoposis-Flower-Sep3-ChIP-Seq/Homer
scaffoldA01	1443072	1443086	ID=BnaA01G0024400ZS;Name=BnaA01G0024400ZS	GAAACGTCGTCGTTT	Unknown2/Arabidopsis-Promoters/Homer
scaffoldA01	1443073	1443087	ID=BnaA01G0024400ZS;Name=BnaA01G0024400ZS	AAACGTCGTCGTTTA	Unknown2/Arabidopsis-Promoters/Homer
scaffoldA01	1450755	1450764	ID=BnaA01G0024700ZS;Name=BnaA01G0024700ZS	TTTTTTTTTT	VRN1(ABI3VP1)/col-VRN1-DAP-Seq(GSE60143)/Homer
scaffoldA01	1450757	1450768	ID=BnaA01G0024700ZS;Name=BnaA01G0024700ZS	TTTTTTTTGTTG	RAV1(RAV)/colamp-RAV1-DAP-Seq(GSE60143)/Homer
scaffoldA01	1450761	1450775	ID=BnaA01G0024700ZS;Name=BnaA01G0024700ZS	TTTTGTTGTATTCTA	IDD5(C2H2)/colamp-IDD5-DAP-Seq(GSE60143)/Homer
scaffoldA01	1464389	1464396	ID=BnaA01G0024900ZS;Name=BnaA01G0024900ZS	TTTGAAAA	At2g41835(C2H2)/col-At2g41835-DAP-Seq(GSE60143)/Homer
scaffoldA01	1464436	1464447	ID=BnaA01G0024900ZS;Name=BnaA01G0024900ZS	GAAACAGACAAA	At5g66730(C2H2)/colamp-At5g66730-DAP-Seq(GSE60143)/Homer
scaffoldA01	1464488	1464502	ID=BnaA01G0024900ZS;Name=BnaA01G0024900ZS	ATCGAATGGTCGTGA	AT5G59990(C2C2COlike)/colamp-AT5G59990-DAP-Seq(GSE60143)/Homer
scaffoldA01	1464549	1464563	ID=BnaA01G0024900ZS;Name=BnaA01G0024900ZS	GGATCCGTACGATTA	SPL14(SBP)/col-SPL14-DAP-Seq(GSE60143)/Homer
scaffoldA01	1464551	1464562	ID=BnaA01G0024900ZS;Name=BnaA01G0024900ZS	ATCCGTACGATT	SPL13(SBP)/col-SPL13-DAP-Seq(GSE60143)/Homer
scaffoldA01	1468286	1468300	ID=BnaA01G0025100ZS;Name=BnaA01G0025100ZS	CTGAATCTAATATTC	At1g13300(G2like)/col-At1g13300-DAP-Seq(GSE60143)/Homer
scaffoldA01	1468288	1468302	ID=BnaA01G0025100ZS;Name=BnaA01G0025100ZS	GAATCTAATATTCTT	At1g13300(G2like)/col-At1g13300-DAP-Seq(GSE60143)/Homer
scaffoldA01	1468292	1468303	ID=BnaA01G0025100ZS;Name=BnaA01G0025100ZS	CTAATATTCTTT	AT2G40260(G2like)/colamp-AT2G40260-DAP-Seq(GSE60143)/Homer
scaffoldA01	1468372	1468386	ID=BnaA01G0025100ZS;Name=BnaA01G0025100ZS	TTTTAGTCAACAAAA	WRKY45(WRKY)/col-WRKY45-DAP-Seq(GSE60143)/Homer
scaffoldA01	1468381	1468392	ID=BnaA01G0025100ZS;Name=BnaA01G0025100ZS	ACAAAATATCTT	At5g52660(MYBrelated)/colamp-At5g52660-DAP-Seq(GSE60143)/Homer
scaffoldA01	1468382	1468393	ID=BnaA01G0025100ZS;Name=BnaA01G0025100ZS	CAAAATATCTTT	AT3G10113(MYBrelated)/col-AT3G10113-DAP-Seq(GSE60143)/Homer
scaffoldA01	1468383	1468392	ID=BnaA01G0025100ZS;Name=BnaA01G0025100ZS	AAAATATCTT	At3g09600(MYBrelated)/colamp-At3g09600-DAP-Seq(GSE60143)/Homer
scaffoldA01	1468384	1468391	ID=BnaA01G0025100ZS;Name=BnaA01G0025100ZS	AAATATCT	At4g01280(MYBrelated)/colamp-At4g01280-DAP-Seq(GSE60143)/Homer
scaffoldA01	1468404	1468415	ID=BnaA01G0025100ZS;Name=BnaA01G0025100ZS	TTAGAATATTTT	AT2G40260(G2like)/colamp-AT2G40260-DAP-Seq(GSE60143)/Homer
scaffoldA01	1486714	1486728	ID=BnaA01G0025300ZS;Name=BnaA01G0025300ZS	GACAAGAAAACAAAA	IDD5(C2H2)/colamp-IDD5-DAP-Seq(GSE60143)/Homer
scaffoldA01	1490706	1490720	ID=BnaA01G0025400ZS;Name=BnaA01G0025400ZS	ACTTCCACGTGAAAA	GBF6(bZIP)/colamp-GBF6-DAP-Seq(GSE60143)/Homer
scaffoldA01	1490707	1490721	ID=BnaA01G0025400ZS;Name=BnaA01G0025400ZS	CTTCCACGTGAAAAA	bZIP3(bZIP)/col-bZIP3-DAP-Seq(GSE60143)/Homer
scaffoldA01	1490708	1490717	ID=BnaA01G0025400ZS;Name=BnaA01G0025400ZS	TTCCACGTGA	bZIP16(bZIP)/colamp-bZIP16-DAP-Seq(GSE60143)/Homer
scaffoldA01	1490735	1490744	ID=BnaA01G0025400ZS;Name=BnaA01G0025400ZS	AAAAAAGTTA	BBX31(Orphan)/col-BBX31-DAP-Seq(GSE60143)/Homer
scaffoldA01	1497380	1497391	ID=BnaA01G0025500ZS;Name=BnaA01G0025500ZS	AAAAGGGACAAA	SGR5(C2H2)/colamp-SGR5-DAP-Seq(GSE60143)/Homer
scaffoldA01	1497401	1497415	ID=BnaA01G0025500ZS;Name=BnaA01G0025500ZS	AGATCACCGACATCA	DEAR5(AP2EREBP)/col-DEAR5-DAP-Seq(GSE60143)/Homer
scaffoldA01	1497403	1497417	ID=BnaA01G0025500ZS;Name=BnaA01G0025500ZS	ATCACCGACATCAAT	At4g32800(AP2EREBP)/colamp-At4g32800-DAP-Seq(GSE60143)/Homer
scaffoldA01	1497404	1497415	ID=BnaA01G0025500ZS;Name=BnaA01G0025500ZS	TCACCGACATCA	AT1G01250(AP2EREBP)/col-AT1G01250-DAP-Seq(GSE60143)/Homer
scaffoldA01	1497405	1497412	ID=BnaA01G0025500ZS;Name=BnaA01G0025500ZS	CACCGACA	ERF38(AP2EREBP)/col-ERF38-DAP-Seq(GSE60143)/Homer
scaffoldA01	1508619	1508630	ID=BnaA01G0026000ZS;Name=BnaA01G0026000ZS	GTGGCTGCTGTT	ERF15(AP2EREBP)/colamp-ERF15-DAP-Seq(GSE60143)/Homer
scaffoldA01	1508803	1508817	ID=BnaA01G0026000ZS;Name=BnaA01G0026000ZS	CTTTGTCCTATTTTT	IDD2(C2H2)/colamp-IDD2-DAP-Seq(GSE60143)/Homer
scaffoldA01	1508804	1508815	ID=BnaA01G0026000ZS;Name=BnaA01G0026000ZS	TTTGTCCTATTT	At5g66730(C2H2)/colamp-At5g66730-DAP-Seq(GSE60143)/Homer
scaffoldA01	1511518	1511527	ID=BnaA01G0026100ZS;Name=BnaA01G0026100ZS	AAAAAAAAAA	VRN1(ABI3VP1)/col-VRN1-DAP-Seq(GSE60143)/Homer
scaffoldA01	1511519	1511528	ID=BnaA01G0026100ZS;Name=BnaA01G0026100ZS	AAAAAAAAAA	VRN1(ABI3VP1)/col-VRN1-DAP-Seq(GSE60143)/Homer
scaffoldA01	1520767	1520776	ID=BnaA01G0026200ZS;Name=BnaA01G0026200ZS	GCCTCTGTTT	REF6(Zf)/Arabidopsis-REF6-ChIP-Seq(GSE106942)/Homer
scaffoldA01	1520855	1520862	ID=BnaA01G0026200ZS;Name=BnaA01G0026200ZS	CACCGCTT	At5g18450(AP2EREBP)/col-At5g18450-DAP-Seq(GSE60143)/Homer
scaffoldA01	1530126	1530137	ID=BnaA01G0026300ZS;Name=BnaA01G0026300ZS	TTATTACTTTTT	At4g38000(C2C2dof)/col-At4g38000-DAP-Seq(GSE60143)/Homer
scaffoldA01	1530127	1530138	ID=BnaA01G0026300ZS;Name=BnaA01G0026300ZS	TATTACTTTTTT	OBP4(C2C2dof)/col-OBP4-DAP-Seq(GSE60143)/Homer
scaffoldA01	1530153	1530164	ID=BnaA01G0026300ZS;Name=BnaA01G0026300ZS	TTGTACCTACCA	MYB40(MYB)/col-MYB40-DAP-Seq(GSE60143)/Homer
scaffoldA01	1530225	1530239	ID=BnaA01G0026300ZS;Name=BnaA01G0026300ZS	TATTGACTTTTGGGG	WRKY50(WRKY)/col-WRKY50-DAP-Seq(GSE60143)/Homer
scaffoldA01	1533902	1533916	ID=BnaA01G0026500ZS;Name=BnaA01G0026500ZS	TTACTATATGTTAAA	AT1G04880(ARID)/colamp-AT1G04880-DAP-Seq(GSE60143)/Homer
scaffoldA01	1539532	1539539	ID=BnaA01G0026600ZS;Name=BnaA01G0026600ZS	AATTATTG	LMI1(HB)/colamp-LMI1-DAP-Seq(GSE60143)/Homer
scaffoldA01	1539546	1539560	ID=BnaA01G0026600ZS;Name=BnaA01G0026600ZS	AAAATACTAACAAAA	IDD5(C2H2)/colamp-IDD5-DAP-Seq(GSE60143)/Homer
scaffoldA01	1542393	1542407	ID=BnaA01G0026700ZS;Name=BnaA01G0026700ZS	TTTTGTTTGTTTTAA	IDD5(C2H2)/colamp-IDD5-DAP-Seq(GSE60143)/Homer
scaffoldA01	1552534	1552541	ID=BnaA01G0026900ZS;Name=BnaA01G0026900ZS	CATTAAAT	At1g76110(ARID)/colamp-At1g76110-DAP-Seq(GSE60143)/Homer
scaffoldA01	1552574	1552583	ID=BnaA01G0026900ZS;Name=BnaA01G0026900ZS	TTTTTTTTTT	VRN1(ABI3VP1)/col-VRN1-DAP-Seq(GSE60143)/Homer
scaffoldA01	1552603	1552612	ID=BnaA01G0026900ZS;Name=BnaA01G0026900ZS	AAAACCAGAA	AT1G76870(Trihelix)/col-AT1G76870-DAP-Seq(GSE60143)/Homer
scaffoldA01	1560365	1560374	ID=BnaA01G0027200ZS;Name=BnaA01G0027200ZS	TTTTTTTTTT	VRN1(ABI3VP1)/col-VRN1-DAP-Seq(GSE60143)/Homer
scaffoldA01	1560432	1560446	ID=BnaA01G0027200ZS;Name=BnaA01G0027200ZS	GCTTAAGAAGATTCT	At1g68670(G2like)/colamp-At1g68670-DAP-Seq(GSE60143)/Homer
scaffoldA01	1560433	1560447	ID=BnaA01G0027200ZS;Name=BnaA01G0027200ZS	CTTAAGAAGATTCTG	HSF6(HSF)/col-HSF6-DAP-Seq(GSE60143)/Homer
scaffoldA01	1560436	1560450	ID=BnaA01G0027200ZS;Name=BnaA01G0027200ZS	AAGAAGATTCTGGAC	AGL95(ND)/col-AGL95-DAP-Seq(GSE60143)/Homer
scaffoldA01	1560437	1560451	ID=BnaA01G0027200ZS;Name=BnaA01G0027200ZS	AGAAGATTCTGGACG	HSFA6A(HSF)/col-HSFA6A-DAP-Seq(GSE60143)/Homer
scaffoldA01	1560438	1560449	ID=BnaA01G0027200ZS;Name=BnaA01G0027200ZS	GAAGATTCTGGA	AT2G01818(PLATZ)/col-AT2G01818-DAP-Seq(GSE60143)/Homer
scaffoldA01	1560439	1560446	ID=BnaA01G0027200ZS;Name=BnaA01G0027200ZS	AAGATTCT	At3g12730(G2like)/colamp-At3g12730-DAP-Seq(GSE60143)/Homer
scaffoldA01	1566909	1566920	ID=BnaA01G0027300ZS;Name=BnaA01G0027300ZS	TATAAATATCAA	AT2G28920(ND)/col-AT2G28920-DAP-Seq(GSE60143)/Homer
scaffoldA01	1566910	1566921	ID=BnaA01G0027300ZS;Name=BnaA01G0027300ZS	ATAAATATCAAA	AT3G10113(MYBrelated)/col-AT3G10113-DAP-Seq(GSE60143)/Homer
scaffoldA01	1574951	1574965	ID=BnaA01G0027500ZS;Name=BnaA01G0027500ZS	AACTTTTTTTGGTAA	AGL6(MADS)/col-AGL6-DAP-Seq(GSE60143)/Homer
scaffoldA01	1575062	1575076	ID=BnaA01G0027500ZS;Name=BnaA01G0027500ZS	CCTTACACGTGATCA	GBF6(bZIP)/colamp-GBF6-DAP-Seq(GSE60143)/Homer
scaffoldA01	1575064	1575075	ID=BnaA01G0027500ZS;Name=BnaA01G0027500ZS	TTACACGTGATC	GBF3(bZIP)/Arabidopsis-GBF3-ChIP-Seq(GSE80564)/Homer
scaffoldA01	1577813	1577822	ID=BnaA01G0027700ZS;Name=BnaA01G0027700ZS	AAAAAAAAAA	VRN1(ABI3VP1)/col-VRN1-DAP-Seq(GSE60143)/Homer
scaffoldA01	1577839	1577853	ID=BnaA01G0027700ZS;Name=BnaA01G0027700ZS	GTCATTTCCTCTAAT	AT2G31460(REMB3)/col-AT2G31460-DAP-Seq(GSE60143)/Homer
scaffoldA01	1578578	1578587	ID=BnaA01G0027600ZS;Name=BnaA01G0027600ZS	TCGCCGGAGA	AT3G58630(Trihelix)/col-AT3G58630-DAP-Seq(GSE60143)/Homer
scaffoldA01	1578618	1578627	ID=BnaA01G0027600ZS;Name=BnaA01G0027600ZS	GATGATGGTG	ZML2(C2C2gata)/col-ZML2-DAP-Seq(GSE60143)/Homer
scaffoldA01	1580684	1580698	ID=BnaA01G0027800ZS;Name=BnaA01G0027800ZS	CATCCAGATATTTTA	LCL1(MYBrelated)/colamp-LCL1-DAP-Seq(GSE60143)/Homer
scaffoldA01	1580688	1580699	ID=BnaA01G0027800ZS;Name=BnaA01G0027800ZS	CAGATATTTTAT	AT2G28920(ND)/col-AT2G28920-DAP-Seq(GSE60143)/Homer
scaffoldA01	1580689	1580696	ID=BnaA01G0027800ZS;Name=BnaA01G0027800ZS	AGATATTT	At4g01280(MYBrelated)/colamp-At4g01280-DAP-Seq(GSE60143)/Homer
scaffoldA01	1585341	1585355	ID=BnaA01G0027900ZS;Name=BnaA01G0027900ZS	TGTCTATATTTGGAA	AGL25(MADS)/colamp-AGL25-DAP-Seq(GSE60143)/Homer
scaffoldA01	1587603	1587617	ID=BnaA01G0028000ZS;Name=BnaA01G0028000ZS	TTACAACACGTGTAA	GT3a(Trihelix)/col-GT3a-DAP-Seq(GSE60143)/Homer
scaffoldA01	1590008	1590022	ID=BnaA01G0028100ZS;Name=BnaA01G0028100ZS	AAACTTTATTTTAAA	AT1G04880(ARID)/colamp-AT1G04880-DAP-Seq(GSE60143)/Homer
scaffoldA01	1591776	1591783	ID=BnaA01G0028200ZS;Name=BnaA01G0028200ZS	CACTTTTT	At1g64620(C2C2dof)/colamp-At1g64620-DAP-Seq(GSE60143)/Homer
scaffoldA01	1594431	1594442	ID=BnaA01G0028300ZS;Name=BnaA01G0028300ZS	TTACTACTTTTT	At4g38000(C2C2dof)/col-At4g38000-DAP-Seq(GSE60143)/Homer
scaffoldA01	1618155	1618169	ID=BnaA01G0028800ZS;Name=BnaA01G0028800ZS	AGCTGACACGTGTCG	ABF2(bZIP)/col-ABF2-DAP-Seq(GSE60143)/Homer
scaffoldA01	1618158	1618172	ID=BnaA01G0028800ZS;Name=BnaA01G0028800ZS	TGACACGTGTCGACA	ABF2(bZIP)/col-ABF2-DAP-Seq(GSE60143)/Homer
scaffoldA01	1618208	1618222	ID=BnaA01G0028800ZS;Name=BnaA01G0028800ZS	GCTTAGAGCACAAGC	NTM1(NAC)/col-NTM1-DAP-Seq(GSE60143)/Homer
scaffoldA01	1619095	1619104	ID=BnaA01G0028900ZS;Name=BnaA01G0028900ZS	TTTTTTTTTT	VRN1(ABI3VP1)/col-VRN1-DAP-Seq(GSE60143)/Homer
scaffoldA01	1619226	1619237	ID=BnaA01G0028900ZS;Name=BnaA01G0028900ZS	TATAACTTTTTG	OBP4(C2C2dof)/col-OBP4-DAP-Seq(GSE60143)/Homer
scaffoldA01	1619228	1619237	ID=BnaA01G0028900ZS;Name=BnaA01G0028900ZS	TAACTTTTTG	AT3G12130(C3H)/colamp-AT3G12130-DAP-Seq(GSE60143)/Homer
scaffoldA01	1622676	1622685	ID=BnaA01G0029100ZS;Name=BnaA01G0029100ZS	TTTTTTTTTT	VRN1(ABI3VP1)/col-VRN1-DAP-Seq(GSE60143)/Homer
scaffoldA01	1622767	1622778	ID=BnaA01G0029100ZS;Name=BnaA01G0029100ZS	AAATTACTTTTT	At4g38000(C2C2dof)/col-At4g38000-DAP-Seq(GSE60143)/Homer
scaffoldA01	1622768	1622779	ID=BnaA01G0029100ZS;Name=BnaA01G0029100ZS	AATTACTTTTTA	OBP4(C2C2dof)/col-OBP4-DAP-Seq(GSE60143)/Homer
scaffoldA01	1622791	1622805	ID=BnaA01G0029100ZS;Name=BnaA01G0029100ZS	AAACTACAAAAACGG	MYB44(MYB)/colamp-MYB44-DAP-Seq(GSE60143)/Homer
scaffoldA01	1622823	1622837	ID=BnaA01G0029100ZS;Name=BnaA01G0029100ZS	TAAACGGTGCCGTAT	Unknown2/Arabidopsis-Promoters/Homer
scaffoldA01	1622824	1622838	ID=BnaA01G0029100ZS;Name=BnaA01G0029100ZS	AAACGGTGCCGTATA	Unknown2/Arabidopsis-Promoters/Homer
scaffoldA01	1625460	1625471	ID=BnaA01G0029200ZS;Name=BnaA01G0029200ZS	CTTTCTCTCCCT	FRS9(ND)/col-FRS9-DAP-Seq(GSE60143)/Homer
scaffoldA01	1632049	1632063	ID=BnaA01G0029300ZS;Name=BnaA01G0029300ZS	AAAAAAAAGACAACT	IDD5(C2H2)/colamp-IDD5-DAP-Seq(GSE60143)/Homer
scaffoldA01	1632051	1632062	ID=BnaA01G0029300ZS;Name=BnaA01G0029300ZS	AAAAAAGACAAC	IDD7(C2H2)/col-IDD7-DAP-Seq(GSE60143)/Homer
scaffoldA01	1632109	1632116	ID=BnaA01G0029300ZS;Name=BnaA01G0029300ZS	CAATAATT	ATHB13(Homeobox)/col-ATHB13-DAP-Seq(GSE60143)/Homer
scaffoldA01	1635185	1635196	ID=BnaA01G0029400ZS;Name=BnaA01G0029400ZS	TATGATATTTTG	AT3G10113(MYBrelated)/col-AT3G10113-DAP-Seq(GSE60143)/Homer
scaffoldA01	1635186	1635195	ID=BnaA01G0029400ZS;Name=BnaA01G0029400ZS	ATGATATTTT	At3g09600(MYBrelated)/colamp-At3g09600-DAP-Seq(GSE60143)/Homer
scaffoldA01	1635228	1635242	ID=BnaA01G0029400ZS;Name=BnaA01G0029400ZS	AGTAAAATAACAAAA	IDD5(C2H2)/colamp-IDD5-DAP-Seq(GSE60143)/Homer
scaffoldA01	1635239	1635248	ID=BnaA01G0029400ZS;Name=BnaA01G0029400ZS	AAAAAAAAAA	VRN1(ABI3VP1)/col-VRN1-DAP-Seq(GSE60143)/Homer
scaffoldA01	1635260	1635271	ID=BnaA01G0029400ZS;Name=BnaA01G0029400ZS	TATGATATTTTG	AT3G10113(MYBrelated)/col-AT3G10113-DAP-Seq(GSE60143)/Homer
scaffoldA01	1635261	1635270	ID=BnaA01G0029400ZS;Name=BnaA01G0029400ZS	ATGATATTTT	At3g09600(MYBrelated)/colamp-At3g09600-DAP-Seq(GSE60143)/Homer
scaffoldA01	1635335	1635346	ID=BnaA01G0029400ZS;Name=BnaA01G0029400ZS	TTTATTTAATGA	HDG1(Homeobox)/col100-HDG1-DAP-Seq(GSE60143)/Homer
scaffoldA01	1635338	1635345	ID=BnaA01G0029400ZS;Name=BnaA01G0029400ZS	ATTTAATG	At1g76110(ARID)/colamp-At1g76110-DAP-Seq(GSE60143)/Homer
scaffoldA01	1643469	1643483	ID=BnaA01G0029500ZS;Name=BnaA01G0029500ZS	TTCATTACCGTTAGA	MYB3R5(MYB)/col-MYB3R5-DAP-Seq(GSE60143)/Homer
scaffoldA01	1647938	1647949	ID=BnaA01G0029600ZS;Name=BnaA01G0029600ZS	TTGGATATTTAT	AT3G10113(MYBrelated)/col-AT3G10113-DAP-Seq(GSE60143)/Homer
scaffoldA01	1648339	1648353	ID=BnaA01G0029700ZS;Name=BnaA01G0029700ZS	AATATTATAAAATTT	AT1G04880(ARID)/colamp-AT1G04880-DAP-Seq(GSE60143)/Homer
scaffoldA01	1648348	1648362	ID=BnaA01G0029700ZS;Name=BnaA01G0029700ZS	AAATTTTATAATAAA	AT1G04880(ARID)/colamp-AT1G04880-DAP-Seq(GSE60143)/Homer
scaffoldA01	1648378	1648385	ID=BnaA01G0029700ZS;Name=BnaA01G0029700ZS	TTTTCAAA	At2g41835(C2H2)/col-At2g41835-DAP-Seq(GSE60143)/Homer
scaffoldA01	1648515	1648524	ID=BnaA01G0029700ZS;Name=BnaA01G0029700ZS	ACAGTAAAAA	AT1G76880(Trihelix)/col-AT1G76880-DAP-Seq(GSE60143)/Homer
scaffoldA01	1658693	1658704	ID=BnaA01G0029800ZS;Name=BnaA01G0029800ZS	TTTGATATTTTA	AT3G10113(MYBrelated)/col-AT3G10113-DAP-Seq(GSE60143)/Homer
scaffoldA01	1658712	1658721	ID=BnaA01G0029800ZS;Name=BnaA01G0029800ZS	TACCTAATAT	MYB27(MYB)/colamp-MYB27-DAP-Seq(GSE60143)/Homer
scaffoldA01	1658742	1658756	ID=BnaA01G0029800ZS;Name=BnaA01G0029800ZS	TACCCAAAATAACCA	MYB44(MYB)/colamp-MYB44-DAP-Seq(GSE60143)/Homer
scaffoldA01	1660633	1660644	ID=BnaA01G0029900ZS;Name=BnaA01G0029900ZS	TTTCCTTAAAAA	AT5G60130(ABI3VP1)/col-AT5G60130-DAP-Seq(GSE60143)/Homer
scaffoldA01	1660791	1660805	ID=BnaA01G0029900ZS;Name=BnaA01G0029900ZS	TAACATGCAAAAGCA	FUS3(ABI3VP1)/col-FUS3-DAP-Seq(GSE60143)/Homer
scaffoldA01	1663084	1663098	ID=BnaA01G0030000ZS;Name=BnaA01G0030000ZS	AGCAAAAAAACAAAG	IDD5(C2H2)/colamp-IDD5-DAP-Seq(GSE60143)/Homer
scaffoldA01	1663086	1663097	ID=BnaA01G0030000ZS;Name=BnaA01G0030000ZS	CAAAAAAACAAA	IDD4(C2H2)/col-IDD4-DAP-Seq(GSE60143)/Homer
scaffoldA01	1663112	1663121	ID=BnaA01G0030000ZS;Name=BnaA01G0030000ZS	GATGTCGACG	DDF2(AP2EREBP)/col-DDF2-DAP-Seq(GSE60143)/Homer
scaffoldA01	1672986	1673000	ID=BnaA01G0030100ZS;Name=BnaA01G0030100ZS	TGTTTTGAATATTCT	At1g68670(G2like)/colamp-At1g68670-DAP-Seq(GSE60143)/Homer
scaffoldA01	1672989	1673000	ID=BnaA01G0030100ZS;Name=BnaA01G0030100ZS	TTTGAATATTCT	At2g03500(G2like)/col-At2g03500-DAP-Seq(GSE60143)/Homer
scaffoldA01	1672991	1673002	ID=BnaA01G0030100ZS;Name=BnaA01G0030100ZS	TGAATATTCTCT	AT2G40260(G2like)/colamp-AT2G40260-DAP-Seq(GSE60143)/Homer
scaffoldA01	1677998	1678012	ID=BnaA01G0030200ZS;Name=BnaA01G0030200ZS	GGAATCTTCTGATCT	At1g68670(G2like)/colamp-At1g68670-DAP-Seq(GSE60143)/Homer
scaffoldA01	1678023	1678030	ID=BnaA01G0030200ZS;Name=BnaA01G0030200ZS	AAGATTCT	At3g12730(G2like)/colamp-At3g12730-DAP-Seq(GSE60143)/Homer
scaffoldA01	1678034	1678048	ID=BnaA01G0030200ZS;Name=BnaA01G0030200ZS	ATCTCTCTCTCTCTC	BPC6(BBRBPC)/col-BPC6-DAP-Seq(GSE60143)/Homer
scaffoldA01	1678036	1678050	ID=BnaA01G0030200ZS;Name=BnaA01G0030200ZS	CTCTCTCTCTCTCTC	BPC6(BBRBPC)/col-BPC6-DAP-Seq(GSE60143)/Homer
scaffoldA01	1678038	1678052	ID=BnaA01G0030200ZS;Name=BnaA01G0030200ZS	CTCTCTCTCTCTCTC	BPC6(BBRBPC)/col-BPC6-DAP-Seq(GSE60143)/Homer
scaffoldA01	1678040	1678054	ID=BnaA01G0030200ZS;Name=BnaA01G0030200ZS	CTCTCTCTCTCTCTC	BPC6(BBRBPC)/col-BPC6-DAP-Seq(GSE60143)/Homer
scaffoldA01	1678042	1678056	ID=BnaA01G0030200ZS;Name=BnaA01G0030200ZS	CTCTCTCTCTCTCAC	BPC6(BBRBPC)/col-BPC6-DAP-Seq(GSE60143)/Homer
scaffoldA01	1685422	1685429	ID=BnaA01G0030500ZS;Name=BnaA01G0030500ZS	TTTTCAAA	At2g41835(C2H2)/col-At2g41835-DAP-Seq(GSE60143)/Homer
scaffoldA01	1685427	1685436	ID=BnaA01G0030500ZS;Name=BnaA01G0030500ZS	AAAAAAAAAA	VRN1(ABI3VP1)/col-VRN1-DAP-Seq(GSE60143)/Homer
scaffoldA01	1685428	1685437	ID=BnaA01G0030500ZS;Name=BnaA01G0030500ZS	AAAAAAAAAA	VRN1(ABI3VP1)/col-VRN1-DAP-Seq(GSE60143)/Homer
scaffoldA01	1685429	1685438	ID=BnaA01G0030500ZS;Name=BnaA01G0030500ZS	AAAAAAAAAA	VRN1(ABI3VP1)/col-VRN1-DAP-Seq(GSE60143)/Homer
scaffoldA01	1685430	1685439	ID=BnaA01G0030500ZS;Name=BnaA01G0030500ZS	AAAAAAAAAA	VRN1(ABI3VP1)/col-VRN1-DAP-Seq(GSE60143)/Homer
scaffoldA01	1685431	1685440	ID=BnaA01G0030500ZS;Name=BnaA01G0030500ZS	AAAAAAAAAA	VRN1(ABI3VP1)/col-VRN1-DAP-Seq(GSE60143)/Homer
scaffoldA01	1685478	1685492	ID=BnaA01G0030500ZS;Name=BnaA01G0030500ZS	AAAAAACAAACAAAA	IDD5(C2H2)/colamp-IDD5-DAP-Seq(GSE60143)/Homer
scaffoldA01	1685551	1685560	ID=BnaA01G0030500ZS;Name=BnaA01G0030500ZS	AAAAAAAAAA	VRN1(ABI3VP1)/col-VRN1-DAP-Seq(GSE60143)/Homer
scaffoldA01	1685552	1685561	ID=BnaA01G0030500ZS;Name=BnaA01G0030500ZS	AAAAAAAAAA	VRN1(ABI3VP1)/col-VRN1-DAP-Seq(GSE60143)/Homer
scaffoldA01	1689711	1689722	ID=BnaA01G0030600ZS;Name=BnaA01G0030600ZS	TTAAACTTTTTG	OBP4(C2C2dof)/col-OBP4-DAP-Seq(GSE60143)/Homer
scaffoldA01	1689837	1689844	ID=BnaA01G0030600ZS;Name=BnaA01G0030600ZS	TTTGAAAA	At2g41835(C2H2)/col-At2g41835-DAP-Seq(GSE60143)/Homer
scaffoldA01	1696179	1696193	ID=BnaA01G0030700ZS;Name=BnaA01G0030700ZS	AAACTATATAATAAA	AT1G04880(ARID)/colamp-AT1G04880-DAP-Seq(GSE60143)/Homer
scaffoldA01	1696189	1696203	ID=BnaA01G0030700ZS;Name=BnaA01G0030700ZS	ATAAAAAAAACAAAC	IDD5(C2H2)/colamp-IDD5-DAP-Seq(GSE60143)/Homer
scaffoldA01	1696191	1696202	ID=BnaA01G0030700ZS;Name=BnaA01G0030700ZS	AAAAAAAACAAA	IDD4(C2H2)/col-IDD4-DAP-Seq(GSE60143)/Homer
scaffoldA01	1698765	1698779	ID=BnaA01G0030800ZS;Name=BnaA01G0030800ZS	GAGAGAGAGAGAAGA	BPC6(BBRBPC)/col-BPC6-DAP-Seq(GSE60143)/Homer
scaffoldA01	1698766	1698777	ID=BnaA01G0030800ZS;Name=BnaA01G0030800ZS	AGAGAGAGAGAA	FRS9(ND)/col-FRS9-DAP-Seq(GSE60143)/Homer
scaffoldA01	1698768	1698779	ID=BnaA01G0030800ZS;Name=BnaA01G0030800ZS	AGAGAGAGAAGA	FRS9(ND)/col-FRS9-DAP-Seq(GSE60143)/Homer
scaffoldA01	1698937	1698946	ID=BnaA01G0030800ZS;Name=BnaA01G0030800ZS	TTTTTTTTTT	VRN1(ABI3VP1)/col-VRN1-DAP-Seq(GSE60143)/Homer
scaffoldA01	1707231	1707242	ID=BnaA01G0030900ZS;Name=BnaA01G0030900ZS	TTAAAATATCTA	At5g52660(MYBrelated)/colamp-At5g52660-DAP-Seq(GSE60143)/Homer
scaffoldA01	1707232	1707243	ID=BnaA01G0030900ZS;Name=BnaA01G0030900ZS	TAAAATATCTAG	AT3G10113(MYBrelated)/col-AT3G10113-DAP-Seq(GSE60143)/Homer
scaffoldA01	1707233	1707242	ID=BnaA01G0030900ZS;Name=BnaA01G0030900ZS	AAAATATCTA	At3g09600(MYBrelated)/colamp-At3g09600-DAP-Seq(GSE60143)/Homer
scaffoldA01	1707234	1707241	ID=BnaA01G0030900ZS;Name=BnaA01G0030900ZS	AAATATCT	At4g01280(MYBrelated)/colamp-At4g01280-DAP-Seq(GSE60143)/Homer
scaffoldA01	1707259	1707268	ID=BnaA01G0030900ZS;Name=BnaA01G0030900ZS	TTATGGTTAA	AT3G25990(Trihelix)/colamp-AT3G25990-DAP-Seq(GSE60143)/Homer
scaffoldA01	1707380	1707387	ID=BnaA01G0030900ZS;Name=BnaA01G0030900ZS	TTTGAAAA	At2g41835(C2H2)/col-At2g41835-DAP-Seq(GSE60143)/Homer
scaffoldA01	1718775	1718782	ID=BnaA01G0031000ZS;Name=BnaA01G0031000ZS	TTCCATCA	HAP3(CCAATHAP3)/col-HAP3-DAP-Seq(GSE60143)/Homer
scaffoldA01	1718854	1718863	ID=BnaA01G0031000ZS;Name=BnaA01G0031000ZS	TCAATAATTG	ATHB40(HB)/col-ATHB40-DAP-Seq(GSE60143)/Homer
scaffoldA01	1718855	1718862	ID=BnaA01G0031000ZS;Name=BnaA01G0031000ZS	CAATAATT	ATHB13(Homeobox)/col-ATHB13-DAP-Seq(GSE60143)/Homer
scaffoldA01	1724145	1724152	ID=BnaA01G0031100ZS;Name=BnaA01G0031100ZS	TTTTCAAA	At2g41835(C2H2)/col-At2g41835-DAP-Seq(GSE60143)/Homer
scaffoldA01	1730258	1730269	ID=BnaA01G0031200ZS;Name=BnaA01G0031200ZS	TATTCTTTGTTG	RAV1(RAV)/colamp-RAV1-DAP-Seq(GSE60143)/Homer
scaffoldA01	1739509	1739520	ID=BnaA01G0031300ZS;Name=BnaA01G0031300ZS	GTTAATTAATGA	HDG1(Homeobox)/col100-HDG1-DAP-Seq(GSE60143)/Homer
scaffoldA01	1739542	1739556	ID=BnaA01G0031300ZS;Name=BnaA01G0031300ZS	TTACCAGAAAAAGAA	AGL15(MADS)/col-AGL15-DAP-Seq(GSE60143)/Homer
scaffoldA01	1739565	1739574	ID=BnaA01G0031300ZS;Name=BnaA01G0031300ZS	AAAAAAAAAA	VRN1(ABI3VP1)/col-VRN1-DAP-Seq(GSE60143)/Homer
scaffoldA01	1739566	1739575	ID=BnaA01G0031300ZS;Name=BnaA01G0031300ZS	AAAAAAAAAA	VRN1(ABI3VP1)/col-VRN1-DAP-Seq(GSE60143)/Homer
scaffoldA01	1744272	1744281	ID=BnaA01G0031400ZS;Name=BnaA01G0031400ZS	AAAAAAAAAA	VRN1(ABI3VP1)/col-VRN1-DAP-Seq(GSE60143)/Homer
scaffoldA01	1749409	1749418	ID=BnaA01G0031500ZS;Name=BnaA01G0031500ZS	TTTTTTTTTT	VRN1(ABI3VP1)/col-VRN1-DAP-Seq(GSE60143)/Homer
scaffoldA01	1749453	1749460	ID=BnaA01G0031500ZS;Name=BnaA01G0031500ZS	CATTAAAT	At1g76110(ARID)/colamp-At1g76110-DAP-Seq(GSE60143)/Homer
scaffoldA01	1785050	1785064	ID=BnaA01G0032200ZS;Name=BnaA01G0032200ZS	TTTCACCTAACACGT	MYB39(MYB)/col-MYB39-DAP-Seq(GSE60143)/Homer
scaffoldA01	1785167	1785181	ID=BnaA01G0032200ZS;Name=BnaA01G0032200ZS	ATCATTTCATGTTCC	AT2G31460(REMB3)/col-AT2G31460-DAP-Seq(GSE60143)/Homer
scaffoldA01	1786144	1786155	ID=BnaA01G0032300ZS;Name=BnaA01G0032300ZS	TTTGCTTTGAAT	AT5G60130(ABI3VP1)/col-AT5G60130-DAP-Seq(GSE60143)/Homer
scaffoldA01	1786167	1786181	ID=BnaA01G0032300ZS;Name=BnaA01G0032300ZS	TTCTTCTAGTTCAAG	ANAC011(NAC)/col-ANAC011-DAP-Seq(GSE60143)/Homer
scaffoldA01	1794347	1794358	ID=BnaA01G0032400ZS;Name=BnaA01G0032400ZS	TTTGCTTAGTAT	AT5G60130(ABI3VP1)/col-AT5G60130-DAP-Seq(GSE60143)/Homer
scaffoldA01	1798980	1798991	ID=BnaA01G0032500ZS;Name=BnaA01G0032500ZS	AATATATTCTTT	AT2G40260(G2like)/colamp-AT2G40260-DAP-Seq(GSE60143)/Homer
scaffoldA01	1801284	1801298	ID=BnaA01G0032600ZS;Name=BnaA01G0032600ZS	AGGGTATTTTGGTCT	Unknown1/Arabidopsis-Promoters/Homer
scaffoldA01	1801365	1801379	ID=BnaA01G0032600ZS;Name=BnaA01G0032600ZS	CTATCTTATCTTATT	At5g58900(MYBrelated)/colamp-At5g58900-DAP-Seq(GSE60143)/Homer
scaffoldA01	1806761	1806772	ID=BnaA01G0032700ZS;Name=BnaA01G0032700ZS	TTTCCTTAAATA	AT5G60130(ABI3VP1)/col-AT5G60130-DAP-Seq(GSE60143)/Homer
scaffoldA01	1806811	1806822	ID=BnaA01G0032700ZS;Name=BnaA01G0032700ZS	GACAATTAATGA	HDG1(Homeobox)/col100-HDG1-DAP-Seq(GSE60143)/Homer
scaffoldA01	1806812	1806821	ID=BnaA01G0032700ZS;Name=BnaA01G0032700ZS	ACAATTAATG	ANL2(HB)/col-ANL2-DAP-Seq(GSE60143)/Homer
scaffoldA01	1806903	1806917	ID=BnaA01G0032700ZS;Name=BnaA01G0032700ZS	CAACCACATTAACTA	MYB44(MYB)/colamp-MYB44-DAP-Seq(GSE60143)/Homer
scaffoldA01	1806912	1806926	ID=BnaA01G0032700ZS;Name=BnaA01G0032700ZS	TAACTATATAATAAA	AT1G04880(ARID)/colamp-AT1G04880-DAP-Seq(GSE60143)/Homer
scaffoldA01	1812989	1813000	ID=BnaA01G0032800ZS;Name=BnaA01G0032800ZS	TAATAACTTTTT	At4g38000(C2C2dof)/col-At4g38000-DAP-Seq(GSE60143)/Homer
scaffoldA01	1812990	1813001	ID=BnaA01G0032800ZS;Name=BnaA01G0032800ZS	AATAACTTTTTG	OBP4(C2C2dof)/col-OBP4-DAP-Seq(GSE60143)/Homer
scaffoldA01	1812992	1813001	ID=BnaA01G0032800ZS;Name=BnaA01G0032800ZS	TAACTTTTTG	AT3G12130(C3H)/colamp-AT3G12130-DAP-Seq(GSE60143)/Homer
scaffoldA01	1813105	1813119	ID=BnaA01G0032800ZS;Name=BnaA01G0032800ZS	TTTTGTCTTTTGTTT	IDD2(C2H2)/colamp-IDD2-DAP-Seq(GSE60143)/Homer
scaffoldA01	1813106	1813117	ID=BnaA01G0032800ZS;Name=BnaA01G0032800ZS	TTTGTCTTTTGT	At5g66730(C2H2)/colamp-At5g66730-DAP-Seq(GSE60143)/Homer
scaffoldA01	1831886	1831900	ID=BnaA01G0032900ZS;Name=BnaA01G0032900ZS	TTGAAAGATATTTTT	LCL1(MYBrelated)/colamp-LCL1-DAP-Seq(GSE60143)/Homer
scaffoldA01	1831889	1831900	ID=BnaA01G0032900ZS;Name=BnaA01G0032900ZS	AAAGATATTTTT	AT3G10113(MYBrelated)/col-AT3G10113-DAP-Seq(GSE60143)/Homer
scaffoldA01	1831890	1831901	ID=BnaA01G0032900ZS;Name=BnaA01G0032900ZS	AAGATATTTTTG	AT2G28920(ND)/col-AT2G28920-DAP-Seq(GSE60143)/Homer
scaffoldA01	1831891	1831900	ID=BnaA01G0032900ZS;Name=BnaA01G0032900ZS	AGATATTTTT	CCA(Myb)/Arabidopsis-CCA.GFP-ChIP-Seq(GSE70533)/Homer
scaffoldA01	1832041	1832052	ID=BnaA01G0032900ZS;Name=BnaA01G0032900ZS	GAAATATTCTTA	AT2G40260(G2like)/colamp-AT2G40260-DAP-Seq(GSE60143)/Homer
scaffoldA01	1837172	1837186	ID=BnaA01G0033000ZS;Name=BnaA01G0033000ZS	TAGAGAGAGAGAGAG	BPC6(BBRBPC)/col-BPC6-DAP-Seq(GSE60143)/Homer
scaffoldA01	1837173	1837184	ID=BnaA01G0033000ZS;Name=BnaA01G0033000ZS	AGAGAGAGAGAG	FRS9(ND)/col-FRS9-DAP-Seq(GSE60143)/Homer
scaffoldA01	1837174	1837188	ID=BnaA01G0033000ZS;Name=BnaA01G0033000ZS	GAGAGAGAGAGAGAG	BPC6(BBRBPC)/col-BPC6-DAP-Seq(GSE60143)/Homer
scaffoldA01	1837175	1837186	ID=BnaA01G0033000ZS;Name=BnaA01G0033000ZS	AGAGAGAGAGAG	FRS9(ND)/col-FRS9-DAP-Seq(GSE60143)/Homer
scaffoldA01	1837176	1837190	ID=BnaA01G0033000ZS;Name=BnaA01G0033000ZS	GAGAGAGAGAGAGAT	BPC6(BBRBPC)/col-BPC6-DAP-Seq(GSE60143)/Homer
scaffoldA01	1837177	1837188	ID=BnaA01G0033000ZS;Name=BnaA01G0033000ZS	AGAGAGAGAGAG	FRS9(ND)/col-FRS9-DAP-Seq(GSE60143)/Homer
scaffoldA01	1837179	1837190	ID=BnaA01G0033000ZS;Name=BnaA01G0033000ZS	AGAGAGAGAGAT	FRS9(ND)/col-FRS9-DAP-Seq(GSE60143)/Homer
scaffoldA01	1837200	1837211	ID=BnaA01G0033000ZS;Name=BnaA01G0033000ZS	AATAATTAATTA	HDG1(Homeobox)/col100-HDG1-DAP-Seq(GSE60143)/Homer
scaffoldA01	1837202	1837213	ID=BnaA01G0033000ZS;Name=BnaA01G0033000ZS	TAATTAATTAAT	HDG1(Homeobox)/col100-HDG1-DAP-Seq(GSE60143)/Homer
scaffoldA01	1837204	1837215	ID=BnaA01G0033000ZS;Name=BnaA01G0033000ZS	ATTAATTAATTA	HDG1(Homeobox)/col100-HDG1-DAP-Seq(GSE60143)/Homer
scaffoldA01	1837206	1837217	ID=BnaA01G0033000ZS;Name=BnaA01G0033000ZS	TAATTAATTAAT	HDG1(Homeobox)/col100-HDG1-DAP-Seq(GSE60143)/Homer
scaffoldA01	1853513	1853522	ID=BnaA01G0033100ZS;Name=BnaA01G0033100ZS	AAAAAAAAAA	VRN1(ABI3VP1)/col-VRN1-DAP-Seq(GSE60143)/Homer
scaffoldA01	1853514	1853523	ID=BnaA01G0033100ZS;Name=BnaA01G0033100ZS	AAAAAAAAAA	VRN1(ABI3VP1)/col-VRN1-DAP-Seq(GSE60143)/Homer
scaffoldA01	1853634	1853643	ID=BnaA01G0033100ZS;Name=BnaA01G0033100ZS	AAAAAAAAAA	VRN1(ABI3VP1)/col-VRN1-DAP-Seq(GSE60143)/Homer
scaffoldA01	1853635	1853644	ID=BnaA01G0033100ZS;Name=BnaA01G0033100ZS	AAAAAAAAAA	VRN1(ABI3VP1)/col-VRN1-DAP-Seq(GSE60143)/Homer
scaffoldA01	1853636	1853645	ID=BnaA01G0033100ZS;Name=BnaA01G0033100ZS	AAAAAAAAAA	VRN1(ABI3VP1)/col-VRN1-DAP-Seq(GSE60143)/Homer
scaffoldA01	1853638	1853649	ID=BnaA01G0033100ZS;Name=BnaA01G0033100ZS	AAAAAAAATCTT	At5g52660(MYBrelated)/colamp-At5g52660-DAP-Seq(GSE60143)/Homer
scaffoldA01	1857135	1857146	ID=BnaA01G0033200ZS;Name=BnaA01G0033200ZS	TAAAAAGTAAAA	OBP4(C2C2dof)/col-OBP4-DAP-Seq(GSE60143)/Homer
scaffoldA01	1857136	1857147	ID=BnaA01G0033200ZS;Name=BnaA01G0033200ZS	AAAAAGTAAAAA	At4g38000(C2C2dof)/col-At4g38000-DAP-Seq(GSE60143)/Homer
scaffoldA01	1862892	1862901	ID=BnaA01G0033300ZS;Name=BnaA01G0033300ZS	AAAAAAAAAA	VRN1(ABI3VP1)/col-VRN1-DAP-Seq(GSE60143)/Homer
scaffoldA01	1862893	1862902	ID=BnaA01G0033300ZS;Name=BnaA01G0033300ZS	AAAAAAAAAA	VRN1(ABI3VP1)/col-VRN1-DAP-Seq(GSE60143)/Homer
scaffoldA01	1862894	1862903	ID=BnaA01G0033300ZS;Name=BnaA01G0033300ZS	AAAAAAAAAA	VRN1(ABI3VP1)/col-VRN1-DAP-Seq(GSE60143)/Homer
scaffoldA01	1862895	1862904	ID=BnaA01G0033300ZS;Name=BnaA01G0033300ZS	AAAAAAAAAA	VRN1(ABI3VP1)/col-VRN1-DAP-Seq(GSE60143)/Homer
scaffoldA01	1862896	1862905	ID=BnaA01G0033300ZS;Name=BnaA01G0033300ZS	AAAAAAAAAA	VRN1(ABI3VP1)/col-VRN1-DAP-Seq(GSE60143)/Homer
scaffoldA01	1862897	1862906	ID=BnaA01G0033300ZS;Name=BnaA01G0033300ZS	AAAAAAAAAA	VRN1(ABI3VP1)/col-VRN1-DAP-Seq(GSE60143)/Homer
scaffoldA01	1862898	1862907	ID=BnaA01G0033300ZS;Name=BnaA01G0033300ZS	AAAAAAAAAA	VRN1(ABI3VP1)/col-VRN1-DAP-Seq(GSE60143)/Homer
scaffoldA01	1862899	1862908	ID=BnaA01G0033300ZS;Name=BnaA01G0033300ZS	AAAAAAAAAA	VRN1(ABI3VP1)/col-VRN1-DAP-Seq(GSE60143)/Homer
scaffoldA01	1862900	1862909	ID=BnaA01G0033300ZS;Name=BnaA01G0033300ZS	AAAAAAAAAA	VRN1(ABI3VP1)/col-VRN1-DAP-Seq(GSE60143)/Homer
scaffoldA01	1862901	1862910	ID=BnaA01G0033300ZS;Name=BnaA01G0033300ZS	AAAAAAAAAA	VRN1(ABI3VP1)/col-VRN1-DAP-Seq(GSE60143)/Homer
scaffoldA01	1862902	1862911	ID=BnaA01G0033300ZS;Name=BnaA01G0033300ZS	AAAAAAAAAA	VRN1(ABI3VP1)/col-VRN1-DAP-Seq(GSE60143)/Homer
scaffoldA01	1862903	1862912	ID=BnaA01G0033300ZS;Name=BnaA01G0033300ZS	AAAAAAAAAA	VRN1(ABI3VP1)/col-VRN1-DAP-Seq(GSE60143)/Homer
scaffoldA01	1862904	1862913	ID=BnaA01G0033300ZS;Name=BnaA01G0033300ZS	AAAAAAAAAA	VRN1(ABI3VP1)/col-VRN1-DAP-Seq(GSE60143)/Homer
scaffoldA01	1862905	1862914	ID=BnaA01G0033300ZS;Name=BnaA01G0033300ZS	AAAAAAAAAA	VRN1(ABI3VP1)/col-VRN1-DAP-Seq(GSE60143)/Homer
scaffoldA01	1862906	1862915	ID=BnaA01G0033300ZS;Name=BnaA01G0033300ZS	AAAAAAAAAA	VRN1(ABI3VP1)/col-VRN1-DAP-Seq(GSE60143)/Homer
scaffoldA01	1862907	1862916	ID=BnaA01G0033300ZS;Name=BnaA01G0033300ZS	AAAAAAAAAA	VRN1(ABI3VP1)/col-VRN1-DAP-Seq(GSE60143)/Homer
scaffoldA01	1862908	1862917	ID=BnaA01G0033300ZS;Name=BnaA01G0033300ZS	AAAAAAAAAA	VRN1(ABI3VP1)/col-VRN1-DAP-Seq(GSE60143)/Homer
scaffoldA01	1862909	1862918	ID=BnaA01G0033300ZS;Name=BnaA01G0033300ZS	AAAAAAAAAA	VRN1(ABI3VP1)/col-VRN1-DAP-Seq(GSE60143)/Homer
scaffoldA01	1862910	1862919	ID=BnaA01G0033300ZS;Name=BnaA01G0033300ZS	AAAAAAAAAA	VRN1(ABI3VP1)/col-VRN1-DAP-Seq(GSE60143)/Homer
scaffoldA01	1862911	1862920	ID=BnaA01G0033300ZS;Name=BnaA01G0033300ZS	AAAAAAAAAA	VRN1(ABI3VP1)/col-VRN1-DAP-Seq(GSE60143)/Homer
scaffoldA01	1862912	1862921	ID=BnaA01G0033300ZS;Name=BnaA01G0033300ZS	AAAAAAAAAA	VRN1(ABI3VP1)/col-VRN1-DAP-Seq(GSE60143)/Homer
scaffoldA01	1862913	1862922	ID=BnaA01G0033300ZS;Name=BnaA01G0033300ZS	AAAAAAAAAA	VRN1(ABI3VP1)/col-VRN1-DAP-Seq(GSE60143)/Homer
scaffoldA01	1862914	1862923	ID=BnaA01G0033300ZS;Name=BnaA01G0033300ZS	AAAAAAAAAA	VRN1(ABI3VP1)/col-VRN1-DAP-Seq(GSE60143)/Homer
scaffoldA01	1862915	1862924	ID=BnaA01G0033300ZS;Name=BnaA01G0033300ZS	AAAAAAAAAA	VRN1(ABI3VP1)/col-VRN1-DAP-Seq(GSE60143)/Homer
scaffoldA01	1862916	1862925	ID=BnaA01G0033300ZS;Name=BnaA01G0033300ZS	AAAAAAAAAA	VRN1(ABI3VP1)/col-VRN1-DAP-Seq(GSE60143)/Homer
scaffoldA01	1862917	1862926	ID=BnaA01G0033300ZS;Name=BnaA01G0033300ZS	AAAAAAAAAA	VRN1(ABI3VP1)/col-VRN1-DAP-Seq(GSE60143)/Homer
scaffoldA01	1862918	1862927	ID=BnaA01G0033300ZS;Name=BnaA01G0033300ZS	AAAAAAAAAA	VRN1(ABI3VP1)/col-VRN1-DAP-Seq(GSE60143)/Homer
scaffoldA01	1862919	1862928	ID=BnaA01G0033300ZS;Name=BnaA01G0033300ZS	AAAAAAAAAA	VRN1(ABI3VP1)/col-VRN1-DAP-Seq(GSE60143)/Homer
scaffoldA01	1862920	1862929	ID=BnaA01G0033300ZS;Name=BnaA01G0033300ZS	AAAAAAAAAA	VRN1(ABI3VP1)/col-VRN1-DAP-Seq(GSE60143)/Homer
scaffoldA01	1862921	1862930	ID=BnaA01G0033300ZS;Name=BnaA01G0033300ZS	AAAAAAAAAA	VRN1(ABI3VP1)/col-VRN1-DAP-Seq(GSE60143)/Homer
scaffoldA01	1862922	1862931	ID=BnaA01G0033300ZS;Name=BnaA01G0033300ZS	AAAAAAAAAA	VRN1(ABI3VP1)/col-VRN1-DAP-Seq(GSE60143)/Homer
scaffoldA01	1862923	1862932	ID=BnaA01G0033300ZS;Name=BnaA01G0033300ZS	AAAAAAAAAA	VRN1(ABI3VP1)/col-VRN1-DAP-Seq(GSE60143)/Homer
scaffoldA01	1862924	1862933	ID=BnaA01G0033300ZS;Name=BnaA01G0033300ZS	AAAAAAAAAA	VRN1(ABI3VP1)/col-VRN1-DAP-Seq(GSE60143)/Homer
scaffoldA01	1862925	1862934	ID=BnaA01G0033300ZS;Name=BnaA01G0033300ZS	AAAAAAAAAA	VRN1(ABI3VP1)/col-VRN1-DAP-Seq(GSE60143)/Homer
scaffoldA01	1862926	1862935	ID=BnaA01G0033300ZS;Name=BnaA01G0033300ZS	AAAAAAAAAA	VRN1(ABI3VP1)/col-VRN1-DAP-Seq(GSE60143)/Homer
scaffoldA01	1862927	1862936	ID=BnaA01G0033300ZS;Name=BnaA01G0033300ZS	AAAAAAAAAA	VRN1(ABI3VP1)/col-VRN1-DAP-Seq(GSE60143)/Homer
scaffoldA01	1862928	1862937	ID=BnaA01G0033300ZS;Name=BnaA01G0033300ZS	AAAAAAAAAA	VRN1(ABI3VP1)/col-VRN1-DAP-Seq(GSE60143)/Homer
scaffoldA01	1862929	1862938	ID=BnaA01G0033300ZS;Name=BnaA01G0033300ZS	AAAAAAAAAA	VRN1(ABI3VP1)/col-VRN1-DAP-Seq(GSE60143)/Homer
scaffoldA01	1862930	1862939	ID=BnaA01G0033300ZS;Name=BnaA01G0033300ZS	AAAAAAAAAA	VRN1(ABI3VP1)/col-VRN1-DAP-Seq(GSE60143)/Homer
scaffoldA01	1862931	1862940	ID=BnaA01G0033300ZS;Name=BnaA01G0033300ZS	AAAAAAAAAA	VRN1(ABI3VP1)/col-VRN1-DAP-Seq(GSE60143)/Homer
scaffoldA01	1862932	1862941	ID=BnaA01G0033300ZS;Name=BnaA01G0033300ZS	AAAAAAAAAA	VRN1(ABI3VP1)/col-VRN1-DAP-Seq(GSE60143)/Homer
scaffoldA01	1862933	1862942	ID=BnaA01G0033300ZS;Name=BnaA01G0033300ZS	AAAAAAAAAA	VRN1(ABI3VP1)/col-VRN1-DAP-Seq(GSE60143)/Homer
scaffoldA01	1862934	1862943	ID=BnaA01G0033300ZS;Name=BnaA01G0033300ZS	AAAAAAAAAA	VRN1(ABI3VP1)/col-VRN1-DAP-Seq(GSE60143)/Homer
scaffoldA01	1862935	1862944	ID=BnaA01G0033300ZS;Name=BnaA01G0033300ZS	AAAAAAAAAA	VRN1(ABI3VP1)/col-VRN1-DAP-Seq(GSE60143)/Homer
scaffoldA01	1862936	1862945	ID=BnaA01G0033300ZS;Name=BnaA01G0033300ZS	AAAAAAAAAA	VRN1(ABI3VP1)/col-VRN1-DAP-Seq(GSE60143)/Homer
scaffoldA01	1862937	1862946	ID=BnaA01G0033300ZS;Name=BnaA01G0033300ZS	AAAAAAAAAA	VRN1(ABI3VP1)/col-VRN1-DAP-Seq(GSE60143)/Homer
scaffoldA01	1862938	1862947	ID=BnaA01G0033300ZS;Name=BnaA01G0033300ZS	AAAAAAAAAA	VRN1(ABI3VP1)/col-VRN1-DAP-Seq(GSE60143)/Homer
scaffoldA01	1862939	1862948	ID=BnaA01G0033300ZS;Name=BnaA01G0033300ZS	AAAAAAAAAA	VRN1(ABI3VP1)/col-VRN1-DAP-Seq(GSE60143)/Homer
scaffoldA01	1862940	1862949	ID=BnaA01G0033300ZS;Name=BnaA01G0033300ZS	AAAAAAAAAA	VRN1(ABI3VP1)/col-VRN1-DAP-Seq(GSE60143)/Homer
scaffoldA01	1862941	1862950	ID=BnaA01G0033300ZS;Name=BnaA01G0033300ZS	AAAAAAAAAA	VRN1(ABI3VP1)/col-VRN1-DAP-Seq(GSE60143)/Homer
scaffoldA01	1874954	1874968	ID=BnaA01G0033500ZS;Name=BnaA01G0033500ZS	TTCTTTTATCTTTTT	At5g58900(MYBrelated)/colamp-At5g58900-DAP-Seq(GSE60143)/Homer
scaffoldA01	1879800	1879811	ID=BnaA01G0033600ZS;Name=BnaA01G0033600ZS	CTTGATATTTAT	AT3G10113(MYBrelated)/col-AT3G10113-DAP-Seq(GSE60143)/Homer
scaffoldA01	1879801	1879812	ID=BnaA01G0033600ZS;Name=BnaA01G0033600ZS	TTGATATTTATT	AT2G28920(ND)/col-AT2G28920-DAP-Seq(GSE60143)/Homer
scaffoldA01	1879868	1879882	ID=BnaA01G0033600ZS;Name=BnaA01G0033600ZS	ATTTGTTTCTTTCTA	IDD5(C2H2)/colamp-IDD5-DAP-Seq(GSE60143)/Homer
scaffoldA01	1879888	1879902	ID=BnaA01G0033600ZS;Name=BnaA01G0033600ZS	TATAATCTATGGTTC	AT1G04880(ARID)/colamp-AT1G04880-DAP-Seq(GSE60143)/Homer
scaffoldA01	1879915	1879929	ID=BnaA01G0033600ZS;Name=BnaA01G0033600ZS	ATGGACACGTCACAT	GBF6(bZIP)/colamp-GBF6-DAP-Seq(GSE60143)/Homer
scaffoldA01	1879918	1879932	ID=BnaA01G0033600ZS;Name=BnaA01G0033600ZS	GACACGTCACATCCA	bZIP48(bZIP)/colamp-bZIP48-DAP-Seq(GSE60143)/Homer
scaffoldA01	1894708	1894715	ID=BnaA01G0033900ZS;Name=BnaA01G0033900ZS	TTAACGGC	AT3G10030(Trihelix)/colamp-AT3G10030-DAP-Seq(GSE60143)/Homer
scaffoldA01	1894811	1894822	ID=BnaA01G0033900ZS;Name=BnaA01G0033900ZS	GTGGTAGGTAGG	MYB10(MYB)/col-MYB10-DAP-Seq(GSE60143)/Homer
scaffoldA01	1894813	1894822	ID=BnaA01G0033900ZS;Name=BnaA01G0033900ZS	GGTAGGTAGG	MYB17(MYB)/colamp-MYB17-DAP-Seq(GSE60143)/Homer
scaffoldA01	1902413	1902424	ID=BnaA01G0034100ZS;Name=BnaA01G0034100ZS	ATTAGCCGCCAC	ERF15(AP2EREBP)/colamp-ERF15-DAP-Seq(GSE60143)/Homer
scaffoldA01	1902416	1902423	ID=BnaA01G0034100ZS;Name=BnaA01G0034100ZS	AGCCGCCA	ERF105(AP2EREBP)/colamp-ERF105-DAP-Seq(GSE60143)/Homer
scaffoldA01	1902442	1902456	ID=BnaA01G0034100ZS;Name=BnaA01G0034100ZS	TACTTGACCCACACG	ANAC017(NAC)/colamp-ANAC017-DAP-Seq(GSE60143)/Homer
scaffoldA01	1902444	1902458	ID=BnaA01G0034100ZS;Name=BnaA01G0034100ZS	CTTGACCCACACGGA	ANAC017(NAC)/colamp-ANAC017-DAP-Seq(GSE60143)/Homer
scaffoldA01	1902558	1902569	ID=BnaA01G0034100ZS;Name=BnaA01G0034100ZS	CAATAATATCTT	At5g52660(MYBrelated)/colamp-At5g52660-DAP-Seq(GSE60143)/Homer
scaffoldA01	1904203	1904214	ID=BnaA01G0034300ZS;Name=BnaA01G0034300ZS	GATGGTCAACGG	WRKY42(WRKY)/colamp-WRKY42-DAP-Seq(GSE60143)/Homer
scaffoldA01	1904204	1904215	ID=BnaA01G0034300ZS;Name=BnaA01G0034300ZS	ATGGTCAACGGC	WRKY46(WRKY)/colamp-WRKY46-DAP-Seq(GSE60143)/Homer
scaffoldA01	1904230	1904244	ID=BnaA01G0034300ZS;Name=BnaA01G0034300ZS	ATACTTTACAGTAAA	AT1G04880(ARID)/colamp-AT1G04880-DAP-Seq(GSE60143)/Homer
scaffoldA01	1904237	1904246	ID=BnaA01G0034300ZS;Name=BnaA01G0034300ZS	ACAGTAAAAA	AT1G76880(Trihelix)/col-AT1G76880-DAP-Seq(GSE60143)/Homer
scaffoldA01	1921199	1921213	ID=BnaA01G0034600ZS;Name=BnaA01G0034600ZS	TGGCTCTTTCTAGAA	HSFB3(HSF)/colamp-HSFB3-DAP-Seq(GSE60143)/Homer
scaffoldA01	1921205	1921219	ID=BnaA01G0034600ZS;Name=BnaA01G0034600ZS	TTTCTAGAAAATCTA	HSF21(HSF)/col-HSF21-DAP-Seq(GSE60143)/Homer
scaffoldA01	1921206	1921220	ID=BnaA01G0034600ZS;Name=BnaA01G0034600ZS	TTCTAGAAAATCTAA	HSFB3(HSF)/colamp-HSFB3-DAP-Seq(GSE60143)/Homer
scaffoldA01	1921509	1921516	ID=BnaA01G0034500ZS;Name=BnaA01G0034500ZS	CATTAAAT	At1g76110(ARID)/colamp-At1g76110-DAP-Seq(GSE60143)/Homer
scaffoldA01	1931648	1931662	ID=BnaA01G0034800ZS;Name=BnaA01G0034800ZS	TTATTTTATTTTATA	AT1G04880(ARID)/colamp-AT1G04880-DAP-Seq(GSE60143)/Homer
scaffoldA01	1931775	1931786	ID=BnaA01G0034800ZS;Name=BnaA01G0034800ZS	TGTTATCCACAT	At1g74840(MYBrelated)/col100-At1g74840-DAP-Seq(GSE60143)/Homer
scaffoldA01	1931796	1931805	ID=BnaA01G0034800ZS;Name=BnaA01G0034800ZS	AAGGAATGTT	AT2G38300(G2like)/col-AT2G38300-DAP-Seq(GSE60143)/Homer
scaffoldA01	1934025	1934034	ID=BnaA01G0034900ZS;Name=BnaA01G0034900ZS	AAAAAAAAAA	VRN1(ABI3VP1)/col-VRN1-DAP-Seq(GSE60143)/Homer
scaffoldA01	1934133	1934142	ID=BnaA01G0034900ZS;Name=BnaA01G0034900ZS	TTTTTTTTTT	VRN1(ABI3VP1)/col-VRN1-DAP-Seq(GSE60143)/Homer
scaffoldA01	1947943	1947954	ID=BnaA01G0035100ZS;Name=BnaA01G0035100ZS	TGAACATTCTTA	AT2G40260(G2like)/colamp-AT2G40260-DAP-Seq(GSE60143)/Homer
scaffoldA01	1955739	1955748	ID=BnaA01G0035300ZS;Name=BnaA01G0035300ZS	AAAAAAAAAA	VRN1(ABI3VP1)/col-VRN1-DAP-Seq(GSE60143)/Homer
scaffoldA01	1955740	1955749	ID=BnaA01G0035300ZS;Name=BnaA01G0035300ZS	AAAAAAAAAA	VRN1(ABI3VP1)/col-VRN1-DAP-Seq(GSE60143)/Homer
scaffoldA01	1955741	1955750	ID=BnaA01G0035300ZS;Name=BnaA01G0035300ZS	AAAAAAAAAA	VRN1(ABI3VP1)/col-VRN1-DAP-Seq(GSE60143)/Homer
scaffoldA01	1955760	1955767	ID=BnaA01G0035300ZS;Name=BnaA01G0035300ZS	AGGGTTTA	TRP2(MYBrelated)/colamp-TRP2-DAP-Seq(GSE60143)/Homer
scaffoldA01	1961487	1961501	ID=BnaA01G0035500ZS;Name=BnaA01G0035500ZS	TCCTTAACATTTAAG	ANAC062(NAC)/colamp-ANAC062-DAP-Seq(GSE60143)/Homer
scaffoldA01	1961989	1961998	ID=BnaA01G0035400ZS;Name=BnaA01G0035400ZS	AAACAGAGAA	REF6(Zf)/Arabidopsis-REF6-ChIP-Seq(GSE106942)/Homer
scaffoldA01	1961998	1962012	ID=BnaA01G0035400ZS;Name=BnaA01G0035400ZS	AACTTATCTGACAAG	ANAC004(NAC)/colamp-ANAC004-DAP-Seq(GSE60143)/Homer
scaffoldA01	1963333	1963347	ID=BnaA01G0035600ZS;Name=BnaA01G0035600ZS	GAATACATTGTATTT	EIN3(EIL)/col-EIN3-DAP-Seq(GSE60143)/Homer
scaffoldA01	1963334	1963345	ID=BnaA01G0035600ZS;Name=BnaA01G0035600ZS	AATACATTGTAT	EIL4(EIL)/Tomato-EIL4-ChIP-Seq(GSE116581)/Homer
scaffoldA01	1963384	1963395	ID=BnaA01G0035600ZS;Name=BnaA01G0035600ZS	TTCTCTCTCTAT	BPC1(BBRBPC)/colamp-BPC1-DAP-Seq(GSE60143)/Homer
scaffoldA01	1963392	1963401	ID=BnaA01G0035600ZS;Name=BnaA01G0035600ZS	CTATTTTTGG	TAGL1(MADS)/Tomato-TAGL1-ChIP-Seq(GSE116581)/Homer
scaffoldA01	1971528	1971535	ID=BnaA01G0035700ZS;Name=BnaA01G0035700ZS	TGATGGAA	HAP3(CCAATHAP3)/col-HAP3-DAP-Seq(GSE60143)/Homer
scaffoldA01	1971601	1971615	ID=BnaA01G0035700ZS;Name=BnaA01G0035700ZS	ATAATTTATTTTATA	AT1G04880(ARID)/colamp-AT1G04880-DAP-Seq(GSE60143)/Homer
scaffoldA01	1976822	1976836	ID=BnaA01G0035800ZS;Name=BnaA01G0035800ZS	CTTCTAAAAATAGAA	AGL25(MADS)/colamp-AGL25-DAP-Seq(GSE60143)/Homer
scaffoldA01	1976823	1976837	ID=BnaA01G0035800ZS;Name=BnaA01G0035800ZS	TTCTAAAAATAGAAA	AGL13(MADS)/col-AGL13-DAP-Seq(GSE60143)/Homer
scaffoldA01	1976886	1976895	ID=BnaA01G0035800ZS;Name=BnaA01G0035800ZS	TTCTCTGTTT	REF6(Zf)/Arabidopsis-REF6-ChIP-Seq(GSE106942)/Homer
scaffoldA01	1976893	1976902	ID=BnaA01G0035800ZS;Name=BnaA01G0035800ZS	TTTTTTTTTT	VRN1(ABI3VP1)/col-VRN1-DAP-Seq(GSE60143)/Homer
scaffoldA01	1976998	1977012	ID=BnaA01G0035800ZS;Name=BnaA01G0035800ZS	TTGTTACACGTGTTA	GT3a(Trihelix)/col-GT3a-DAP-Seq(GSE60143)/Homer
scaffoldA01	1977001	1977015	ID=BnaA01G0035800ZS;Name=BnaA01G0035800ZS	TTACACGTGTTAATT	GT3a(Trihelix)/col-GT3a-DAP-Seq(GSE60143)/Homer
scaffoldA01	1983308	1983319	ID=BnaA01G0035900ZS;Name=BnaA01G0035900ZS	ACTTTGACTTTT	WRKY11(WRKY)/col-WRKY11-DAP-Seq(GSE60143)/Homer
scaffoldA01	1983309	1983318	ID=BnaA01G0035900ZS;Name=BnaA01G0035900ZS	CTTTGACTTT	WRKY8(WRKY)/colamp-WRKY8-DAP-Seq(GSE60143)/Homer
scaffoldA01	1983446	1983460	ID=BnaA01G0035900ZS;Name=BnaA01G0035900ZS	GAAACCAAGCAAAAC	AT5G25475(ABI3VP1)/col-AT5G25475-DAP-Seq(GSE60143)/Homer
scaffoldA01	1989370	1989377	ID=BnaA01G0036100ZS;Name=BnaA01G0036100ZS	TTTTCAAA	At2g41835(C2H2)/col-At2g41835-DAP-Seq(GSE60143)/Homer
scaffoldA01	1999631	1999642	ID=BnaA01G0036300ZS;Name=BnaA01G0036300ZS	AATTTAAGAAAA	AT5G60130(ABI3VP1)/col-AT5G60130-DAP-Seq(GSE60143)/Homer
scaffoldA01	2021991	2022002	ID=BnaA01G0036700ZS;Name=BnaA01G0036700ZS	AAAGAGAGAGGA	BPC1(BBRBPC)/colamp-BPC1-DAP-Seq(GSE60143)/Homer
scaffoldA01	2026066	2026077	ID=BnaA01G0036800ZS;Name=BnaA01G0036800ZS	TTTTAAAGAAAA	AT5G60130(ABI3VP1)/col-AT5G60130-DAP-Seq(GSE60143)/Homer
scaffoldA01	2026752	2026766	ID=BnaA01G0036900ZS;Name=BnaA01G0036900ZS	TTTAGGCCCAATATA	PCF/Arabidopsis-Promoters/Homer
scaffoldA01	2026847	2026861	ID=BnaA01G0036900ZS;Name=BnaA01G0036900ZS	GTTTCTCTCTCTCTC	BPC6(BBRBPC)/col-BPC6-DAP-Seq(GSE60143)/Homer
scaffoldA01	2026849	2026863	ID=BnaA01G0036900ZS;Name=BnaA01G0036900ZS	TTCTCTCTCTCTCTC	BPC6(BBRBPC)/col-BPC6-DAP-Seq(GSE60143)/Homer
scaffoldA01	2026851	2026865	ID=BnaA01G0036900ZS;Name=BnaA01G0036900ZS	CTCTCTCTCTCTCTC	BPC6(BBRBPC)/col-BPC6-DAP-Seq(GSE60143)/Homer
scaffoldA01	2026853	2026867	ID=BnaA01G0036900ZS;Name=BnaA01G0036900ZS	CTCTCTCTCTCTCTC	BPC6(BBRBPC)/col-BPC6-DAP-Seq(GSE60143)/Homer
scaffoldA01	2026855	2026869	ID=BnaA01G0036900ZS;Name=BnaA01G0036900ZS	CTCTCTCTCTCTCTC	BPC6(BBRBPC)/col-BPC6-DAP-Seq(GSE60143)/Homer
scaffoldA01	2026857	2026871	ID=BnaA01G0036900ZS;Name=BnaA01G0036900ZS	CTCTCTCTCTCTCTC	BPC6(BBRBPC)/col-BPC6-DAP-Seq(GSE60143)/Homer
scaffoldA01	2026859	2026873	ID=BnaA01G0036900ZS;Name=BnaA01G0036900ZS	CTCTCTCTCTCTCTC	BPC6(BBRBPC)/col-BPC6-DAP-Seq(GSE60143)/Homer
scaffoldA01	2026861	2026875	ID=BnaA01G0036900ZS;Name=BnaA01G0036900ZS	CTCTCTCTCTCTCTC	BPC6(BBRBPC)/col-BPC6-DAP-Seq(GSE60143)/Homer
scaffoldA01	2026863	2026877	ID=BnaA01G0036900ZS;Name=BnaA01G0036900ZS	CTCTCTCTCTCTCTC	BPC6(BBRBPC)/col-BPC6-DAP-Seq(GSE60143)/Homer
scaffoldA01	2026865	2026879	ID=BnaA01G0036900ZS;Name=BnaA01G0036900ZS	CTCTCTCTCTCTCTC	BPC6(BBRBPC)/col-BPC6-DAP-Seq(GSE60143)/Homer
scaffoldA01	2026867	2026881	ID=BnaA01G0036900ZS;Name=BnaA01G0036900ZS	CTCTCTCTCTCTCTA	BPC6(BBRBPC)/col-BPC6-DAP-Seq(GSE60143)/Homer
scaffoldA01	2026869	2026883	ID=BnaA01G0036900ZS;Name=BnaA01G0036900ZS	CTCTCTCTCTCTATC	BPC6(BBRBPC)/col-BPC6-DAP-Seq(GSE60143)/Homer
scaffoldA01	2033691	2033700	ID=BnaA01G0037000ZS;Name=BnaA01G0037000ZS	TTTTTTTTTT	VRN1(ABI3VP1)/col-VRN1-DAP-Seq(GSE60143)/Homer
scaffoldA01	2033692	2033701	ID=BnaA01G0037000ZS;Name=BnaA01G0037000ZS	TTTTTTTTTT	VRN1(ABI3VP1)/col-VRN1-DAP-Seq(GSE60143)/Homer
scaffoldA01	2033693	2033702	ID=BnaA01G0037000ZS;Name=BnaA01G0037000ZS	TTTTTTTTTT	VRN1(ABI3VP1)/col-VRN1-DAP-Seq(GSE60143)/Homer
scaffoldA01	2033698	2033709	ID=BnaA01G0037000ZS;Name=BnaA01G0037000ZS	TTTTTACTTTAT	At4g38000(C2C2dof)/col-At4g38000-DAP-Seq(GSE60143)/Homer
scaffoldA01	2033837	2033848	ID=BnaA01G0037000ZS;Name=BnaA01G0037000ZS	AACATTTAATGT	HDG1(Homeobox)/col100-HDG1-DAP-Seq(GSE60143)/Homer
scaffoldA01	2033840	2033847	ID=BnaA01G0037000ZS;Name=BnaA01G0037000ZS	ATTTAATG	At1g76110(ARID)/colamp-At1g76110-DAP-Seq(GSE60143)/Homer
scaffoldA01	2037915	2037926	ID=BnaA01G0037100ZS;Name=BnaA01G0037100ZS	TATTACTTTTTT	OBP4(C2C2dof)/col-OBP4-DAP-Seq(GSE60143)/Homer
scaffoldA01	2038081	2038092	ID=BnaA01G0037100ZS;Name=BnaA01G0037100ZS	ATAAAATATCTC	At5g52660(MYBrelated)/colamp-At5g52660-DAP-Seq(GSE60143)/Homer
scaffoldA01	2038082	2038093	ID=BnaA01G0037100ZS;Name=BnaA01G0037100ZS	TAAAATATCTCT	AT3G10113(MYBrelated)/col-AT3G10113-DAP-Seq(GSE60143)/Homer
scaffoldA01	2038083	2038092	ID=BnaA01G0037100ZS;Name=BnaA01G0037100ZS	AAAATATCTC	At3g09600(MYBrelated)/colamp-At3g09600-DAP-Seq(GSE60143)/Homer
scaffoldA01	2038084	2038091	ID=BnaA01G0037100ZS;Name=BnaA01G0037100ZS	AAATATCT	At4g01280(MYBrelated)/colamp-At4g01280-DAP-Seq(GSE60143)/Homer
scaffoldA01	2040737	2040751	ID=BnaA01G0037200ZS;Name=BnaA01G0037200ZS	AGTGAACGTCACGTG	bHLH34(bHLH)/colamp-bHLH34-DAP-Seq(GSE60143)/Homer
scaffoldA01	2040796	2040807	ID=BnaA01G0037200ZS;Name=BnaA01G0037200ZS	TTTGATATTTCT	AT3G10113(MYBrelated)/col-AT3G10113-DAP-Seq(GSE60143)/Homer
scaffoldA01	2040813	2040827	ID=BnaA01G0037200ZS;Name=BnaA01G0037200ZS	ATTTGTTTTTATTCT	IDD5(C2H2)/colamp-IDD5-DAP-Seq(GSE60143)/Homer
scaffoldA01	2040814	2040825	ID=BnaA01G0037200ZS;Name=BnaA01G0037200ZS	TTTGTTTTTATT	IDD4(C2H2)/col-IDD4-DAP-Seq(GSE60143)/Homer
scaffoldA01	2040884	2040898	ID=BnaA01G0037200ZS;Name=BnaA01G0037200ZS	TAACCGCCTAAACCA	MYB44(MYB)/colamp-MYB44-DAP-Seq(GSE60143)/Homer
scaffoldA01	2045114	2045128	ID=BnaA01G0037300ZS;Name=BnaA01G0037300ZS	ATCATTTCTTACTTC	AT2G31460(REMB3)/col-AT2G31460-DAP-Seq(GSE60143)/Homer
scaffoldA01	2045246	2045257	ID=BnaA01G0037300ZS;Name=BnaA01G0037300ZS	AAGATTTTTTTT	At5g52660(MYBrelated)/colamp-At5g52660-DAP-Seq(GSE60143)/Homer
scaffoldA01	2052528	2052542	ID=BnaA01G0037500ZS;Name=BnaA01G0037500ZS	ATCTTGCAGAACAAG	ANAC017(NAC)/colamp-ANAC017-DAP-Seq(GSE60143)/Homer
scaffoldA01	2052530	2052544	ID=BnaA01G0037500ZS;Name=BnaA01G0037500ZS	CTTGCAGAACAAGTT	ANAC075(NAC)/col-ANAC075-DAP-Seq(GSE60143)/Homer
scaffoldA01	2069691	2069705	ID=BnaA01G0037700ZS;Name=BnaA01G0037700ZS	TTTTGTTTTTTTTTT	IDD5(C2H2)/colamp-IDD5-DAP-Seq(GSE60143)/Homer
scaffoldA01	2069692	2069703	ID=BnaA01G0037700ZS;Name=BnaA01G0037700ZS	TTTGTTTTTTTT	IDD4(C2H2)/col-IDD4-DAP-Seq(GSE60143)/Homer
scaffoldA01	2069696	2069705	ID=BnaA01G0037700ZS;Name=BnaA01G0037700ZS	TTTTTTTTTT	VRN1(ABI3VP1)/col-VRN1-DAP-Seq(GSE60143)/Homer
scaffoldA01	2069802	2069809	ID=BnaA01G0037700ZS;Name=BnaA01G0037700ZS	TTTTCAAA	At2g41835(C2H2)/col-At2g41835-DAP-Seq(GSE60143)/Homer
scaffoldA01	2088494	2088503	ID=BnaA01G0038000ZS;Name=BnaA01G0038000ZS	AAAAAAAAAA	VRN1(ABI3VP1)/col-VRN1-DAP-Seq(GSE60143)/Homer
scaffoldA01	2088533	2088547	ID=BnaA01G0038000ZS;Name=BnaA01G0038000ZS	TTCTTCAAAAAGAAA	AGL15(MADS)/col-AGL15-DAP-Seq(GSE60143)/Homer
scaffoldA01	2088548	2088555	ID=BnaA01G0038000ZS;Name=BnaA01G0038000ZS	TTTGAAAA	At2g41835(C2H2)/col-At2g41835-DAP-Seq(GSE60143)/Homer
scaffoldA01	2088592	2088599	ID=BnaA01G0038000ZS;Name=BnaA01G0038000ZS	TTTGAAAA	At2g41835(C2H2)/col-At2g41835-DAP-Seq(GSE60143)/Homer
scaffoldA01	2088596	2088607	ID=BnaA01G0038000ZS;Name=BnaA01G0038000ZS	AAAAAAGTATAA	OBP4(C2C2dof)/col-OBP4-DAP-Seq(GSE60143)/Homer
scaffoldA01	2088625	2088636	ID=BnaA01G0038000ZS;Name=BnaA01G0038000ZS	ATTTTACTTTTT	At4g38000(C2C2dof)/col-At4g38000-DAP-Seq(GSE60143)/Homer
scaffoldA01	2088626	2088637	ID=BnaA01G0038000ZS;Name=BnaA01G0038000ZS	TTTTACTTTTTA	OBP4(C2C2dof)/col-OBP4-DAP-Seq(GSE60143)/Homer
scaffoldA01	2093563	2093570	ID=BnaA01G0038100ZS;Name=BnaA01G0038100ZS	AGAATCTT	At3g12730(G2like)/colamp-At3g12730-DAP-Seq(GSE60143)/Homer
scaffoldA01	2093579	2093593	ID=BnaA01G0038100ZS;Name=BnaA01G0038100ZS	TCTTACCAAATTAAG	SVP(MADS)/col-SVP-DAP-Seq(GSE60143)/Homer
scaffoldA01	2093580	2093591	ID=BnaA01G0038100ZS;Name=BnaA01G0038100ZS	CTTACCAAATTA	MYB4(MYB)/col200-MYB4-DAP-Seq(GSE60143)/Homer
scaffoldA01	2093581	2093595	ID=BnaA01G0038100ZS;Name=BnaA01G0038100ZS	TTACCAAATTAAGCA	AGL15(MADS)/col-AGL15-DAP-Seq(GSE60143)/Homer
scaffoldA01	2093629	2093643	ID=BnaA01G0038100ZS;Name=BnaA01G0038100ZS	AATTTCCTAATTCGG	SVP(MADS)/col-SVP-DAP-Seq(GSE60143)/Homer
scaffoldA01	2093631	2093645	ID=BnaA01G0038100ZS;Name=BnaA01G0038100ZS	TTTCCTAATTCGGAA	AGL15(MADS)/col-AGL15-DAP-Seq(GSE60143)/Homer
scaffoldA01	2093632	2093646	ID=BnaA01G0038100ZS;Name=BnaA01G0038100ZS	TTCCTAATTCGGAAA	AGL13(MADS)/col-AGL13-DAP-Seq(GSE60143)/Homer
scaffoldA01	2093634	2093648	ID=BnaA01G0038100ZS;Name=BnaA01G0038100ZS	CCTAATTCGGAAACT	SVP(MADS)/col-SVP-DAP-Seq(GSE60143)/Homer
scaffoldA01	2093663	2093672	ID=BnaA01G0038100ZS;Name=BnaA01G0038100ZS	CAATCAATCA	WUS1(Homeobox)/colamp-WUS1-DAP-Seq(GSE60143)/Homer
scaffoldA01	2097633	2097642	ID=BnaA01G0038200ZS;Name=BnaA01G0038200ZS	TACCTAATAT	MYB27(MYB)/colamp-MYB27-DAP-Seq(GSE60143)/Homer
scaffoldA01	2101747	2101761	ID=BnaA01G0038300ZS;Name=BnaA01G0038300ZS	ACTTACGAAACAAGT	NTM1(NAC)/col-NTM1-DAP-Seq(GSE60143)/Homer
scaffoldA01	2101748	2101762	ID=BnaA01G0038300ZS;Name=BnaA01G0038300ZS	CTTACGAAACAAGTA	ANAC004(NAC)/colamp-ANAC004-DAP-Seq(GSE60143)/Homer
scaffoldA01	2104258	2104267	ID=BnaA01G0038500ZS;Name=BnaA01G0038500ZS	AAAAAAGTTA	BBX31(Orphan)/col-BBX31-DAP-Seq(GSE60143)/Homer
scaffoldA01	2104259	2104270	ID=BnaA01G0038500ZS;Name=BnaA01G0038500ZS	AAAAAGTTAAAT	At4g38000(C2C2dof)/col-At4g38000-DAP-Seq(GSE60143)/Homer
scaffoldA01	2104276	2104287	ID=BnaA01G0038500ZS;Name=BnaA01G0038500ZS	ACATTTATTAAA	HDG1(Homeobox)/col100-HDG1-DAP-Seq(GSE60143)/Homer
scaffoldA01	2104345	2104356	ID=BnaA01G0038400ZS;Name=BnaA01G0038400ZS	AAAAAAGGAAAT	OBP4(C2C2dof)/col-OBP4-DAP-Seq(GSE60143)/Homer
scaffoldA01	2104416	2104430	ID=BnaA01G0038400ZS;Name=BnaA01G0038400ZS	AACAAGATGACAAAC	At1g14580(C2H2)/colamp-At1g14580-DAP-Seq(GSE60143)/Homer
scaffoldA01	2104418	2104429	ID=BnaA01G0038400ZS;Name=BnaA01G0038400ZS	CAAGATGACAAA	IDD7(C2H2)/col-IDD7-DAP-Seq(GSE60143)/Homer
scaffoldA01	2104476	2104485	ID=BnaA01G0038400ZS;Name=BnaA01G0038400ZS	TTAACCATAA	AT3G25990(Trihelix)/colamp-AT3G25990-DAP-Seq(GSE60143)/Homer
scaffoldA01	2108560	2108569	ID=BnaA01G0038600ZS;Name=BnaA01G0038600ZS	GACGGCGGTG	LEP(AP2EREBP)/col-LEP-DAP-Seq(GSE60143)/Homer
scaffoldA01	2108563	2108570	ID=BnaA01G0038600ZS;Name=BnaA01G0038600ZS	GGCGGTGG	AT3G57600(AP2EREBP)/col-AT3G57600-DAP-Seq(GSE60143)/Homer
scaffoldA01	2116041	2116055	ID=BnaA01G0038700ZS;Name=BnaA01G0038700ZS	AAATTTTATAATAAA	AT1G04880(ARID)/colamp-AT1G04880-DAP-Seq(GSE60143)/Homer
scaffoldA01	2116045	2116059	ID=BnaA01G0038700ZS;Name=BnaA01G0038700ZS	TTTATAATAAAATAT	AT1G04880(ARID)/colamp-AT1G04880-DAP-Seq(GSE60143)/Homer
scaffoldA01	2116073	2116084	ID=BnaA01G0038700ZS;Name=BnaA01G0038700ZS	CAACAGAATATA	RAV1(RAV)/colamp-RAV1-DAP-Seq(GSE60143)/Homer
scaffoldA01	2131480	2131489	ID=BnaA01G0039000ZS;Name=BnaA01G0039000ZS	AAAAAAAAAA	VRN1(ABI3VP1)/col-VRN1-DAP-Seq(GSE60143)/Homer
scaffoldA01	2131481	2131490	ID=BnaA01G0039000ZS;Name=BnaA01G0039000ZS	AAAAAAAAAA	VRN1(ABI3VP1)/col-VRN1-DAP-Seq(GSE60143)/Homer
scaffoldA01	2131622	2131631	ID=BnaA01G0039000ZS;Name=BnaA01G0039000ZS	CAACTTTTTC	AT3G12130(C3H)/colamp-AT3G12130-DAP-Seq(GSE60143)/Homer
scaffoldA01	2132244	2132258	ID=BnaA01G0038900ZS;Name=BnaA01G0038900ZS	TTTTGTTTTTTTAAT	IDD5(C2H2)/colamp-IDD5-DAP-Seq(GSE60143)/Homer
scaffoldA01	2148938	2148952	ID=BnaA01G0039300ZS;Name=BnaA01G0039300ZS	AGAAAAAAAACAAGA	IDD5(C2H2)/colamp-IDD5-DAP-Seq(GSE60143)/Homer
scaffoldA01	2156834	2156848	ID=BnaA01G0039400ZS;Name=BnaA01G0039400ZS	AACTTATTATGCAAG	ANAC004(NAC)/colamp-ANAC004-DAP-Seq(GSE60143)/Homer
scaffoldA01	2156836	2156850	ID=BnaA01G0039400ZS;Name=BnaA01G0039400ZS	CTTATTATGCAAGAA	ANAC058(NAC)/col-ANAC058-DAP-Seq(GSE60143)/Homer
scaffoldA01	2159494	2159508	ID=BnaA01G0039600ZS;Name=BnaA01G0039600ZS	ATTTAGATAAAAAAA	At5g58900(MYBrelated)/colamp-At5g58900-DAP-Seq(GSE60143)/Homer
scaffoldA01	2159502	2159511	ID=BnaA01G0039600ZS;Name=BnaA01G0039600ZS	AAAAAAAAAA	VRN1(ABI3VP1)/col-VRN1-DAP-Seq(GSE60143)/Homer
scaffoldA01	2165464	2165475	ID=BnaA01G0039700ZS;Name=BnaA01G0039700ZS	TAACAACTTTAT	At4g38000(C2C2dof)/col-At4g38000-DAP-Seq(GSE60143)/Homer
scaffoldA01	2165497	2165511	ID=BnaA01G0039700ZS;Name=BnaA01G0039700ZS	TATACTGTATGGTTT	AT1G04880(ARID)/colamp-AT1G04880-DAP-Seq(GSE60143)/Homer
scaffoldA01	2168603	2168610	ID=BnaA01G0039800ZS;Name=BnaA01G0039800ZS	CAATAATT	ATHB13(Homeobox)/col-ATHB13-DAP-Seq(GSE60143)/Homer
scaffoldA01	2168609	2168623	ID=BnaA01G0039800ZS;Name=BnaA01G0039800ZS	TTTACTCTATATTTT	AT1G04880(ARID)/colamp-AT1G04880-DAP-Seq(GSE60143)/Homer
scaffoldA01	2168659	2168670	ID=BnaA01G0039800ZS;Name=BnaA01G0039800ZS	TTTTAAAGGAAA	AT5G60130(ABI3VP1)/col-AT5G60130-DAP-Seq(GSE60143)/Homer
scaffoldA01	2168790	2168797	ID=BnaA01G0039800ZS;Name=BnaA01G0039800ZS	AATTATTG	LMI1(HB)/colamp-LMI1-DAP-Seq(GSE60143)/Homer
scaffoldA01	2172031	2172045	ID=BnaA01G0039900ZS;Name=BnaA01G0039900ZS	TTTTGTTTTTTTTTT	IDD5(C2H2)/colamp-IDD5-DAP-Seq(GSE60143)/Homer
scaffoldA01	2172032	2172043	ID=BnaA01G0039900ZS;Name=BnaA01G0039900ZS	TTTGTTTTTTTT	IDD4(C2H2)/col-IDD4-DAP-Seq(GSE60143)/Homer
scaffoldA01	2172036	2172045	ID=BnaA01G0039900ZS;Name=BnaA01G0039900ZS	TTTTTTTTTT	VRN1(ABI3VP1)/col-VRN1-DAP-Seq(GSE60143)/Homer
scaffoldA01	2172037	2172046	ID=BnaA01G0039900ZS;Name=BnaA01G0039900ZS	TTTTTTTTTT	VRN1(ABI3VP1)/col-VRN1-DAP-Seq(GSE60143)/Homer
scaffoldA01	2172038	2172047	ID=BnaA01G0039900ZS;Name=BnaA01G0039900ZS	TTTTTTTTTT	VRN1(ABI3VP1)/col-VRN1-DAP-Seq(GSE60143)/Homer
scaffoldA01	2182349	2182363	ID=BnaA01G0040200ZS;Name=BnaA01G0040200ZS	AGAAAAAAATATTCT	At1g68670(G2like)/colamp-At1g68670-DAP-Seq(GSE60143)/Homer
scaffoldA01	2182372	2182381	ID=BnaA01G0040200ZS;Name=BnaA01G0040200ZS	ATAATGATTA	PHV(HB)/col-PHV-DAP-Seq(GSE60143)/Homer
scaffoldA01	2182373	2182382	ID=BnaA01G0040200ZS;Name=BnaA01G0040200ZS	TAATGATTAT	PHV(HB)/col-PHV-DAP-Seq(GSE60143)/Homer
scaffoldA01	2182384	2182398	ID=BnaA01G0040200ZS;Name=BnaA01G0040200ZS	ATATACATTGTATTA	EIN3(EIL)/col-EIN3-DAP-Seq(GSE60143)/Homer
scaffoldA01	2182385	2182396	ID=BnaA01G0040200ZS;Name=BnaA01G0040200ZS	TATACATTGTAT	EIL4(EIL)/Tomato-EIL4-ChIP-Seq(GSE116581)/Homer
scaffoldA01	2194532	2194546	ID=BnaA01G0040300ZS;Name=BnaA01G0040300ZS	CTTTACCTACTTTTA	MYB39(MYB)/col-MYB39-DAP-Seq(GSE60143)/Homer
scaffoldA01	2194533	2194544	ID=BnaA01G0040300ZS;Name=BnaA01G0040300ZS	TTTACCTACTTT	MS188(MYB)/colamp-MS188-DAP-Seq(GSE60143)/Homer
scaffoldA01	2194589	2194596	ID=BnaA01G0040300ZS;Name=BnaA01G0040300ZS	TGTCGGCA	AT1G12630(AP2EREBP)/colamp-AT1G12630-DAP-Seq(GSE60143)/Homer
scaffoldA01	2208441	2208455	ID=BnaA01G0040700ZS;Name=BnaA01G0040700ZS	AAGAAAAGAAATGAA	AT2G31460(REMB3)/col-AT2G31460-DAP-Seq(GSE60143)/Homer
scaffoldA01	2217225	2217234	ID=BnaA01G0040800ZS;Name=BnaA01G0040800ZS	AGTTAGTTGG	MYB30(MYB)/colamp-MYB30-DAP-Seq(GSE60143)/Homer
scaffoldA01	2217236	2217243	ID=BnaA01G0040800ZS;Name=BnaA01G0040800ZS	GATAAGGT	At3g11280(MYBrelated)/col-At3g11280-DAP-Seq(GSE60143)/Homer
scaffoldA01	2232307	2232318	ID=BnaA01G0041000ZS;Name=BnaA01G0041000ZS	ACAAAATATCTT	At5g52660(MYBrelated)/colamp-At5g52660-DAP-Seq(GSE60143)/Homer
scaffoldA01	2232308	2232319	ID=BnaA01G0041000ZS;Name=BnaA01G0041000ZS	CAAAATATCTTA	AT3G10113(MYBrelated)/col-AT3G10113-DAP-Seq(GSE60143)/Homer
scaffoldA01	2232309	2232318	ID=BnaA01G0041000ZS;Name=BnaA01G0041000ZS	AAAATATCTT	At3g09600(MYBrelated)/colamp-At3g09600-DAP-Seq(GSE60143)/Homer
scaffoldA01	2232310	2232317	ID=BnaA01G0041000ZS;Name=BnaA01G0041000ZS	AAATATCT	At4g01280(MYBrelated)/colamp-At4g01280-DAP-Seq(GSE60143)/Homer
scaffoldA01	2235453	2235464	ID=BnaA01G0041100ZS;Name=BnaA01G0041100ZS	ACAGAATATTCA	At2g03500(G2like)/col-At2g03500-DAP-Seq(GSE60143)/Homer
scaffoldA01	2235455	2235469	ID=BnaA01G0041100ZS;Name=BnaA01G0041100ZS	AGAATATTCAAAATT	At1g68670(G2like)/colamp-At1g68670-DAP-Seq(GSE60143)/Homer
scaffoldA01	2235488	2235495	ID=BnaA01G0041100ZS;Name=BnaA01G0041100ZS	TTTGAAAA	At2g41835(C2H2)/col-At2g41835-DAP-Seq(GSE60143)/Homer
scaffoldA01	2235545	2235556	ID=BnaA01G0041100ZS;Name=BnaA01G0041100ZS	TTTTCAAGAAAA	AT5G60130(ABI3VP1)/col-AT5G60130-DAP-Seq(GSE60143)/Homer
scaffoldA01	2235997	2236004	ID=BnaA01G0041200ZS;Name=BnaA01G0041200ZS	TTCCATCA	HAP3(CCAATHAP3)/col-HAP3-DAP-Seq(GSE60143)/Homer
scaffoldA01	2246721	2246732	ID=BnaA01G0041400ZS;Name=BnaA01G0041400ZS	CTTTATCCAAAA	At1g74840(MYBrelated)/col100-At1g74840-DAP-Seq(GSE60143)/Homer
scaffoldA01	2257149	2257160	ID=BnaA01G0041600ZS;Name=BnaA01G0041600ZS	TTGGTTGGTGAA	ATY19(MYB)/col-ATY19-DAP-Seq(GSE60143)/Homer
scaffoldA01	2257235	2257246	ID=BnaA01G0041600ZS;Name=BnaA01G0041600ZS	ATATGGATAACA	At1g74840(MYBrelated)/col100-At1g74840-DAP-Seq(GSE60143)/Homer
scaffoldA01	2269124	2269135	ID=BnaA01G0041700ZS;Name=BnaA01G0041700ZS	GAGGAGAGAGAG	BPC1(BBRBPC)/colamp-BPC1-DAP-Seq(GSE60143)/Homer
scaffoldA01	2269126	2269137	ID=BnaA01G0041700ZS;Name=BnaA01G0041700ZS	GGAGAGAGAGAT	FRS9(ND)/col-FRS9-DAP-Seq(GSE60143)/Homer
scaffoldA01	2269207	2269221	ID=BnaA01G0041700ZS;Name=BnaA01G0041700ZS	TGACGGAACTACCCT	Unknown1/Arabidopsis-Promoters/Homer
scaffoldA01	2269251	2269265	ID=BnaA01G0041700ZS;Name=BnaA01G0041700ZS	TGATACATTGAACTA	EIN3(EIL)/col-EIN3-DAP-Seq(GSE60143)/Homer
scaffoldA01	2269252	2269263	ID=BnaA01G0041700ZS;Name=BnaA01G0041700ZS	GATACATTGAAC	EIL4(EIL)/Tomato-EIL4-ChIP-Seq(GSE116581)/Homer
scaffoldA01	2269253	2269264	ID=BnaA01G0041700ZS;Name=BnaA01G0041700ZS	ATACATTGAACT	EIL4(EIL)/Tomato-EIL4-ChIP-Seq(GSE116581)/Homer
scaffoldA01	2277842	2277856	ID=BnaA01G0042000ZS;Name=BnaA01G0042000ZS	AAAAAAAAAACAAAC	IDD5(C2H2)/colamp-IDD5-DAP-Seq(GSE60143)/Homer
scaffoldA01	2277844	2277855	ID=BnaA01G0042000ZS;Name=BnaA01G0042000ZS	AAAAAAAACAAA	IDD4(C2H2)/col-IDD4-DAP-Seq(GSE60143)/Homer
scaffoldA01	2284704	2284715	ID=BnaA01G0042200ZS;Name=BnaA01G0042200ZS	TGTTATCCAAAA	At1g74840(MYBrelated)/col100-At1g74840-DAP-Seq(GSE60143)/Homer
scaffoldA01	2284776	2284787	ID=BnaA01G0042200ZS;Name=BnaA01G0042200ZS	TTAATCATTGGT	HAT1(Homeobox)/col-HAT1-DAP-Seq(GSE60143)/Homer
scaffoldA01	2289239	2289253	ID=BnaA01G0042300ZS;Name=BnaA01G0042300ZS	TTTTAGATAATAATA	At5g58900(MYBrelated)/colamp-At5g58900-DAP-Seq(GSE60143)/Homer
scaffoldA01	2289248	2289262	ID=BnaA01G0042300ZS;Name=BnaA01G0042300ZS	ATAATATATTTTATT	AT1G04880(ARID)/colamp-AT1G04880-DAP-Seq(GSE60143)/Homer
scaffoldA01	2298409	2298420	ID=BnaA01G0042500ZS;Name=BnaA01G0042500ZS	TTAGAATATTTT	AT2G40260(G2like)/colamp-AT2G40260-DAP-Seq(GSE60143)/Homer
scaffoldA01	2302214	2302228	ID=BnaA01G0042600ZS;Name=BnaA01G0042600ZS	CATAATATATAGTCT	AT1G04880(ARID)/colamp-AT1G04880-DAP-Seq(GSE60143)/Homer
scaffoldA01	2308718	2308725	ID=BnaA01G0042700ZS;Name=BnaA01G0042700ZS	TTTTCAAA	At2g41835(C2H2)/col-At2g41835-DAP-Seq(GSE60143)/Homer
scaffoldA01	2308729	2308738	ID=BnaA01G0042700ZS;Name=BnaA01G0042700ZS	TTTTTTTTTT	VRN1(ABI3VP1)/col-VRN1-DAP-Seq(GSE60143)/Homer
scaffoldA01	2308730	2308739	ID=BnaA01G0042700ZS;Name=BnaA01G0042700ZS	TTTTTTTTTT	VRN1(ABI3VP1)/col-VRN1-DAP-Seq(GSE60143)/Homer
scaffoldA01	2308731	2308740	ID=BnaA01G0042700ZS;Name=BnaA01G0042700ZS	TTTTTTTTTT	VRN1(ABI3VP1)/col-VRN1-DAP-Seq(GSE60143)/Homer
scaffoldA01	2314228	2314237	ID=BnaA01G0042800ZS;Name=BnaA01G0042800ZS	AAAAAAAAAA	VRN1(ABI3VP1)/col-VRN1-DAP-Seq(GSE60143)/Homer
scaffoldA01	2314233	2314247	ID=BnaA01G0042800ZS;Name=BnaA01G0042800ZS	AAAAATTAGGTGGAA	MYB39(MYB)/col-MYB39-DAP-Seq(GSE60143)/Homer
scaffoldA01	2314235	2314246	ID=BnaA01G0042800ZS;Name=BnaA01G0042800ZS	AAATTAGGTGGA	MS188(MYB)/colamp-MS188-DAP-Seq(GSE60143)/Homer
scaffoldA01	2317219	2317228	ID=BnaA01G0042900ZS;Name=BnaA01G0042900ZS	CCCTTTTTGG	SEP3(MADS)/Arabidoposis-Flower-Sep3-ChIP-Seq/Homer
scaffoldA01	2317272	2317281	ID=BnaA01G0042900ZS;Name=BnaA01G0042900ZS	TTTTTTTTTT	VRN1(ABI3VP1)/col-VRN1-DAP-Seq(GSE60143)/Homer
scaffoldA01	2317273	2317282	ID=BnaA01G0042900ZS;Name=BnaA01G0042900ZS	TTTTTTTTTT	VRN1(ABI3VP1)/col-VRN1-DAP-Seq(GSE60143)/Homer
scaffoldA01	2317274	2317283	ID=BnaA01G0042900ZS;Name=BnaA01G0042900ZS	TTTTTTTTTT	VRN1(ABI3VP1)/col-VRN1-DAP-Seq(GSE60143)/Homer
scaffoldA01	2317292	2317306	ID=BnaA01G0042900ZS;Name=BnaA01G0042900ZS	ATAGACAAGTTGCAT	bHLH122(bHLH)/col100-bHLH122-DAP-Seq(GSE60143)/Homer
scaffoldA01	2317297	2317304	ID=BnaA01G0042900ZS;Name=BnaA01G0042900ZS	CAAGTTGC	bHLH130(bHLH)/col-bHLH130-DAP-Seq(GSE60143)/Homer
scaffoldA01	2325090	2325097	ID=BnaA01G0043000ZS;Name=BnaA01G0043000ZS	AGAATCTT	At3g12730(G2like)/colamp-At3g12730-DAP-Seq(GSE60143)/Homer
scaffoldA01	2336651	2336662	ID=BnaA01G0043100ZS;Name=BnaA01G0043100ZS	ATTTTAAGAAAA	AT5G60130(ABI3VP1)/col-AT5G60130-DAP-Seq(GSE60143)/Homer
scaffoldA01	2336677	2336686	ID=BnaA01G0043100ZS;Name=BnaA01G0043100ZS	CTCGTAAAAT	ARF16(ARF)/col-ARF16-DAP-Seq(GSE60143)/Homer
scaffoldA01	2336697	2336711	ID=BnaA01G0043100ZS;Name=BnaA01G0043100ZS	ATACTATATTGTATG	AT1G04880(ARID)/colamp-AT1G04880-DAP-Seq(GSE60143)/Homer
scaffoldA01	2336718	2336727	ID=BnaA01G0043100ZS;Name=BnaA01G0043100ZS	TTTTTTTTTT	VRN1(ABI3VP1)/col-VRN1-DAP-Seq(GSE60143)/Homer
scaffoldA01	2336719	2336728	ID=BnaA01G0043100ZS;Name=BnaA01G0043100ZS	TTTTTTTTTT	VRN1(ABI3VP1)/col-VRN1-DAP-Seq(GSE60143)/Homer
scaffoldA01	2336720	2336729	ID=BnaA01G0043100ZS;Name=BnaA01G0043100ZS	TTTTTTTTTT	VRN1(ABI3VP1)/col-VRN1-DAP-Seq(GSE60143)/Homer
scaffoldA01	2336721	2336730	ID=BnaA01G0043100ZS;Name=BnaA01G0043100ZS	TTTTTTTTTT	VRN1(ABI3VP1)/col-VRN1-DAP-Seq(GSE60143)/Homer
scaffoldA01	2336722	2336731	ID=BnaA01G0043100ZS;Name=BnaA01G0043100ZS	TTTTTTTTTT	VRN1(ABI3VP1)/col-VRN1-DAP-Seq(GSE60143)/Homer
scaffoldA01	2336760	2336767	ID=BnaA01G0043100ZS;Name=BnaA01G0043100ZS	CAATAATT	ATHB13(Homeobox)/col-ATHB13-DAP-Seq(GSE60143)/Homer
scaffoldA01	2341204	2341218	ID=BnaA01G0043200ZS;Name=BnaA01G0043200ZS	TTCCAGATCCATCTA	HSFA1E(HSF)/col-HSFA1E-DAP-Seq(GSE60143)/Homer
scaffoldA01	2346267	2346276	ID=BnaA01G0043300ZS;Name=BnaA01G0043300ZS	TCCACCGCCA	At1g77640(AP2EREBP)/col-At1g77640-DAP-Seq(GSE60143)/Homer
scaffoldA01	2346268	2346275	ID=BnaA01G0043300ZS;Name=BnaA01G0043300ZS	CCACCGCC	AT3G57600(AP2EREBP)/col-AT3G57600-DAP-Seq(GSE60143)/Homer
scaffoldA01	2352396	2352403	ID=BnaA01G0043600ZS;Name=BnaA01G0043600ZS	TGGCGGCG	CRF4(AP2EREBP)/colamp-CRF4-DAP-Seq(GSE60143)/Homer
scaffoldA01	2352397	2352404	ID=BnaA01G0043600ZS;Name=BnaA01G0043600ZS	GGCGGCGG	AT1G28160(AP2EREBP)/colamp-AT1G28160-DAP-Seq(GSE60143)/Homer
scaffoldA01	2352448	2352457	ID=BnaA01G0043600ZS;Name=BnaA01G0043600ZS	GGATTTGAAT	AT2G20110(CPP)/colamp-AT2G20110-DAP-Seq(GSE60143)/Homer
scaffoldA01	2352986	2352993	ID=BnaA01G0043500ZS;Name=BnaA01G0043500ZS	TTTTCAAA	At2g41835(C2H2)/col-At2g41835-DAP-Seq(GSE60143)/Homer
scaffoldA01	2352994	2353005	ID=BnaA01G0043500ZS;Name=BnaA01G0043500ZS	TTTTGGATAATT	At1g74840(MYBrelated)/col100-At1g74840-DAP-Seq(GSE60143)/Homer
scaffoldA01	2353103	2353117	ID=BnaA01G0043500ZS;Name=BnaA01G0043500ZS	AAACGATATTAACCA	MYB44(MYB)/colamp-MYB44-DAP-Seq(GSE60143)/Homer
scaffoldA01	2354155	2354169	ID=BnaA01G0043700ZS;Name=BnaA01G0043700ZS	AAAACGACGTCGTCT	Unknown2/Arabidopsis-Promoters/Homer
scaffoldA01	2354156	2354170	ID=BnaA01G0043700ZS;Name=BnaA01G0043700ZS	AAACGACGTCGTCTC	Unknown2/Arabidopsis-Promoters/Homer
scaffoldA01	2354259	2354273	ID=BnaA01G0043700ZS;Name=BnaA01G0043700ZS	CAGGATCAGAGATAC	At1g13300(G2like)/col-At1g13300-DAP-Seq(GSE60143)/Homer
scaffoldA01	2361932	2361943	ID=BnaA01G0043800ZS;Name=BnaA01G0043800ZS	CAACAAAAATCA	RAV1(RAV)/colamp-RAV1-DAP-Seq(GSE60143)/Homer
scaffoldA01	2368172	2368181	ID=BnaA01G0044100ZS;Name=BnaA01G0044100ZS	CGGATCGGAT	GATA19(C2C2gata)/colamp-GATA19-DAP-Seq(GSE60143)/Homer
scaffoldA01	2368225	2368232	ID=BnaA01G0044000ZS;Name=BnaA01G0044000ZS	TTTGAAAA	At2g41835(C2H2)/col-At2g41835-DAP-Seq(GSE60143)/Homer
scaffoldA01	2368279	2368293	ID=BnaA01G0044000ZS;Name=BnaA01G0044000ZS	AAAAATTAGTTAAAA	MYB39(MYB)/col-MYB39-DAP-Seq(GSE60143)/Homer
scaffoldA01	2368288	2368299	ID=BnaA01G0044000ZS;Name=BnaA01G0044000ZS	TTAAAATATCTA	At5g52660(MYBrelated)/colamp-At5g52660-DAP-Seq(GSE60143)/Homer
scaffoldA01	2368289	2368300	ID=BnaA01G0044000ZS;Name=BnaA01G0044000ZS	TAAAATATCTAA	AT3G10113(MYBrelated)/col-AT3G10113-DAP-Seq(GSE60143)/Homer
scaffoldA01	2368290	2368299	ID=BnaA01G0044000ZS;Name=BnaA01G0044000ZS	AAAATATCTA	At3g09600(MYBrelated)/colamp-At3g09600-DAP-Seq(GSE60143)/Homer
scaffoldA01	2368291	2368298	ID=BnaA01G0044000ZS;Name=BnaA01G0044000ZS	AAATATCT	At4g01280(MYBrelated)/colamp-At4g01280-DAP-Seq(GSE60143)/Homer
scaffoldA01	2368361	2368372	ID=BnaA01G0044000ZS;Name=BnaA01G0044000ZS	CTAAAATATCTA	At5g52660(MYBrelated)/colamp-At5g52660-DAP-Seq(GSE60143)/Homer
scaffoldA01	2368362	2368373	ID=BnaA01G0044000ZS;Name=BnaA01G0044000ZS	TAAAATATCTAA	AT3G10113(MYBrelated)/col-AT3G10113-DAP-Seq(GSE60143)/Homer
scaffoldA01	2368363	2368372	ID=BnaA01G0044000ZS;Name=BnaA01G0044000ZS	AAAATATCTA	At3g09600(MYBrelated)/colamp-At3g09600-DAP-Seq(GSE60143)/Homer
scaffoldA01	2368364	2368371	ID=BnaA01G0044000ZS;Name=BnaA01G0044000ZS	AAATATCT	At4g01280(MYBrelated)/colamp-At4g01280-DAP-Seq(GSE60143)/Homer
scaffoldA01	2378254	2378263	ID=BnaA01G0044200ZS;Name=BnaA01G0044200ZS	ATAATCATTA	PHV(HB)/col-PHV-DAP-Seq(GSE60143)/Homer
scaffoldA01	2378255	2378264	ID=BnaA01G0044200ZS;Name=BnaA01G0044200ZS	TAATCATTAT	PHV(HB)/col-PHV-DAP-Seq(GSE60143)/Homer
scaffoldA01	2378374	2378383	ID=BnaA01G0044200ZS;Name=BnaA01G0044200ZS	ATTCAAATCC	AT2G20110(CPP)/colamp-AT2G20110-DAP-Seq(GSE60143)/Homer
scaffoldA01	2381979	2381990	ID=BnaA01G0044300ZS;Name=BnaA01G0044300ZS	GATAATTAATGA	HDG1(Homeobox)/col100-HDG1-DAP-Seq(GSE60143)/Homer
scaffoldA01	2381985	2381994	ID=BnaA01G0044300ZS;Name=BnaA01G0044300ZS	TAATGATTAT	PHV(HB)/col-PHV-DAP-Seq(GSE60143)/Homer
scaffoldA01	2382029	2382040	ID=BnaA01G0044300ZS;Name=BnaA01G0044300ZS	TTTCACTTTTTT	OBP4(C2C2dof)/col-OBP4-DAP-Seq(GSE60143)/Homer
scaffoldA01	2382032	2382039	ID=BnaA01G0044300ZS;Name=BnaA01G0044300ZS	CACTTTTT	At1g64620(C2C2dof)/colamp-At1g64620-DAP-Seq(GSE60143)/Homer
scaffoldA01	2382044	2382058	ID=BnaA01G0044300ZS;Name=BnaA01G0044300ZS	TAATTTTATCCTATT	At5g58900(MYBrelated)/colamp-At5g58900-DAP-Seq(GSE60143)/Homer
scaffoldA01	2382105	2382119	ID=BnaA01G0044300ZS;Name=BnaA01G0044300ZS	AATTACTAAAAATGG	SVP(MADS)/col-SVP-DAP-Seq(GSE60143)/Homer
scaffoldA01	2382107	2382121	ID=BnaA01G0044300ZS;Name=BnaA01G0044300ZS	TTACTAAAAATGGTA	AGL15(MADS)/col-AGL15-DAP-Seq(GSE60143)/Homer
scaffoldA01	2382108	2382122	ID=BnaA01G0044300ZS;Name=BnaA01G0044300ZS	TACTAAAAATGGTAA	AGL13(MADS)/col-AGL13-DAP-Seq(GSE60143)/Homer
scaffoldA01	2390212	2390221	ID=BnaA01G0044600ZS;Name=BnaA01G0044600ZS	TTGTTAGGTA	MYB27(MYB)/colamp-MYB27-DAP-Seq(GSE60143)/Homer
scaffoldA01	2390235	2390244	ID=BnaA01G0044600ZS;Name=BnaA01G0044600ZS	GATGATGATG	ZML2(C2C2gata)/col-ZML2-DAP-Seq(GSE60143)/Homer
scaffoldA01	2390238	2390247	ID=BnaA01G0044600ZS;Name=BnaA01G0044600ZS	GATGATGATG	ZML2(C2C2gata)/col-ZML2-DAP-Seq(GSE60143)/Homer
scaffoldA01	2392640	2392654	ID=BnaA01G0044700ZS;Name=BnaA01G0044700ZS	AACAAACAGCCAAAA	At1g14580(C2H2)/colamp-At1g14580-DAP-Seq(GSE60143)/Homer
scaffoldA01	2395519	2395530	ID=BnaA01G0044800ZS;Name=BnaA01G0044800ZS	ATTCAATGCATT	EIL4(EIL)/Tomato-EIL4-ChIP-Seq(GSE116581)/Homer
scaffoldA01	2398754	2398768	ID=BnaA01G0044900ZS;Name=BnaA01G0044900ZS	TAAATATATATTAAA	AT1G04880(ARID)/colamp-AT1G04880-DAP-Seq(GSE60143)/Homer
scaffoldA01	2400219	2400228	ID=BnaA01G0045000ZS;Name=BnaA01G0045000ZS	TTTTTTTTTT	VRN1(ABI3VP1)/col-VRN1-DAP-Seq(GSE60143)/Homer
scaffoldA01	2400220	2400229	ID=BnaA01G0045000ZS;Name=BnaA01G0045000ZS	TTTTTTTTTT	VRN1(ABI3VP1)/col-VRN1-DAP-Seq(GSE60143)/Homer
scaffoldA01	2400221	2400230	ID=BnaA01G0045000ZS;Name=BnaA01G0045000ZS	TTTTTTTTTT	VRN1(ABI3VP1)/col-VRN1-DAP-Seq(GSE60143)/Homer
scaffoldA01	2402770	2402784	ID=BnaA01G0045100ZS;Name=BnaA01G0045100ZS	ATACTTATTTTGGAA	AGL15(MADS)/col-AGL15-DAP-Seq(GSE60143)/Homer
scaffoldA01	2402771	2402785	ID=BnaA01G0045100ZS;Name=BnaA01G0045100ZS	TACTTATTTTGGAAA	AGL13(MADS)/col-AGL13-DAP-Seq(GSE60143)/Homer
scaffoldA01	2402871	2402885	ID=BnaA01G0045100ZS;Name=BnaA01G0045100ZS	TAATAGATAAGATTA	At5g58900(MYBrelated)/colamp-At5g58900-DAP-Seq(GSE60143)/Homer
scaffoldA01	2411073	2411082	ID=BnaA01G0045200ZS;Name=BnaA01G0045200ZS	TTTTTTTTTT	VRN1(ABI3VP1)/col-VRN1-DAP-Seq(GSE60143)/Homer
scaffoldA01	2417128	2417137	ID=BnaA01G0045300ZS;Name=BnaA01G0045300ZS	AAAAAAAAAA	VRN1(ABI3VP1)/col-VRN1-DAP-Seq(GSE60143)/Homer
scaffoldA01	2417129	2417138	ID=BnaA01G0045300ZS;Name=BnaA01G0045300ZS	AAAAAAAAAA	VRN1(ABI3VP1)/col-VRN1-DAP-Seq(GSE60143)/Homer
scaffoldA01	2417130	2417139	ID=BnaA01G0045300ZS;Name=BnaA01G0045300ZS	AAAAAAAAAA	VRN1(ABI3VP1)/col-VRN1-DAP-Seq(GSE60143)/Homer
scaffoldA01	2417276	2417287	ID=BnaA01G0045300ZS;Name=BnaA01G0045300ZS	TAACCGACACAA	DREB2(AP2EREBP)/col-DREB2-DAP-Seq(GSE60143)/Homer
scaffoldA01	2423540	2423554	ID=BnaA01G0045400ZS;Name=BnaA01G0045400ZS	ACTTGTTTTTTTTTA	IDD5(C2H2)/colamp-IDD5-DAP-Seq(GSE60143)/Homer
scaffoldA01	2435542	2435556	ID=BnaA01G0045500ZS;Name=BnaA01G0045500ZS	AAGTGTGCCCTTAAA	AT2G33550(Trihelix)/colamp-AT2G33550-DAP-Seq(GSE60143)/Homer
scaffoldA01	2439375	2439384	ID=BnaA01G0045600ZS;Name=BnaA01G0045600ZS	CGGATCTGAT	GATA19(C2C2gata)/colamp-GATA19-DAP-Seq(GSE60143)/Homer
scaffoldA01	2447715	2447724	ID=BnaA01G0045800ZS;Name=BnaA01G0045800ZS	CTCCGCCGCC	LEP(AP2EREBP)/col-LEP-DAP-Seq(GSE60143)/Homer
scaffoldA01	2447717	2447724	ID=BnaA01G0045800ZS;Name=BnaA01G0045800ZS	CCGCCGCC	ERF73(AP2EREBP)/col-ERF73-DAP-Seq(GSE60143)/Homer
scaffoldA01	2447718	2447727	ID=BnaA01G0045800ZS;Name=BnaA01G0045800ZS	CGCCGCCGTC	LEP(AP2EREBP)/col-LEP-DAP-Seq(GSE60143)/Homer
scaffoldA01	2447720	2447729	ID=BnaA01G0045800ZS;Name=BnaA01G0045800ZS	CCGCCGTCAT	AT4G18450(AP2EREBP)/col-AT4G18450-DAP-Seq(GSE60143)/Homer
scaffoldA01	2448136	2448150	ID=BnaA01G0045700ZS;Name=BnaA01G0045700ZS	ATAAAGCCCATAAAA	PCF/Arabidopsis-Promoters/Homer
scaffoldA01	2448174	2448181	ID=BnaA01G0045700ZS;Name=BnaA01G0045700ZS	GCCTTTTT	dof42(C2C2dof)/col-dof42-DAP-Seq(GSE60143)/Homer
scaffoldA01	2456223	2456234	ID=BnaA01G0046000ZS;Name=BnaA01G0046000ZS	GCATTAATTAAA	HDG1(Homeobox)/col100-HDG1-DAP-Seq(GSE60143)/Homer
scaffoldA01	2461227	2461236	ID=BnaA01G0046100ZS;Name=BnaA01G0046100ZS	TTTTTTTTTT	VRN1(ABI3VP1)/col-VRN1-DAP-Seq(GSE60143)/Homer
scaffoldA01	2461233	2461240	ID=BnaA01G0046100ZS;Name=BnaA01G0046100ZS	TTTTCAAA	At2g41835(C2H2)/col-At2g41835-DAP-Seq(GSE60143)/Homer
scaffoldA01	2461266	2461273	ID=BnaA01G0046100ZS;Name=BnaA01G0046100ZS	TTTGAAAA	At2g41835(C2H2)/col-At2g41835-DAP-Seq(GSE60143)/Homer
scaffoldA01	2461333	2461347	ID=BnaA01G0046100ZS;Name=BnaA01G0046100ZS	AAAAAGTCAAAAACT	WRKY45(WRKY)/col-WRKY45-DAP-Seq(GSE60143)/Homer
scaffoldA01	2461356	2461365	ID=BnaA01G0046100ZS;Name=BnaA01G0046100ZS	AAAACCAGTT	AT1G76870(Trihelix)/col-AT1G76870-DAP-Seq(GSE60143)/Homer
scaffoldA01	2463837	2463851	ID=BnaA01G0046200ZS;Name=BnaA01G0046200ZS	TCGTTTTTTTGGGTT	MYB44(MYB)/colamp-MYB44-DAP-Seq(GSE60143)/Homer
scaffoldA01	2467078	2467089	ID=BnaA01G0046300ZS;Name=BnaA01G0046300ZS	TTTCCTAAGAAA	AT5G60130(ABI3VP1)/col-AT5G60130-DAP-Seq(GSE60143)/Homer
scaffoldA01	2478383	2478397	ID=BnaA01G0046400ZS;Name=BnaA01G0046400ZS	CAACAGAAAAAACCA	MYB44(MYB)/colamp-MYB44-DAP-Seq(GSE60143)/Homer
scaffoldA01	2478392	2478406	ID=BnaA01G0046400ZS;Name=BnaA01G0046400ZS	AAACCATATCATATT	AT1G04880(ARID)/colamp-AT1G04880-DAP-Seq(GSE60143)/Homer
scaffoldA01	2478430	2478437	ID=BnaA01G0046400ZS;Name=BnaA01G0046400ZS	CAATAATT	ATHB13(Homeobox)/col-ATHB13-DAP-Seq(GSE60143)/Homer
scaffoldA01	2479221	2479235	ID=BnaA01G0046500ZS;Name=BnaA01G0046500ZS	CTTAAGAAGGAAGAA	ANAC062(NAC)/colamp-ANAC062-DAP-Seq(GSE60143)/Homer
scaffoldA01	2479230	2479241	ID=BnaA01G0046500ZS;Name=BnaA01G0046500ZS	GAAGAATGTTAT	AT2G40260(G2like)/colamp-AT2G40260-DAP-Seq(GSE60143)/Homer
scaffoldA01	2500724	2500735	ID=BnaA01G0046800ZS;Name=BnaA01G0046800ZS	AGAGAGAGAAGA	FRS9(ND)/col-FRS9-DAP-Seq(GSE60143)/Homer
scaffoldA01	2500732	2500746	ID=BnaA01G0046800ZS;Name=BnaA01G0046800ZS	AAGATGAGAAATGAT	AT2G31460(REMB3)/col-AT2G31460-DAP-Seq(GSE60143)/Homer
scaffoldA01	2501090	2501104	ID=BnaA01G0046700ZS;Name=BnaA01G0046700ZS	TTCTTGCGTCGCAAG	ANAC011(NAC)/col-ANAC011-DAP-Seq(GSE60143)/Homer
scaffoldA01	2501092	2501106	ID=BnaA01G0046700ZS;Name=BnaA01G0046700ZS	CTTGCGTCGCAAGAT	AT1G19040(NAC)/col-AT1G19040-DAP-Seq(GSE60143)/Homer
scaffoldA01	2501129	2501143	ID=BnaA01G0046700ZS;Name=BnaA01G0046700ZS	TTACATTTTTAACCC	Unknown1/Arabidopsis-Promoters/Homer
scaffoldA01	2509197	2509208	ID=BnaA01G0047000ZS;Name=BnaA01G0047000ZS	TCATAACTTTTT	At4g38000(C2C2dof)/col-At4g38000-DAP-Seq(GSE60143)/Homer
scaffoldA01	2509200	2509209	ID=BnaA01G0047000ZS;Name=BnaA01G0047000ZS	TAACTTTTTT	BBX31(Orphan)/col-BBX31-DAP-Seq(GSE60143)/Homer
scaffoldA01	2515460	2515474	ID=BnaA01G0047100ZS;Name=BnaA01G0047100ZS	TGATGCAACTTGCTA	bHLH122(bHLH)/col100-bHLH122-DAP-Seq(GSE60143)/Homer
scaffoldA01	2515464	2515471	ID=BnaA01G0047100ZS;Name=BnaA01G0047100ZS	GCAACTTG	bHLH130(bHLH)/col-bHLH130-DAP-Seq(GSE60143)/Homer
scaffoldA01	2515574	2515585	ID=BnaA01G0047100ZS;Name=BnaA01G0047100ZS	ATATTACTTTAT	At4g38000(C2C2dof)/col-At4g38000-DAP-Seq(GSE60143)/Homer
scaffoldA01	2522416	2522423	ID=BnaA01G0047500ZS;Name=BnaA01G0047500ZS	AATGATTG	ATHB5(HB)/colamp-ATHB5-DAP-Seq(GSE60143)/Homer
scaffoldA01	2525207	2525221	ID=BnaA01G0047600ZS;Name=BnaA01G0047600ZS	AAATACATTGTATTC	EIN3(EIL)/col-EIN3-DAP-Seq(GSE60143)/Homer
scaffoldA01	2525208	2525219	ID=BnaA01G0047600ZS;Name=BnaA01G0047600ZS	AATACATTGTAT	EIL4(EIL)/Tomato-EIL4-ChIP-Seq(GSE116581)/Homer
scaffoldA01	2525268	2525277	ID=BnaA01G0047600ZS;Name=BnaA01G0047600ZS	TTCTCTGTTT	REF6(Zf)/Arabidopsis-REF6-ChIP-Seq(GSE106942)/Homer
scaffoldA01	2538320	2538334	ID=BnaA01G0047700ZS;Name=BnaA01G0047700ZS	TGTCCAAATTTAGAA	AGL25(MADS)/colamp-AGL25-DAP-Seq(GSE60143)/Homer
scaffoldA01	2538475	2538484	ID=BnaA01G0047700ZS;Name=BnaA01G0047700ZS	TGAATGAATG	WUS1(Homeobox)/colamp-WUS1-DAP-Seq(GSE60143)/Homer
scaffoldA01	2541976	2541990	ID=BnaA01G0047900ZS;Name=BnaA01G0047900ZS	AAAATAGAGACAAAT	IDD2(C2H2)/colamp-IDD2-DAP-Seq(GSE60143)/Homer
scaffoldA01	2541978	2541989	ID=BnaA01G0047900ZS;Name=BnaA01G0047900ZS	AATAGAGACAAA	At5g66730(C2H2)/colamp-At5g66730-DAP-Seq(GSE60143)/Homer
scaffoldA01	2542006	2542020	ID=BnaA01G0047900ZS;Name=BnaA01G0047900ZS	AGCTTCAATCTGAAG	ANAC075(NAC)/col-ANAC075-DAP-Seq(GSE60143)/Homer
scaffoldA01	2542068	2542079	ID=BnaA01G0047900ZS;Name=BnaA01G0047900ZS	TTTTTACCGTTT	EMB1789(C3H)/col-EMB1789-DAP-Seq(GSE60143)/Homer
scaffoldA01	2542816	2542825	ID=BnaA01G0047800ZS;Name=BnaA01G0047800ZS	GCCTCTGTTT	REF6(Zf)/Arabidopsis-REF6-ChIP-Seq(GSE106942)/Homer
scaffoldA01	2552390	2552397	ID=BnaA01G0048000ZS;Name=BnaA01G0048000ZS	AATTATTG	LMI1(HB)/colamp-LMI1-DAP-Seq(GSE60143)/Homer
scaffoldA01	2557488	2557502	ID=BnaA01G0048100ZS;Name=BnaA01G0048100ZS	ATCACGAAGCTTCTA	AGL95(ND)/col-AGL95-DAP-Seq(GSE60143)/Homer
scaffoldA01	2557512	2557523	ID=BnaA01G0048100ZS;Name=BnaA01G0048100ZS	TTTGTCTTCTAG	IDD7(C2H2)/col-IDD7-DAP-Seq(GSE60143)/Homer
scaffoldA01	2557571	2557585	ID=BnaA01G0048100ZS;Name=BnaA01G0048100ZS	CACGAGATTCTCGTG	bHLH18(bHLH)/col-bHLH18-DAP-Seq(GSE60143)/Homer
scaffoldA01	2559970	2559981	ID=BnaA01G0048200ZS;Name=BnaA01G0048200ZS	ACATTAAATAAT	HDG1(Homeobox)/col100-HDG1-DAP-Seq(GSE60143)/Homer
scaffoldA01	2559971	2559978	ID=BnaA01G0048200ZS;Name=BnaA01G0048200ZS	CATTAAAT	At1g76110(ARID)/colamp-At1g76110-DAP-Seq(GSE60143)/Homer
scaffoldA01	2565763	2565777	ID=BnaA01G0048300ZS;Name=BnaA01G0048300ZS	TTTTGTCTTTTTGAT	IDD5(C2H2)/colamp-IDD5-DAP-Seq(GSE60143)/Homer
scaffoldA01	2565764	2565775	ID=BnaA01G0048300ZS;Name=BnaA01G0048300ZS	TTTGTCTTTTTG	At5g66730(C2H2)/colamp-At5g66730-DAP-Seq(GSE60143)/Homer
scaffoldA01	2565786	2565793	ID=BnaA01G0048300ZS;Name=BnaA01G0048300ZS	TTCCATCA	HAP3(CCAATHAP3)/col-HAP3-DAP-Seq(GSE60143)/Homer
scaffoldA01	2565873	2565887	ID=BnaA01G0048300ZS;Name=BnaA01G0048300ZS	CAATACAAGTTGCTA	bHLH122(bHLH)/col100-bHLH122-DAP-Seq(GSE60143)/Homer
scaffoldA01	2565878	2565885	ID=BnaA01G0048300ZS;Name=BnaA01G0048300ZS	CAAGTTGC	bHLH130(bHLH)/col-bHLH130-DAP-Seq(GSE60143)/Homer
scaffoldA01	2574344	2574355	ID=BnaA01G0048400ZS;Name=BnaA01G0048400ZS	GATGAGAGAGAT	BPC1(BBRBPC)/colamp-BPC1-DAP-Seq(GSE60143)/Homer
scaffoldA01	2574398	2574412	ID=BnaA01G0048400ZS;Name=BnaA01G0048400ZS	TTTTGTTTTTTTAAA	IDD5(C2H2)/colamp-IDD5-DAP-Seq(GSE60143)/Homer
scaffoldA01	2574823	2574830	ID=BnaA01G0048500ZS;Name=BnaA01G0048500ZS	TTTTCAAA	At2g41835(C2H2)/col-At2g41835-DAP-Seq(GSE60143)/Homer
scaffoldA01	2579325	2579334	ID=BnaA01G0048600ZS;Name=BnaA01G0048600ZS	AAAAAAGTTA	BBX31(Orphan)/col-BBX31-DAP-Seq(GSE60143)/Homer
scaffoldA01	2579326	2579337	ID=BnaA01G0048600ZS;Name=BnaA01G0048600ZS	AAAAAGTTAGTA	At4g38000(C2C2dof)/col-At4g38000-DAP-Seq(GSE60143)/Homer
scaffoldA01	2579379	2579390	ID=BnaA01G0048600ZS;Name=BnaA01G0048600ZS	TTTTGAAGAAAA	AT5G60130(ABI3VP1)/col-AT5G60130-DAP-Seq(GSE60143)/Homer
scaffoldA01	2579408	2579422	ID=BnaA01G0048600ZS;Name=BnaA01G0048600ZS	AGGAAAAGAACAAAT	IDD5(C2H2)/colamp-IDD5-DAP-Seq(GSE60143)/Homer
scaffoldA01	2579460	2579471	ID=BnaA01G0048600ZS;Name=BnaA01G0048600ZS	TTTTCTTAATAT	AT5G60130(ABI3VP1)/col-AT5G60130-DAP-Seq(GSE60143)/Homer
scaffoldA01	2592414	2592428	ID=BnaA01G0048800ZS;Name=BnaA01G0048800ZS	TAGTTTTTATTGTTA	MYB44(MYB)/colamp-MYB44-DAP-Seq(GSE60143)/Homer
scaffoldA01	2592426	2592440	ID=BnaA01G0048800ZS;Name=BnaA01G0048800ZS	TTAATTTATCCTTTT	At5g58900(MYBrelated)/colamp-At5g58900-DAP-Seq(GSE60143)/Homer
scaffoldA01	2615542	2615553	ID=BnaA01G0049200ZS;Name=BnaA01G0049200ZS	TGTAAATATCTT	At5g52660(MYBrelated)/colamp-At5g52660-DAP-Seq(GSE60143)/Homer
scaffoldA01	2615543	2615554	ID=BnaA01G0049200ZS;Name=BnaA01G0049200ZS	GTAAATATCTTT	AT3G10113(MYBrelated)/col-AT3G10113-DAP-Seq(GSE60143)/Homer
scaffoldA01	2615544	2615553	ID=BnaA01G0049200ZS;Name=BnaA01G0049200ZS	TAAATATCTT	At3g09600(MYBrelated)/colamp-At3g09600-DAP-Seq(GSE60143)/Homer
scaffoldA01	2615545	2615552	ID=BnaA01G0049200ZS;Name=BnaA01G0049200ZS	AAATATCT	At4g01280(MYBrelated)/colamp-At4g01280-DAP-Seq(GSE60143)/Homer
scaffoldA01	2615607	2615616	ID=BnaA01G0049200ZS;Name=BnaA01G0049200ZS	AAAAAAAAAA	VRN1(ABI3VP1)/col-VRN1-DAP-Seq(GSE60143)/Homer
scaffoldA01	2615608	2615617	ID=BnaA01G0049200ZS;Name=BnaA01G0049200ZS	AAAAAAAAAA	VRN1(ABI3VP1)/col-VRN1-DAP-Seq(GSE60143)/Homer
scaffoldA01	2615609	2615618	ID=BnaA01G0049200ZS;Name=BnaA01G0049200ZS	AAAAAAAAAA	VRN1(ABI3VP1)/col-VRN1-DAP-Seq(GSE60143)/Homer
scaffoldA01	2615610	2615619	ID=BnaA01G0049200ZS;Name=BnaA01G0049200ZS	AAAAAAAAAA	VRN1(ABI3VP1)/col-VRN1-DAP-Seq(GSE60143)/Homer
scaffoldA01	2615611	2615620	ID=BnaA01G0049200ZS;Name=BnaA01G0049200ZS	AAAAAAAAAA	VRN1(ABI3VP1)/col-VRN1-DAP-Seq(GSE60143)/Homer
scaffoldA01	2615612	2615621	ID=BnaA01G0049200ZS;Name=BnaA01G0049200ZS	AAAAAAAAAA	VRN1(ABI3VP1)/col-VRN1-DAP-Seq(GSE60143)/Homer
scaffoldA01	2616597	2616611	ID=BnaA01G0049300ZS;Name=BnaA01G0049300ZS	TAGAAAATTCTAATT	HSF6(HSF)/col-HSF6-DAP-Seq(GSE60143)/Homer
scaffoldA01	2616724	2616738	ID=BnaA01G0049300ZS;Name=BnaA01G0049300ZS	AATATTATATATTTA	AT1G04880(ARID)/colamp-AT1G04880-DAP-Seq(GSE60143)/Homer
scaffoldA01	2616746	2616757	ID=BnaA01G0049300ZS;Name=BnaA01G0049300ZS	TTTTCTTCAAAT	AT5G60130(ABI3VP1)/col-AT5G60130-DAP-Seq(GSE60143)/Homer
scaffoldA01	2628932	2628939	ID=BnaA01G0049500ZS;Name=BnaA01G0049500ZS	AGCCGCCA	ERF105(AP2EREBP)/colamp-ERF105-DAP-Seq(GSE60143)/Homer
scaffoldA01	2641141	2641152	ID=BnaA01G0049700ZS;Name=BnaA01G0049700ZS	TGAATATTCAAT	At2g03500(G2like)/col-At2g03500-DAP-Seq(GSE60143)/Homer
scaffoldA01	2650766	2650775	ID=BnaA01G0049800ZS;Name=BnaA01G0049800ZS	TTTTTTTTTT	VRN1(ABI3VP1)/col-VRN1-DAP-Seq(GSE60143)/Homer
scaffoldA01	2650767	2650776	ID=BnaA01G0049800ZS;Name=BnaA01G0049800ZS	TTTTTTTTTT	VRN1(ABI3VP1)/col-VRN1-DAP-Seq(GSE60143)/Homer
scaffoldA01	2650768	2650777	ID=BnaA01G0049800ZS;Name=BnaA01G0049800ZS	TTTTTTTTTT	VRN1(ABI3VP1)/col-VRN1-DAP-Seq(GSE60143)/Homer
scaffoldA01	2650769	2650778	ID=BnaA01G0049800ZS;Name=BnaA01G0049800ZS	TTTTTTTTTT	VRN1(ABI3VP1)/col-VRN1-DAP-Seq(GSE60143)/Homer
scaffoldA01	2650770	2650779	ID=BnaA01G0049800ZS;Name=BnaA01G0049800ZS	TTTTTTTTTT	VRN1(ABI3VP1)/col-VRN1-DAP-Seq(GSE60143)/Homer
scaffoldA01	2650776	2650783	ID=BnaA01G0049800ZS;Name=BnaA01G0049800ZS	TTTTCAAA	At2g41835(C2H2)/col-At2g41835-DAP-Seq(GSE60143)/Homer
scaffoldA01	2650781	2650790	ID=BnaA01G0049800ZS;Name=BnaA01G0049800ZS	AAAAAAAAAA	VRN1(ABI3VP1)/col-VRN1-DAP-Seq(GSE60143)/Homer
scaffoldA01	2650782	2650791	ID=BnaA01G0049800ZS;Name=BnaA01G0049800ZS	AAAAAAAAAA	VRN1(ABI3VP1)/col-VRN1-DAP-Seq(GSE60143)/Homer
scaffoldA01	2650783	2650792	ID=BnaA01G0049800ZS;Name=BnaA01G0049800ZS	AAAAAAAAAA	VRN1(ABI3VP1)/col-VRN1-DAP-Seq(GSE60143)/Homer
scaffoldA01	2650784	2650793	ID=BnaA01G0049800ZS;Name=BnaA01G0049800ZS	AAAAAAAAAA	VRN1(ABI3VP1)/col-VRN1-DAP-Seq(GSE60143)/Homer
scaffoldA01	2650785	2650794	ID=BnaA01G0049800ZS;Name=BnaA01G0049800ZS	AAAAAAAAAA	VRN1(ABI3VP1)/col-VRN1-DAP-Seq(GSE60143)/Homer
scaffoldA01	2650786	2650795	ID=BnaA01G0049800ZS;Name=BnaA01G0049800ZS	AAAAAAAAAA	VRN1(ABI3VP1)/col-VRN1-DAP-Seq(GSE60143)/Homer
scaffoldA01	2650787	2650796	ID=BnaA01G0049800ZS;Name=BnaA01G0049800ZS	AAAAAAAAAA	VRN1(ABI3VP1)/col-VRN1-DAP-Seq(GSE60143)/Homer
scaffoldA01	2650788	2650797	ID=BnaA01G0049800ZS;Name=BnaA01G0049800ZS	AAAAAAAAAA	VRN1(ABI3VP1)/col-VRN1-DAP-Seq(GSE60143)/Homer
scaffoldA01	2650789	2650798	ID=BnaA01G0049800ZS;Name=BnaA01G0049800ZS	AAAAAAAAAA	VRN1(ABI3VP1)/col-VRN1-DAP-Seq(GSE60143)/Homer
scaffoldA01	2650790	2650799	ID=BnaA01G0049800ZS;Name=BnaA01G0049800ZS	AAAAAAAAAA	VRN1(ABI3VP1)/col-VRN1-DAP-Seq(GSE60143)/Homer
scaffoldA01	2650791	2650800	ID=BnaA01G0049800ZS;Name=BnaA01G0049800ZS	AAAAAAAAAA	VRN1(ABI3VP1)/col-VRN1-DAP-Seq(GSE60143)/Homer
scaffoldA01	2650865	2650874	ID=BnaA01G0049800ZS;Name=BnaA01G0049800ZS	TGACGGTGGA	At1g77640(AP2EREBP)/col-At1g77640-DAP-Seq(GSE60143)/Homer
scaffoldA01	2660839	2660850	ID=BnaA01G0050100ZS;Name=BnaA01G0050100ZS	TTTTAAAGAAAA	AT5G60130(ABI3VP1)/col-AT5G60130-DAP-Seq(GSE60143)/Homer
scaffoldA01	2660848	2660862	ID=BnaA01G0050100ZS;Name=BnaA01G0050100ZS	AAAAATAAAACAAAA	IDD5(C2H2)/colamp-IDD5-DAP-Seq(GSE60143)/Homer
scaffoldA01	2660904	2660918	ID=BnaA01G0050100ZS;Name=BnaA01G0050100ZS	AAAAAAGATATTTCA	LCL1(MYBrelated)/colamp-LCL1-DAP-Seq(GSE60143)/Homer
scaffoldA01	2660907	2660918	ID=BnaA01G0050100ZS;Name=BnaA01G0050100ZS	AAAGATATTTCA	AT3G10113(MYBrelated)/col-AT3G10113-DAP-Seq(GSE60143)/Homer
scaffoldA01	2660908	2660919	ID=BnaA01G0050100ZS;Name=BnaA01G0050100ZS	AAGATATTTCAT	AT2G28920(ND)/col-AT2G28920-DAP-Seq(GSE60143)/Homer
scaffoldA01	2660909	2660916	ID=BnaA01G0050100ZS;Name=BnaA01G0050100ZS	AGATATTT	At4g01280(MYBrelated)/colamp-At4g01280-DAP-Seq(GSE60143)/Homer
scaffoldA01	2660941	2660955	ID=BnaA01G0050100ZS;Name=BnaA01G0050100ZS	TTTTGTCATCTTATT	IDD5(C2H2)/colamp-IDD5-DAP-Seq(GSE60143)/Homer
scaffoldA01	2667187	2667198	ID=BnaA01G0050300ZS;Name=BnaA01G0050300ZS	AAATTAATTATT	HDG1(Homeobox)/col100-HDG1-DAP-Seq(GSE60143)/Homer
scaffoldA01	2668850	2668864	ID=BnaA01G0050400ZS;Name=BnaA01G0050400ZS	ATTATTATATAGTAA	AT1G04880(ARID)/colamp-AT1G04880-DAP-Seq(GSE60143)/Homer
scaffoldA01	2691197	2691208	ID=BnaA01G0050600ZS;Name=BnaA01G0050600ZS	CTTTTACTTTTT	At4g38000(C2C2dof)/col-At4g38000-DAP-Seq(GSE60143)/Homer
scaffoldA01	2691198	2691209	ID=BnaA01G0050600ZS;Name=BnaA01G0050600ZS	TTTTACTTTTTT	OBP4(C2C2dof)/col-OBP4-DAP-Seq(GSE60143)/Homer
scaffoldA01	2732169	2732178	ID=BnaA01G0050900ZS;Name=BnaA01G0050900ZS	TTTTTTTTTT	VRN1(ABI3VP1)/col-VRN1-DAP-Seq(GSE60143)/Homer
scaffoldA01	2732170	2732179	ID=BnaA01G0050900ZS;Name=BnaA01G0050900ZS	TTTTTTTTTT	VRN1(ABI3VP1)/col-VRN1-DAP-Seq(GSE60143)/Homer
scaffoldA01	2732283	2732294	ID=BnaA01G0050900ZS;Name=BnaA01G0050900ZS	AAAAAATATCAA	At5g52660(MYBrelated)/colamp-At5g52660-DAP-Seq(GSE60143)/Homer
scaffoldA01	2732284	2732295	ID=BnaA01G0050900ZS;Name=BnaA01G0050900ZS	AAAAATATCAAA	AT3G10113(MYBrelated)/col-AT3G10113-DAP-Seq(GSE60143)/Homer
scaffoldA01	2740206	2740217	ID=BnaA01G0051000ZS;Name=BnaA01G0051000ZS	AAATAACTTTTT	At4g38000(C2C2dof)/col-At4g38000-DAP-Seq(GSE60143)/Homer
scaffoldA01	2740207	2740218	ID=BnaA01G0051000ZS;Name=BnaA01G0051000ZS	AATAACTTTTTT	OBP4(C2C2dof)/col-OBP4-DAP-Seq(GSE60143)/Homer
scaffoldA01	2740209	2740218	ID=BnaA01G0051000ZS;Name=BnaA01G0051000ZS	TAACTTTTTT	BBX31(Orphan)/col-BBX31-DAP-Seq(GSE60143)/Homer
scaffoldA01	2740222	2740229	ID=BnaA01G0051000ZS;Name=BnaA01G0051000ZS	TTTTCAAA	At2g41835(C2H2)/col-At2g41835-DAP-Seq(GSE60143)/Homer
scaffoldA01	2740290	2740301	ID=BnaA01G0051000ZS;Name=BnaA01G0051000ZS	GGAATATACTTA	At5g29000(G2like)/col-At5g29000-DAP-Seq(GSE60143)/Homer
scaffoldA01	2743418	2743429	ID=BnaA01G0051100ZS;Name=BnaA01G0051100ZS	TATTCTCTCTCT	FRS9(ND)/col-FRS9-DAP-Seq(GSE60143)/Homer
scaffoldA01	2773326	2773337	ID=BnaA01G0051400ZS;Name=BnaA01G0051400ZS	CTTTCTCTCTTT	FRS9(ND)/col-FRS9-DAP-Seq(GSE60143)/Homer
scaffoldA01	2773334	2773345	ID=BnaA01G0051400ZS;Name=BnaA01G0051400ZS	CTTTCTCTCTTT	FRS9(ND)/col-FRS9-DAP-Seq(GSE60143)/Homer
scaffoldA01	2773346	2773360	ID=BnaA01G0051400ZS;Name=BnaA01G0051400ZS	CACTCTCTCTCTCTC	BPC6(BBRBPC)/col-BPC6-DAP-Seq(GSE60143)/Homer
scaffoldA01	2773348	2773362	ID=BnaA01G0051400ZS;Name=BnaA01G0051400ZS	CTCTCTCTCTCTCTA	BPC6(BBRBPC)/col-BPC6-DAP-Seq(GSE60143)/Homer
scaffoldA01	2773350	2773361	ID=BnaA01G0051400ZS;Name=BnaA01G0051400ZS	CTCTCTCTCTCT	FRS9(ND)/col-FRS9-DAP-Seq(GSE60143)/Homer
scaffoldA01	2776037	2776046	ID=BnaA01G0051500ZS;Name=BnaA01G0051500ZS	AAAAAAAAAA	VRN1(ABI3VP1)/col-VRN1-DAP-Seq(GSE60143)/Homer
scaffoldA01	2776041	2776050	ID=BnaA01G0051500ZS;Name=BnaA01G0051500ZS	AAAAAAGTTA	BBX31(Orphan)/col-BBX31-DAP-Seq(GSE60143)/Homer
scaffoldA01	2776042	2776053	ID=BnaA01G0051500ZS;Name=BnaA01G0051500ZS	AAAAAGTTAATG	At4g38000(C2C2dof)/col-At4g38000-DAP-Seq(GSE60143)/Homer
scaffoldA01	2781799	2781813	ID=BnaA01G0051600ZS;Name=BnaA01G0051600ZS	TCTTTTCTCTCTCTC	BPC6(BBRBPC)/col-BPC6-DAP-Seq(GSE60143)/Homer
scaffoldA01	2781801	2781815	ID=BnaA01G0051600ZS;Name=BnaA01G0051600ZS	TTTTCTCTCTCTCAT	BPC6(BBRBPC)/col-BPC6-DAP-Seq(GSE60143)/Homer
scaffoldA01	2794397	2794408	ID=BnaA01G0051700ZS;Name=BnaA01G0051700ZS	CAACATAAACAA	RAV1(RAV)/colamp-RAV1-DAP-Seq(GSE60143)/Homer
scaffoldA01	2795068	2795082	ID=BnaA01G0051800ZS;Name=BnaA01G0051800ZS	TAAAAAAAAACAAAA	At1g14580(C2H2)/colamp-At1g14580-DAP-Seq(GSE60143)/Homer
scaffoldA01	2795070	2795081	ID=BnaA01G0051800ZS;Name=BnaA01G0051800ZS	AAAAAAAACAAA	IDD4(C2H2)/col-IDD4-DAP-Seq(GSE60143)/Homer
scaffoldA01	2808309	2808318	ID=BnaA01G0051900ZS;Name=BnaA01G0051900ZS	TTTTTTTTTT	VRN1(ABI3VP1)/col-VRN1-DAP-Seq(GSE60143)/Homer
scaffoldA01	2808310	2808319	ID=BnaA01G0051900ZS;Name=BnaA01G0051900ZS	TTTTTTTTTT	VRN1(ABI3VP1)/col-VRN1-DAP-Seq(GSE60143)/Homer
scaffoldA01	2818928	2818942	ID=BnaA01G0052100ZS;Name=BnaA01G0052100ZS	ATATAACTGATTATT	MYB113(MYB)/col-MYB113-DAP-Seq(GSE60143)/Homer
scaffoldA01	2846628	2846642	ID=BnaA01G0052300ZS;Name=BnaA01G0052300ZS	AAACTATTAAAACTG	MYB44(MYB)/colamp-MYB44-DAP-Seq(GSE60143)/Homer
scaffoldA01	2856668	2856682	ID=BnaA01G0052500ZS;Name=BnaA01G0052500ZS	ATTATAGATATTTCT	LCL1(MYBrelated)/colamp-LCL1-DAP-Seq(GSE60143)/Homer
scaffoldA01	2856671	2856682	ID=BnaA01G0052500ZS;Name=BnaA01G0052500ZS	ATAGATATTTCT	AT3G10113(MYBrelated)/col-AT3G10113-DAP-Seq(GSE60143)/Homer
scaffoldA01	2856672	2856683	ID=BnaA01G0052500ZS;Name=BnaA01G0052500ZS	TAGATATTTCTG	AT2G28920(ND)/col-AT2G28920-DAP-Seq(GSE60143)/Homer
scaffoldA01	2856673	2856680	ID=BnaA01G0052500ZS;Name=BnaA01G0052500ZS	AGATATTT	At4g01280(MYBrelated)/colamp-At4g01280-DAP-Seq(GSE60143)/Homer
scaffoldA01	2856719	2856733	ID=BnaA01G0052500ZS;Name=BnaA01G0052500ZS	AAAACAAAAACAAAA	IDD5(C2H2)/colamp-IDD5-DAP-Seq(GSE60143)/Homer
scaffoldA01	2856762	2856771	ID=BnaA01G0052500ZS;Name=BnaA01G0052500ZS	GATGATGATG	ZML2(C2C2gata)/col-ZML2-DAP-Seq(GSE60143)/Homer
scaffoldA01	2865537	2865546	ID=BnaA01G0052800ZS;Name=BnaA01G0052800ZS	AAAAAAAAAA	VRN1(ABI3VP1)/col-VRN1-DAP-Seq(GSE60143)/Homer
scaffoldA01	2865538	2865547	ID=BnaA01G0052800ZS;Name=BnaA01G0052800ZS	AAAAAAAAAA	VRN1(ABI3VP1)/col-VRN1-DAP-Seq(GSE60143)/Homer
scaffoldA01	2865541	2865555	ID=BnaA01G0052800ZS;Name=BnaA01G0052800ZS	AAAAAAAGAACAAAT	IDD5(C2H2)/colamp-IDD5-DAP-Seq(GSE60143)/Homer
scaffoldA01	2865550	2865564	ID=BnaA01G0052800ZS;Name=BnaA01G0052800ZS	ACAAATAACACCTAG	At5g22890(C2H2)/col-At5g22890-DAP-Seq(GSE60143)/Homer
scaffoldA01	2871117	2871128	ID=BnaA01G0052900ZS;Name=BnaA01G0052900ZS	GAAATATTCTCT	AT2G40260(G2like)/colamp-AT2G40260-DAP-Seq(GSE60143)/Homer
scaffoldA01	2880605	2880619	ID=BnaA01G0053000ZS;Name=BnaA01G0053000ZS	AATAAATGGTGGAGA	AT4G27900(C2C2COlike)/col-AT4G27900-DAP-Seq(GSE60143)/Homer
scaffoldA01	2880726	2880735	ID=BnaA01G0053000ZS;Name=BnaA01G0053000ZS	GAATTTAAAT	AT2G20110(CPP)/colamp-AT2G20110-DAP-Seq(GSE60143)/Homer
scaffoldA01	2887090	2887104	ID=BnaA01G0053200ZS;Name=BnaA01G0053200ZS	TTTCTTTTACTAGAA	AGL25(MADS)/colamp-AGL25-DAP-Seq(GSE60143)/Homer
scaffoldA01	2887179	2887193	ID=BnaA01G0053200ZS;Name=BnaA01G0053200ZS	TTCTCATGAAATGAA	AT2G31460(REMB3)/col-AT2G31460-DAP-Seq(GSE60143)/Homer
scaffoldA01	2887507	2887521	ID=BnaA01G0053100ZS;Name=BnaA01G0053100ZS	AAAACGTCGTCGTTA	Unknown2/Arabidopsis-Promoters/Homer
scaffoldA01	2887508	2887522	ID=BnaA01G0053100ZS;Name=BnaA01G0053100ZS	AAACGTCGTCGTTAC	Unknown2/Arabidopsis-Promoters/Homer
scaffoldA01	2887619	2887630	ID=BnaA01G0053100ZS;Name=BnaA01G0053100ZS	GAAGAGAGAGAG	BPC1(BBRBPC)/colamp-BPC1-DAP-Seq(GSE60143)/Homer
scaffoldA01	2887620	2887634	ID=BnaA01G0053100ZS;Name=BnaA01G0053100ZS	AAGAGAGAGAGAGAG	BPC6(BBRBPC)/col-BPC6-DAP-Seq(GSE60143)/Homer
scaffoldA01	2887621	2887632	ID=BnaA01G0053100ZS;Name=BnaA01G0053100ZS	AGAGAGAGAGAG	FRS9(ND)/col-FRS9-DAP-Seq(GSE60143)/Homer
scaffoldA01	2887622	2887636	ID=BnaA01G0053100ZS;Name=BnaA01G0053100ZS	GAGAGAGAGAGAGAG	BPC6(BBRBPC)/col-BPC6-DAP-Seq(GSE60143)/Homer
scaffoldA01	2887623	2887634	ID=BnaA01G0053100ZS;Name=BnaA01G0053100ZS	AGAGAGAGAGAG	FRS9(ND)/col-FRS9-DAP-Seq(GSE60143)/Homer
scaffoldA01	2887624	2887638	ID=BnaA01G0053100ZS;Name=BnaA01G0053100ZS	GAGAGAGAGAGAGAA	BPC6(BBRBPC)/col-BPC6-DAP-Seq(GSE60143)/Homer
scaffoldA01	2887625	2887636	ID=BnaA01G0053100ZS;Name=BnaA01G0053100ZS	AGAGAGAGAGAG	FRS9(ND)/col-FRS9-DAP-Seq(GSE60143)/Homer
scaffoldA01	2887626	2887640	ID=BnaA01G0053100ZS;Name=BnaA01G0053100ZS	GAGAGAGAGAGAAGC	BPC6(BBRBPC)/col-BPC6-DAP-Seq(GSE60143)/Homer
scaffoldA01	2887627	2887638	ID=BnaA01G0053100ZS;Name=BnaA01G0053100ZS	AGAGAGAGAGAA	FRS9(ND)/col-FRS9-DAP-Seq(GSE60143)/Homer
scaffoldA01	2887629	2887640	ID=BnaA01G0053100ZS;Name=BnaA01G0053100ZS	AGAGAGAGAAGC	FRS9(ND)/col-FRS9-DAP-Seq(GSE60143)/Homer
scaffoldA01	2889292	2889306	ID=BnaA01G0053300ZS;Name=BnaA01G0053300ZS	TAGACGACGTCGTTT	Unknown2/Arabidopsis-Promoters/Homer
scaffoldA01	2889293	2889307	ID=BnaA01G0053300ZS;Name=BnaA01G0053300ZS	AGACGACGTCGTTTA	Unknown2/Arabidopsis-Promoters/Homer
scaffoldA01	2889413	2889424	ID=BnaA01G0053300ZS;Name=BnaA01G0053300ZS	TTCCATATTTGG	AGL63(MADS)/col-AGL63-DAP-Seq(GSE60143)/Homer
scaffoldA01	2898563	2898577	ID=BnaA01G0053400ZS;Name=BnaA01G0053400ZS	ACCTAGAAACTTCCA	AGL95(ND)/col-AGL95-DAP-Seq(GSE60143)/Homer
scaffoldA01	2898566	2898580	ID=BnaA01G0053400ZS;Name=BnaA01G0053400ZS	TAGAAACTTCCATAC	HSF6(HSF)/col-HSF6-DAP-Seq(GSE60143)/Homer
scaffoldA01	2898708	2898722	ID=BnaA01G0053400ZS;Name=BnaA01G0053400ZS	TGCTTAGATGTCAAG	ANAC062(NAC)/colamp-ANAC062-DAP-Seq(GSE60143)/Homer
scaffoldA01	2910480	2910491	ID=BnaA01G0053700ZS;Name=BnaA01G0053700ZS	CATACGTAACTT	NAP(NAC)/col-NAP-DAP-Seq(GSE60143)/Homer
scaffoldA01	2912165	2912172	ID=BnaA01G0053800ZS;Name=BnaA01G0053800ZS	TTCCATCA	HAP3(CCAATHAP3)/col-HAP3-DAP-Seq(GSE60143)/Homer
scaffoldA01	2912207	2912214	ID=BnaA01G0053800ZS;Name=BnaA01G0053800ZS	TTCCATCA	HAP3(CCAATHAP3)/col-HAP3-DAP-Seq(GSE60143)/Homer
scaffoldA01	2930435	2930449	ID=BnaA01G0054100ZS;Name=BnaA01G0054100ZS	AGGGTAAAGTTGTAA	Unknown1/Arabidopsis-Promoters/Homer
scaffoldA01	2935328	2935342	ID=BnaA01G0054200ZS;Name=BnaA01G0054200ZS	TCAACCGACAATTTT	At4g32800(AP2EREBP)/colamp-At4g32800-DAP-Seq(GSE60143)/Homer
scaffoldA01	2935329	2935343	ID=BnaA01G0054200ZS;Name=BnaA01G0054200ZS	CAACCGACAATTTTA	At2g44940(AP2EREBP)/colamp-At2g44940-DAP-Seq(GSE60143)/Homer
scaffoldA01	2943352	2943359	ID=BnaA01G0054300ZS;Name=BnaA01G0054300ZS	TGCCGACA	AT1G12630(AP2EREBP)/colamp-AT1G12630-DAP-Seq(GSE60143)/Homer
scaffoldA01	2943353	2943360	ID=BnaA01G0054300ZS;Name=BnaA01G0054300ZS	GCCGACAT	DDF1(AP2EREBP)/col-DDF1-DAP-Seq(GSE60143)/Homer
scaffoldA01	2946007	2946018	ID=BnaA01G0054400ZS;Name=BnaA01G0054400ZS	TTTCCTTCAAAT	AT5G60130(ABI3VP1)/col-AT5G60130-DAP-Seq(GSE60143)/Homer
scaffoldA01	2946023	2946032	ID=BnaA01G0054400ZS;Name=BnaA01G0054400ZS	ATTTTACGAC	ARF16(ARF)/col-ARF16-DAP-Seq(GSE60143)/Homer
scaffoldA01	2946133	2946144	ID=BnaA01G0054400ZS;Name=BnaA01G0054400ZS	ACATTAAATATT	HDG1(Homeobox)/col100-HDG1-DAP-Seq(GSE60143)/Homer
scaffoldA01	2946134	2946141	ID=BnaA01G0054400ZS;Name=BnaA01G0054400ZS	CATTAAAT	At1g76110(ARID)/colamp-At1g76110-DAP-Seq(GSE60143)/Homer
scaffoldA01	2951134	2951143	ID=BnaA01G0054500ZS;Name=BnaA01G0054500ZS	TTTTTTTTTT	VRN1(ABI3VP1)/col-VRN1-DAP-Seq(GSE60143)/Homer
scaffoldA01	2951135	2951144	ID=BnaA01G0054500ZS;Name=BnaA01G0054500ZS	TTTTTTTTTT	VRN1(ABI3VP1)/col-VRN1-DAP-Seq(GSE60143)/Homer
scaffoldA01	2954952	2954966	ID=BnaA01G0054600ZS;Name=BnaA01G0054600ZS	ATATGTTGACTAATA	WRKY45(WRKY)/col-WRKY45-DAP-Seq(GSE60143)/Homer
scaffoldA01	2960135	2960144	ID=BnaA01G0054800ZS;Name=BnaA01G0054800ZS	AAAAAAAAAA	VRN1(ABI3VP1)/col-VRN1-DAP-Seq(GSE60143)/Homer
scaffoldA01	2960136	2960145	ID=BnaA01G0054800ZS;Name=BnaA01G0054800ZS	AAAAAAAAAA	VRN1(ABI3VP1)/col-VRN1-DAP-Seq(GSE60143)/Homer
scaffoldA01	2960137	2960146	ID=BnaA01G0054800ZS;Name=BnaA01G0054800ZS	AAAAAAAAAA	VRN1(ABI3VP1)/col-VRN1-DAP-Seq(GSE60143)/Homer
scaffoldA01	2960138	2960147	ID=BnaA01G0054800ZS;Name=BnaA01G0054800ZS	AAAAAAAAAA	VRN1(ABI3VP1)/col-VRN1-DAP-Seq(GSE60143)/Homer
scaffoldA01	2960139	2960148	ID=BnaA01G0054800ZS;Name=BnaA01G0054800ZS	AAAAAAAAAA	VRN1(ABI3VP1)/col-VRN1-DAP-Seq(GSE60143)/Homer
scaffoldA01	2960140	2960149	ID=BnaA01G0054800ZS;Name=BnaA01G0054800ZS	AAAAAAAAAA	VRN1(ABI3VP1)/col-VRN1-DAP-Seq(GSE60143)/Homer
scaffoldA01	2963176	2963183	ID=BnaA01G0055000ZS;Name=BnaA01G0055000ZS	CCACCGCC	AT3G57600(AP2EREBP)/col-AT3G57600-DAP-Seq(GSE60143)/Homer
scaffoldA01	2964024	2964031	ID=BnaA01G0055100ZS;Name=BnaA01G0055100ZS	TTTGAAAA	At2g41835(C2H2)/col-At2g41835-DAP-Seq(GSE60143)/Homer
scaffoldA01	2964050	2964059	ID=BnaA01G0055100ZS;Name=BnaA01G0055100ZS	GACCTAACTT	MYB27(MYB)/colamp-MYB27-DAP-Seq(GSE60143)/Homer
scaffoldA01	2964055	2964069	ID=BnaA01G0055100ZS;Name=BnaA01G0055100ZS	AACTTGACAGAGAAG	ANAC075(NAC)/col-ANAC075-DAP-Seq(GSE60143)/Homer
scaffoldA01	2964056	2964070	ID=BnaA01G0055100ZS;Name=BnaA01G0055100ZS	ACTTGACAGAGAAGT	NTM1(NAC)/col-NTM1-DAP-Seq(GSE60143)/Homer
scaffoldA01	2964057	2964071	ID=BnaA01G0055100ZS;Name=BnaA01G0055100ZS	CTTGACAGAGAAGTT	ANAC075(NAC)/col-ANAC075-DAP-Seq(GSE60143)/Homer
scaffoldA01	2964093	2964104	ID=BnaA01G0055100ZS;Name=BnaA01G0055100ZS	TTTGTAAGAAAA	AT5G60130(ABI3VP1)/col-AT5G60130-DAP-Seq(GSE60143)/Homer
scaffoldA01	2964152	2964166	ID=BnaA01G0055100ZS;Name=BnaA01G0055100ZS	CTTGAGAAGCAAGCA	AT1G19040(NAC)/col-AT1G19040-DAP-Seq(GSE60143)/Homer
scaffoldA01	2964186	2964200	ID=BnaA01G0055100ZS;Name=BnaA01G0055100ZS	ATGAATCCGACAAAA	IDD2(C2H2)/colamp-IDD2-DAP-Seq(GSE60143)/Homer
scaffoldA01	2964189	2964200	ID=BnaA01G0055100ZS;Name=BnaA01G0055100ZS	AATCCGACAAAA	JKD(C2H2)/col-JKD-DAP-Seq(GSE60143)/Homer
scaffoldA01	2966146	2966160	ID=BnaA01G0054900ZS;Name=BnaA01G0054900ZS	ATCCGACGGTCCAGA	ZIM(C2C2gata)/col-ZIM-DAP-Seq(GSE60143)/Homer
scaffoldA01	2969457	2969468	ID=BnaA01G0055200ZS;Name=BnaA01G0055200ZS	ATTGATATTTGT	AT3G10113(MYBrelated)/col-AT3G10113-DAP-Seq(GSE60143)/Homer
scaffoldA01	2975526	2975535	ID=BnaA01G0055300ZS;Name=BnaA01G0055300ZS	TTTTTTTTTT	VRN1(ABI3VP1)/col-VRN1-DAP-Seq(GSE60143)/Homer
scaffoldA01	2975527	2975536	ID=BnaA01G0055300ZS;Name=BnaA01G0055300ZS	TTTTTTTTTT	VRN1(ABI3VP1)/col-VRN1-DAP-Seq(GSE60143)/Homer
scaffoldA01	2981121	2981128	ID=BnaA01G0055400ZS;Name=BnaA01G0055400ZS	GCCACGTG	ABI5(bZIP)/col-ABI5-DAP-Seq(GSE60143)/Homer
scaffoldA01	2981252	2981261	ID=BnaA01G0055400ZS;Name=BnaA01G0055400ZS	TTTTTTTTTT	VRN1(ABI3VP1)/col-VRN1-DAP-Seq(GSE60143)/Homer
scaffoldA01	2985885	2985899	ID=BnaA01G0055500ZS;Name=BnaA01G0055500ZS	ATACATTTATACCCC	Unknown1/Arabidopsis-Promoters/Homer
scaffoldA01	2985923	2985930	ID=BnaA01G0055500ZS;Name=BnaA01G0055500ZS	AGGGTTTA	TRP2(MYBrelated)/colamp-TRP2-DAP-Seq(GSE60143)/Homer
scaffoldA01	2985957	2985964	ID=BnaA01G0055500ZS;Name=BnaA01G0055500ZS	AGGGTTTA	TRP2(MYBrelated)/colamp-TRP2-DAP-Seq(GSE60143)/Homer
scaffoldA01	2986049	2986056	ID=BnaA01G0055500ZS;Name=BnaA01G0055500ZS	TTTGAAAA	At2g41835(C2H2)/col-At2g41835-DAP-Seq(GSE60143)/Homer
scaffoldA01	2986053	2986062	ID=BnaA01G0055500ZS;Name=BnaA01G0055500ZS	AAAAAAAAAA	VRN1(ABI3VP1)/col-VRN1-DAP-Seq(GSE60143)/Homer
scaffoldA01	2986054	2986063	ID=BnaA01G0055500ZS;Name=BnaA01G0055500ZS	AAAAAAAAAA	VRN1(ABI3VP1)/col-VRN1-DAP-Seq(GSE60143)/Homer
scaffoldA01	3002814	3002821	ID=BnaA01G0055700ZS;Name=BnaA01G0055700ZS	TTTGAAAA	At2g41835(C2H2)/col-At2g41835-DAP-Seq(GSE60143)/Homer
scaffoldA01	3002848	3002862	ID=BnaA01G0055700ZS;Name=BnaA01G0055700ZS	AAAATTTTCCTTAAT	AT2G33550(Trihelix)/colamp-AT2G33550-DAP-Seq(GSE60143)/Homer
scaffoldA01	3002853	3002864	ID=BnaA01G0055700ZS;Name=BnaA01G0055700ZS	TTTCCTTAATAT	AT5G60130(ABI3VP1)/col-AT5G60130-DAP-Seq(GSE60143)/Homer
scaffoldA01	3002858	3002872	ID=BnaA01G0055700ZS;Name=BnaA01G0055700ZS	TTAATATATTTTATA	AT1G04880(ARID)/colamp-AT1G04880-DAP-Seq(GSE60143)/Homer
scaffoldA01	3002920	3002931	ID=BnaA01G0055700ZS;Name=BnaA01G0055700ZS	TAATTACTTTTT	At4g38000(C2C2dof)/col-At4g38000-DAP-Seq(GSE60143)/Homer
scaffoldA01	3002921	3002932	ID=BnaA01G0055700ZS;Name=BnaA01G0055700ZS	AATTACTTTTTG	OBP4(C2C2dof)/col-OBP4-DAP-Seq(GSE60143)/Homer
scaffoldA01	3002923	3002932	ID=BnaA01G0055700ZS;Name=BnaA01G0055700ZS	TTACTTTTTG	At3g45610(C2C2dof)/col-At3g45610-DAP-Seq(GSE60143)/Homer
scaffoldA01	3006362	3006369	ID=BnaA01G0055800ZS;Name=BnaA01G0055800ZS	GCCTTTTT	dof42(C2C2dof)/col-dof42-DAP-Seq(GSE60143)/Homer
scaffoldA01	3006434	3006448	ID=BnaA01G0055800ZS;Name=BnaA01G0055800ZS	TAACTAACAAAACGA	MYB44(MYB)/colamp-MYB44-DAP-Seq(GSE60143)/Homer
scaffoldA01	3017699	3017713	ID=BnaA01G0056100ZS;Name=BnaA01G0056100ZS	AATAAGATAACAAAA	At5g58900(MYBrelated)/colamp-At5g58900-DAP-Seq(GSE60143)/Homer
scaffoldA01	3017728	3017742	ID=BnaA01G0056100ZS;Name=BnaA01G0056100ZS	AGAATATTTTATATT	At1g68670(G2like)/colamp-At1g68670-DAP-Seq(GSE60143)/Homer
scaffoldA01	3017822	3017836	ID=BnaA01G0056100ZS;Name=BnaA01G0056100ZS	TATAAGATAAAAAAA	At5g58900(MYBrelated)/colamp-At5g58900-DAP-Seq(GSE60143)/Homer
scaffoldA01	3027686	3027697	ID=BnaA01G0056300ZS;Name=BnaA01G0056300ZS	AATAATAAATGT	HDG1(Homeobox)/col100-HDG1-DAP-Seq(GSE60143)/Homer
scaffoldA01	3027696	3027705	ID=BnaA01G0056300ZS;Name=BnaA01G0056300ZS	GTATTTAAAT	AT2G20110(CPP)/colamp-AT2G20110-DAP-Seq(GSE60143)/Homer
scaffoldA01	3027766	3027777	ID=BnaA01G0056300ZS;Name=BnaA01G0056300ZS	TATGATATTTTT	AT3G10113(MYBrelated)/col-AT3G10113-DAP-Seq(GSE60143)/Homer
scaffoldA01	3027767	3027778	ID=BnaA01G0056300ZS;Name=BnaA01G0056300ZS	ATGATATTTTTT	AT2G28920(ND)/col-AT2G28920-DAP-Seq(GSE60143)/Homer
scaffoldA01	3033935	3033949	ID=BnaA01G0056400ZS;Name=BnaA01G0056400ZS	GAAAAGATAAAAAAT	At5g58900(MYBrelated)/colamp-At5g58900-DAP-Seq(GSE60143)/Homer
scaffoldA01	3035469	3035476	ID=BnaA01G0056500ZS;Name=BnaA01G0056500ZS	TTTTCAAA	At2g41835(C2H2)/col-At2g41835-DAP-Seq(GSE60143)/Homer
scaffoldA01	3035494	3035505	ID=BnaA01G0056500ZS;Name=BnaA01G0056500ZS	TCTTAGTCAACG	WRKY65(WRKY)/colamp-WRKY65-DAP-Seq(GSE60143)/Homer
scaffoldA01	3035495	3035506	ID=BnaA01G0056500ZS;Name=BnaA01G0056500ZS	CTTAGTCAACGT	WRKY42(WRKY)/colamp-WRKY42-DAP-Seq(GSE60143)/Homer
scaffoldA01	3035496	3035507	ID=BnaA01G0056500ZS;Name=BnaA01G0056500ZS	TTAGTCAACGTT	WRKY46(WRKY)/colamp-WRKY46-DAP-Seq(GSE60143)/Homer
scaffoldA01	3052047	3052061	ID=BnaA01G0056800ZS;Name=BnaA01G0056800ZS	AGTTGAACACGTGGC	bZIP48(bZIP)/colamp-bZIP48-DAP-Seq(GSE60143)/Homer
scaffoldA01	3052051	3052062	ID=BnaA01G0056800ZS;Name=BnaA01G0056800ZS	GAACACGTGGCG	GBF3(bZIP)/Arabidopsis-GBF3-ChIP-Seq(GSE80564)/Homer
scaffoldA01	3052054	3052061	ID=BnaA01G0056800ZS;Name=BnaA01G0056800ZS	CACGTGGC	ABF1(bZIP)/Arabidopsis-ABF1-ChIP-Seq(GSE80564)/Homer
scaffoldA01	3055913	3055927	ID=BnaA01G0056900ZS;Name=BnaA01G0056900ZS	TATAACAACTTGATT	bHLH122(bHLH)/col100-bHLH122-DAP-Seq(GSE60143)/Homer
scaffoldA01	3055915	3055929	ID=BnaA01G0056900ZS;Name=BnaA01G0056900ZS	TAACAACTTGATTAA	bHLH122(bHLH)/col100-bHLH122-DAP-Seq(GSE60143)/Homer
scaffoldA01	3056005	3056012	ID=BnaA01G0056900ZS;Name=BnaA01G0056900ZS	AATGATTG	ATHB5(HB)/colamp-ATHB5-DAP-Seq(GSE60143)/Homer
scaffoldA01	3063094	3063105	ID=BnaA01G0057000ZS;Name=BnaA01G0057000ZS	TTTTGTCGGTTT	JKD(C2H2)/col-JKD-DAP-Seq(GSE60143)/Homer
scaffoldA01	3063095	3063106	ID=BnaA01G0057000ZS;Name=BnaA01G0057000ZS	TTTGTCGGTTTG	At5g66730(C2H2)/colamp-At5g66730-DAP-Seq(GSE60143)/Homer
scaffoldA01	3063128	3063142	ID=BnaA01G0057000ZS;Name=BnaA01G0057000ZS	TTTTGTCGTTATCTG	IDD5(C2H2)/colamp-IDD5-DAP-Seq(GSE60143)/Homer
scaffoldA01	3063129	3063140	ID=BnaA01G0057000ZS;Name=BnaA01G0057000ZS	TTTGTCGTTATC	At5g66730(C2H2)/colamp-At5g66730-DAP-Seq(GSE60143)/Homer
scaffoldA01	3063213	3063227	ID=BnaA01G0057000ZS;Name=BnaA01G0057000ZS	ATTTGTATTTATCTT	IDD5(C2H2)/colamp-IDD5-DAP-Seq(GSE60143)/Homer
scaffoldA01	3075506	3075517	ID=BnaA01G0057200ZS;Name=BnaA01G0057200ZS	TAATTTTTGTTG	RAV1(RAV)/colamp-RAV1-DAP-Seq(GSE60143)/Homer
scaffoldA01	3085284	3085293	ID=BnaA01G0057300ZS;Name=BnaA01G0057300ZS	AAAAAAAAAA	VRN1(ABI3VP1)/col-VRN1-DAP-Seq(GSE60143)/Homer
scaffoldA01	3085285	3085294	ID=BnaA01G0057300ZS;Name=BnaA01G0057300ZS	AAAAAAAAAA	VRN1(ABI3VP1)/col-VRN1-DAP-Seq(GSE60143)/Homer
scaffoldA01	3085286	3085295	ID=BnaA01G0057300ZS;Name=BnaA01G0057300ZS	AAAAAAAAAA	VRN1(ABI3VP1)/col-VRN1-DAP-Seq(GSE60143)/Homer
scaffoldA01	3085378	3085389	ID=BnaA01G0057300ZS;Name=BnaA01G0057300ZS	TCTAATCATTAG	HAT1(Homeobox)/col-HAT1-DAP-Seq(GSE60143)/Homer
scaffoldA01	3085379	3085390	ID=BnaA01G0057300ZS;Name=BnaA01G0057300ZS	CTAATCATTAGA	HAT1(Homeobox)/col-HAT1-DAP-Seq(GSE60143)/Homer
scaffoldA01	3106210	3106219	ID=BnaA01G0057600ZS;Name=BnaA01G0057600ZS	TCCTCTGTTT	REF6(Zf)/Arabidopsis-REF6-ChIP-Seq(GSE106942)/Homer
scaffoldA01	3106229	3106243	ID=BnaA01G0057600ZS;Name=BnaA01G0057600ZS	AATAAACAAACAAAA	IDD5(C2H2)/colamp-IDD5-DAP-Seq(GSE60143)/Homer
scaffoldA01	3106260	3106271	ID=BnaA01G0057600ZS;Name=BnaA01G0057600ZS	AAAAAAGGAAAA	OBP4(C2C2dof)/col-OBP4-DAP-Seq(GSE60143)/Homer
scaffoldA01	3106268	3106277	ID=BnaA01G0057600ZS;Name=BnaA01G0057600ZS	AAAAAAAAAA	VRN1(ABI3VP1)/col-VRN1-DAP-Seq(GSE60143)/Homer
scaffoldA01	3106269	3106278	ID=BnaA01G0057600ZS;Name=BnaA01G0057600ZS	AAAAAAAAAA	VRN1(ABI3VP1)/col-VRN1-DAP-Seq(GSE60143)/Homer
scaffoldA01	3112392	3112401	ID=BnaA01G0057700ZS;Name=BnaA01G0057700ZS	TTCTCTGTTT	REF6(Zf)/Arabidopsis-REF6-ChIP-Seq(GSE106942)/Homer
scaffoldA01	3112421	3112432	ID=BnaA01G0057700ZS;Name=BnaA01G0057700ZS	TTACAACTTTTT	At4g38000(C2C2dof)/col-At4g38000-DAP-Seq(GSE60143)/Homer
scaffoldA01	3112424	3112433	ID=BnaA01G0057700ZS;Name=BnaA01G0057700ZS	CAACTTTTTC	AT3G12130(C3H)/colamp-AT3G12130-DAP-Seq(GSE60143)/Homer
scaffoldA01	3121098	3121109	ID=BnaA01G0057800ZS;Name=BnaA01G0057800ZS	TACACGTAATTT	NAP(NAC)/col-NAP-DAP-Seq(GSE60143)/Homer
scaffoldA01	3124158	3124172	ID=BnaA01G0057900ZS;Name=BnaA01G0057900ZS	TAGTTTAGATAGTTA	MYB44(MYB)/colamp-MYB44-DAP-Seq(GSE60143)/Homer
scaffoldA01	3124182	3124193	ID=BnaA01G0057900ZS;Name=BnaA01G0057900ZS	TTTGCTTAAATA	AT5G60130(ABI3VP1)/col-AT5G60130-DAP-Seq(GSE60143)/Homer
scaffoldA01	3128000	3128007	ID=BnaA01G0058000ZS;Name=BnaA01G0058000ZS	TTTTCAAA	At2g41835(C2H2)/col-At2g41835-DAP-Seq(GSE60143)/Homer
scaffoldA01	3134136	3134143	ID=BnaA01G0058100ZS;Name=BnaA01G0058100ZS	TTTGAAAA	At2g41835(C2H2)/col-At2g41835-DAP-Seq(GSE60143)/Homer
scaffoldA01	3134178	3134187	ID=BnaA01G0058100ZS;Name=BnaA01G0058100ZS	AAAAAAAAAA	VRN1(ABI3VP1)/col-VRN1-DAP-Seq(GSE60143)/Homer
scaffoldA01	3134179	3134188	ID=BnaA01G0058100ZS;Name=BnaA01G0058100ZS	AAAAAAAAAA	VRN1(ABI3VP1)/col-VRN1-DAP-Seq(GSE60143)/Homer
scaffoldA01	3134180	3134189	ID=BnaA01G0058100ZS;Name=BnaA01G0058100ZS	AAAAAAAAAA	VRN1(ABI3VP1)/col-VRN1-DAP-Seq(GSE60143)/Homer
scaffoldA01	3134571	3134580	ID=BnaA01G0058300ZS;Name=BnaA01G0058300ZS	AAACAGAGTA	REF6(Zf)/Arabidopsis-REF6-ChIP-Seq(GSE106942)/Homer
scaffoldA01	3142498	3142509	ID=BnaA01G0058400ZS;Name=BnaA01G0058400ZS	AAAGAAAGAGAA	BPC1(BBRBPC)/colamp-BPC1-DAP-Seq(GSE60143)/Homer
scaffoldA01	3151562	3151576	ID=BnaA01G0058600ZS;Name=BnaA01G0058600ZS	TTTCCACGTGGAATA	GBF5(bZIP)/colamp-GBF5-DAP-Seq(GSE60143)/Homer
scaffoldA01	3151563	3151572	ID=BnaA01G0058600ZS;Name=BnaA01G0058600ZS	TTCCACGTGG	bZIP16(bZIP)/colamp-bZIP16-DAP-Seq(GSE60143)/Homer
scaffoldA01	3151565	3151574	ID=BnaA01G0058600ZS;Name=BnaA01G0058600ZS	CCACGTGGAA	bZIP16(bZIP)/colamp-bZIP16-DAP-Seq(GSE60143)/Homer
scaffoldA01	3151673	3151687	ID=BnaA01G0058600ZS;Name=BnaA01G0058600ZS	TTTCTAATTTAAGTA	AGL15(MADS)/col-AGL15-DAP-Seq(GSE60143)/Homer
scaffoldA01	3163563	3163574	ID=BnaA01G0058800ZS;Name=BnaA01G0058800ZS	TTTACCAAACAT	MYB4(MYB)/col200-MYB4-DAP-Seq(GSE60143)/Homer
scaffoldA01	3164711	3164722	ID=BnaA01G0058900ZS;Name=BnaA01G0058900ZS	TCATTAATTACT	HDG1(Homeobox)/col100-HDG1-DAP-Seq(GSE60143)/Homer
scaffoldA01	3164712	3164721	ID=BnaA01G0058900ZS;Name=BnaA01G0058900ZS	CATTAATTAC	ANL2(HB)/col-ANL2-DAP-Seq(GSE60143)/Homer
scaffoldA01	3164783	3164794	ID=BnaA01G0058900ZS;Name=BnaA01G0058900ZS	AGAGAGAGAGAC	FRS9(ND)/col-FRS9-DAP-Seq(GSE60143)/Homer
scaffoldA01	3172525	3172536	ID=BnaA01G0059100ZS;Name=BnaA01G0059100ZS	TCTCACCAACCA	MYB40(MYB)/col-MYB40-DAP-Seq(GSE60143)/Homer
scaffoldA01	3172526	3172537	ID=BnaA01G0059100ZS;Name=BnaA01G0059100ZS	CTCACCAACCAT	ATY19(MYB)/col-ATY19-DAP-Seq(GSE60143)/Homer
scaffoldA01	3180456	3180467	ID=BnaA01G0059200ZS;Name=BnaA01G0059200ZS	TTTCCCTTTTTT	OBP4(C2C2dof)/col-OBP4-DAP-Seq(GSE60143)/Homer
scaffoldA01	3180462	3180471	ID=BnaA01G0059200ZS;Name=BnaA01G0059200ZS	TTTTTTTTTT	VRN1(ABI3VP1)/col-VRN1-DAP-Seq(GSE60143)/Homer
scaffoldA01	3180463	3180472	ID=BnaA01G0059200ZS;Name=BnaA01G0059200ZS	TTTTTTTTTT	VRN1(ABI3VP1)/col-VRN1-DAP-Seq(GSE60143)/Homer
scaffoldA01	3184081	3184088	ID=BnaA01G0059300ZS;Name=BnaA01G0059300ZS	GCCACGTG	ABI5(bZIP)/col-ABI5-DAP-Seq(GSE60143)/Homer
scaffoldA01	3190227	3190238	ID=BnaA01G0059500ZS;Name=BnaA01G0059500ZS	AACAAATATCTA	At5g52660(MYBrelated)/colamp-At5g52660-DAP-Seq(GSE60143)/Homer
scaffoldA01	3190228	3190239	ID=BnaA01G0059500ZS;Name=BnaA01G0059500ZS	ACAAATATCTAT	AT3G10113(MYBrelated)/col-AT3G10113-DAP-Seq(GSE60143)/Homer
scaffoldA01	3190230	3190237	ID=BnaA01G0059500ZS;Name=BnaA01G0059500ZS	AAATATCT	At4g01280(MYBrelated)/colamp-At4g01280-DAP-Seq(GSE60143)/Homer
scaffoldA01	3190264	3190271	ID=BnaA01G0059500ZS;Name=BnaA01G0059500ZS	AAGATTCT	At3g12730(G2like)/colamp-At3g12730-DAP-Seq(GSE60143)/Homer
scaffoldA01	3212010	3212021	ID=BnaA01G0059700ZS;Name=BnaA01G0059700ZS	ATTTTAGATCTG	GATA6(C2C2gata)/col200-GATA6-DAP-Seq(GSE60143)/Homer
scaffoldA01	3212012	3212026	ID=BnaA01G0059700ZS;Name=BnaA01G0059700ZS	TTTAGATCTGTATAT	GATA1(C2C2gata)/colamp-GATA1-DAP-Seq(GSE60143)/Homer
scaffoldA01	3212102	3212111	ID=BnaA01G0059700ZS;Name=BnaA01G0059700ZS	AAAAAAAAAA	VRN1(ABI3VP1)/col-VRN1-DAP-Seq(GSE60143)/Homer
scaffoldA01	3212103	3212112	ID=BnaA01G0059700ZS;Name=BnaA01G0059700ZS	AAAAAAAAAA	VRN1(ABI3VP1)/col-VRN1-DAP-Seq(GSE60143)/Homer
scaffoldA01	3212104	3212113	ID=BnaA01G0059700ZS;Name=BnaA01G0059700ZS	AAAAAAAAAA	VRN1(ABI3VP1)/col-VRN1-DAP-Seq(GSE60143)/Homer
scaffoldA01	3212105	3212114	ID=BnaA01G0059700ZS;Name=BnaA01G0059700ZS	AAAAAAAAAA	VRN1(ABI3VP1)/col-VRN1-DAP-Seq(GSE60143)/Homer
scaffoldA01	3212106	3212115	ID=BnaA01G0059700ZS;Name=BnaA01G0059700ZS	AAAAAAAAAA	VRN1(ABI3VP1)/col-VRN1-DAP-Seq(GSE60143)/Homer
scaffoldA01	3212107	3212116	ID=BnaA01G0059700ZS;Name=BnaA01G0059700ZS	AAAAAAAAAA	VRN1(ABI3VP1)/col-VRN1-DAP-Seq(GSE60143)/Homer
scaffoldA01	3212108	3212117	ID=BnaA01G0059700ZS;Name=BnaA01G0059700ZS	AAAAAAAAAA	VRN1(ABI3VP1)/col-VRN1-DAP-Seq(GSE60143)/Homer
scaffoldA01	3212109	3212118	ID=BnaA01G0059700ZS;Name=BnaA01G0059700ZS	AAAAAAAAAA	VRN1(ABI3VP1)/col-VRN1-DAP-Seq(GSE60143)/Homer
scaffoldA01	3212110	3212119	ID=BnaA01G0059700ZS;Name=BnaA01G0059700ZS	AAAAAAAAAA	VRN1(ABI3VP1)/col-VRN1-DAP-Seq(GSE60143)/Homer
scaffoldA01	3215287	3215294	ID=BnaA01G0059800ZS;Name=BnaA01G0059800ZS	AGAATCTT	At3g12730(G2like)/colamp-At3g12730-DAP-Seq(GSE60143)/Homer
scaffoldA01	3215308	3215317	ID=BnaA01G0059800ZS;Name=BnaA01G0059800ZS	TTTTTTTTTT	VRN1(ABI3VP1)/col-VRN1-DAP-Seq(GSE60143)/Homer
scaffoldA01	3216518	3216525	ID=BnaA01G0059900ZS;Name=BnaA01G0059900ZS	GGCGGTGG	AT3G57600(AP2EREBP)/col-AT3G57600-DAP-Seq(GSE60143)/Homer
scaffoldA01	3220326	3220333	ID=BnaA01G0060000ZS;Name=BnaA01G0060000ZS	AAGCGGTG	At5g18450(AP2EREBP)/col-At5g18450-DAP-Seq(GSE60143)/Homer
scaffoldA01	3231367	3231374	ID=BnaA01G0060100ZS;Name=BnaA01G0060100ZS	AAAAAGGC	dof42(C2C2dof)/col-dof42-DAP-Seq(GSE60143)/Homer
scaffoldA01	3231452	3231466	ID=BnaA01G0060100ZS;Name=BnaA01G0060100ZS	TGCTTAAACTTCACG	VND3(NAC)/colamp-VND3-DAP-Seq(GSE60143)/Homer
scaffoldA01	3231454	3231468	ID=BnaA01G0060100ZS;Name=BnaA01G0060100ZS	CTTAAACTTCACGCT	VND4(NAC)/colamp-VND4-DAP-Seq(GSE60143)/Homer
scaffoldA01	3232549	3232563	ID=BnaA01G0060200ZS;Name=BnaA01G0060200ZS	CGGTTTATTCGGTTT	MYB44(MYB)/colamp-MYB44-DAP-Seq(GSE60143)/Homer
scaffoldA01	3232636	3232647	ID=BnaA01G0060200ZS;Name=BnaA01G0060200ZS	TCATTTATTAAA	HDG1(Homeobox)/col100-HDG1-DAP-Seq(GSE60143)/Homer
scaffoldA01	3240824	3240838	ID=BnaA01G0060300ZS;Name=BnaA01G0060300ZS	TAGTATTGTCGGTTG	AT3G16280(AP2EREBP)/colamp-AT3G16280-DAP-Seq(GSE60143)/Homer
scaffoldA01	3246139	3246150	ID=BnaA01G0060400ZS;Name=BnaA01G0060400ZS	ATTGGTCAACGT	WRKY31(WRKY)/colamp-WRKY31-DAP-Seq(GSE60143)/Homer
scaffoldA01	3246140	3246149	ID=BnaA01G0060400ZS;Name=BnaA01G0060400ZS	TTGGTCAACG	WRKY24(WRKY)/colamp-WRKY24-DAP-Seq(GSE60143)/Homer
scaffoldA01	3246158	3246167	ID=BnaA01G0060400ZS;Name=BnaA01G0060400ZS	TTTTTTTTTT	VRN1(ABI3VP1)/col-VRN1-DAP-Seq(GSE60143)/Homer
scaffoldA01	3246159	3246168	ID=BnaA01G0060400ZS;Name=BnaA01G0060400ZS	TTTTTTTTTT	VRN1(ABI3VP1)/col-VRN1-DAP-Seq(GSE60143)/Homer
scaffoldA01	3246160	3246169	ID=BnaA01G0060400ZS;Name=BnaA01G0060400ZS	TTTTTTTTTT	VRN1(ABI3VP1)/col-VRN1-DAP-Seq(GSE60143)/Homer
scaffoldA01	3254692	3254701	ID=BnaA01G0060500ZS;Name=BnaA01G0060500ZS	ATAATGATTA	PHV(HB)/col-PHV-DAP-Seq(GSE60143)/Homer
scaffoldA01	3254829	3254843	ID=BnaA01G0060500ZS;Name=BnaA01G0060500ZS	TTTAAAGATAATTTT	AT2G33550(Trihelix)/colamp-AT2G33550-DAP-Seq(GSE60143)/Homer
scaffoldA01	3254830	3254844	ID=BnaA01G0060500ZS;Name=BnaA01G0060500ZS	TTAAAGATAATTTTA	At5g58900(MYBrelated)/colamp-At5g58900-DAP-Seq(GSE60143)/Homer
scaffoldA01	3254840	3254851	ID=BnaA01G0060500ZS;Name=BnaA01G0060500ZS	TTTTAACTTTAT	At4g38000(C2C2dof)/col-At4g38000-DAP-Seq(GSE60143)/Homer
scaffoldA01	3254841	3254852	ID=BnaA01G0060500ZS;Name=BnaA01G0060500ZS	TTTAACTTTATT	OBP4(C2C2dof)/col-OBP4-DAP-Seq(GSE60143)/Homer
scaffoldA01	3254869	3254880	ID=BnaA01G0060500ZS;Name=BnaA01G0060500ZS	ATAATATTCTCT	AT2G40260(G2like)/colamp-AT2G40260-DAP-Seq(GSE60143)/Homer
scaffoldA01	3258382	3258389	ID=BnaA01G0060600ZS;Name=BnaA01G0060600ZS	TTTGAAAA	At2g41835(C2H2)/col-At2g41835-DAP-Seq(GSE60143)/Homer
scaffoldA01	3279253	3279264	ID=BnaA01G0061200ZS;Name=BnaA01G0061200ZS	TATTTAAGAAAA	AT5G60130(ABI3VP1)/col-AT5G60130-DAP-Seq(GSE60143)/Homer
scaffoldA01	3283469	3283478	ID=BnaA01G0061400ZS;Name=BnaA01G0061400ZS	TTTTTTTTTT	VRN1(ABI3VP1)/col-VRN1-DAP-Seq(GSE60143)/Homer
scaffoldA01	3283470	3283479	ID=BnaA01G0061400ZS;Name=BnaA01G0061400ZS	TTTTTTTTTT	VRN1(ABI3VP1)/col-VRN1-DAP-Seq(GSE60143)/Homer
scaffoldA01	3283471	3283480	ID=BnaA01G0061400ZS;Name=BnaA01G0061400ZS	TTTTTTTTTT	VRN1(ABI3VP1)/col-VRN1-DAP-Seq(GSE60143)/Homer
scaffoldA01	3283472	3283481	ID=BnaA01G0061400ZS;Name=BnaA01G0061400ZS	TTTTTTTTTT	VRN1(ABI3VP1)/col-VRN1-DAP-Seq(GSE60143)/Homer
scaffoldA01	3283473	3283482	ID=BnaA01G0061400ZS;Name=BnaA01G0061400ZS	TTTTTTTTTT	VRN1(ABI3VP1)/col-VRN1-DAP-Seq(GSE60143)/Homer
scaffoldA01	3283574	3283588	ID=BnaA01G0061400ZS;Name=BnaA01G0061400ZS	TTTCTTGAAATGGTA	AGL15(MADS)/col-AGL15-DAP-Seq(GSE60143)/Homer
scaffoldA01	3294014	3294028	ID=BnaA01G0061600ZS;Name=BnaA01G0061600ZS	GCTGGACACGTGGAA	ABF2(bZIP)/col-ABF2-DAP-Seq(GSE60143)/Homer
scaffoldA01	3294016	3294030	ID=BnaA01G0061600ZS;Name=BnaA01G0061600ZS	TGGACACGTGGAAGC	GBF5(bZIP)/colamp-GBF5-DAP-Seq(GSE60143)/Homer
scaffoldA01	3294019	3294028	ID=BnaA01G0061600ZS;Name=BnaA01G0061600ZS	ACACGTGGAA	bZIP68(bZIP)/col-bZIP68-DAP-Seq(GSE60143)/Homer
scaffoldA01	3294020	3294034	ID=BnaA01G0061600ZS;Name=BnaA01G0061600ZS	CACGTGGAAGCATCT	bHLH34(bHLH)/colamp-bHLH34-DAP-Seq(GSE60143)/Homer
scaffoldA01	3303848	3303862	ID=BnaA01G0061900ZS;Name=BnaA01G0061900ZS	AGTGCCACGTGTGTT	GBF5(bZIP)/colamp-GBF5-DAP-Seq(GSE60143)/Homer
scaffoldA01	3303850	3303859	ID=BnaA01G0061900ZS;Name=BnaA01G0061900ZS	TGCCACGTGT	bZIP16(bZIP)/colamp-bZIP16-DAP-Seq(GSE60143)/Homer
scaffoldA01	3303851	3303858	ID=BnaA01G0061900ZS;Name=BnaA01G0061900ZS	GCCACGTG	ABI5(bZIP)/col-ABI5-DAP-Seq(GSE60143)/Homer
scaffoldA01	3309711	3309725	ID=BnaA01G0062000ZS;Name=BnaA01G0062000ZS	AGAATTAGATCCAGA	GATA1(C2C2gata)/colamp-GATA1-DAP-Seq(GSE60143)/Homer
scaffoldA01	3312570	3312584	ID=BnaA01G0062100ZS;Name=BnaA01G0062100ZS	TATGAGATAAGATAA	At5g58900(MYBrelated)/colamp-At5g58900-DAP-Seq(GSE60143)/Homer
scaffoldA01	3317334	3317341	ID=BnaA01G0062200ZS;Name=BnaA01G0062200ZS	TTTTCAAA	At2g41835(C2H2)/col-At2g41835-DAP-Seq(GSE60143)/Homer
scaffoldA01	3317451	3317462	ID=BnaA01G0062200ZS;Name=BnaA01G0062200ZS	AAGGAATATTAT	AT2G40260(G2like)/colamp-AT2G40260-DAP-Seq(GSE60143)/Homer
scaffoldA01	3323179	3323190	ID=BnaA01G0062300ZS;Name=BnaA01G0062300ZS	TTGAAATATCTT	At5g52660(MYBrelated)/colamp-At5g52660-DAP-Seq(GSE60143)/Homer
scaffoldA01	3323180	3323191	ID=BnaA01G0062300ZS;Name=BnaA01G0062300ZS	TGAAATATCTTT	AT3G10113(MYBrelated)/col-AT3G10113-DAP-Seq(GSE60143)/Homer
scaffoldA01	3323181	3323190	ID=BnaA01G0062300ZS;Name=BnaA01G0062300ZS	GAAATATCTT	At3g09600(MYBrelated)/colamp-At3g09600-DAP-Seq(GSE60143)/Homer
scaffoldA01	3323182	3323189	ID=BnaA01G0062300ZS;Name=BnaA01G0062300ZS	AAATATCT	At4g01280(MYBrelated)/colamp-At4g01280-DAP-Seq(GSE60143)/Homer
scaffoldA01	3325160	3325174	ID=BnaA01G0062400ZS;Name=BnaA01G0062400ZS	AGCTTCACCAGATAG	STOP1(C2H2)/colamp-STOP1-DAP-Seq(GSE60143)/Homer
scaffoldA01	3325246	3325257	ID=BnaA01G0062400ZS;Name=BnaA01G0062400ZS	GAAAAAGACAAT	SGR5(C2H2)/colamp-SGR5-DAP-Seq(GSE60143)/Homer
scaffoldA01	3344284	3344298	ID=BnaA01G0062800ZS;Name=BnaA01G0062800ZS	TTTTGTTTTTTTTTT	IDD5(C2H2)/colamp-IDD5-DAP-Seq(GSE60143)/Homer
scaffoldA01	3344285	3344296	ID=BnaA01G0062800ZS;Name=BnaA01G0062800ZS	TTTGTTTTTTTT	IDD4(C2H2)/col-IDD4-DAP-Seq(GSE60143)/Homer
scaffoldA01	3344289	3344298	ID=BnaA01G0062800ZS;Name=BnaA01G0062800ZS	TTTTTTTTTT	VRN1(ABI3VP1)/col-VRN1-DAP-Seq(GSE60143)/Homer
scaffoldA01	3349289	3349303	ID=BnaA01G0063100ZS;Name=BnaA01G0063100ZS	TCGAGAGAGAGAGAA	BPC6(BBRBPC)/col-BPC6-DAP-Seq(GSE60143)/Homer
scaffoldA01	3349291	3349305	ID=BnaA01G0063100ZS;Name=BnaA01G0063100ZS	GAGAGAGAGAGAAGC	BPC6(BBRBPC)/col-BPC6-DAP-Seq(GSE60143)/Homer
scaffoldA01	3349292	3349303	ID=BnaA01G0063100ZS;Name=BnaA01G0063100ZS	AGAGAGAGAGAA	FRS9(ND)/col-FRS9-DAP-Seq(GSE60143)/Homer
scaffoldA01	3349294	3349305	ID=BnaA01G0063100ZS;Name=BnaA01G0063100ZS	AGAGAGAGAAGC	FRS9(ND)/col-FRS9-DAP-Seq(GSE60143)/Homer
scaffoldA01	3349334	3349341	ID=BnaA01G0063100ZS;Name=BnaA01G0063100ZS	TGGCGGCG	CRF4(AP2EREBP)/colamp-CRF4-DAP-Seq(GSE60143)/Homer
scaffoldA01	3349335	3349342	ID=BnaA01G0063100ZS;Name=BnaA01G0063100ZS	GGCGGCGG	AT1G28160(AP2EREBP)/colamp-AT1G28160-DAP-Seq(GSE60143)/Homer
scaffoldA01	3349421	3349435	ID=BnaA01G0063100ZS;Name=BnaA01G0063100ZS	GTGGTTGGCGGTTGA	AT1G24250(Orphan)/col-AT1G24250-DAP-Seq(GSE60143)/Homer
scaffoldA01	3349935	3349944	ID=BnaA01G0063000ZS;Name=BnaA01G0063000ZS	TTGATCGGAT	GATA19(C2C2gata)/colamp-GATA19-DAP-Seq(GSE60143)/Homer
scaffoldA01	3350035	3350044	ID=BnaA01G0063000ZS;Name=BnaA01G0063000ZS	TACTGGTTTT	AT1G76870(Trihelix)/col-AT1G76870-DAP-Seq(GSE60143)/Homer
scaffoldA01	3354664	3354671	ID=BnaA01G0063200ZS;Name=BnaA01G0063200ZS	TTTGAAAA	At2g41835(C2H2)/col-At2g41835-DAP-Seq(GSE60143)/Homer
scaffoldA01	3354759	3354768	ID=BnaA01G0063200ZS;Name=BnaA01G0063200ZS	AAAAAAAAAA	VRN1(ABI3VP1)/col-VRN1-DAP-Seq(GSE60143)/Homer
scaffoldA01	3354760	3354769	ID=BnaA01G0063200ZS;Name=BnaA01G0063200ZS	AAAAAAAAAA	VRN1(ABI3VP1)/col-VRN1-DAP-Seq(GSE60143)/Homer
scaffoldA01	3354761	3354770	ID=BnaA01G0063200ZS;Name=BnaA01G0063200ZS	AAAAAAAAAA	VRN1(ABI3VP1)/col-VRN1-DAP-Seq(GSE60143)/Homer
scaffoldA01	3354762	3354771	ID=BnaA01G0063200ZS;Name=BnaA01G0063200ZS	AAAAAAAAAA	VRN1(ABI3VP1)/col-VRN1-DAP-Seq(GSE60143)/Homer
scaffoldA01	3354763	3354772	ID=BnaA01G0063200ZS;Name=BnaA01G0063200ZS	AAAAAAAAAA	VRN1(ABI3VP1)/col-VRN1-DAP-Seq(GSE60143)/Homer
scaffoldA01	3354764	3354773	ID=BnaA01G0063200ZS;Name=BnaA01G0063200ZS	AAAAAAAAAA	VRN1(ABI3VP1)/col-VRN1-DAP-Seq(GSE60143)/Homer
scaffoldA01	3354765	3354774	ID=BnaA01G0063200ZS;Name=BnaA01G0063200ZS	AAAAAAAAAA	VRN1(ABI3VP1)/col-VRN1-DAP-Seq(GSE60143)/Homer
scaffoldA01	3354766	3354775	ID=BnaA01G0063200ZS;Name=BnaA01G0063200ZS	AAAAAAAAAA	VRN1(ABI3VP1)/col-VRN1-DAP-Seq(GSE60143)/Homer
scaffoldA01	3354767	3354776	ID=BnaA01G0063200ZS;Name=BnaA01G0063200ZS	AAAAAAAAAA	VRN1(ABI3VP1)/col-VRN1-DAP-Seq(GSE60143)/Homer
scaffoldA01	3354771	3354782	ID=BnaA01G0063200ZS;Name=BnaA01G0063200ZS	AAAAAATTCTCT	AT2G40260(G2like)/colamp-AT2G40260-DAP-Seq(GSE60143)/Homer
scaffoldA01	3354803	3354810	ID=BnaA01G0063200ZS;Name=BnaA01G0063200ZS	TTTTCAAA	At2g41835(C2H2)/col-At2g41835-DAP-Seq(GSE60143)/Homer
scaffoldA01	3366655	3366669	ID=BnaA01G0063400ZS;Name=BnaA01G0063400ZS	TTTTGTTTTGTTTTG	IDD5(C2H2)/colamp-IDD5-DAP-Seq(GSE60143)/Homer
scaffoldA01	3370825	3370832	ID=BnaA01G0063500ZS;Name=BnaA01G0063500ZS	CATTAAAT	At1g76110(ARID)/colamp-At1g76110-DAP-Seq(GSE60143)/Homer
scaffoldA01	3379592	3379601	ID=BnaA01G0063600ZS;Name=BnaA01G0063600ZS	TAAAAAGTTA	AT3G12130(C3H)/colamp-AT3G12130-DAP-Seq(GSE60143)/Homer
scaffoldA01	3379593	3379604	ID=BnaA01G0063600ZS;Name=BnaA01G0063600ZS	AAAAAGTTAAAG	At4g38000(C2C2dof)/col-At4g38000-DAP-Seq(GSE60143)/Homer
scaffoldA01	3380061	3380075	ID=BnaA01G0063800ZS;Name=BnaA01G0063800ZS	ATCATTTCCTTCTAT	AT2G31460(REMB3)/col-AT2G31460-DAP-Seq(GSE60143)/Homer
scaffoldA01	3380531	3380545	ID=BnaA01G0063700ZS;Name=BnaA01G0063700ZS	TACAAAAATACAAAC	IDD5(C2H2)/colamp-IDD5-DAP-Seq(GSE60143)/Homer
scaffoldA01	3386191	3386205	ID=BnaA01G0064000ZS;Name=BnaA01G0064000ZS	TTCTTGTACGGAACC	SPL14(SBP)/col-SPL14-DAP-Seq(GSE60143)/Homer
scaffoldA01	3386192	3386203	ID=BnaA01G0064000ZS;Name=BnaA01G0064000ZS	TCTTGTACGGAA	SPL3(SBP)/colamp-SPL3-DAP-Seq(GSE60143)/Homer
scaffoldA01	3390746	3390760	ID=BnaA01G0064100ZS;Name=BnaA01G0064100ZS	CCAAAATTGGTAATG	SVP(MADS)/col-SVP-DAP-Seq(GSE60143)/Homer
scaffoldA01	3390779	3390793	ID=BnaA01G0064100ZS;Name=BnaA01G0064100ZS	ATGCAACTTGTACTT	bHLH122(bHLH)/col100-bHLH122-DAP-Seq(GSE60143)/Homer
scaffoldA01	3390781	3390788	ID=BnaA01G0064100ZS;Name=BnaA01G0064100ZS	GCAACTTG	bHLH130(bHLH)/col-bHLH130-DAP-Seq(GSE60143)/Homer
scaffoldA01	3397485	3397496	ID=BnaA01G0064300ZS;Name=BnaA01G0064300ZS	TATTGGATAATA	At1g74840(MYBrelated)/col100-At1g74840-DAP-Seq(GSE60143)/Homer
scaffoldA01	3399558	3399572	ID=BnaA01G0064500ZS;Name=BnaA01G0064500ZS	TTTTGTCTGTATATC	IDD5(C2H2)/colamp-IDD5-DAP-Seq(GSE60143)/Homer
scaffoldA01	3437301	3437315	ID=BnaA01G0064800ZS;Name=BnaA01G0064800ZS	CTTTGTTTTTTTGTA	IDD5(C2H2)/colamp-IDD5-DAP-Seq(GSE60143)/Homer
scaffoldA01	3437302	3437313	ID=BnaA01G0064800ZS;Name=BnaA01G0064800ZS	TTTGTTTTTTTG	IDD4(C2H2)/col-IDD4-DAP-Seq(GSE60143)/Homer
scaffoldA01	3444125	3444136	ID=BnaA01G0064900ZS;Name=BnaA01G0064900ZS	AAATTAATTAAT	HDG1(Homeobox)/col100-HDG1-DAP-Seq(GSE60143)/Homer
scaffoldA01	3444127	3444138	ID=BnaA01G0064900ZS;Name=BnaA01G0064900ZS	ATTAATTAATTA	HDG1(Homeobox)/col100-HDG1-DAP-Seq(GSE60143)/Homer
scaffoldA01	3444129	3444140	ID=BnaA01G0064900ZS;Name=BnaA01G0064900ZS	TAATTAATTATA	HDG1(Homeobox)/col100-HDG1-DAP-Seq(GSE60143)/Homer
scaffoldA01	3449238	3449245	ID=BnaA01G0065000ZS;Name=BnaA01G0065000ZS	TTTTCAAA	At2g41835(C2H2)/col-At2g41835-DAP-Seq(GSE60143)/Homer
scaffoldA01	3452615	3452629	ID=BnaA01G0065100ZS;Name=BnaA01G0065100ZS	AAGAGGTGAAATGAA	AT2G31460(REMB3)/col-AT2G31460-DAP-Seq(GSE60143)/Homer
scaffoldA01	3452621	3452635	ID=BnaA01G0065100ZS;Name=BnaA01G0065100ZS	TGAAATGAATATTCT	At1g68670(G2like)/colamp-At1g68670-DAP-Seq(GSE60143)/Homer
scaffoldA01	3452624	3452635	ID=BnaA01G0065100ZS;Name=BnaA01G0065100ZS	AATGAATATTCT	At2g03500(G2like)/col-At2g03500-DAP-Seq(GSE60143)/Homer
scaffoldA01	3452690	3452697	ID=BnaA01G0065100ZS;Name=BnaA01G0065100ZS	TGATGGAA	HAP3(CCAATHAP3)/col-HAP3-DAP-Seq(GSE60143)/Homer
scaffoldA01	3452722	3452736	ID=BnaA01G0065100ZS;Name=BnaA01G0065100ZS	TGATAAAAAACAAAA	IDD5(C2H2)/colamp-IDD5-DAP-Seq(GSE60143)/Homer
scaffoldA01	3458491	3458502	ID=BnaA01G0065300ZS;Name=BnaA01G0065300ZS	TTATTTTTGTTG	RAV1(RAV)/colamp-RAV1-DAP-Seq(GSE60143)/Homer
scaffoldA01	3458507	3458518	ID=BnaA01G0065300ZS;Name=BnaA01G0065300ZS	CTCCCTCTCTCT	FRS9(ND)/col-FRS9-DAP-Seq(GSE60143)/Homer
scaffoldA01	3458509	3458523	ID=BnaA01G0065300ZS;Name=BnaA01G0065300ZS	CCCTCTCTCTCTCTC	BPC6(BBRBPC)/col-BPC6-DAP-Seq(GSE60143)/Homer
scaffoldA01	3458511	3458525	ID=BnaA01G0065300ZS;Name=BnaA01G0065300ZS	CTCTCTCTCTCTCTC	BPC6(BBRBPC)/col-BPC6-DAP-Seq(GSE60143)/Homer
scaffoldA01	3458513	3458527	ID=BnaA01G0065300ZS;Name=BnaA01G0065300ZS	CTCTCTCTCTCTCTC	BPC6(BBRBPC)/col-BPC6-DAP-Seq(GSE60143)/Homer
scaffoldA01	3458515	3458526	ID=BnaA01G0065300ZS;Name=BnaA01G0065300ZS	CTCTCTCTCTCT	FRS9(ND)/col-FRS9-DAP-Seq(GSE60143)/Homer
scaffoldA01	3458517	3458528	ID=BnaA01G0065300ZS;Name=BnaA01G0065300ZS	CTCTCTCTCTCC	FRS9(ND)/col-FRS9-DAP-Seq(GSE60143)/Homer
scaffoldA01	3458519	3458530	ID=BnaA01G0065300ZS;Name=BnaA01G0065300ZS	CTCTCTCTCCCT	FRS9(ND)/col-FRS9-DAP-Seq(GSE60143)/Homer
scaffoldA01	3463893	3463904	ID=BnaA01G0065500ZS;Name=BnaA01G0065500ZS	GAAAAAGTATAA	OBP4(C2C2dof)/col-OBP4-DAP-Seq(GSE60143)/Homer
scaffoldA01	3466349	3466360	ID=BnaA01G0065600ZS;Name=BnaA01G0065600ZS	AACACGACAAGA	MGP(C2H2)/colamp-MGP-DAP-Seq(GSE60143)/Homer
scaffoldA01	3466466	3466473	ID=BnaA01G0065600ZS;Name=BnaA01G0065600ZS	TTTGAAAA	At2g41835(C2H2)/col-At2g41835-DAP-Seq(GSE60143)/Homer
scaffoldA01	3468998	3469009	ID=BnaA01G0065700ZS;Name=BnaA01G0065700ZS	TATAATTAATTA	HDG1(Homeobox)/col100-HDG1-DAP-Seq(GSE60143)/Homer
scaffoldA01	3470205	3470219	ID=BnaA01G0065800ZS;Name=BnaA01G0065800ZS	TTTTGTTTTCTTATA	IDD5(C2H2)/colamp-IDD5-DAP-Seq(GSE60143)/Homer
scaffoldA01	3470260	3470267	ID=BnaA01G0065800ZS;Name=BnaA01G0065800ZS	TTTTCAAA	At2g41835(C2H2)/col-At2g41835-DAP-Seq(GSE60143)/Homer
scaffoldA01	3489353	3489367	ID=BnaA01G0066000ZS;Name=BnaA01G0066000ZS	AGAAAAAAAACAAAA	At1g14580(C2H2)/colamp-At1g14580-DAP-Seq(GSE60143)/Homer
scaffoldA01	3489355	3489366	ID=BnaA01G0066000ZS;Name=BnaA01G0066000ZS	AAAAAAAACAAA	IDD4(C2H2)/col-IDD4-DAP-Seq(GSE60143)/Homer
scaffoldA01	3489358	3489372	ID=BnaA01G0066000ZS;Name=BnaA01G0066000ZS	AAAAACAAAACAAAA	IDD5(C2H2)/colamp-IDD5-DAP-Seq(GSE60143)/Homer
scaffoldA01	3489436	3489443	ID=BnaA01G0066000ZS;Name=BnaA01G0066000ZS	TTCCATCA	HAP3(CCAATHAP3)/col-HAP3-DAP-Seq(GSE60143)/Homer
scaffoldA01	3501786	3501797	ID=BnaA01G0066300ZS;Name=BnaA01G0066300ZS	GAAGAAAGAGAA	BPC1(BBRBPC)/colamp-BPC1-DAP-Seq(GSE60143)/Homer
scaffoldA01	3504813	3504822	ID=BnaA01G0066500ZS;Name=BnaA01G0066500ZS	GAAAAAGTAA	AT2G28810(C2C2dof)/colamp-AT2G28810-DAP-Seq(GSE60143)/Homer
scaffoldA01	3504916	3504927	ID=BnaA01G0066500ZS;Name=BnaA01G0066500ZS	TTTGTCACTTTT	SGR5(C2H2)/colamp-SGR5-DAP-Seq(GSE60143)/Homer
scaffoldA01	3504982	3504996	ID=BnaA01G0066500ZS;Name=BnaA01G0066500ZS	ATCAAAGAAACAAAA	IDD5(C2H2)/colamp-IDD5-DAP-Seq(GSE60143)/Homer
scaffoldA01	3558030	3558039	ID=BnaA01G0066800ZS;Name=BnaA01G0066800ZS	AAAAAAAAAA	VRN1(ABI3VP1)/col-VRN1-DAP-Seq(GSE60143)/Homer
scaffoldA01	3560249	3560263	ID=BnaA01G0066900ZS;Name=BnaA01G0066900ZS	AATCCTAGATCTGAA	GATA1(C2C2gata)/colamp-GATA1-DAP-Seq(GSE60143)/Homer
scaffoldA01	3560254	3560263	ID=BnaA01G0066900ZS;Name=BnaA01G0066900ZS	TAGATCTGAA	GATA12(C2C2gata)/col-GATA12-DAP-Seq(GSE60143)/Homer
scaffoldA01	3561691	3561705	ID=BnaA01G0067000ZS;Name=BnaA01G0067000ZS	CTCTTTCTCTCTCAA	BPC6(BBRBPC)/col-BPC6-DAP-Seq(GSE60143)/Homer
scaffoldA01	3599145	3599156	ID=BnaA01G0067100ZS;Name=BnaA01G0067100ZS	GAGGAGAGAGAC	BPC1(BBRBPC)/colamp-BPC1-DAP-Seq(GSE60143)/Homer
scaffoldA01	3599147	3599158	ID=BnaA01G0067100ZS;Name=BnaA01G0067100ZS	GGAGAGAGACAA	FRS9(ND)/col-FRS9-DAP-Seq(GSE60143)/Homer
scaffoldA01	3599161	3599175	ID=BnaA01G0067100ZS;Name=BnaA01G0067100ZS	CAACTTTATTGTATA	AT1G04880(ARID)/colamp-AT1G04880-DAP-Seq(GSE60143)/Homer
scaffoldA01	3621447	3621458	ID=BnaA01G0067300ZS;Name=BnaA01G0067300ZS	GAGGAGAGAGAC	BPC1(BBRBPC)/colamp-BPC1-DAP-Seq(GSE60143)/Homer
scaffoldA01	3621449	3621460	ID=BnaA01G0067300ZS;Name=BnaA01G0067300ZS	GGAGAGAGACAA	FRS9(ND)/col-FRS9-DAP-Seq(GSE60143)/Homer
scaffoldA01	3621463	3621477	ID=BnaA01G0067300ZS;Name=BnaA01G0067300ZS	CAACTTTATTGTATA	AT1G04880(ARID)/colamp-AT1G04880-DAP-Seq(GSE60143)/Homer
scaffoldA01	3632971	3632985	ID=BnaA01G0067400ZS;Name=BnaA01G0067400ZS	ATTGAACGGTCGTGA	ZIM(C2C2gata)/col-ZIM-DAP-Seq(GSE60143)/Homer
scaffoldA01	3632972	3632986	ID=BnaA01G0067400ZS;Name=BnaA01G0067400ZS	TTGAACGGTCGTGAT	ZML1(C2C2gata)/colamp-ZML1-DAP-Seq(GSE60143)/Homer
scaffoldA01	3634250	3634264	ID=BnaA01G0067500ZS;Name=BnaA01G0067500ZS	CTCTTTCTCTCTCAA	BPC6(BBRBPC)/col-BPC6-DAP-Seq(GSE60143)/Homer
scaffoldA01	3636406	3636417	ID=BnaA01G0067600ZS;Name=BnaA01G0067600ZS	TATACTCCAGGT	WIP5(C2H2)/colamp-WIP5-DAP-Seq(GSE60143)/Homer
scaffoldA01	3649500	3649507	ID=BnaA01G0067700ZS;Name=BnaA01G0067700ZS	TTTTCAAA	At2g41835(C2H2)/col-At2g41835-DAP-Seq(GSE60143)/Homer
scaffoldA01	3649518	3649529	ID=BnaA01G0067700ZS;Name=BnaA01G0067700ZS	TTTTCTTAAATT	AT5G60130(ABI3VP1)/col-AT5G60130-DAP-Seq(GSE60143)/Homer
scaffoldA01	3649607	3649621	ID=BnaA01G0067700ZS;Name=BnaA01G0067700ZS	TTTAAGGATACTTCA	AT2G33550(Trihelix)/colamp-AT2G33550-DAP-Seq(GSE60143)/Homer
scaffoldA01	3658392	3658403	ID=BnaA01G0067800ZS;Name=BnaA01G0067800ZS	TTTTCTAAAAAA	AT5G60130(ABI3VP1)/col-AT5G60130-DAP-Seq(GSE60143)/Homer
scaffoldA01	3658448	3658462	ID=BnaA01G0067800ZS;Name=BnaA01G0067800ZS	CCTTGTTTTTTTTTG	IDD5(C2H2)/colamp-IDD5-DAP-Seq(GSE60143)/Homer
scaffoldA01	3665793	3665804	ID=BnaA01G0067900ZS;Name=BnaA01G0067900ZS	TTTTCTTATAAT	AT5G60130(ABI3VP1)/col-AT5G60130-DAP-Seq(GSE60143)/Homer
scaffoldA01	3674652	3674663	ID=BnaA01G0068000ZS;Name=BnaA01G0068000ZS	TTTTCTTCAAAT	AT5G60130(ABI3VP1)/col-AT5G60130-DAP-Seq(GSE60143)/Homer
scaffoldA01	3674721	3674732	ID=BnaA01G0068000ZS;Name=BnaA01G0068000ZS	AAAGAATTTTTT	AT2G40260(G2like)/colamp-AT2G40260-DAP-Seq(GSE60143)/Homer
scaffoldA01	3678101	3678112	ID=BnaA01G0068100ZS;Name=BnaA01G0068100ZS	TTTTCCTTTTTT	OBP4(C2C2dof)/col-OBP4-DAP-Seq(GSE60143)/Homer
scaffoldA01	3678129	3678140	ID=BnaA01G0068100ZS;Name=BnaA01G0068100ZS	TTTCCCTTTTTT	OBP4(C2C2dof)/col-OBP4-DAP-Seq(GSE60143)/Homer
scaffoldA01	3692542	3692549	ID=BnaA01G0068300ZS;Name=BnaA01G0068300ZS	TTTTCAAA	At2g41835(C2H2)/col-At2g41835-DAP-Seq(GSE60143)/Homer
scaffoldA01	3696471	3696480	ID=BnaA01G0068400ZS;Name=BnaA01G0068400ZS	AAAAAAAAAA	VRN1(ABI3VP1)/col-VRN1-DAP-Seq(GSE60143)/Homer
scaffoldA01	3696591	3696605	ID=BnaA01G0068400ZS;Name=BnaA01G0068400ZS	AAAAAACAAACAAAA	IDD5(C2H2)/colamp-IDD5-DAP-Seq(GSE60143)/Homer
scaffoldA01	3697252	3697266	ID=BnaA01G0068500ZS;Name=BnaA01G0068500ZS	TTCATTTCTTTATCT	AT2G31460(REMB3)/col-AT2G31460-DAP-Seq(GSE60143)/Homer
scaffoldA01	3701112	3701121	ID=BnaA01G0068600ZS;Name=BnaA01G0068600ZS	AAACGACAAG	AtIDD11(C2H2)/colamp-AtIDD11-DAP-Seq(GSE60143)/Homer
scaffoldA01	3708830	3708841	ID=BnaA01G0068700ZS;Name=BnaA01G0068700ZS	TTTTTACTTTTT	At4g38000(C2C2dof)/col-At4g38000-DAP-Seq(GSE60143)/Homer
scaffoldA01	3708831	3708842	ID=BnaA01G0068700ZS;Name=BnaA01G0068700ZS	TTTTACTTTTTC	OBP4(C2C2dof)/col-OBP4-DAP-Seq(GSE60143)/Homer
scaffoldA01	3708833	3708842	ID=BnaA01G0068700ZS;Name=BnaA01G0068700ZS	TTACTTTTTC	At3g45610(C2C2dof)/col-At3g45610-DAP-Seq(GSE60143)/Homer
scaffoldA01	3781421	3781432	ID=BnaA01G0068900ZS;Name=BnaA01G0068900ZS	TCAAATATCTAT	AT3G10113(MYBrelated)/col-AT3G10113-DAP-Seq(GSE60143)/Homer
scaffoldA01	3781423	3781430	ID=BnaA01G0068900ZS;Name=BnaA01G0068900ZS	AAATATCT	At4g01280(MYBrelated)/colamp-At4g01280-DAP-Seq(GSE60143)/Homer
scaffoldA01	3781430	3781444	ID=BnaA01G0068900ZS;Name=BnaA01G0068900ZS	TATCTAGAGTATTCT	HSFA6B(HSF)/colamp-HSFA6B-DAP-Seq(GSE60143)/Homer
scaffoldA01	3781431	3781445	ID=BnaA01G0068900ZS;Name=BnaA01G0068900ZS	ATCTAGAGTATTCTT	AT1G10720(BSD)/col-AT1G10720-DAP-Seq(GSE60143)/Homer
scaffoldA01	3788447	3788454	ID=BnaA01G0069000ZS;Name=BnaA01G0069000ZS	CATTAAAT	At1g76110(ARID)/colamp-At1g76110-DAP-Seq(GSE60143)/Homer
scaffoldA01	3788533	3788542	ID=BnaA01G0069000ZS;Name=BnaA01G0069000ZS	GTAATGATTA	ATHB15(HB)/col-ATHB15-DAP-Seq(GSE60143)/Homer
scaffoldA01	3788534	3788543	ID=BnaA01G0069000ZS;Name=BnaA01G0069000ZS	TAATGATTAT	PHV(HB)/col-PHV-DAP-Seq(GSE60143)/Homer
scaffoldA01	3794221	3794232	ID=BnaA01G0069100ZS;Name=BnaA01G0069100ZS	ATTTTAAGAAAA	AT5G60130(ABI3VP1)/col-AT5G60130-DAP-Seq(GSE60143)/Homer
scaffoldA01	3794353	3794362	ID=BnaA01G0069100ZS;Name=BnaA01G0069100ZS	AAACAGAGTT	REF6(Zf)/Arabidopsis-REF6-ChIP-Seq(GSE106942)/Homer
scaffoldA01	3800809	3800820	ID=BnaA01G0069200ZS;Name=BnaA01G0069200ZS	TAAACGTCTCTT	bHLH157(bHLH)/col-bHLH157-DAP-Seq(GSE60143)/Homer
scaffoldA01	3800916	3800923	ID=BnaA01G0069200ZS;Name=BnaA01G0069200ZS	AGGGTTTA	TRP2(MYBrelated)/colamp-TRP2-DAP-Seq(GSE60143)/Homer
scaffoldA01	3800927	3800934	ID=BnaA01G0069200ZS;Name=BnaA01G0069200ZS	CATTAAAT	At1g76110(ARID)/colamp-At1g76110-DAP-Seq(GSE60143)/Homer
scaffoldA01	3804367	3804378	ID=BnaA01G0069300ZS;Name=BnaA01G0069300ZS	TTGTCTCTCTCC	FRS9(ND)/col-FRS9-DAP-Seq(GSE60143)/Homer
scaffoldA01	3819320	3819329	ID=BnaA01G0069600ZS;Name=BnaA01G0069600ZS	TTTTTTTTTT	VRN1(ABI3VP1)/col-VRN1-DAP-Seq(GSE60143)/Homer
scaffoldA01	3819387	3819401	ID=BnaA01G0069600ZS;Name=BnaA01G0069600ZS	AAAAGTTTCCTAAAT	AT2G33550(Trihelix)/colamp-AT2G33550-DAP-Seq(GSE60143)/Homer
scaffoldA01	3844758	3844772	ID=BnaA01G0070000ZS;Name=BnaA01G0070000ZS	TTATATTATCTAAAA	At5g58900(MYBrelated)/colamp-At5g58900-DAP-Seq(GSE60143)/Homer
scaffoldA01	3859686	3859700	ID=BnaA01G0070100ZS;Name=BnaA01G0070100ZS	TAAACATCCAACTAA	AT1G24250(Orphan)/col-AT1G24250-DAP-Seq(GSE60143)/Homer
scaffoldA01	3859701	3859712	ID=BnaA01G0070100ZS;Name=BnaA01G0070100ZS	TATACGTAATTT	NAP(NAC)/col-NAP-DAP-Seq(GSE60143)/Homer
scaffoldA01	3868810	3868817	ID=BnaA01G0070200ZS;Name=BnaA01G0070200ZS	AATGATTG	ATHB5(HB)/colamp-ATHB5-DAP-Seq(GSE60143)/Homer
scaffoldA01	3868930	3868941	ID=BnaA01G0070200ZS;Name=BnaA01G0070200ZS	TAAAAGTTATTA	At4g38000(C2C2dof)/col-At4g38000-DAP-Seq(GSE60143)/Homer
scaffoldA01	3868938	3868947	ID=BnaA01G0070200ZS;Name=BnaA01G0070200ZS	ATTAGGGCAA	TBP3(MYBrelated)/col-TBP3-DAP-Seq(GSE60143)/Homer
scaffoldA01	3868954	3868963	ID=BnaA01G0070200ZS;Name=BnaA01G0070200ZS	AAAAAAAAAA	VRN1(ABI3VP1)/col-VRN1-DAP-Seq(GSE60143)/Homer
scaffoldA01	3868986	3868995	ID=BnaA01G0070200ZS;Name=BnaA01G0070200ZS	AAAAAAAAAA	VRN1(ABI3VP1)/col-VRN1-DAP-Seq(GSE60143)/Homer
scaffoldA01	3868987	3868996	ID=BnaA01G0070200ZS;Name=BnaA01G0070200ZS	AAAAAAAAAA	VRN1(ABI3VP1)/col-VRN1-DAP-Seq(GSE60143)/Homer
scaffoldA01	3868988	3868997	ID=BnaA01G0070200ZS;Name=BnaA01G0070200ZS	AAAAAAAAAA	VRN1(ABI3VP1)/col-VRN1-DAP-Seq(GSE60143)/Homer
scaffoldA01	3875195	3875209	ID=BnaA01G0070400ZS;Name=BnaA01G0070400ZS	TCTTTTCTCTCTCTT	BPC6(BBRBPC)/col-BPC6-DAP-Seq(GSE60143)/Homer
scaffoldA01	3875197	3875208	ID=BnaA01G0070400ZS;Name=BnaA01G0070400ZS	TTTTCTCTCTCT	FRS9(ND)/col-FRS9-DAP-Seq(GSE60143)/Homer
scaffoldA01	3875199	3875210	ID=BnaA01G0070400ZS;Name=BnaA01G0070400ZS	TTCTCTCTCTTA	BPC1(BBRBPC)/colamp-BPC1-DAP-Seq(GSE60143)/Homer
scaffoldA01	3877477	3877486	ID=BnaA01G0070500ZS;Name=BnaA01G0070500ZS	AAAAAAAAAA	VRN1(ABI3VP1)/col-VRN1-DAP-Seq(GSE60143)/Homer
scaffoldA01	3877478	3877487	ID=BnaA01G0070500ZS;Name=BnaA01G0070500ZS	AAAAAAAAAA	VRN1(ABI3VP1)/col-VRN1-DAP-Seq(GSE60143)/Homer
scaffoldA01	3877479	3877488	ID=BnaA01G0070500ZS;Name=BnaA01G0070500ZS	AAAAAAAAAA	VRN1(ABI3VP1)/col-VRN1-DAP-Seq(GSE60143)/Homer
scaffoldA01	3877563	3877570	ID=BnaA01G0070500ZS;Name=BnaA01G0070500ZS	ATTTAATG	At1g76110(ARID)/colamp-At1g76110-DAP-Seq(GSE60143)/Homer
scaffoldA01	3879892	3879906	ID=BnaA01G0070600ZS;Name=BnaA01G0070600ZS	ATAAATCATGGTTAA	GT1(Trihelix)/col-GT1-DAP-Seq(GSE60143)/Homer
scaffoldA01	3879893	3879907	ID=BnaA01G0070600ZS;Name=BnaA01G0070600ZS	TAAATCATGGTTAAT	GT1(Trihelix)/col-GT1-DAP-Seq(GSE60143)/Homer
scaffoldA01	3887270	3887281	ID=BnaA01G0070700ZS;Name=BnaA01G0070700ZS	GTAAAATATCTA	At5g52660(MYBrelated)/colamp-At5g52660-DAP-Seq(GSE60143)/Homer
scaffoldA01	3887271	3887282	ID=BnaA01G0070700ZS;Name=BnaA01G0070700ZS	TAAAATATCTAC	AT3G10113(MYBrelated)/col-AT3G10113-DAP-Seq(GSE60143)/Homer
scaffoldA01	3887272	3887281	ID=BnaA01G0070700ZS;Name=BnaA01G0070700ZS	AAAATATCTA	At3g09600(MYBrelated)/colamp-At3g09600-DAP-Seq(GSE60143)/Homer
scaffoldA01	3887273	3887280	ID=BnaA01G0070700ZS;Name=BnaA01G0070700ZS	AAATATCT	At4g01280(MYBrelated)/colamp-At4g01280-DAP-Seq(GSE60143)/Homer
scaffoldA01	3889076	3889090	ID=BnaA01G0070800ZS;Name=BnaA01G0070800ZS	CTTATATTGCAAGAA	ANAC058(NAC)/col-ANAC058-DAP-Seq(GSE60143)/Homer
scaffoldA01	3893994	3894008	ID=BnaA01G0070900ZS;Name=BnaA01G0070900ZS	TTTCAAGTTGTTCAA	bHLH122(bHLH)/col100-bHLH122-DAP-Seq(GSE60143)/Homer
scaffoldA01	3894004	3894015	ID=BnaA01G0070900ZS;Name=BnaA01G0070900ZS	TTCAACTTTTTT	OBP4(C2C2dof)/col-OBP4-DAP-Seq(GSE60143)/Homer
scaffoldA01	3897146	3897160	ID=BnaA01G0071000ZS;Name=BnaA01G0071000ZS	ATCCTATTATAGTAA	AGL6(MADS)/col-AGL6-DAP-Seq(GSE60143)/Homer
scaffoldA01	3897169	3897180	ID=BnaA01G0071000ZS;Name=BnaA01G0071000ZS	TCATTAAATGTT	HDG1(Homeobox)/col100-HDG1-DAP-Seq(GSE60143)/Homer
scaffoldA01	3897170	3897177	ID=BnaA01G0071000ZS;Name=BnaA01G0071000ZS	CATTAAAT	At1g76110(ARID)/colamp-At1g76110-DAP-Seq(GSE60143)/Homer
scaffoldA01	3897179	3897190	ID=BnaA01G0071000ZS;Name=BnaA01G0071000ZS	TTTTTTTTGTTG	RAV1(RAV)/colamp-RAV1-DAP-Seq(GSE60143)/Homer
scaffoldA01	3917200	3917209	ID=BnaA01G0071200ZS;Name=BnaA01G0071200ZS	AAAAAAAAAA	VRN1(ABI3VP1)/col-VRN1-DAP-Seq(GSE60143)/Homer
scaffoldA01	3921037	3921051	ID=BnaA01G0071300ZS;Name=BnaA01G0071300ZS	TTCTGACGTGGAATT	GBF5(bZIP)/colamp-GBF5-DAP-Seq(GSE60143)/Homer
scaffoldA01	3921052	3921066	ID=BnaA01G0071300ZS;Name=BnaA01G0071300ZS	AAAATGTGACGTGGA	bZIP48(bZIP)/colamp-bZIP48-DAP-Seq(GSE60143)/Homer
scaffoldA01	3929907	3929921	ID=BnaA01G0071400ZS;Name=BnaA01G0071400ZS	CTAACTTATCTTTTA	At5g58900(MYBrelated)/colamp-At5g58900-DAP-Seq(GSE60143)/Homer
scaffoldA01	3943937	3943944	ID=BnaA01G0071500ZS;Name=BnaA01G0071500ZS	TTTTCAAA	At2g41835(C2H2)/col-At2g41835-DAP-Seq(GSE60143)/Homer
scaffoldA01	3943964	3943971	ID=BnaA01G0071500ZS;Name=BnaA01G0071500ZS	TTTTCAAA	At2g41835(C2H2)/col-At2g41835-DAP-Seq(GSE60143)/Homer
scaffoldA01	3958883	3958897	ID=BnaA01G0071600ZS;Name=BnaA01G0071600ZS	AAACTATATTTTATG	AT1G04880(ARID)/colamp-AT1G04880-DAP-Seq(GSE60143)/Homer
scaffoldA01	3958892	3958906	ID=BnaA01G0071600ZS;Name=BnaA01G0071600ZS	TTTATGCCACGTGTC	bZIP48(bZIP)/colamp-bZIP48-DAP-Seq(GSE60143)/Homer
scaffoldA01	3958893	3958907	ID=BnaA01G0071600ZS;Name=BnaA01G0071600ZS	TTATGCCACGTGTCA	ABF2(bZIP)/col-ABF2-DAP-Seq(GSE60143)/Homer
scaffoldA01	3958894	3958908	ID=BnaA01G0071600ZS;Name=BnaA01G0071600ZS	TATGCCACGTGTCAT	bZIP3(bZIP)/col-bZIP3-DAP-Seq(GSE60143)/Homer
scaffoldA01	3958895	3958909	ID=BnaA01G0071600ZS;Name=BnaA01G0071600ZS	ATGCCACGTGTCATC	AREB3(bZIP)/col-AREB3-DAP-Seq(GSE60143)/Homer
scaffoldA01	3958896	3958910	ID=BnaA01G0071600ZS;Name=BnaA01G0071600ZS	TGCCACGTGTCATCT	ABF2(bZIP)/col-ABF2-DAP-Seq(GSE60143)/Homer
scaffoldA01	3958897	3958904	ID=BnaA01G0071600ZS;Name=BnaA01G0071600ZS	GCCACGTG	ABI5(bZIP)/col-ABI5-DAP-Seq(GSE60143)/Homer
scaffoldA01	3959038	3959047	ID=BnaA01G0071600ZS;Name=BnaA01G0071600ZS	AAAAAAGTTA	BBX31(Orphan)/col-BBX31-DAP-Seq(GSE60143)/Homer
scaffoldA01	3959039	3959050	ID=BnaA01G0071600ZS;Name=BnaA01G0071600ZS	AAAAAGTTAAAT	At4g38000(C2C2dof)/col-At4g38000-DAP-Seq(GSE60143)/Homer
scaffoldA01	3985804	3985811	ID=BnaA01G0071900ZS;Name=BnaA01G0071900ZS	CAAGTTGC	bHLH130(bHLH)/col-bHLH130-DAP-Seq(GSE60143)/Homer
scaffoldA01	4009888	4009902	ID=BnaA01G0072200ZS;Name=BnaA01G0072200ZS	AAAAAGATAAAAAAA	At5g58900(MYBrelated)/colamp-At5g58900-DAP-Seq(GSE60143)/Homer
scaffoldA01	4009901	4009915	ID=BnaA01G0072200ZS;Name=BnaA01G0072200ZS	AAATAGATAAAAAAT	At5g58900(MYBrelated)/colamp-At5g58900-DAP-Seq(GSE60143)/Homer
scaffoldA01	4009936	4009950	ID=BnaA01G0072200ZS;Name=BnaA01G0072200ZS	GATAGAGAGAGAGAG	BPC6(BBRBPC)/col-BPC6-DAP-Seq(GSE60143)/Homer
scaffoldA01	4009938	4009952	ID=BnaA01G0072200ZS;Name=BnaA01G0072200ZS	TAGAGAGAGAGAGAG	BPC6(BBRBPC)/col-BPC6-DAP-Seq(GSE60143)/Homer
scaffoldA01	4009939	4009950	ID=BnaA01G0072200ZS;Name=BnaA01G0072200ZS	AGAGAGAGAGAG	FRS9(ND)/col-FRS9-DAP-Seq(GSE60143)/Homer
scaffoldA01	4009940	4009954	ID=BnaA01G0072200ZS;Name=BnaA01G0072200ZS	GAGAGAGAGAGAGAA	BPC6(BBRBPC)/col-BPC6-DAP-Seq(GSE60143)/Homer
scaffoldA01	4009941	4009952	ID=BnaA01G0072200ZS;Name=BnaA01G0072200ZS	AGAGAGAGAGAG	FRS9(ND)/col-FRS9-DAP-Seq(GSE60143)/Homer
scaffoldA01	4009942	4009956	ID=BnaA01G0072200ZS;Name=BnaA01G0072200ZS	GAGAGAGAGAGAAGA	BPC6(BBRBPC)/col-BPC6-DAP-Seq(GSE60143)/Homer
scaffoldA01	4009943	4009954	ID=BnaA01G0072200ZS;Name=BnaA01G0072200ZS	AGAGAGAGAGAA	FRS9(ND)/col-FRS9-DAP-Seq(GSE60143)/Homer
scaffoldA01	4009945	4009956	ID=BnaA01G0072200ZS;Name=BnaA01G0072200ZS	AGAGAGAGAAGA	FRS9(ND)/col-FRS9-DAP-Seq(GSE60143)/Homer
scaffoldA01	4009947	4009961	ID=BnaA01G0072200ZS;Name=BnaA01G0072200ZS	AGAGAGAAGACAAAA	IDD2(C2H2)/colamp-IDD2-DAP-Seq(GSE60143)/Homer
scaffoldA01	4009949	4009960	ID=BnaA01G0072200ZS;Name=BnaA01G0072200ZS	AGAGAAGACAAA	SGR5(C2H2)/colamp-SGR5-DAP-Seq(GSE60143)/Homer
scaffoldA01	4011644	4011651	ID=BnaA01G0072300ZS;Name=BnaA01G0072300ZS	TTTTCAAA	At2g41835(C2H2)/col-At2g41835-DAP-Seq(GSE60143)/Homer
scaffoldA01	4022656	4022667	ID=BnaA01G0072400ZS;Name=BnaA01G0072400ZS	AGTAATTAATGT	HDG1(Homeobox)/col100-HDG1-DAP-Seq(GSE60143)/Homer
scaffoldA01	4022657	4022666	ID=BnaA01G0072400ZS;Name=BnaA01G0072400ZS	GTAATTAATG	ANL2(HB)/col-ANL2-DAP-Seq(GSE60143)/Homer
scaffoldA01	4022726	4022737	ID=BnaA01G0072400ZS;Name=BnaA01G0072400ZS	AATAATTAATGA	HDG1(Homeobox)/col100-HDG1-DAP-Seq(GSE60143)/Homer
scaffoldA01	4040303	4040314	ID=BnaA01G0072500ZS;Name=BnaA01G0072500ZS	TTATTAATTATT	HDG1(Homeobox)/col100-HDG1-DAP-Seq(GSE60143)/Homer
scaffoldA01	4040436	4040443	ID=BnaA01G0072500ZS;Name=BnaA01G0072500ZS	AATGATTG	ATHB5(HB)/colamp-ATHB5-DAP-Seq(GSE60143)/Homer
scaffoldA01	4050562	4050576	ID=BnaA01G0072600ZS;Name=BnaA01G0072600ZS	CAGAATCTTCAAGAA	AGL95(ND)/col-AGL95-DAP-Seq(GSE60143)/Homer
scaffoldA01	4050563	4050570	ID=BnaA01G0072600ZS;Name=BnaA01G0072600ZS	AGAATCTT	At3g12730(G2like)/colamp-At3g12730-DAP-Seq(GSE60143)/Homer
scaffoldA01	4050634	4050643	ID=BnaA01G0072600ZS;Name=BnaA01G0072600ZS	TTCTCTGTTT	REF6(Zf)/Arabidopsis-REF6-ChIP-Seq(GSE106942)/Homer
scaffoldA01	4060044	4060055	ID=BnaA01G0072800ZS;Name=BnaA01G0072800ZS	GGAGAGAGAAGA	FRS9(ND)/col-FRS9-DAP-Seq(GSE60143)/Homer
scaffoldA01	4066538	4066547	ID=BnaA01G0072900ZS;Name=BnaA01G0072900ZS	AAACAGAGGG	REF6(Zf)/Arabidopsis-REF6-ChIP-Seq(GSE106942)/Homer
scaffoldA01	4066631	4066642	ID=BnaA01G0072900ZS;Name=BnaA01G0072900ZS	TAGTAGGTGGAA	MYB40(MYB)/col-MYB40-DAP-Seq(GSE60143)/Homer
scaffoldA01	4071634	4071648	ID=BnaA01G0073000ZS;Name=BnaA01G0073000ZS	GTAAATAGAAATGAA	AT2G31460(REMB3)/col-AT2G31460-DAP-Seq(GSE60143)/Homer
scaffoldA01	4071653	4071667	ID=BnaA01G0073000ZS;Name=BnaA01G0073000ZS	AGCTTCAAGAACAAG	ANAC075(NAC)/col-ANAC075-DAP-Seq(GSE60143)/Homer
scaffoldA01	4071655	4071669	ID=BnaA01G0073000ZS;Name=BnaA01G0073000ZS	CTTCAAGAACAAGAT	ANAC075(NAC)/col-ANAC075-DAP-Seq(GSE60143)/Homer
scaffoldA01	4079503	4079512	ID=BnaA01G0073300ZS;Name=BnaA01G0073300ZS	TTTTTTTTTT	VRN1(ABI3VP1)/col-VRN1-DAP-Seq(GSE60143)/Homer
scaffoldA01	4079984	4079998	ID=BnaA01G0073200ZS;Name=BnaA01G0073200ZS	TTTTGTTTTTTTTTT	IDD5(C2H2)/colamp-IDD5-DAP-Seq(GSE60143)/Homer
scaffoldA01	4079985	4079996	ID=BnaA01G0073200ZS;Name=BnaA01G0073200ZS	TTTGTTTTTTTT	IDD4(C2H2)/col-IDD4-DAP-Seq(GSE60143)/Homer
scaffoldA01	4079989	4079998	ID=BnaA01G0073200ZS;Name=BnaA01G0073200ZS	TTTTTTTTTT	VRN1(ABI3VP1)/col-VRN1-DAP-Seq(GSE60143)/Homer
scaffoldA01	4083309	4083316	ID=BnaA01G0073400ZS;Name=BnaA01G0073400ZS	TTTTCAAA	At2g41835(C2H2)/col-At2g41835-DAP-Seq(GSE60143)/Homer
scaffoldA01	4088259	4088268	ID=BnaA01G0073500ZS;Name=BnaA01G0073500ZS	CATCATCATC	ZML2(C2C2gata)/col-ZML2-DAP-Seq(GSE60143)/Homer
scaffoldA01	4095608	4095619	ID=BnaA01G0073600ZS;Name=BnaA01G0073600ZS	TTCAATGATTGT	HAT1(Homeobox)/col-HAT1-DAP-Seq(GSE60143)/Homer
scaffoldA01	4095609	4095618	ID=BnaA01G0073600ZS;Name=BnaA01G0073600ZS	TCAATGATTG	ATHB18(Homeobox)/colamp-ATHB18-DAP-Seq(GSE60143)/Homer
scaffoldA01	4095610	4095619	ID=BnaA01G0073600ZS;Name=BnaA01G0073600ZS	CAATGATTGT	ATHB18(Homeobox)/colamp-ATHB18-DAP-Seq(GSE60143)/Homer
scaffoldA01	4095611	4095618	ID=BnaA01G0073600ZS;Name=BnaA01G0073600ZS	AATGATTG	ATHB5(HB)/colamp-ATHB5-DAP-Seq(GSE60143)/Homer
scaffoldA01	4106554	4106565	ID=BnaA01G0073700ZS;Name=BnaA01G0073700ZS	TAATAACTTTTT	At4g38000(C2C2dof)/col-At4g38000-DAP-Seq(GSE60143)/Homer
scaffoldA01	4106555	4106566	ID=BnaA01G0073700ZS;Name=BnaA01G0073700ZS	AATAACTTTTTT	OBP4(C2C2dof)/col-OBP4-DAP-Seq(GSE60143)/Homer
scaffoldA01	4106557	4106566	ID=BnaA01G0073700ZS;Name=BnaA01G0073700ZS	TAACTTTTTT	BBX31(Orphan)/col-BBX31-DAP-Seq(GSE60143)/Homer
scaffoldA01	4106599	4106613	ID=BnaA01G0073700ZS;Name=BnaA01G0073700ZS	TATATAATATAGTTT	AT1G04880(ARID)/colamp-AT1G04880-DAP-Seq(GSE60143)/Homer
scaffoldA01	4106654	4106663	ID=BnaA01G0073700ZS;Name=BnaA01G0073700ZS	TACCTAATAT	MYB27(MYB)/colamp-MYB27-DAP-Seq(GSE60143)/Homer
scaffoldA01	4115909	4115918	ID=BnaA01G0073800ZS;Name=BnaA01G0073800ZS	CAACTTTTTC	AT3G12130(C3H)/colamp-AT3G12130-DAP-Seq(GSE60143)/Homer
scaffoldA01	4159484	4159491	ID=BnaA01G0074300ZS;Name=BnaA01G0074300ZS	AATTATTG	LMI1(HB)/colamp-LMI1-DAP-Seq(GSE60143)/Homer
scaffoldA01	4166580	4166589	ID=BnaA01G0074600ZS;Name=BnaA01G0074600ZS	AAAAAAAAAA	VRN1(ABI3VP1)/col-VRN1-DAP-Seq(GSE60143)/Homer
scaffoldA01	4166581	4166590	ID=BnaA01G0074600ZS;Name=BnaA01G0074600ZS	AAAAAAAAAA	VRN1(ABI3VP1)/col-VRN1-DAP-Seq(GSE60143)/Homer
scaffoldA01	4166582	4166591	ID=BnaA01G0074600ZS;Name=BnaA01G0074600ZS	AAAAAAAAAA	VRN1(ABI3VP1)/col-VRN1-DAP-Seq(GSE60143)/Homer
scaffoldA01	4168665	4168674	ID=BnaA01G0074700ZS;Name=BnaA01G0074700ZS	TGATTGACTG	WUS1(Homeobox)/colamp-WUS1-DAP-Seq(GSE60143)/Homer
scaffoldA01	4174487	4174501	ID=BnaA01G0074800ZS;Name=BnaA01G0074800ZS	TGATGCATTGAATGA	EIN3(EIL)/col-EIN3-DAP-Seq(GSE60143)/Homer
scaffoldA01	4174488	4174499	ID=BnaA01G0074800ZS;Name=BnaA01G0074800ZS	GATGCATTGAAT	EIL4(EIL)/Tomato-EIL4-ChIP-Seq(GSE116581)/Homer
scaffoldA01	4174495	4174504	ID=BnaA01G0074800ZS;Name=BnaA01G0074800ZS	TGAATGAATG	WUS1(Homeobox)/colamp-WUS1-DAP-Seq(GSE60143)/Homer
scaffoldA01	4174610	4174621	ID=BnaA01G0074800ZS;Name=BnaA01G0074800ZS	CATAATTAATGT	HDG1(Homeobox)/col100-HDG1-DAP-Seq(GSE60143)/Homer
scaffoldA01	4184335	4184349	ID=BnaA01G0075000ZS;Name=BnaA01G0075000ZS	AGGAAGTAGGTGAGG	MYB39(MYB)/col-MYB39-DAP-Seq(GSE60143)/Homer
scaffoldA01	4184959	4184970	ID=BnaA01G0074900ZS;Name=BnaA01G0074900ZS	TTCTCTCACTTG	BPC1(BBRBPC)/colamp-BPC1-DAP-Seq(GSE60143)/Homer
scaffoldA01	4191986	4191993	ID=BnaA01G0075400ZS;Name=BnaA01G0075400ZS	CGCCGCCA	CRF4(AP2EREBP)/colamp-CRF4-DAP-Seq(GSE60143)/Homer
scaffoldA01	4193824	4193838	ID=BnaA01G0075500ZS;Name=BnaA01G0075500ZS	ATATGTTTGGTGAAA	MYB39(MYB)/col-MYB39-DAP-Seq(GSE60143)/Homer
scaffoldA01	4208051	4208062	ID=BnaA01G0075700ZS;Name=BnaA01G0075700ZS	ACATTTAATATT	HDG1(Homeobox)/col100-HDG1-DAP-Seq(GSE60143)/Homer
scaffoldA01	4220304	4220318	ID=BnaA01G0075900ZS;Name=BnaA01G0075900ZS	TTCTAGAAAAAGTGA	HSFB3(HSF)/colamp-HSFB3-DAP-Seq(GSE60143)/Homer
scaffoldA01	4220309	4220318	ID=BnaA01G0075900ZS;Name=BnaA01G0075900ZS	GAAAAAGTGA	COG1(C2C2dof)/col-COG1-DAP-Seq(GSE60143)/Homer
scaffoldA01	4220310	4220317	ID=BnaA01G0075900ZS;Name=BnaA01G0075900ZS	AAAAAGTG	At1g64620(C2C2dof)/colamp-At1g64620-DAP-Seq(GSE60143)/Homer
scaffoldA01	4248292	4248303	ID=BnaA01G0076200ZS;Name=BnaA01G0076200ZS	TTTTGTCGTCTG	MGP(C2H2)/colamp-MGP-DAP-Seq(GSE60143)/Homer
scaffoldA01	4248293	4248302	ID=BnaA01G0076200ZS;Name=BnaA01G0076200ZS	TTTGTCGTCT	AtIDD11(C2H2)/colamp-AtIDD11-DAP-Seq(GSE60143)/Homer
scaffoldA01	4248309	4248323	ID=BnaA01G0076200ZS;Name=BnaA01G0076200ZS	TTAAAAGGGACAAAA	IDD2(C2H2)/colamp-IDD2-DAP-Seq(GSE60143)/Homer
scaffoldA01	4248311	4248322	ID=BnaA01G0076200ZS;Name=BnaA01G0076200ZS	AAAAGGGACAAA	SGR5(C2H2)/colamp-SGR5-DAP-Seq(GSE60143)/Homer
scaffoldA01	4248312	4248323	ID=BnaA01G0076200ZS;Name=BnaA01G0076200ZS	AAAGGGACAAAA	JKD(C2H2)/col-JKD-DAP-Seq(GSE60143)/Homer
scaffoldA01	4248354	4248368	ID=BnaA01G0076200ZS;Name=BnaA01G0076200ZS	CAAGAAAAGCCAAAA	IDD5(C2H2)/colamp-IDD5-DAP-Seq(GSE60143)/Homer
scaffoldA01	4250084	4250098	ID=BnaA01G0076300ZS;Name=BnaA01G0076300ZS	AATATTATATGCTTA	AT1G04880(ARID)/colamp-AT1G04880-DAP-Seq(GSE60143)/Homer
scaffoldA01	4252223	4252237	ID=BnaA01G0076400ZS;Name=BnaA01G0076400ZS	ATAGTTAGTGGTTGA	AT1G24250(Orphan)/col-AT1G24250-DAP-Seq(GSE60143)/Homer
scaffoldA01	4255340	4255351	ID=BnaA01G0076500ZS;Name=BnaA01G0076500ZS	GAATCACGTGAT	bHLH74(bHLH)/col-bHLH74-DAP-Seq(GSE60143)/Homer
scaffoldA01	4255342	4255353	ID=BnaA01G0076500ZS;Name=BnaA01G0076500ZS	ATCACGTGATCC	bHLH74(bHLH)/col-bHLH74-DAP-Seq(GSE60143)/Homer
scaffoldA01	4255377	4255388	ID=BnaA01G0076500ZS;Name=BnaA01G0076500ZS	GTTAATTAATGC	HDG1(Homeobox)/col100-HDG1-DAP-Seq(GSE60143)/Homer
scaffoldA01	4257856	4257865	ID=BnaA01G0076600ZS;Name=BnaA01G0076600ZS	TTTTTTTTTT	VRN1(ABI3VP1)/col-VRN1-DAP-Seq(GSE60143)/Homer
scaffoldA01	4257857	4257866	ID=BnaA01G0076600ZS;Name=BnaA01G0076600ZS	TTTTTTTTTT	VRN1(ABI3VP1)/col-VRN1-DAP-Seq(GSE60143)/Homer
scaffoldA01	4257858	4257867	ID=BnaA01G0076600ZS;Name=BnaA01G0076600ZS	TTTTTTTTTT	VRN1(ABI3VP1)/col-VRN1-DAP-Seq(GSE60143)/Homer
scaffoldA01	4257859	4257868	ID=BnaA01G0076600ZS;Name=BnaA01G0076600ZS	TTTTTTTTTT	VRN1(ABI3VP1)/col-VRN1-DAP-Seq(GSE60143)/Homer
scaffoldA01	4257860	4257869	ID=BnaA01G0076600ZS;Name=BnaA01G0076600ZS	TTTTTTTTTT	VRN1(ABI3VP1)/col-VRN1-DAP-Seq(GSE60143)/Homer
scaffoldA01	4257861	4257870	ID=BnaA01G0076600ZS;Name=BnaA01G0076600ZS	TTTTTTTTTT	VRN1(ABI3VP1)/col-VRN1-DAP-Seq(GSE60143)/Homer
scaffoldA01	4257879	4257890	ID=BnaA01G0076600ZS;Name=BnaA01G0076600ZS	TTTTCACTTTTT	At4g38000(C2C2dof)/col-At4g38000-DAP-Seq(GSE60143)/Homer
scaffoldA01	4257880	4257891	ID=BnaA01G0076600ZS;Name=BnaA01G0076600ZS	TTTCACTTTTTT	OBP4(C2C2dof)/col-OBP4-DAP-Seq(GSE60143)/Homer
scaffoldA01	4257883	4257890	ID=BnaA01G0076600ZS;Name=BnaA01G0076600ZS	CACTTTTT	At1g64620(C2C2dof)/colamp-At1g64620-DAP-Seq(GSE60143)/Homer
scaffoldA01	4260700	4260707	ID=BnaA01G0076800ZS;Name=BnaA01G0076800ZS	AGGGTTTA	TRP2(MYBrelated)/colamp-TRP2-DAP-Seq(GSE60143)/Homer
scaffoldA01	4273052	4273059	ID=BnaA01G0076900ZS;Name=BnaA01G0076900ZS	TGATGGAA	HAP3(CCAATHAP3)/col-HAP3-DAP-Seq(GSE60143)/Homer
scaffoldA01	4273178	4273187	ID=BnaA01G0076900ZS;Name=BnaA01G0076900ZS	CGCCGCCGTC	LEP(AP2EREBP)/col-LEP-DAP-Seq(GSE60143)/Homer
scaffoldA01	4281299	4281313	ID=BnaA01G0077200ZS;Name=BnaA01G0077200ZS	GAAACGACGTCGTAG	Unknown2/Arabidopsis-Promoters/Homer
scaffoldA01	4281300	4281314	ID=BnaA01G0077200ZS;Name=BnaA01G0077200ZS	AAACGACGTCGTAGA	Unknown2/Arabidopsis-Promoters/Homer
scaffoldA01	4281326	4281337	ID=BnaA01G0077200ZS;Name=BnaA01G0077200ZS	TTTCACCAACTA	MYB40(MYB)/col-MYB40-DAP-Seq(GSE60143)/Homer
scaffoldA01	4281389	4281403	ID=BnaA01G0077200ZS;Name=BnaA01G0077200ZS	AAAACGACGCCGGTT	Unknown2/Arabidopsis-Promoters/Homer
scaffoldA01	4281390	4281404	ID=BnaA01G0077200ZS;Name=BnaA01G0077200ZS	AAACGACGCCGGTTT	Unknown2/Arabidopsis-Promoters/Homer
scaffoldA01	4281426	4281440	ID=BnaA01G0077200ZS;Name=BnaA01G0077200ZS	AAAACGACATCGTAC	Unknown2/Arabidopsis-Promoters/Homer
scaffoldA01	4282966	4282977	ID=BnaA01G0077300ZS;Name=BnaA01G0077300ZS	AAATAATATCTT	At5g52660(MYBrelated)/colamp-At5g52660-DAP-Seq(GSE60143)/Homer
scaffoldA01	4291500	4291511	ID=BnaA01G0077600ZS;Name=BnaA01G0077600ZS	ATAAAATATCAA	AT2G28920(ND)/col-AT2G28920-DAP-Seq(GSE60143)/Homer
scaffoldA01	4291501	4291512	ID=BnaA01G0077600ZS;Name=BnaA01G0077600ZS	TAAAATATCAAA	AT3G10113(MYBrelated)/col-AT3G10113-DAP-Seq(GSE60143)/Homer
scaffoldA01	4294380	4294391	ID=BnaA01G0077700ZS;Name=BnaA01G0077700ZS	TTGATTCTGTTG	RAV1(RAV)/colamp-RAV1-DAP-Seq(GSE60143)/Homer
scaffoldA01	4294408	4294415	ID=BnaA01G0077700ZS;Name=BnaA01G0077700ZS	TGATGGAA	HAP3(CCAATHAP3)/col-HAP3-DAP-Seq(GSE60143)/Homer
scaffoldA01	4299511	4299525	ID=BnaA01G0077900ZS;Name=BnaA01G0077900ZS	GATAAGATAAGGTAT	At5g58900(MYBrelated)/colamp-At5g58900-DAP-Seq(GSE60143)/Homer
scaffoldA01	4299516	4299523	ID=BnaA01G0077900ZS;Name=BnaA01G0077900ZS	GATAAGGT	At3g11280(MYBrelated)/col-At3g11280-DAP-Seq(GSE60143)/Homer
scaffoldA01	4299615	4299622	ID=BnaA01G0077900ZS;Name=BnaA01G0077900ZS	CATTAAAT	At1g76110(ARID)/colamp-At1g76110-DAP-Seq(GSE60143)/Homer
scaffoldA01	4300316	4300323	ID=BnaA01G0077800ZS;Name=BnaA01G0077800ZS	AAGATTCT	At3g12730(G2like)/colamp-At3g12730-DAP-Seq(GSE60143)/Homer
scaffoldA01	4305610	4305621	ID=BnaA01G0078100ZS;Name=BnaA01G0078100ZS	CTTTGTCGTAAT	MGP(C2H2)/colamp-MGP-DAP-Seq(GSE60143)/Homer
scaffoldA01	4305611	4305622	ID=BnaA01G0078100ZS;Name=BnaA01G0078100ZS	TTTGTCGTAATT	At5g66730(C2H2)/colamp-At5g66730-DAP-Seq(GSE60143)/Homer
scaffoldA01	4305648	4305659	ID=BnaA01G0078100ZS;Name=BnaA01G0078100ZS	CTTTCTCTCTTC	FRS9(ND)/col-FRS9-DAP-Seq(GSE60143)/Homer
scaffoldA01	4306330	4306339	ID=BnaA01G0078000ZS;Name=BnaA01G0078000ZS	TTTTTTTTTT	VRN1(ABI3VP1)/col-VRN1-DAP-Seq(GSE60143)/Homer
scaffoldA01	4306331	4306340	ID=BnaA01G0078000ZS;Name=BnaA01G0078000ZS	TTTTTTTTTT	VRN1(ABI3VP1)/col-VRN1-DAP-Seq(GSE60143)/Homer
scaffoldA01	4306333	4306344	ID=BnaA01G0078000ZS;Name=BnaA01G0078000ZS	TTTTTTTTGTTG	RAV1(RAV)/colamp-RAV1-DAP-Seq(GSE60143)/Homer
scaffoldA01	4306471	4306485	ID=BnaA01G0078000ZS;Name=BnaA01G0078000ZS	AGAAGAAGCCACGTG	bHLH34(bHLH)/colamp-bHLH34-DAP-Seq(GSE60143)/Homer
scaffoldA01	4306477	4306486	ID=BnaA01G0078000ZS;Name=BnaA01G0078000ZS	AGCCACGTGG	bZIP68(bZIP)/col-bZIP68-DAP-Seq(GSE60143)/Homer
scaffoldA01	4306478	4306485	ID=BnaA01G0078000ZS;Name=BnaA01G0078000ZS	GCCACGTG	ABI5(bZIP)/col-ABI5-DAP-Seq(GSE60143)/Homer
scaffoldA01	4314150	4314161	ID=BnaA01G0078200ZS;Name=BnaA01G0078200ZS	TTAAACTTTTTT	OBP4(C2C2dof)/col-OBP4-DAP-Seq(GSE60143)/Homer
scaffoldA01	4314161	4314172	ID=BnaA01G0078200ZS;Name=BnaA01G0078200ZS	TTGGTCAACGAT	WRKY47(WRKY)/colamp-WRKY47-DAP-Seq(GSE60143)/Homer
scaffoldA01	4325553	4325567	ID=BnaA01G0078500ZS;Name=BnaA01G0078500ZS	ATGTTAAATGTATTT	EIN3(EIL)/col-EIN3-DAP-Seq(GSE60143)/Homer
scaffoldA01	4337894	4337908	ID=BnaA01G0079000ZS;Name=BnaA01G0079000ZS	AAACTATGTGGTATA	AT1G04880(ARID)/colamp-AT1G04880-DAP-Seq(GSE60143)/Homer
scaffoldA01	4344040	4344054	ID=BnaA01G0079100ZS;Name=BnaA01G0079100ZS	AGGGTTTAGGGTTTA	AT4G12670(MYBrelated)/col-AT4G12670-DAP-Seq(GSE60143)/Homer
scaffoldA01	4344047	4344054	ID=BnaA01G0079100ZS;Name=BnaA01G0079100ZS	AGGGTTTA	TRP2(MYBrelated)/colamp-TRP2-DAP-Seq(GSE60143)/Homer
scaffoldA01	4344054	4344068	ID=BnaA01G0079100ZS;Name=BnaA01G0079100ZS	AGAGTTTAGGTTTTA	AT4G12670(MYBrelated)/col-AT4G12670-DAP-Seq(GSE60143)/Homer
scaffoldA01	4344068	4344075	ID=BnaA01G0079100ZS;Name=BnaA01G0079100ZS	AGGGTTTA	TRP2(MYBrelated)/colamp-TRP2-DAP-Seq(GSE60143)/Homer
scaffoldA01	4344113	4344120	ID=BnaA01G0079100ZS;Name=BnaA01G0079100ZS	TTTGAAAA	At2g41835(C2H2)/col-At2g41835-DAP-Seq(GSE60143)/Homer
scaffoldA01	4344137	4344144	ID=BnaA01G0079100ZS;Name=BnaA01G0079100ZS	TTTTCAAA	At2g41835(C2H2)/col-At2g41835-DAP-Seq(GSE60143)/Homer
scaffoldA01	4353216	4353227	ID=BnaA01G0079300ZS;Name=BnaA01G0079300ZS	TATAATTAATTT	HDG1(Homeobox)/col100-HDG1-DAP-Seq(GSE60143)/Homer
scaffoldA01	4388959	4388973	ID=BnaA01G0079400ZS;Name=BnaA01G0079400ZS	ATACCATATAATAAT	AT1G04880(ARID)/colamp-AT1G04880-DAP-Seq(GSE60143)/Homer
scaffoldA01	4389031	4389042	ID=BnaA01G0079400ZS;Name=BnaA01G0079400ZS	GAAAAAGGAAAA	OBP4(C2C2dof)/col-OBP4-DAP-Seq(GSE60143)/Homer
scaffoldA01	4398793	4398807	ID=BnaA01G0079500ZS;Name=BnaA01G0079500ZS	TGATGATGTGGCACA	bZIP44(bZIP)/colamp-bZIP44-DAP-Seq(GSE60143)/Homer
scaffoldA01	4398819	4398828	ID=BnaA01G0079500ZS;Name=BnaA01G0079500ZS	TGATTGATTG	WUS1(Homeobox)/colamp-WUS1-DAP-Seq(GSE60143)/Homer
scaffoldA01	4405386	4405393	ID=BnaA01G0079600ZS;Name=BnaA01G0079600ZS	CAATCATT	ATHB5(HB)/colamp-ATHB5-DAP-Seq(GSE60143)/Homer
scaffoldA01	4405479	4405490	ID=BnaA01G0079600ZS;Name=BnaA01G0079600ZS	AAATTACTTTTT	At4g38000(C2C2dof)/col-At4g38000-DAP-Seq(GSE60143)/Homer
scaffoldA01	4405480	4405491	ID=BnaA01G0079600ZS;Name=BnaA01G0079600ZS	AATTACTTTTTT	OBP4(C2C2dof)/col-OBP4-DAP-Seq(GSE60143)/Homer
scaffoldA01	4405533	4405544	ID=BnaA01G0079600ZS;Name=BnaA01G0079600ZS	GCCACCGTCCAA	At4g28140(AP2EREBP)/colamp-At4g28140-DAP-Seq(GSE60143)/Homer
scaffoldA01	4430272	4430283	ID=BnaA01G0079800ZS;Name=BnaA01G0079800ZS	TTAAAATTCTTT	AT2G40260(G2like)/colamp-AT2G40260-DAP-Seq(GSE60143)/Homer
scaffoldA01	4437177	4437191	ID=BnaA01G0079900ZS;Name=BnaA01G0079900ZS	TATAACAAGACAAAT	IDD2(C2H2)/colamp-IDD2-DAP-Seq(GSE60143)/Homer
scaffoldA01	4437179	4437190	ID=BnaA01G0079900ZS;Name=BnaA01G0079900ZS	TAACAAGACAAA	IDD7(C2H2)/col-IDD7-DAP-Seq(GSE60143)/Homer
scaffoldA01	4446140	4446151	ID=BnaA01G0080000ZS;Name=BnaA01G0080000ZS	TGTAATAAATGT	HDG1(Homeobox)/col100-HDG1-DAP-Seq(GSE60143)/Homer
scaffoldA01	4446151	4446165	ID=BnaA01G0080000ZS;Name=BnaA01G0080000ZS	TAACTATATTATATT	AT1G04880(ARID)/colamp-AT1G04880-DAP-Seq(GSE60143)/Homer
scaffoldA01	4479321	4479330	ID=BnaA01G0080100ZS;Name=BnaA01G0080100ZS	CATCATCATC	ZML2(C2C2gata)/col-ZML2-DAP-Seq(GSE60143)/Homer
scaffoldA01	4507433	4507447	ID=BnaA01G0080200ZS;Name=BnaA01G0080200ZS	ATCGTGAAGTTGAAG	ANAC075(NAC)/col-ANAC075-DAP-Seq(GSE60143)/Homer
scaffoldA01	4507508	4507519	ID=BnaA01G0080200ZS;Name=BnaA01G0080200ZS	CTCACGTGAATT	bHLH74(bHLH)/col-bHLH74-DAP-Seq(GSE60143)/Homer
scaffoldA01	4507551	4507565	ID=BnaA01G0080200ZS;Name=BnaA01G0080200ZS	CAAAGATGACGTGGC	bZIP48(bZIP)/colamp-bZIP48-DAP-Seq(GSE60143)/Homer
scaffoldA01	4507553	4507567	ID=BnaA01G0080200ZS;Name=BnaA01G0080200ZS	AAGATGACGTGGCGA	bZIP3(bZIP)/col-bZIP3-DAP-Seq(GSE60143)/Homer
scaffoldA01	4507554	4507568	ID=BnaA01G0080200ZS;Name=BnaA01G0080200ZS	AGATGACGTGGCGAT	GBF5(bZIP)/colamp-GBF5-DAP-Seq(GSE60143)/Homer
scaffoldA01	4507555	4507566	ID=BnaA01G0080200ZS;Name=BnaA01G0080200ZS	GATGACGTGGCG	bZIP28(bZIP)/col-bZIP28-DAP-Seq(GSE60143)/Homer
scaffoldA01	4507567	4507581	ID=BnaA01G0080200ZS;Name=BnaA01G0080200ZS	ATTTGGAAGCTTCTG	AGL95(ND)/col-AGL95-DAP-Seq(GSE60143)/Homer
scaffoldA01	4507570	4507584	ID=BnaA01G0080200ZS;Name=BnaA01G0080200ZS	TGGAAGCTTCTGATA	HSF6(HSF)/col-HSF6-DAP-Seq(GSE60143)/Homer
scaffoldA01	4527206	4527213	ID=BnaA01G0080400ZS;Name=BnaA01G0080400ZS	GCCTTTTT	dof42(C2C2dof)/col-dof42-DAP-Seq(GSE60143)/Homer
scaffoldA01	4529812	4529823	ID=BnaA01G0080500ZS;Name=BnaA01G0080500ZS	TACTAACTTTTT	At4g38000(C2C2dof)/col-At4g38000-DAP-Seq(GSE60143)/Homer
scaffoldA01	4529815	4529824	ID=BnaA01G0080500ZS;Name=BnaA01G0080500ZS	TAACTTTTTA	AT3G12130(C3H)/colamp-AT3G12130-DAP-Seq(GSE60143)/Homer
scaffoldA01	4529956	4529970	ID=BnaA01G0080500ZS;Name=BnaA01G0080500ZS	AAAAAAAAAGATTCC	At1g68670(G2like)/colamp-At1g68670-DAP-Seq(GSE60143)/Homer
scaffoldA01	4547924	4547931	ID=BnaA01G0080900ZS;Name=BnaA01G0080900ZS	TTTGAAAA	At2g41835(C2H2)/col-At2g41835-DAP-Seq(GSE60143)/Homer
scaffoldA01	4547985	4547996	ID=BnaA01G0080900ZS;Name=BnaA01G0080900ZS	TTTTCTTTAAAA	AT5G60130(ABI3VP1)/col-AT5G60130-DAP-Seq(GSE60143)/Homer
scaffoldA01	4550573	4550587	ID=BnaA01G0081000ZS;Name=BnaA01G0081000ZS	TCATTTAGAAATGAA	AT2G31460(REMB3)/col-AT2G31460-DAP-Seq(GSE60143)/Homer
scaffoldA01	4561176	4561187	ID=BnaA01G0081200ZS;Name=BnaA01G0081200ZS	GATCCTCTCTCC	FRS9(ND)/col-FRS9-DAP-Seq(GSE60143)/Homer
scaffoldA01	4561187	4561198	ID=BnaA01G0081200ZS;Name=BnaA01G0081200ZS	CCTCCTCTCTCT	FRS9(ND)/col-FRS9-DAP-Seq(GSE60143)/Homer
scaffoldA01	4574860	4574867	ID=BnaA01G0081500ZS;Name=BnaA01G0081500ZS	AGGGTTTA	TRP2(MYBrelated)/colamp-TRP2-DAP-Seq(GSE60143)/Homer
scaffoldA01	4574901	4574908	ID=BnaA01G0081500ZS;Name=BnaA01G0081500ZS	AGGGTTTA	TRP2(MYBrelated)/colamp-TRP2-DAP-Seq(GSE60143)/Homer
scaffoldA01	4578425	4578439	ID=BnaA01G0081600ZS;Name=BnaA01G0081600ZS	GAAAATGCCCTTTAA	AT2G33550(Trihelix)/colamp-AT2G33550-DAP-Seq(GSE60143)/Homer
scaffoldA01	4578526	4578535	ID=BnaA01G0081600ZS;Name=BnaA01G0081600ZS	GTAATGATTA	ATHB15(HB)/col-ATHB15-DAP-Seq(GSE60143)/Homer
scaffoldA01	4578527	4578536	ID=BnaA01G0081600ZS;Name=BnaA01G0081600ZS	TAATGATTAT	PHV(HB)/col-PHV-DAP-Seq(GSE60143)/Homer
scaffoldA01	4578531	4578542	ID=BnaA01G0081600ZS;Name=BnaA01G0081600ZS	GATTATCCATAT	At1g74840(MYBrelated)/col100-At1g74840-DAP-Seq(GSE60143)/Homer
scaffoldA01	4578557	4578568	ID=BnaA01G0081600ZS;Name=BnaA01G0081600ZS	TGGTAGGTAACT	MYB40(MYB)/col-MYB40-DAP-Seq(GSE60143)/Homer
scaffoldA01	4590963	4590970	ID=BnaA01G0081800ZS;Name=BnaA01G0081800ZS	TTTGAAAA	At2g41835(C2H2)/col-At2g41835-DAP-Seq(GSE60143)/Homer
scaffoldA01	4590998	4591007	ID=BnaA01G0081800ZS;Name=BnaA01G0081800ZS	TTTTTTTTTT	VRN1(ABI3VP1)/col-VRN1-DAP-Seq(GSE60143)/Homer
scaffoldA01	4590999	4591008	ID=BnaA01G0081800ZS;Name=BnaA01G0081800ZS	TTTTTTTTTT	VRN1(ABI3VP1)/col-VRN1-DAP-Seq(GSE60143)/Homer
scaffoldA01	4591074	4591088	ID=BnaA01G0081800ZS;Name=BnaA01G0081800ZS	CCTTATTTTTGAAGT	NTM1(NAC)/col-NTM1-DAP-Seq(GSE60143)/Homer
scaffoldA01	4591104	4591111	ID=BnaA01G0081800ZS;Name=BnaA01G0081800ZS	TTTTCAAA	At2g41835(C2H2)/col-At2g41835-DAP-Seq(GSE60143)/Homer
scaffoldA01	4591118	4591129	ID=BnaA01G0081800ZS;Name=BnaA01G0081800ZS	AATACATTGAAC	EIL4(EIL)/Tomato-EIL4-ChIP-Seq(GSE116581)/Homer
scaffoldA01	4591119	4591130	ID=BnaA01G0081800ZS;Name=BnaA01G0081800ZS	ATACATTGAACT	EIL4(EIL)/Tomato-EIL4-ChIP-Seq(GSE116581)/Homer
scaffoldA01	4598082	4598096	ID=BnaA01G0081900ZS;Name=BnaA01G0081900ZS	TTATATAAATGGAAA	AGL25(MADS)/colamp-AGL25-DAP-Seq(GSE60143)/Homer
scaffoldA01	4600231	4600245	ID=BnaA01G0082000ZS;Name=BnaA01G0082000ZS	CAGAATTAGGTAAAA	MYB39(MYB)/col-MYB39-DAP-Seq(GSE60143)/Homer
scaffoldA01	4604300	4604311	ID=BnaA01G0082100ZS;Name=BnaA01G0082100ZS	AACAATGATTGT	HAT1(Homeobox)/col-HAT1-DAP-Seq(GSE60143)/Homer
scaffoldA01	4604301	4604310	ID=BnaA01G0082100ZS;Name=BnaA01G0082100ZS	ACAATGATTG	ATHB18(Homeobox)/colamp-ATHB18-DAP-Seq(GSE60143)/Homer
scaffoldA01	4604302	4604311	ID=BnaA01G0082100ZS;Name=BnaA01G0082100ZS	CAATGATTGT	ATHB18(Homeobox)/colamp-ATHB18-DAP-Seq(GSE60143)/Homer
scaffoldA01	4604303	4604310	ID=BnaA01G0082100ZS;Name=BnaA01G0082100ZS	AATGATTG	ATHB5(HB)/colamp-ATHB5-DAP-Seq(GSE60143)/Homer
scaffoldA01	4604330	4604344	ID=BnaA01G0082100ZS;Name=BnaA01G0082100ZS	TTTATCATATATTTT	AT1G04880(ARID)/colamp-AT1G04880-DAP-Seq(GSE60143)/Homer
scaffoldA01	4622444	4622453	ID=BnaA01G0082300ZS;Name=BnaA01G0082300ZS	AAAAAAAAAA	VRN1(ABI3VP1)/col-VRN1-DAP-Seq(GSE60143)/Homer
scaffoldA01	4622471	4622478	ID=BnaA01G0082300ZS;Name=BnaA01G0082300ZS	TTTTCAAA	At2g41835(C2H2)/col-At2g41835-DAP-Seq(GSE60143)/Homer
scaffoldA01	4627765	4627776	ID=BnaA01G0082500ZS;Name=BnaA01G0082500ZS	TTTTAAAGGAAA	AT5G60130(ABI3VP1)/col-AT5G60130-DAP-Seq(GSE60143)/Homer
scaffoldA01	4639638	4639652	ID=BnaA01G0082600ZS;Name=BnaA01G0082600ZS	AGAATCTTTAATTTG	At1g68670(G2like)/colamp-At1g68670-DAP-Seq(GSE60143)/Homer
scaffoldA01	4639679	4639690	ID=BnaA01G0082600ZS;Name=BnaA01G0082600ZS	TATTTTATGTTG	RAV1(RAV)/colamp-RAV1-DAP-Seq(GSE60143)/Homer
scaffoldA01	4639697	4639708	ID=BnaA01G0082600ZS;Name=BnaA01G0082600ZS	AATGATATTTCT	AT3G10113(MYBrelated)/col-AT3G10113-DAP-Seq(GSE60143)/Homer
scaffoldA01	4644608	4644619	ID=BnaA01G0082700ZS;Name=BnaA01G0082700ZS	CAACATAAACTA	RAV1(RAV)/colamp-RAV1-DAP-Seq(GSE60143)/Homer
scaffoldA01	4646242	4646256	ID=BnaA01G0082800ZS;Name=BnaA01G0082800ZS	TTACTATAATAGCCC	Unknown1/Arabidopsis-Promoters/Homer
scaffoldA01	4656888	4656899	ID=BnaA01G0083000ZS;Name=BnaA01G0083000ZS	AATAGTCAAAGA	WRKY43(WRKY)/colamp-WRKY43-DAP-Seq(GSE60143)/Homer
scaffoldA01	4667523	4667530	ID=BnaA01G0083200ZS;Name=BnaA01G0083200ZS	TGATGGAA	HAP3(CCAATHAP3)/col-HAP3-DAP-Seq(GSE60143)/Homer
scaffoldA01	4667573	4667587	ID=BnaA01G0083200ZS;Name=BnaA01G0083200ZS	TTTCGTGGGACCCAA	At2g45680(TCP)/colamp-At2g45680-DAP-Seq(GSE60143)/Homer
scaffoldA01	4667577	4667591	ID=BnaA01G0083200ZS;Name=BnaA01G0083200ZS	GTGGGACCCAAAAGA	At2g45680(TCP)/colamp-At2g45680-DAP-Seq(GSE60143)/Homer
scaffoldA01	4685853	4685867	ID=BnaA01G0083300ZS;Name=BnaA01G0083300ZS	TATAACGGTTATATA	MYB3R5(MYB)/col-MYB3R5-DAP-Seq(GSE60143)/Homer
scaffoldA01	4685855	4685866	ID=BnaA01G0083300ZS;Name=BnaA01G0083300ZS	TAACGGTTATAT	MYB3R1(MYB)/col-MYB3R1-DAP-Seq(GSE60143)/Homer
scaffoldA01	4685868	4685882	ID=BnaA01G0083300ZS;Name=BnaA01G0083300ZS	TGCTTGTGTAGCACG	ANAC017(NAC)/colamp-ANAC017-DAP-Seq(GSE60143)/Homer
scaffoldA01	4685894	4685908	ID=BnaA01G0083300ZS;Name=BnaA01G0083300ZS	ACTTCCCCGGCAAGT	NTM1(NAC)/col-NTM1-DAP-Seq(GSE60143)/Homer
scaffoldA01	4685934	4685945	ID=BnaA01G0083300ZS;Name=BnaA01G0083300ZS	TAATTAATTATA	HDG1(Homeobox)/col100-HDG1-DAP-Seq(GSE60143)/Homer
scaffoldA01	4710353	4710367	ID=BnaA01G0083500ZS;Name=BnaA01G0083500ZS	ATTTGTCGTCTTTTT	IDD5(C2H2)/colamp-IDD5-DAP-Seq(GSE60143)/Homer
scaffoldA01	4710354	4710365	ID=BnaA01G0083500ZS;Name=BnaA01G0083500ZS	TTTGTCGTCTTT	At5g66730(C2H2)/colamp-At5g66730-DAP-Seq(GSE60143)/Homer
scaffoldA01	4710413	4710420	ID=BnaA01G0083500ZS;Name=BnaA01G0083500ZS	CACGTGGC	ABF1(bZIP)/Arabidopsis-ABF1-ChIP-Seq(GSE80564)/Homer
scaffoldA01	4727903	4727914	ID=BnaA01G0083900ZS;Name=BnaA01G0083900ZS	AAATTAATTATT	HDG1(Homeobox)/col100-HDG1-DAP-Seq(GSE60143)/Homer
scaffoldA01	4727916	4727930	ID=BnaA01G0083900ZS;Name=BnaA01G0083900ZS	TATATTGTATGCTAT	AT1G04880(ARID)/colamp-AT1G04880-DAP-Seq(GSE60143)/Homer
scaffoldA01	4735408	4735422	ID=BnaA01G0084200ZS;Name=BnaA01G0084200ZS	ACGTGGGACCAACGT	At1g69690(TCP)/colamp-At1g69690-DAP-Seq(GSE60143)/Homer
scaffoldA01	4735473	4735487	ID=BnaA01G0084200ZS;Name=BnaA01G0084200ZS	ATCGGACGGTGGCGA	ZIM(C2C2gata)/col-ZIM-DAP-Seq(GSE60143)/Homer
scaffoldA01	4735474	4735488	ID=BnaA01G0084200ZS;Name=BnaA01G0084200ZS	TCGGACGGTGGCGAT	ZML1(C2C2gata)/colamp-ZML1-DAP-Seq(GSE60143)/Homer
scaffoldA01	4739080	4739094	ID=BnaA01G0084300ZS;Name=BnaA01G0084300ZS	AAGAAAAAGACAAAA	At1g14580(C2H2)/colamp-At1g14580-DAP-Seq(GSE60143)/Homer
scaffoldA01	4739082	4739093	ID=BnaA01G0084300ZS;Name=BnaA01G0084300ZS	GAAAAAGACAAA	At5g66730(C2H2)/colamp-At5g66730-DAP-Seq(GSE60143)/Homer
scaffoldA01	4739083	4739094	ID=BnaA01G0084300ZS;Name=BnaA01G0084300ZS	AAAAAGACAAAA	JKD(C2H2)/col-JKD-DAP-Seq(GSE60143)/Homer
scaffoldA01	4739084	4739093	ID=BnaA01G0084300ZS;Name=BnaA01G0084300ZS	AAAAGACAAA	AtIDD11(C2H2)/colamp-AtIDD11-DAP-Seq(GSE60143)/Homer
scaffoldA01	4745538	4745552	ID=BnaA01G0084400ZS;Name=BnaA01G0084400ZS	TTTTGTTTTTTCTTT	IDD5(C2H2)/colamp-IDD5-DAP-Seq(GSE60143)/Homer
scaffoldA01	4746779	4746786	ID=BnaA01G0084500ZS;Name=BnaA01G0084500ZS	AATTATTG	LMI1(HB)/colamp-LMI1-DAP-Seq(GSE60143)/Homer
scaffoldA01	4746842	4746856	ID=BnaA01G0084500ZS;Name=BnaA01G0084500ZS	GAAACGGTGTCGTTT	Unknown2/Arabidopsis-Promoters/Homer
scaffoldA01	4746843	4746857	ID=BnaA01G0084500ZS;Name=BnaA01G0084500ZS	AAACGGTGTCGTTTC	Unknown2/Arabidopsis-Promoters/Homer
scaffoldA01	4746915	4746922	ID=BnaA01G0084500ZS;Name=BnaA01G0084500ZS	CACTTTTT	At1g64620(C2C2dof)/colamp-At1g64620-DAP-Seq(GSE60143)/Homer
scaffoldA01	4758341	4758350	ID=BnaA01G0084600ZS;Name=BnaA01G0084600ZS	CCCTTTTTTG	SEP3(MADS)/Arabidoposis-Flower-Sep3-ChIP-Seq/Homer
scaffoldA01	4758342	4758351	ID=BnaA01G0084600ZS;Name=BnaA01G0084600ZS	CCTTTTTTGG	SEP3(MADS)/Arabidoposis-Flower-Sep3-ChIP-Seq/Homer
scaffoldA01	4758376	4758387	ID=BnaA01G0084600ZS;Name=BnaA01G0084600ZS	TTTTAAAGGAAA	AT5G60130(ABI3VP1)/col-AT5G60130-DAP-Seq(GSE60143)/Homer
scaffoldA01	4791820	4791831	ID=BnaA01G0084800ZS;Name=BnaA01G0084800ZS	TTAAAATATCTG	At5g52660(MYBrelated)/colamp-At5g52660-DAP-Seq(GSE60143)/Homer
scaffoldA01	4791821	4791835	ID=BnaA01G0084800ZS;Name=BnaA01G0084800ZS	TAAAATATCTGGCGT	LCL1(MYBrelated)/colamp-LCL1-DAP-Seq(GSE60143)/Homer
scaffoldA01	4791822	4791831	ID=BnaA01G0084800ZS;Name=BnaA01G0084800ZS	AAAATATCTG	At3g09600(MYBrelated)/colamp-At3g09600-DAP-Seq(GSE60143)/Homer
scaffoldA01	4791823	4791830	ID=BnaA01G0084800ZS;Name=BnaA01G0084800ZS	AAATATCT	At4g01280(MYBrelated)/colamp-At4g01280-DAP-Seq(GSE60143)/Homer
scaffoldA01	4791884	4791891	ID=BnaA01G0084800ZS;Name=BnaA01G0084800ZS	TTTGAAAA	At2g41835(C2H2)/col-At2g41835-DAP-Seq(GSE60143)/Homer
scaffoldA01	4791904	4791915	ID=BnaA01G0084800ZS;Name=BnaA01G0084800ZS	TTTTTAAGGAAA	AT5G60130(ABI3VP1)/col-AT5G60130-DAP-Seq(GSE60143)/Homer
scaffoldA01	4791913	4791924	ID=BnaA01G0084800ZS;Name=BnaA01G0084800ZS	AAAGGAGACAAA	SGR5(C2H2)/colamp-SGR5-DAP-Seq(GSE60143)/Homer
scaffoldA01	4791914	4791925	ID=BnaA01G0084800ZS;Name=BnaA01G0084800ZS	AAGGAGACAAAA	JKD(C2H2)/col-JKD-DAP-Seq(GSE60143)/Homer
scaffoldA01	4794037	4794051	ID=BnaA01G0084900ZS;Name=BnaA01G0084900ZS	TATAATGGGCTTTTA	PCF/Arabidopsis-Promoters/Homer
scaffoldA01	4794135	4794142	ID=BnaA01G0084900ZS;Name=BnaA01G0084900ZS	TAAACCCT	TRP2(MYBrelated)/colamp-TRP2-DAP-Seq(GSE60143)/Homer
scaffoldA01	4799334	4799348	ID=BnaA01G0085000ZS;Name=BnaA01G0085000ZS	TTCTTGTTTTACAAG	ANAC004(NAC)/colamp-ANAC004-DAP-Seq(GSE60143)/Homer
scaffoldA01	4799335	4799349	ID=BnaA01G0085000ZS;Name=BnaA01G0085000ZS	TCTTGTTTTACAAGT	VND6(NAC)/col-VND6-DAP-Seq(GSE60143)/Homer
scaffoldA01	4799336	4799350	ID=BnaA01G0085000ZS;Name=BnaA01G0085000ZS	CTTGTTTTACAAGTA	ANAC013(NAC)/col-ANAC013-DAP-Seq(GSE60143)/Homer
scaffoldA01	4799367	4799376	ID=BnaA01G0085000ZS;Name=BnaA01G0085000ZS	TTTTTTTTTT	VRN1(ABI3VP1)/col-VRN1-DAP-Seq(GSE60143)/Homer
scaffoldA01	4805214	4805228	ID=BnaA01G0085100ZS;Name=BnaA01G0085100ZS	TAAAGGCACGTGTAT	GT3a(Trihelix)/col-GT3a-DAP-Seq(GSE60143)/Homer
scaffoldA01	4808897	4808906	ID=BnaA01G0085400ZS;Name=BnaA01G0085400ZS	AAAAAAAAAA	VRN1(ABI3VP1)/col-VRN1-DAP-Seq(GSE60143)/Homer
scaffoldA01	4816662	4816669	ID=BnaA01G0085500ZS;Name=BnaA01G0085500ZS	TTTGAAAA	At2g41835(C2H2)/col-At2g41835-DAP-Seq(GSE60143)/Homer
scaffoldA01	4830074	4830085	ID=BnaA01G0085700ZS;Name=BnaA01G0085700ZS	GACAATGATTGT	HAT1(Homeobox)/col-HAT1-DAP-Seq(GSE60143)/Homer
scaffoldA01	4830075	4830084	ID=BnaA01G0085700ZS;Name=BnaA01G0085700ZS	ACAATGATTG	ATHB18(Homeobox)/colamp-ATHB18-DAP-Seq(GSE60143)/Homer
scaffoldA01	4830076	4830085	ID=BnaA01G0085700ZS;Name=BnaA01G0085700ZS	CAATGATTGT	ATHB18(Homeobox)/colamp-ATHB18-DAP-Seq(GSE60143)/Homer
scaffoldA01	4830077	4830084	ID=BnaA01G0085700ZS;Name=BnaA01G0085700ZS	AATGATTG	ATHB5(HB)/colamp-ATHB5-DAP-Seq(GSE60143)/Homer
scaffoldA01	4830107	4830121	ID=BnaA01G0085700ZS;Name=BnaA01G0085700ZS	TTATTTTATCTTTTT	At5g58900(MYBrelated)/colamp-At5g58900-DAP-Seq(GSE60143)/Homer
scaffoldA01	4831844	4831851	ID=BnaA01G0085800ZS;Name=BnaA01G0085800ZS	GGCGGCGG	AT1G28160(AP2EREBP)/colamp-AT1G28160-DAP-Seq(GSE60143)/Homer
scaffoldA01	4869311	4869318	ID=BnaA01G0085900ZS;Name=BnaA01G0085900ZS	TTTGAAAA	At2g41835(C2H2)/col-At2g41835-DAP-Seq(GSE60143)/Homer
scaffoldA01	4872113	4872120	ID=BnaA01G0086100ZS;Name=BnaA01G0086100ZS	TGATGGAA	HAP3(CCAATHAP3)/col-HAP3-DAP-Seq(GSE60143)/Homer
scaffoldA01	4872145	4872152	ID=BnaA01G0086100ZS;Name=BnaA01G0086100ZS	TGATGGAA	HAP3(CCAATHAP3)/col-HAP3-DAP-Seq(GSE60143)/Homer
scaffoldA01	4894813	4894827	ID=BnaA01G0086700ZS;Name=BnaA01G0086700ZS	ATTTGGTGACGTGTC	bZIP48(bZIP)/colamp-bZIP48-DAP-Seq(GSE60143)/Homer
scaffoldA01	4894814	4894828	ID=BnaA01G0086700ZS;Name=BnaA01G0086700ZS	TTTGGTGACGTGTCA	ABF2(bZIP)/col-ABF2-DAP-Seq(GSE60143)/Homer
scaffoldA01	4894815	4894829	ID=BnaA01G0086700ZS;Name=BnaA01G0086700ZS	TTGGTGACGTGTCAT	bZIP3(bZIP)/col-bZIP3-DAP-Seq(GSE60143)/Homer
scaffoldA01	4894816	4894830	ID=BnaA01G0086700ZS;Name=BnaA01G0086700ZS	TGGTGACGTGTCATC	GBF5(bZIP)/colamp-GBF5-DAP-Seq(GSE60143)/Homer
scaffoldA01	4894817	4894828	ID=BnaA01G0086700ZS;Name=BnaA01G0086700ZS	GGTGACGTGTCA	bZIP28(bZIP)/col-bZIP28-DAP-Seq(GSE60143)/Homer
scaffoldA01	4895347	4895354	ID=BnaA01G0086600ZS;Name=BnaA01G0086600ZS	GGCGGCGG	AT1G28160(AP2EREBP)/colamp-AT1G28160-DAP-Seq(GSE60143)/Homer
scaffoldA01	4895350	4895357	ID=BnaA01G0086600ZS;Name=BnaA01G0086600ZS	GGCGGCGG	AT1G28160(AP2EREBP)/colamp-AT1G28160-DAP-Seq(GSE60143)/Homer
scaffoldA01	4914792	4914803	ID=BnaA01G0087000ZS;Name=BnaA01G0087000ZS	AAAAAAGTATAT	OBP4(C2C2dof)/col-OBP4-DAP-Seq(GSE60143)/Homer
scaffoldA01	4923039	4923053	ID=BnaA01G0087100ZS;Name=BnaA01G0087100ZS	CGCTGACGTGGACGT	bZIP44(bZIP)/colamp-bZIP44-DAP-Seq(GSE60143)/Homer
scaffoldA01	4932305	4932314	ID=BnaA01G0087200ZS;Name=BnaA01G0087200ZS	TTCAGATCTG	GATA12(C2C2gata)/col-GATA12-DAP-Seq(GSE60143)/Homer
scaffoldA01	4939681	4939690	ID=BnaA01G0087300ZS;Name=BnaA01G0087300ZS	AAAAAAAAAA	VRN1(ABI3VP1)/col-VRN1-DAP-Seq(GSE60143)/Homer
scaffoldA01	4939685	4939696	ID=BnaA01G0087300ZS;Name=BnaA01G0087300ZS	AAAAAAGGTAAA	OBP4(C2C2dof)/col-OBP4-DAP-Seq(GSE60143)/Homer
scaffoldA01	4939702	4939716	ID=BnaA01G0087300ZS;Name=BnaA01G0087300ZS	TATCAACCGTCAGAT	ZIM(C2C2gata)/col-ZIM-DAP-Seq(GSE60143)/Homer
scaffoldA01	4948371	4948380	ID=BnaA01G0087600ZS;Name=BnaA01G0087600ZS	AAAAAAAAAA	VRN1(ABI3VP1)/col-VRN1-DAP-Seq(GSE60143)/Homer
scaffoldA01	4948372	4948381	ID=BnaA01G0087600ZS;Name=BnaA01G0087600ZS	AAAAAAAAAA	VRN1(ABI3VP1)/col-VRN1-DAP-Seq(GSE60143)/Homer
scaffoldA01	4948432	4948446	ID=BnaA01G0087600ZS;Name=BnaA01G0087600ZS	TTTTGTTTTTTTTGT	IDD5(C2H2)/colamp-IDD5-DAP-Seq(GSE60143)/Homer
scaffoldA01	4948433	4948444	ID=BnaA01G0087600ZS;Name=BnaA01G0087600ZS	TTTGTTTTTTTT	IDD4(C2H2)/col-IDD4-DAP-Seq(GSE60143)/Homer
scaffoldA01	4953872	4953886	ID=BnaA01G0087700ZS;Name=BnaA01G0087700ZS	AAATTAAAAGTATTT	EIN3(EIL)/col-EIN3-DAP-Seq(GSE60143)/Homer
scaffoldA01	4967262	4967276	ID=BnaA01G0087800ZS;Name=BnaA01G0087800ZS	TTTTGTTTTCATTCT	IDD5(C2H2)/colamp-IDD5-DAP-Seq(GSE60143)/Homer
scaffoldA01	4967286	4967293	ID=BnaA01G0087800ZS;Name=BnaA01G0087800ZS	TTTGAAAA	At2g41835(C2H2)/col-At2g41835-DAP-Seq(GSE60143)/Homer
scaffoldA01	4971883	4971892	ID=BnaA01G0087900ZS;Name=BnaA01G0087900ZS	CCCTCTGTTT	REF6(Zf)/Arabidopsis-REF6-ChIP-Seq(GSE106942)/Homer
scaffoldA01	4978049	4978058	ID=BnaA01G0088000ZS;Name=BnaA01G0088000ZS	AAAAAAAAAA	VRN1(ABI3VP1)/col-VRN1-DAP-Seq(GSE60143)/Homer
scaffoldA01	4985113	4985124	ID=BnaA01G0088100ZS;Name=BnaA01G0088100ZS	AAAATATTCCAT	AT2G40260(G2like)/colamp-AT2G40260-DAP-Seq(GSE60143)/Homer
scaffoldA01	5013726	5013740	ID=BnaA01G0088200ZS;Name=BnaA01G0088200ZS	ATTACCCACGTGTCT	GT3a(Trihelix)/col-GT3a-DAP-Seq(GSE60143)/Homer
scaffoldA01	5023117	5023126	ID=BnaA01G0088500ZS;Name=BnaA01G0088500ZS	TTTTTTTTTT	VRN1(ABI3VP1)/col-VRN1-DAP-Seq(GSE60143)/Homer
scaffoldA01	5023118	5023127	ID=BnaA01G0088500ZS;Name=BnaA01G0088500ZS	TTTTTTTTTT	VRN1(ABI3VP1)/col-VRN1-DAP-Seq(GSE60143)/Homer
scaffoldA01	5023119	5023128	ID=BnaA01G0088500ZS;Name=BnaA01G0088500ZS	TTTTTTTTTT	VRN1(ABI3VP1)/col-VRN1-DAP-Seq(GSE60143)/Homer
scaffoldA01	5023120	5023129	ID=BnaA01G0088500ZS;Name=BnaA01G0088500ZS	TTTTTTTTTT	VRN1(ABI3VP1)/col-VRN1-DAP-Seq(GSE60143)/Homer
scaffoldA01	5023121	5023130	ID=BnaA01G0088500ZS;Name=BnaA01G0088500ZS	TTTTTTTTTT	VRN1(ABI3VP1)/col-VRN1-DAP-Seq(GSE60143)/Homer
scaffoldA01	5023122	5023131	ID=BnaA01G0088500ZS;Name=BnaA01G0088500ZS	TTTTTTTTTT	VRN1(ABI3VP1)/col-VRN1-DAP-Seq(GSE60143)/Homer
scaffoldA01	5023123	5023132	ID=BnaA01G0088500ZS;Name=BnaA01G0088500ZS	TTTTTTTTTT	VRN1(ABI3VP1)/col-VRN1-DAP-Seq(GSE60143)/Homer
scaffoldA01	5023124	5023133	ID=BnaA01G0088500ZS;Name=BnaA01G0088500ZS	TTTTTTTTTT	VRN1(ABI3VP1)/col-VRN1-DAP-Seq(GSE60143)/Homer
scaffoldA01	5023125	5023134	ID=BnaA01G0088500ZS;Name=BnaA01G0088500ZS	TTTTTTTTTT	VRN1(ABI3VP1)/col-VRN1-DAP-Seq(GSE60143)/Homer
scaffoldA01	5023126	5023135	ID=BnaA01G0088500ZS;Name=BnaA01G0088500ZS	TTTTTTTTTT	VRN1(ABI3VP1)/col-VRN1-DAP-Seq(GSE60143)/Homer
scaffoldA01	5023137	5023146	ID=BnaA01G0088500ZS;Name=BnaA01G0088500ZS	TGAATGAATG	WUS1(Homeobox)/colamp-WUS1-DAP-Seq(GSE60143)/Homer
scaffoldA01	5023192	5023206	ID=BnaA01G0088500ZS;Name=BnaA01G0088500ZS	CCTTAATAGGAAAAT	SVP(MADS)/col-SVP-DAP-Seq(GSE60143)/Homer
scaffoldA01	5026940	5026954	ID=BnaA01G0088600ZS;Name=BnaA01G0088600ZS	TATAGTATATAATTT	AT1G04880(ARID)/colamp-AT1G04880-DAP-Seq(GSE60143)/Homer
scaffoldA01	5026980	5026991	ID=BnaA01G0088600ZS;Name=BnaA01G0088600ZS	TTATACTTTTTT	OBP4(C2C2dof)/col-OBP4-DAP-Seq(GSE60143)/Homer
scaffoldA01	5026983	5026997	ID=BnaA01G0088600ZS;Name=BnaA01G0088600ZS	TACTTTTTTAAGAAA	AGL13(MADS)/col-AGL13-DAP-Seq(GSE60143)/Homer
scaffoldA01	5026987	5026998	ID=BnaA01G0088600ZS;Name=BnaA01G0088600ZS	TTTTTAAGAAAA	AT5G60130(ABI3VP1)/col-AT5G60130-DAP-Seq(GSE60143)/Homer
scaffoldA01	5027031	5027038	ID=BnaA01G0088600ZS;Name=BnaA01G0088600ZS	TTTTCAAA	At2g41835(C2H2)/col-At2g41835-DAP-Seq(GSE60143)/Homer
scaffoldA01	5034947	5034958	ID=BnaA01G0088700ZS;Name=BnaA01G0088700ZS	AAAGAATTTTAT	AT2G40260(G2like)/colamp-AT2G40260-DAP-Seq(GSE60143)/Homer
scaffoldA01	5041144	5041158	ID=BnaA01G0088800ZS;Name=BnaA01G0088800ZS	TAACTATATAATAAA	AT1G04880(ARID)/colamp-AT1G04880-DAP-Seq(GSE60143)/Homer
scaffoldA01	5079538	5079552	ID=BnaA01G0089000ZS;Name=BnaA01G0089000ZS	GCTATTATTCTAGAA	HSFB3(HSF)/colamp-HSFB3-DAP-Seq(GSE60143)/Homer
scaffoldA01	5079569	5079583	ID=BnaA01G0089000ZS;Name=BnaA01G0089000ZS	TGTGGTCCAAGTAAT	TCP3(TCP)/colamp-TCP3-DAP-Seq(GSE60143)/Homer
scaffoldA01	5084584	5084591	ID=BnaA01G0089100ZS;Name=BnaA01G0089100ZS	TTTGAAAA	At2g41835(C2H2)/col-At2g41835-DAP-Seq(GSE60143)/Homer
scaffoldA01	5098095	5098104	ID=BnaA01G0089200ZS;Name=BnaA01G0089200ZS	AACTCTGTTT	REF6(Zf)/Arabidopsis-REF6-ChIP-Seq(GSE106942)/Homer
scaffoldA01	5098103	5098117	ID=BnaA01G0089200ZS;Name=BnaA01G0089200ZS	TTACCGTTTTAGGAA	AGL15(MADS)/col-AGL15-DAP-Seq(GSE60143)/Homer
scaffoldA01	5098104	5098118	ID=BnaA01G0089200ZS;Name=BnaA01G0089200ZS	TACCGTTTTAGGAAA	AGL13(MADS)/col-AGL13-DAP-Seq(GSE60143)/Homer
scaffoldA01	5098150	5098161	ID=BnaA01G0089200ZS;Name=BnaA01G0089200ZS	TTAAACTTTTTG	OBP4(C2C2dof)/col-OBP4-DAP-Seq(GSE60143)/Homer
scaffoldA01	5098196	5098207	ID=BnaA01G0089200ZS;Name=BnaA01G0089200ZS	TCATTGACTTTT	WRKY21(WRKY)/colamp-WRKY21-DAP-Seq(GSE60143)/Homer
scaffoldA01	5107738	5107749	ID=BnaA01G0089300ZS;Name=BnaA01G0089300ZS	TAAGAATGTTAT	AT2G40260(G2like)/colamp-AT2G40260-DAP-Seq(GSE60143)/Homer
scaffoldA01	5107775	5107784	ID=BnaA01G0089300ZS;Name=BnaA01G0089300ZS	AAAAAAAAAA	VRN1(ABI3VP1)/col-VRN1-DAP-Seq(GSE60143)/Homer
scaffoldA01	5107776	5107785	ID=BnaA01G0089300ZS;Name=BnaA01G0089300ZS	AAAAAAAAAA	VRN1(ABI3VP1)/col-VRN1-DAP-Seq(GSE60143)/Homer
scaffoldA01	5107777	5107786	ID=BnaA01G0089300ZS;Name=BnaA01G0089300ZS	AAAAAAAAAA	VRN1(ABI3VP1)/col-VRN1-DAP-Seq(GSE60143)/Homer
scaffoldA01	5107778	5107787	ID=BnaA01G0089300ZS;Name=BnaA01G0089300ZS	AAAAAAAAAA	VRN1(ABI3VP1)/col-VRN1-DAP-Seq(GSE60143)/Homer
scaffoldA01	5107779	5107788	ID=BnaA01G0089300ZS;Name=BnaA01G0089300ZS	AAAAAAAAAA	VRN1(ABI3VP1)/col-VRN1-DAP-Seq(GSE60143)/Homer
scaffoldA01	5107780	5107789	ID=BnaA01G0089300ZS;Name=BnaA01G0089300ZS	AAAAAAAAAA	VRN1(ABI3VP1)/col-VRN1-DAP-Seq(GSE60143)/Homer
scaffoldA01	5107781	5107790	ID=BnaA01G0089300ZS;Name=BnaA01G0089300ZS	AAAAAAAAAA	VRN1(ABI3VP1)/col-VRN1-DAP-Seq(GSE60143)/Homer
scaffoldA01	5107783	5107794	ID=BnaA01G0089300ZS;Name=BnaA01G0089300ZS	AAAAAAAATCTT	At5g52660(MYBrelated)/colamp-At5g52660-DAP-Seq(GSE60143)/Homer
scaffoldA01	5117372	5117386	ID=BnaA01G0089400ZS;Name=BnaA01G0089400ZS	TGATCTTATCTATTT	At5g58900(MYBrelated)/colamp-At5g58900-DAP-Seq(GSE60143)/Homer
scaffoldA01	5119515	5119529	ID=BnaA01G0089500ZS;Name=BnaA01G0089500ZS	TATAGTATATAATTT	AT1G04880(ARID)/colamp-AT1G04880-DAP-Seq(GSE60143)/Homer
scaffoldA01	5119691	5119705	ID=BnaA01G0089500ZS;Name=BnaA01G0089500ZS	CTTCCATATATAGAA	AGL15(MADS)/col-AGL15-DAP-Seq(GSE60143)/Homer
scaffoldA01	5119692	5119706	ID=BnaA01G0089500ZS;Name=BnaA01G0089500ZS	TTCCATATATAGAAT	AGL13(MADS)/col-AGL13-DAP-Seq(GSE60143)/Homer
scaffoldA01	5133225	5133236	ID=BnaA01G0089700ZS;Name=BnaA01G0089700ZS	ATTATTTAATGA	HDG1(Homeobox)/col100-HDG1-DAP-Seq(GSE60143)/Homer
scaffoldA01	5133228	5133235	ID=BnaA01G0089700ZS;Name=BnaA01G0089700ZS	ATTTAATG	At1g76110(ARID)/colamp-At1g76110-DAP-Seq(GSE60143)/Homer
scaffoldA01	5133318	5133327	ID=BnaA01G0089700ZS;Name=BnaA01G0089700ZS	AAAAAAAAAA	VRN1(ABI3VP1)/col-VRN1-DAP-Seq(GSE60143)/Homer
scaffoldA01	5140204	5140218	ID=BnaA01G0089800ZS;Name=BnaA01G0089800ZS	ATAACTTATCCAAAA	At5g58900(MYBrelated)/colamp-At5g58900-DAP-Seq(GSE60143)/Homer
scaffoldA01	5140207	5140218	ID=BnaA01G0089800ZS;Name=BnaA01G0089800ZS	ACTTATCCAAAA	At1g74840(MYBrelated)/col100-At1g74840-DAP-Seq(GSE60143)/Homer
scaffoldA01	5140208	5140215	ID=BnaA01G0089800ZS;Name=BnaA01G0089800ZS	CTTATCCA	At5g47390(MYBrelated)/col-At5g47390-DAP-Seq(GSE60143)/Homer
scaffoldA01	5144773	5144784	ID=BnaA01G0089900ZS;Name=BnaA01G0089900ZS	TAAAAATATCAA	At5g52660(MYBrelated)/colamp-At5g52660-DAP-Seq(GSE60143)/Homer
scaffoldA01	5144774	5144785	ID=BnaA01G0089900ZS;Name=BnaA01G0089900ZS	AAAAATATCAAA	AT3G10113(MYBrelated)/col-AT3G10113-DAP-Seq(GSE60143)/Homer
scaffoldA01	5144842	5144849	ID=BnaA01G0089900ZS;Name=BnaA01G0089900ZS	TTTGAAAA	At2g41835(C2H2)/col-At2g41835-DAP-Seq(GSE60143)/Homer
scaffoldA01	5151828	5151839	ID=BnaA01G0090100ZS;Name=BnaA01G0090100ZS	TTTTCTTTAAAA	AT5G60130(ABI3VP1)/col-AT5G60130-DAP-Seq(GSE60143)/Homer
scaffoldA01	5159697	5159708	ID=BnaA01G0090200ZS;Name=BnaA01G0090200ZS	AAAGTTGGTAGA	MYB4(MYB)/col200-MYB4-DAP-Seq(GSE60143)/Homer
scaffoldA01	5170404	5170415	ID=BnaA01G0090300ZS;Name=BnaA01G0090300ZS	ATAAAGTAATAT	At4g38000(C2C2dof)/col-At4g38000-DAP-Seq(GSE60143)/Homer
scaffoldA01	5170436	5170450	ID=BnaA01G0090300ZS;Name=BnaA01G0090300ZS	AATACTATATATTTT	AT1G04880(ARID)/colamp-AT1G04880-DAP-Seq(GSE60143)/Homer
scaffoldA01	5179419	5179430	ID=BnaA01G0090400ZS;Name=BnaA01G0090400ZS	TCTGATATTTTT	AT3G10113(MYBrelated)/col-AT3G10113-DAP-Seq(GSE60143)/Homer
scaffoldA01	5195146	5195157	ID=BnaA01G0090500ZS;Name=BnaA01G0090500ZS	CAACAGAGAATA	RAV1(RAV)/colamp-RAV1-DAP-Seq(GSE60143)/Homer
scaffoldA01	5195156	5195170	ID=BnaA01G0090500ZS;Name=BnaA01G0090500ZS	TAAATATATGATATA	AT1G04880(ARID)/colamp-AT1G04880-DAP-Seq(GSE60143)/Homer
scaffoldA01	5207805	5207812	ID=BnaA01G0090600ZS;Name=BnaA01G0090600ZS	TTTGAAAA	At2g41835(C2H2)/col-At2g41835-DAP-Seq(GSE60143)/Homer
scaffoldA01	5207992	5207999	ID=BnaA01G0090600ZS;Name=BnaA01G0090600ZS	ATTTAATG	At1g76110(ARID)/colamp-At1g76110-DAP-Seq(GSE60143)/Homer
scaffoldA01	5211087	5211098	ID=BnaA01G0090800ZS;Name=BnaA01G0090800ZS	TAAATTTTGTTG	RAV1(RAV)/colamp-RAV1-DAP-Seq(GSE60143)/Homer
scaffoldA01	5211134	5211143	ID=BnaA01G0090800ZS;Name=BnaA01G0090800ZS	AAAAAAAAAA	VRN1(ABI3VP1)/col-VRN1-DAP-Seq(GSE60143)/Homer
scaffoldA01	5211182	5211193	ID=BnaA01G0090800ZS;Name=BnaA01G0090800ZS	TTTCCTTAGATT	AT5G60130(ABI3VP1)/col-AT5G60130-DAP-Seq(GSE60143)/Homer
scaffoldA01	5211228	5211237	ID=BnaA01G0090800ZS;Name=BnaA01G0090800ZS	AAAAAAAAAA	VRN1(ABI3VP1)/col-VRN1-DAP-Seq(GSE60143)/Homer
scaffoldA01	5219647	5219661	ID=BnaA01G0091000ZS;Name=BnaA01G0091000ZS	AATCTACTCCGGCGA	AT5G05550(Trihelix)/col-AT5G05550-DAP-Seq(GSE60143)/Homer
scaffoldA01	5219652	5219661	ID=BnaA01G0091000ZS;Name=BnaA01G0091000ZS	ACTCCGGCGA	AT3G58630(Trihelix)/col-AT3G58630-DAP-Seq(GSE60143)/Homer
scaffoldA01	5221434	5221448	ID=BnaA01G0091100ZS;Name=BnaA01G0091100ZS	AAATTATATCATATG	AT1G04880(ARID)/colamp-AT1G04880-DAP-Seq(GSE60143)/Homer
scaffoldA01	5221448	5221455	ID=BnaA01G0091100ZS;Name=BnaA01G0091100ZS	GCCTTTTT	dof42(C2C2dof)/col-dof42-DAP-Seq(GSE60143)/Homer
scaffoldA01	5226690	5226697	ID=BnaA01G0091200ZS;Name=BnaA01G0091200ZS	ATTTAATG	At1g76110(ARID)/colamp-At1g76110-DAP-Seq(GSE60143)/Homer
scaffoldA01	5226733	5226744	ID=BnaA01G0091200ZS;Name=BnaA01G0091200ZS	AATAAATATCAT	At5g52660(MYBrelated)/colamp-At5g52660-DAP-Seq(GSE60143)/Homer
scaffoldA01	5226734	5226745	ID=BnaA01G0091200ZS;Name=BnaA01G0091200ZS	ATAAATATCATT	AT3G10113(MYBrelated)/col-AT3G10113-DAP-Seq(GSE60143)/Homer
scaffoldA01	5226745	5226756	ID=BnaA01G0091200ZS;Name=BnaA01G0091200ZS	TTTGATATTTTT	AT3G10113(MYBrelated)/col-AT3G10113-DAP-Seq(GSE60143)/Homer
scaffoldA01	5226746	5226757	ID=BnaA01G0091200ZS;Name=BnaA01G0091200ZS	TTGATATTTTTA	AT2G28920(ND)/col-AT2G28920-DAP-Seq(GSE60143)/Homer
scaffoldA01	5228251	5228258	ID=BnaA01G0091300ZS;Name=BnaA01G0091300ZS	GCCTTTTT	dof42(C2C2dof)/col-dof42-DAP-Seq(GSE60143)/Homer
scaffoldA01	5230078	5230089	ID=BnaA01G0091400ZS;Name=BnaA01G0091400ZS	TTGTCTCTCTCT	FRS9(ND)/col-FRS9-DAP-Seq(GSE60143)/Homer
scaffoldA01	5230127	5230141	ID=BnaA01G0091400ZS;Name=BnaA01G0091400ZS	TTGGACACGTCAGCA	bZIP44(bZIP)/colamp-bZIP44-DAP-Seq(GSE60143)/Homer
scaffoldA01	5230130	5230141	ID=BnaA01G0091400ZS;Name=BnaA01G0091400ZS	GACACGTCAGCA	bZIP42(bZIP)/colamp-bZIP42-DAP-Seq(GSE60143)/Homer
scaffoldA01	5244398	5244412	ID=BnaA01G0091600ZS;Name=BnaA01G0091600ZS	AAATACATTTTACCT	EIN3(EIL)/col-EIN3-DAP-Seq(GSE60143)/Homer
scaffoldA01	5251116	5251130	ID=BnaA01G0091700ZS;Name=BnaA01G0091700ZS	ATATGTTATCTTATT	At5g58900(MYBrelated)/colamp-At5g58900-DAP-Seq(GSE60143)/Homer
scaffoldA01	5251123	5251137	ID=BnaA01G0091700ZS;Name=BnaA01G0091700ZS	ATCTTATTATGTAAG	ANAC062(NAC)/colamp-ANAC062-DAP-Seq(GSE60143)/Homer
scaffoldA01	5251125	5251139	ID=BnaA01G0091700ZS;Name=BnaA01G0091700ZS	CTTATTATGTAAGAA	ANAC062(NAC)/colamp-ANAC062-DAP-Seq(GSE60143)/Homer
scaffoldA01	5255832	5255846	ID=BnaA01G0091900ZS;Name=BnaA01G0091900ZS	ACCATAGAGACAAAA	IDD2(C2H2)/colamp-IDD2-DAP-Seq(GSE60143)/Homer
scaffoldA01	5259521	5259535	ID=BnaA01G0092000ZS;Name=BnaA01G0092000ZS	ATGCACGTGTGAAAT	GT3a(Trihelix)/col-GT3a-DAP-Seq(GSE60143)/Homer
scaffoldA01	5259522	5259533	ID=BnaA01G0092000ZS;Name=BnaA01G0092000ZS	TGCACGTGTGAA	BZR1(BZR)/col-BZR1-DAP-Seq(GSE60143)/Homer
scaffoldA01	5259538	5259545	ID=BnaA01G0092000ZS;Name=BnaA01G0092000ZS	TGGATAAG	At5g47390(MYBrelated)/col-At5g47390-DAP-Seq(GSE60143)/Homer
scaffoldA01	5262753	5262767	ID=BnaA01G0092100ZS;Name=BnaA01G0092100ZS	AAGTTCAATGTATTT	EIN3(EIL)/col-EIN3-DAP-Seq(GSE60143)/Homer
scaffoldA01	5262754	5262765	ID=BnaA01G0092100ZS;Name=BnaA01G0092100ZS	AGTTCAATGTAT	EIL4(EIL)/Tomato-EIL4-ChIP-Seq(GSE116581)/Homer
scaffoldA01	5262755	5262766	ID=BnaA01G0092100ZS;Name=BnaA01G0092100ZS	GTTCAATGTATT	EIL4(EIL)/Tomato-EIL4-ChIP-Seq(GSE116581)/Homer
scaffoldA01	5277044	5277053	ID=BnaA01G0092200ZS;Name=BnaA01G0092200ZS	TTTTTTTTTT	VRN1(ABI3VP1)/col-VRN1-DAP-Seq(GSE60143)/Homer
scaffoldA01	5295666	5295673	ID=BnaA01G0092300ZS;Name=BnaA01G0092300ZS	TTTTCAAA	At2g41835(C2H2)/col-At2g41835-DAP-Seq(GSE60143)/Homer
scaffoldA01	5303423	5303437	ID=BnaA01G0092500ZS;Name=BnaA01G0092500ZS	ACTAAGTAGGTGAGG	MYB39(MYB)/col-MYB39-DAP-Seq(GSE60143)/Homer
scaffoldA01	5303425	5303436	ID=BnaA01G0092500ZS;Name=BnaA01G0092500ZS	TAAGTAGGTGAG	MYB4(MYB)/col200-MYB4-DAP-Seq(GSE60143)/Homer
scaffoldA01	5333255	5333269	ID=BnaA01G0092800ZS;Name=BnaA01G0092800ZS	ATAAAGATAAAATAT	At5g58900(MYBrelated)/colamp-At5g58900-DAP-Seq(GSE60143)/Homer
scaffoldA01	5333363	5333377	ID=BnaA01G0092800ZS;Name=BnaA01G0092800ZS	ATAAAGATAAAATTT	At5g58900(MYBrelated)/colamp-At5g58900-DAP-Seq(GSE60143)/Homer
scaffoldA01	5336283	5336292	ID=BnaA01G0093000ZS;Name=BnaA01G0093000ZS	TAATGATTAT	PHV(HB)/col-PHV-DAP-Seq(GSE60143)/Homer
scaffoldA01	5336740	5336747	ID=BnaA01G0092900ZS;Name=BnaA01G0092900ZS	CCGCCGCC	ERF73(AP2EREBP)/col-ERF73-DAP-Seq(GSE60143)/Homer
scaffoldA01	5336750	5336757	ID=BnaA01G0092900ZS;Name=BnaA01G0092900ZS	CCGCCGCC	ERF73(AP2EREBP)/col-ERF73-DAP-Seq(GSE60143)/Homer
scaffoldA01	5336751	5336758	ID=BnaA01G0092900ZS;Name=BnaA01G0092900ZS	CGCCGCCA	CRF4(AP2EREBP)/colamp-CRF4-DAP-Seq(GSE60143)/Homer
scaffoldA01	5353476	5353490	ID=BnaA01G0093200ZS;Name=BnaA01G0093200ZS	ACATTTTGGACCACA	TCP3(TCP)/colamp-TCP3-DAP-Seq(GSE60143)/Homer
scaffoldA01	5353510	5353524	ID=BnaA01G0093200ZS;Name=BnaA01G0093200ZS	CACTAAATAACAAAA	IDD5(C2H2)/colamp-IDD5-DAP-Seq(GSE60143)/Homer
scaffoldA01	5361495	5361509	ID=BnaA01G0093300ZS;Name=BnaA01G0093300ZS	TTGCTCTAAATGGAA	AGL6(MADS)/col-AGL6-DAP-Seq(GSE60143)/Homer
scaffoldA01	5361560	5361574	ID=BnaA01G0093300ZS;Name=BnaA01G0093300ZS	TTTCTATTATTAGAT	AGL25(MADS)/colamp-AGL25-DAP-Seq(GSE60143)/Homer
scaffoldA01	5361578	5361585	ID=BnaA01G0093300ZS;Name=BnaA01G0093300ZS	CAATAATT	ATHB13(Homeobox)/col-ATHB13-DAP-Seq(GSE60143)/Homer
scaffoldA01	5361579	5361590	ID=BnaA01G0093300ZS;Name=BnaA01G0093300ZS	AATAATTAATTT	HDG1(Homeobox)/col100-HDG1-DAP-Seq(GSE60143)/Homer
scaffoldA01	5361667	5361676	ID=BnaA01G0093300ZS;Name=BnaA01G0093300ZS	CAATCAATCA	WUS1(Homeobox)/colamp-WUS1-DAP-Seq(GSE60143)/Homer
scaffoldA01	5363393	5363404	ID=BnaA01G0093500ZS;Name=BnaA01G0093500ZS	TCCCAACCACTT	MYB94(MYB)/col-MYB94-DAP-Seq(GSE60143)/Homer
scaffoldA01	5363415	5363426	ID=BnaA01G0093500ZS;Name=BnaA01G0093500ZS	AGAGAGAGAGAG	FRS9(ND)/col-FRS9-DAP-Seq(GSE60143)/Homer
scaffoldA01	5363416	5363430	ID=BnaA01G0093500ZS;Name=BnaA01G0093500ZS	GAGAGAGAGAGAGAG	BPC6(BBRBPC)/col-BPC6-DAP-Seq(GSE60143)/Homer
scaffoldA01	5363417	5363428	ID=BnaA01G0093500ZS;Name=BnaA01G0093500ZS	AGAGAGAGAGAG	FRS9(ND)/col-FRS9-DAP-Seq(GSE60143)/Homer
scaffoldA01	5363418	5363432	ID=BnaA01G0093500ZS;Name=BnaA01G0093500ZS	GAGAGAGAGAGAGAG	BPC6(BBRBPC)/col-BPC6-DAP-Seq(GSE60143)/Homer
scaffoldA01	5363419	5363430	ID=BnaA01G0093500ZS;Name=BnaA01G0093500ZS	AGAGAGAGAGAG	FRS9(ND)/col-FRS9-DAP-Seq(GSE60143)/Homer
scaffoldA01	5363420	5363434	ID=BnaA01G0093500ZS;Name=BnaA01G0093500ZS	GAGAGAGAGAGAGAG	BPC6(BBRBPC)/col-BPC6-DAP-Seq(GSE60143)/Homer
scaffoldA01	5363421	5363432	ID=BnaA01G0093500ZS;Name=BnaA01G0093500ZS	AGAGAGAGAGAG	FRS9(ND)/col-FRS9-DAP-Seq(GSE60143)/Homer
scaffoldA01	5363422	5363436	ID=BnaA01G0093500ZS;Name=BnaA01G0093500ZS	GAGAGAGAGAGAGTC	BPC6(BBRBPC)/col-BPC6-DAP-Seq(GSE60143)/Homer
scaffoldA01	5363423	5363434	ID=BnaA01G0093500ZS;Name=BnaA01G0093500ZS	AGAGAGAGAGAG	FRS9(ND)/col-FRS9-DAP-Seq(GSE60143)/Homer
scaffoldA01	5363425	5363436	ID=BnaA01G0093500ZS;Name=BnaA01G0093500ZS	AGAGAGAGAGTC	FRS9(ND)/col-FRS9-DAP-Seq(GSE60143)/Homer
scaffoldA01	5364312	5364326	ID=BnaA01G0093400ZS;Name=BnaA01G0093400ZS	AAAACTTATATTAAA	AT1G04880(ARID)/colamp-AT1G04880-DAP-Seq(GSE60143)/Homer
scaffoldA01	5366172	5366181	ID=BnaA01G0093600ZS;Name=BnaA01G0093600ZS	CATTCATTCA	WUS1(Homeobox)/colamp-WUS1-DAP-Seq(GSE60143)/Homer
scaffoldA01	5366192	5366206	ID=BnaA01G0093600ZS;Name=BnaA01G0093600ZS	TTTATAGTATAATTT	AT1G04880(ARID)/colamp-AT1G04880-DAP-Seq(GSE60143)/Homer
scaffoldA01	5371427	5371441	ID=BnaA01G0093700ZS;Name=BnaA01G0093700ZS	AAACGGATTAACCGG	MYB44(MYB)/colamp-MYB44-DAP-Seq(GSE60143)/Homer
scaffoldA01	5375515	5375524	ID=BnaA01G0093900ZS;Name=BnaA01G0093900ZS	TTCGTAAAAT	ARF16(ARF)/col-ARF16-DAP-Seq(GSE60143)/Homer
scaffoldA01	5379390	5379401	ID=BnaA01G0094000ZS;Name=BnaA01G0094000ZS	GAATATGACAAA	SGR5(C2H2)/colamp-SGR5-DAP-Seq(GSE60143)/Homer
scaffoldA01	5379391	5379402	ID=BnaA01G0094000ZS;Name=BnaA01G0094000ZS	AATATGACAAAA	JKD(C2H2)/col-JKD-DAP-Seq(GSE60143)/Homer
scaffoldA01	5384503	5384517	ID=BnaA01G0094100ZS;Name=BnaA01G0094100ZS	TTTTGTTTTTTTTTT	IDD5(C2H2)/colamp-IDD5-DAP-Seq(GSE60143)/Homer
scaffoldA01	5384504	5384515	ID=BnaA01G0094100ZS;Name=BnaA01G0094100ZS	TTTGTTTTTTTT	IDD4(C2H2)/col-IDD4-DAP-Seq(GSE60143)/Homer
scaffoldA01	5384508	5384517	ID=BnaA01G0094100ZS;Name=BnaA01G0094100ZS	TTTTTTTTTT	VRN1(ABI3VP1)/col-VRN1-DAP-Seq(GSE60143)/Homer
scaffoldA01	5384509	5384518	ID=BnaA01G0094100ZS;Name=BnaA01G0094100ZS	TTTTTTTTTT	VRN1(ABI3VP1)/col-VRN1-DAP-Seq(GSE60143)/Homer
scaffoldA01	5384510	5384519	ID=BnaA01G0094100ZS;Name=BnaA01G0094100ZS	TTTTTTTTTT	VRN1(ABI3VP1)/col-VRN1-DAP-Seq(GSE60143)/Homer
scaffoldA01	5384525	5384532	ID=BnaA01G0094100ZS;Name=BnaA01G0094100ZS	TTTTCAAA	At2g41835(C2H2)/col-At2g41835-DAP-Seq(GSE60143)/Homer
scaffoldA01	5398302	5398311	ID=BnaA01G0094300ZS;Name=BnaA01G0094300ZS	CACCATCATC	ZML2(C2C2gata)/col-ZML2-DAP-Seq(GSE60143)/Homer
scaffoldA01	5404803	5404810	ID=BnaA01G0094500ZS;Name=BnaA01G0094500ZS	TTTGAAAA	At2g41835(C2H2)/col-At2g41835-DAP-Seq(GSE60143)/Homer
scaffoldA01	5404837	5404844	ID=BnaA01G0094500ZS;Name=BnaA01G0094500ZS	TTTGAAAA	At2g41835(C2H2)/col-At2g41835-DAP-Seq(GSE60143)/Homer
scaffoldA01	5404863	5404872	ID=BnaA01G0094500ZS;Name=BnaA01G0094500ZS	AAAAAAAAAA	VRN1(ABI3VP1)/col-VRN1-DAP-Seq(GSE60143)/Homer
scaffoldA01	5404864	5404873	ID=BnaA01G0094500ZS;Name=BnaA01G0094500ZS	AAAAAAAAAA	VRN1(ABI3VP1)/col-VRN1-DAP-Seq(GSE60143)/Homer
scaffoldA01	5404865	5404874	ID=BnaA01G0094500ZS;Name=BnaA01G0094500ZS	AAAAAAAAAA	VRN1(ABI3VP1)/col-VRN1-DAP-Seq(GSE60143)/Homer
scaffoldA01	5412458	5412472	ID=BnaA01G0094600ZS;Name=BnaA01G0094600ZS	ACAAGTGGAAATGAA	AT2G31460(REMB3)/col-AT2G31460-DAP-Seq(GSE60143)/Homer
scaffoldA01	5412485	5412499	ID=BnaA01G0094600ZS;Name=BnaA01G0094600ZS	AAAAAAGTAGATTCT	At1g68670(G2like)/colamp-At1g68670-DAP-Seq(GSE60143)/Homer
scaffoldA01	5414183	5414197	ID=BnaA01G0094700ZS;Name=BnaA01G0094700ZS	TTTCTAGAAACTTAA	HSF21(HSF)/col-HSF21-DAP-Seq(GSE60143)/Homer
scaffoldA01	5414184	5414198	ID=BnaA01G0094700ZS;Name=BnaA01G0094700ZS	TTCTAGAAACTTAAA	HSFB3(HSF)/colamp-HSFB3-DAP-Seq(GSE60143)/Homer
scaffoldA01	5414271	5414285	ID=BnaA01G0094700ZS;Name=BnaA01G0094700ZS	AGAATGAAAACAAAA	IDD5(C2H2)/colamp-IDD5-DAP-Seq(GSE60143)/Homer
scaffoldA01	5417176	5417183	ID=BnaA01G0094900ZS;Name=BnaA01G0094900ZS	TGGATAAG	At5g47390(MYBrelated)/col-At5g47390-DAP-Seq(GSE60143)/Homer
scaffoldA01	5417264	5417273	ID=BnaA01G0094900ZS;Name=BnaA01G0094900ZS	GATGATGATG	ZML2(C2C2gata)/col-ZML2-DAP-Seq(GSE60143)/Homer
scaffoldA01	5423774	5423788	ID=BnaA01G0095000ZS;Name=BnaA01G0095000ZS	CTTAACCGGTAAGAA	ANAC062(NAC)/colamp-ANAC062-DAP-Seq(GSE60143)/Homer
scaffoldA01	5432054	5432068	ID=BnaA01G0095100ZS;Name=BnaA01G0095100ZS	ACTTCATTTTGAAGT	NTM1(NAC)/col-NTM1-DAP-Seq(GSE60143)/Homer
scaffoldA01	5432096	5432107	ID=BnaA01G0095100ZS;Name=BnaA01G0095100ZS	TTTGCTTTAAAA	AT5G60130(ABI3VP1)/col-AT5G60130-DAP-Seq(GSE60143)/Homer
scaffoldA01	5448193	5448207	ID=BnaA01G0095200ZS;Name=BnaA01G0095200ZS	CATTTTCTCTCTCAT	BPC6(BBRBPC)/col-BPC6-DAP-Seq(GSE60143)/Homer
scaffoldA01	5448197	5448208	ID=BnaA01G0095200ZS;Name=BnaA01G0095200ZS	TTCTCTCTCATC	BPC1(BBRBPC)/colamp-BPC1-DAP-Seq(GSE60143)/Homer
scaffoldA01	5448242	5448256	ID=BnaA01G0095200ZS;Name=BnaA01G0095200ZS	GTGTCTCTCTCTCTA	BPC6(BBRBPC)/col-BPC6-DAP-Seq(GSE60143)/Homer
scaffoldA01	5448244	5448255	ID=BnaA01G0095200ZS;Name=BnaA01G0095200ZS	GTCTCTCTCTCT	FRS9(ND)/col-FRS9-DAP-Seq(GSE60143)/Homer
scaffoldA01	5448612	5448621	ID=BnaA01G0095300ZS;Name=BnaA01G0095300ZS	CCAAAAAAGG	SEP3(MADS)/Arabidoposis-Flower-Sep3-ChIP-Seq/Homer
scaffoldA01	5456731	5456742	ID=BnaA01G0095500ZS;Name=BnaA01G0095500ZS	AAAAAAGTTGAT	OBP4(C2C2dof)/col-OBP4-DAP-Seq(GSE60143)/Homer
scaffoldA01	5456732	5456743	ID=BnaA01G0095500ZS;Name=BnaA01G0095500ZS	AAAAAGTTGATA	At4g38000(C2C2dof)/col-At4g38000-DAP-Seq(GSE60143)/Homer
scaffoldA01	5461856	5461867	ID=BnaA01G0095600ZS;Name=BnaA01G0095600ZS	ATTTGGATAATG	At1g74840(MYBrelated)/col100-At1g74840-DAP-Seq(GSE60143)/Homer
scaffoldA01	5461960	5461974	ID=BnaA01G0095600ZS;Name=BnaA01G0095600ZS	CATATTATATGCTTT	AT1G04880(ARID)/colamp-AT1G04880-DAP-Seq(GSE60143)/Homer
scaffoldA01	5466158	5466167	ID=BnaA01G0095700ZS;Name=BnaA01G0095700ZS	ATTCAAATAC	AT2G20110(CPP)/colamp-AT2G20110-DAP-Seq(GSE60143)/Homer
scaffoldA01	5471041	5471050	ID=BnaA01G0095900ZS;Name=BnaA01G0095900ZS	GAAGACGAAG	Unknown4/Arabidopsis-Promoters/Homer
scaffoldA01	5471115	5471129	ID=BnaA01G0095900ZS;Name=BnaA01G0095900ZS	CTTAACTAGGGTTAA	GT1(Trihelix)/col-GT1-DAP-Seq(GSE60143)/Homer
scaffoldA01	5471116	5471130	ID=BnaA01G0095900ZS;Name=BnaA01G0095900ZS	TTAACTAGGGTTAAT	GT1(Trihelix)/col-GT1-DAP-Seq(GSE60143)/Homer
scaffoldA01	5483903	5483912	ID=BnaA01G0096100ZS;Name=BnaA01G0096100ZS	TTTTTTTTTT	VRN1(ABI3VP1)/col-VRN1-DAP-Seq(GSE60143)/Homer
scaffoldA01	5483904	5483913	ID=BnaA01G0096100ZS;Name=BnaA01G0096100ZS	TTTTTTTTTT	VRN1(ABI3VP1)/col-VRN1-DAP-Seq(GSE60143)/Homer
scaffoldA01	5483905	5483914	ID=BnaA01G0096100ZS;Name=BnaA01G0096100ZS	TTTTTTTTTT	VRN1(ABI3VP1)/col-VRN1-DAP-Seq(GSE60143)/Homer
scaffoldA01	5483930	5483944	ID=BnaA01G0096100ZS;Name=BnaA01G0096100ZS	TTTACAATAAAGTAT	AT1G04880(ARID)/colamp-AT1G04880-DAP-Seq(GSE60143)/Homer
scaffoldA01	5494164	5494175	ID=BnaA01G0096200ZS;Name=BnaA01G0096200ZS	TGCAATGATTAC	HAT1(Homeobox)/col-HAT1-DAP-Seq(GSE60143)/Homer
scaffoldA01	5494166	5494175	ID=BnaA01G0096200ZS;Name=BnaA01G0096200ZS	CAATGATTAC	PHV(HB)/col-PHV-DAP-Seq(GSE60143)/Homer
scaffoldA01	5494171	5494182	ID=BnaA01G0096200ZS;Name=BnaA01G0096200ZS	ATTACCTTTTTT	OBP4(C2C2dof)/col-OBP4-DAP-Seq(GSE60143)/Homer
scaffoldA01	5494327	5494334	ID=BnaA01G0096200ZS;Name=BnaA01G0096200ZS	TTTTCAAA	At2g41835(C2H2)/col-At2g41835-DAP-Seq(GSE60143)/Homer
scaffoldA01	5507882	5507896	ID=BnaA01G0096500ZS;Name=BnaA01G0096500ZS	AACATCAAAACAAAA	IDD5(C2H2)/colamp-IDD5-DAP-Seq(GSE60143)/Homer
scaffoldA01	5508007	5508014	ID=BnaA01G0096500ZS;Name=BnaA01G0096500ZS	CATTAAAT	At1g76110(ARID)/colamp-At1g76110-DAP-Seq(GSE60143)/Homer
scaffoldA01	5510314	5510325	ID=BnaA01G0096600ZS;Name=BnaA01G0096600ZS	TATTTGACTTTT	WRKY21(WRKY)/colamp-WRKY21-DAP-Seq(GSE60143)/Homer
scaffoldA01	5510315	5510329	ID=BnaA01G0096600ZS;Name=BnaA01G0096600ZS	ATTTGACTTTTGTTT	WRKY50(WRKY)/col-WRKY50-DAP-Seq(GSE60143)/Homer
scaffoldA01	5510362	5510376	ID=BnaA01G0096600ZS;Name=BnaA01G0096600ZS	AAAACATATATTAAG	AT1G04880(ARID)/colamp-AT1G04880-DAP-Seq(GSE60143)/Homer
scaffoldA01	5510369	5510380	ID=BnaA01G0096600ZS;Name=BnaA01G0096600ZS	ATATTAAGAAAA	AT5G60130(ABI3VP1)/col-AT5G60130-DAP-Seq(GSE60143)/Homer
scaffoldA01	5518715	5518722	ID=BnaA01G0096700ZS;Name=BnaA01G0096700ZS	ATGTCGGC	DDF1(AP2EREBP)/col-DDF1-DAP-Seq(GSE60143)/Homer
scaffoldA01	5518716	5518723	ID=BnaA01G0096700ZS;Name=BnaA01G0096700ZS	TGTCGGCA	AT1G12630(AP2EREBP)/colamp-AT1G12630-DAP-Seq(GSE60143)/Homer
scaffoldA01	5537820	5537834	ID=BnaA01G0096900ZS;Name=BnaA01G0096900ZS	TTAACTACCAAATAC	AT1G24250(Orphan)/col-AT1G24250-DAP-Seq(GSE60143)/Homer
scaffoldA01	5537883	5537894	ID=BnaA01G0096900ZS;Name=BnaA01G0096900ZS	TAAAAATATCAA	At5g52660(MYBrelated)/colamp-At5g52660-DAP-Seq(GSE60143)/Homer
scaffoldA01	5537884	5537895	ID=BnaA01G0096900ZS;Name=BnaA01G0096900ZS	AAAAATATCAAA	AT3G10113(MYBrelated)/col-AT3G10113-DAP-Seq(GSE60143)/Homer
scaffoldA01	5545176	5545185	ID=BnaA01G0097100ZS;Name=BnaA01G0097100ZS	AAAACCAGTT	AT1G76870(Trihelix)/col-AT1G76870-DAP-Seq(GSE60143)/Homer
scaffoldA01	5549077	5549084	ID=BnaA01G0097200ZS;Name=BnaA01G0097200ZS	CAATAATT	ATHB13(Homeobox)/col-ATHB13-DAP-Seq(GSE60143)/Homer
scaffoldA01	5549085	5549099	ID=BnaA01G0097200ZS;Name=BnaA01G0097200ZS	TTTAAAGATAATTTT	AT2G33550(Trihelix)/colamp-AT2G33550-DAP-Seq(GSE60143)/Homer
scaffoldA01	5549086	5549100	ID=BnaA01G0097200ZS;Name=BnaA01G0097200ZS	TTAAAGATAATTTTA	At5g58900(MYBrelated)/colamp-At5g58900-DAP-Seq(GSE60143)/Homer
scaffoldA01	5549095	5549104	ID=BnaA01G0097200ZS;Name=BnaA01G0097200ZS	ATTTTACGAT	ARF16(ARF)/col-ARF16-DAP-Seq(GSE60143)/Homer
scaffoldA01	5552251	5552265	ID=BnaA01G0097300ZS;Name=BnaA01G0097300ZS	TTTTGTTTGTTTCCT	IDD5(C2H2)/colamp-IDD5-DAP-Seq(GSE60143)/Homer
scaffoldA01	5552309	5552323	ID=BnaA01G0097300ZS;Name=BnaA01G0097300ZS	ATTTTATGAAATGAT	AT2G31460(REMB3)/col-AT2G31460-DAP-Seq(GSE60143)/Homer
scaffoldA01	5559925	5559934	ID=BnaA01G0097600ZS;Name=BnaA01G0097600ZS	AAAAAAAAAA	VRN1(ABI3VP1)/col-VRN1-DAP-Seq(GSE60143)/Homer
scaffoldA01	5559926	5559935	ID=BnaA01G0097600ZS;Name=BnaA01G0097600ZS	AAAAAAAAAA	VRN1(ABI3VP1)/col-VRN1-DAP-Seq(GSE60143)/Homer
scaffoldA01	5559927	5559936	ID=BnaA01G0097600ZS;Name=BnaA01G0097600ZS	AAAAAAAAAA	VRN1(ABI3VP1)/col-VRN1-DAP-Seq(GSE60143)/Homer
scaffoldA01	5559928	5559937	ID=BnaA01G0097600ZS;Name=BnaA01G0097600ZS	AAAAAAAAAA	VRN1(ABI3VP1)/col-VRN1-DAP-Seq(GSE60143)/Homer
scaffoldA01	5559929	5559938	ID=BnaA01G0097600ZS;Name=BnaA01G0097600ZS	AAAAAAAAAA	VRN1(ABI3VP1)/col-VRN1-DAP-Seq(GSE60143)/Homer
scaffoldA01	5559930	5559939	ID=BnaA01G0097600ZS;Name=BnaA01G0097600ZS	AAAAAAAAAA	VRN1(ABI3VP1)/col-VRN1-DAP-Seq(GSE60143)/Homer
scaffoldA01	5559931	5559940	ID=BnaA01G0097600ZS;Name=BnaA01G0097600ZS	AAAAAAAAAA	VRN1(ABI3VP1)/col-VRN1-DAP-Seq(GSE60143)/Homer
scaffoldA01	5560056	5560067	ID=BnaA01G0097600ZS;Name=BnaA01G0097600ZS	AAAAAATTCTTA	AT2G40260(G2like)/colamp-AT2G40260-DAP-Seq(GSE60143)/Homer
scaffoldA01	5562205	5562216	ID=BnaA01G0097700ZS;Name=BnaA01G0097700ZS	TCTTTACTTTTT	At4g38000(C2C2dof)/col-At4g38000-DAP-Seq(GSE60143)/Homer
scaffoldA01	5562206	5562217	ID=BnaA01G0097700ZS;Name=BnaA01G0097700ZS	CTTTACTTTTTT	OBP4(C2C2dof)/col-OBP4-DAP-Seq(GSE60143)/Homer
scaffoldA01	5562212	5562221	ID=BnaA01G0097700ZS;Name=BnaA01G0097700ZS	TTTTTTTTTT	VRN1(ABI3VP1)/col-VRN1-DAP-Seq(GSE60143)/Homer
scaffoldA01	5562213	5562222	ID=BnaA01G0097700ZS;Name=BnaA01G0097700ZS	TTTTTTTTTT	VRN1(ABI3VP1)/col-VRN1-DAP-Seq(GSE60143)/Homer
scaffoldA01	5567310	5567324	ID=BnaA01G0097800ZS;Name=BnaA01G0097800ZS	TTTTGTTTTATTGTT	IDD5(C2H2)/colamp-IDD5-DAP-Seq(GSE60143)/Homer
scaffoldA01	5570668	5570679	ID=BnaA01G0097900ZS;Name=BnaA01G0097900ZS	ATAAAGTTATTT	At4g38000(C2C2dof)/col-At4g38000-DAP-Seq(GSE60143)/Homer
scaffoldA01	5570728	5570735	ID=BnaA01G0097900ZS;Name=BnaA01G0097900ZS	ATTTAATG	At1g76110(ARID)/colamp-At1g76110-DAP-Seq(GSE60143)/Homer
scaffoldA01	5570740	5570754	ID=BnaA01G0097900ZS;Name=BnaA01G0097900ZS	TATAAAATATATTTT	AT1G04880(ARID)/colamp-AT1G04880-DAP-Seq(GSE60143)/Homer
scaffoldA01	5570819	5570830	ID=BnaA01G0097900ZS;Name=BnaA01G0097900ZS	ATTTTAAGCAAA	AT5G60130(ABI3VP1)/col-AT5G60130-DAP-Seq(GSE60143)/Homer
scaffoldA01	5573124	5573135	ID=BnaA01G0098000ZS;Name=BnaA01G0098000ZS	TAGCCGACAAAA	JKD(C2H2)/col-JKD-DAP-Seq(GSE60143)/Homer
scaffoldA01	5580657	5580668	ID=BnaA01G0098100ZS;Name=BnaA01G0098100ZS	ATTTGGATAACA	At1g74840(MYBrelated)/col100-At1g74840-DAP-Seq(GSE60143)/Homer
scaffoldA01	5580755	5580762	ID=BnaA01G0098100ZS;Name=BnaA01G0098100ZS	TTTGAAAA	At2g41835(C2H2)/col-At2g41835-DAP-Seq(GSE60143)/Homer
scaffoldA01	5646837	5646844	ID=BnaA01G0098200ZS;Name=BnaA01G0098200ZS	AAGATTCT	At3g12730(G2like)/colamp-At3g12730-DAP-Seq(GSE60143)/Homer
scaffoldA01	5646954	5646963	ID=BnaA01G0098200ZS;Name=BnaA01G0098200ZS	AAAAAAAAAA	VRN1(ABI3VP1)/col-VRN1-DAP-Seq(GSE60143)/Homer
scaffoldA01	5646955	5646964	ID=BnaA01G0098200ZS;Name=BnaA01G0098200ZS	AAAAAAAAAA	VRN1(ABI3VP1)/col-VRN1-DAP-Seq(GSE60143)/Homer
scaffoldA01	5646956	5646965	ID=BnaA01G0098200ZS;Name=BnaA01G0098200ZS	AAAAAAAAAA	VRN1(ABI3VP1)/col-VRN1-DAP-Seq(GSE60143)/Homer
scaffoldA01	5646989	5647003	ID=BnaA01G0098200ZS;Name=BnaA01G0098200ZS	ATCTTCTTGAAGAAG	ANAC075(NAC)/col-ANAC075-DAP-Seq(GSE60143)/Homer
scaffoldA01	5650365	5650376	ID=BnaA01G0098300ZS;Name=BnaA01G0098300ZS	TTATTTATGTTG	RAV1(RAV)/colamp-RAV1-DAP-Seq(GSE60143)/Homer
scaffoldA01	5650395	5650406	ID=BnaA01G0098300ZS;Name=BnaA01G0098300ZS	AGTTGACTAATT	WRKY65(WRKY)/colamp-WRKY65-DAP-Seq(GSE60143)/Homer
scaffoldA01	5656524	5656538	ID=BnaA01G0098400ZS;Name=BnaA01G0098400ZS	CAATAAAAGACAAAG	At1g14580(C2H2)/colamp-At1g14580-DAP-Seq(GSE60143)/Homer
scaffoldA01	5656526	5656537	ID=BnaA01G0098400ZS;Name=BnaA01G0098400ZS	ATAAAAGACAAA	At5g66730(C2H2)/colamp-At5g66730-DAP-Seq(GSE60143)/Homer
scaffoldA01	5656528	5656537	ID=BnaA01G0098400ZS;Name=BnaA01G0098400ZS	AAAAGACAAA	AtIDD11(C2H2)/colamp-AtIDD11-DAP-Seq(GSE60143)/Homer
scaffoldA01	5667254	5667265	ID=BnaA01G0098500ZS;Name=BnaA01G0098500ZS	TTCTCTTTCCAC	BPC1(BBRBPC)/colamp-BPC1-DAP-Seq(GSE60143)/Homer
scaffoldA01	5667734	5667741	ID=BnaA01G0098700ZS;Name=BnaA01G0098700ZS	AAAAAGTG	At1g64620(C2C2dof)/colamp-At1g64620-DAP-Seq(GSE60143)/Homer
scaffoldA01	5667862	5667869	ID=BnaA01G0098700ZS;Name=BnaA01G0098700ZS	TTTGAAAA	At2g41835(C2H2)/col-At2g41835-DAP-Seq(GSE60143)/Homer
scaffoldA01	5667866	5667875	ID=BnaA01G0098700ZS;Name=BnaA01G0098700ZS	AAAAAAAAAA	VRN1(ABI3VP1)/col-VRN1-DAP-Seq(GSE60143)/Homer
scaffoldA01	5676404	5676415	ID=BnaA01G0098900ZS;Name=BnaA01G0098900ZS	AAAAGTCAAAGG	WRKY11(WRKY)/col-WRKY11-DAP-Seq(GSE60143)/Homer
scaffoldA01	5676405	5676414	ID=BnaA01G0098900ZS;Name=BnaA01G0098900ZS	AAAGTCAAAG	WRKY8(WRKY)/colamp-WRKY8-DAP-Seq(GSE60143)/Homer
scaffoldA01	5676495	5676504	ID=BnaA01G0098900ZS;Name=BnaA01G0098900ZS	TTTTTTTTTT	VRN1(ABI3VP1)/col-VRN1-DAP-Seq(GSE60143)/Homer
scaffoldA01	5676510	5676517	ID=BnaA01G0098900ZS;Name=BnaA01G0098900ZS	CAATAATT	ATHB13(Homeobox)/col-ATHB13-DAP-Seq(GSE60143)/Homer
scaffoldA01	5676524	5676538	ID=BnaA01G0098900ZS;Name=BnaA01G0098900ZS	TTTAAGATAACAAAA	At5g58900(MYBrelated)/colamp-At5g58900-DAP-Seq(GSE60143)/Homer
scaffoldA01	5676534	5676543	ID=BnaA01G0098900ZS;Name=BnaA01G0098900ZS	CAAAAAGGTA	dof24(C2C2dof)/col-dof24-DAP-Seq(GSE60143)/Homer
scaffoldA01	5687267	5687281	ID=BnaA01G0099000ZS;Name=BnaA01G0099000ZS	TAAAAAGAGACAAAA	At1g14580(C2H2)/colamp-At1g14580-DAP-Seq(GSE60143)/Homer
scaffoldA01	5687269	5687280	ID=BnaA01G0099000ZS;Name=BnaA01G0099000ZS	AAAAGAGACAAA	At5g66730(C2H2)/colamp-At5g66730-DAP-Seq(GSE60143)/Homer
[truncated: 186,181 more rows]
