# Supplementary material for: Genomic and epigenomic coordination maintains subgenome transcriptional balance in allotetraploid Brassica napus
Source: Hortic Res. 2025 Oct 3;13(1):uhaf266. doi: 10.1093/hr/uhaf266 (PMC12861482; doi:10.1093/hr/uhaf266)
Supplement: Web_Material_uhaf266 [file web_material_uhaf266.zip › Table S7.xlsx]

## Sheet: Sheet1
					Table.S8 Summary of conservation scores (CS) of orthologous gene pairs.
					An	CS-An		Cn	CS-Cn
					BnaA01G0041800ZS	0		BnaC01G0047700ZS	0
					BnaA01G0219600ZS	0		BnaC01G0279200ZS	1
					BnaA01G0374300ZS	0		BnaC01G0467500ZS	0
					BnaA01G0214400ZS	0		BnaC01G0270200ZS	0
					BnaA01G0084100ZS	0		BnaC01G0102400ZS	0
					BnaA01G0185400ZS	0		BnaC01G0236200ZS	0
					BnaA01G0010200ZS	0		BnaC01G0012100ZS	0.571429
					BnaA01G0363700ZS	0		BnaC01G0453800ZS	1
					BnaA01G0061400ZS	0		BnaC01G0074400ZS	1
					BnaA01G0389500ZS	0		BnaC01G0488800ZS	0
					BnaA01G0043700ZS	0.5		BnaC01G0049900ZS	0.4
					BnaA01G0216100ZS	0		BnaC01G0273200ZS	0
					BnaA01G0061200ZS	0		BnaC01G0074200ZS	1
					BnaA01G0365500ZS	0		BnaC01G0456100ZS	1
					BnaA01G0276300ZS	0		BnaC01G0338000ZS	0
					BnaA01G0364500ZS	1		BnaC01G0455000ZS	0
					BnaA01G0012800ZS	1		BnaC01G0015100ZS	1
					BnaA01G0193100ZS	0		BnaC01G0244000ZS	0
					BnaA01G0400800ZS	0		BnaC01G0513800ZS	0
					BnaA01G0023800ZS	0		BnaC01G0027900ZS	0
					BnaA01G0346200ZS	1		BnaC01G0428400ZS	1
					BnaA01G0176100ZS	0		BnaC01G0225700ZS	0
					BnaA01G0036200ZS	0		BnaC01G0041600ZS	0
					BnaA01G0411300ZS	0.5		BnaC01G0504100ZS	0.5
					BnaA01G0219800ZS	0		BnaC01G0279400ZS	0
					BnaA01G0408200ZS	0.666667		BnaC01G0507200ZS	0.5
					BnaA01G0379400ZS	1		BnaC01G0476900ZS	0
					BnaA01G0227200ZS	1		BnaC01G0291200ZS	1
					BnaA01G0391900ZS	0		BnaC01G0487300ZS	0
					BnaA01G0371500ZS	0		BnaC01G0464000ZS	1
					BnaA01G0230100ZS	0		BnaC01G0295100ZS	0
					BnaA01G0041300ZS	0		BnaC01G0047200ZS	0
					BnaA01G0196700ZS	0		BnaC01G0247800ZS	0
					BnaA01G0011700ZS	1		BnaC01G0013900ZS	0
					BnaA01G0344300ZS	0.4		BnaC01G0425500ZS	0
					BnaA01G0372600ZS	0		BnaC01G0465100ZS	1
					BnaA01G0156700ZS	0		BnaC01G0199400ZS	0
					BnaA01G0037200ZS	0		BnaC01G0042600ZS	1
					BnaA01G0413100ZS	0.25		BnaC01G0502100ZS	0
					BnaA01G0218400ZS	0		BnaC01G0277000ZS	0.666667
					BnaA01G0174900ZS	0		BnaC01G0224200ZS	0
					BnaA01G0357200ZS	1		BnaC01G0444000ZS	0
					BnaA01G0175800ZS	0		BnaC01G0225400ZS	1
					BnaA01G0372300ZS	0.166667		BnaC01G0464800ZS	1
					BnaA01G0197900ZS	0		BnaC01G0249900ZS	0
					BnaA01G0048000ZS	1		BnaC01G0055000ZS	1
					BnaA01G0412500ZS	0		BnaC01G0502700ZS	1
					BnaA01G0366900ZS	0		BnaC01G0458000ZS	0
					BnaA01G0209800ZS	0		BnaC01G0264500ZS	0
					BnaA01G0256300ZS	0		BnaC01G0313800ZS	0.25
					BnaA01G0190600ZS	0		BnaC01G0241300ZS	1
					BnaA01G0274600ZS	0		BnaC01G0335900ZS	0
					BnaA01G0273700ZS	0		BnaC01G0334600ZS	0
					BnaA01G0078000ZS	0.6		BnaC01G0094500ZS	0.8
					BnaA01G0037100ZS	0.8		BnaC01G0042500ZS	0
					BnaA01G0102900ZS	0		BnaC01G0125100ZS	0
					BnaA01G0189400ZS	0		BnaC01G0240100ZS	0
					BnaA01G0370200ZS	1		BnaC01G0462100ZS	0
					BnaA01G0338900ZS	1		BnaC01G0418700ZS	0
					BnaA01G0015900ZS	0		BnaC01G0018700ZS	0
					BnaA01G0351400ZS	0		BnaC01G0435600ZS	1
					BnaA01G0379700ZS	0.75		BnaC01G0477200ZS	1
					BnaA01G0166900ZS	1		BnaC01G0214200ZS	0
					BnaA01G0090200ZS	0		BnaC01G0110100ZS	0
					BnaA01G0111400ZS	0.5		BnaC01G0135000ZS	0.5
					BnaA01G0076700ZS	0		BnaC01G0092400ZS	0
					BnaA01G0110300ZS	0		BnaC01G0133900ZS	0
					BnaA01G0181000ZS	0		BnaC01G0231300ZS	0
					BnaA01G0351200ZS	0		BnaC01G0435200ZS	1
					BnaA01G0016900ZS	1		BnaC01G0019500ZS	1
					BnaA01G0350600ZS	1		BnaC01G0434000ZS	0
					BnaA01G0025800ZS	0		BnaC01G0030300ZS	1
					BnaA01G0188000ZS	1		BnaC01G0238600ZS	1
					BnaA01G0130900ZS	1		BnaC01G0165400ZS	1
					BnaA01G0096900ZS	0		BnaC01G0118500ZS	0
					BnaA01G0000100ZS	0		BnaC01G0001500ZS	0
					BnaA01G0210600ZS	0		BnaC01G0265400ZS	0
					BnaA01G0058400ZS	0		BnaC01G0070300ZS	0.25
					BnaA01G0414500ZS	0		BnaC01G0500700ZS	0
					BnaA01G0211500ZS	0		BnaC01G0265800ZS	1
					BnaA01G0141700ZS	0		BnaC01G0180700ZS	1
					BnaA01G0039800ZS	0.5		BnaC01G0045600ZS	0
					BnaA01G0301200ZS	0		BnaC01G0372100ZS	0
					BnaA01G0002800ZS	0		BnaC01G0002300ZS	1
					BnaA01G0336600ZS	1		BnaC01G0416200ZS	1
					BnaA01G0013700ZS	1		BnaC01G0016300ZS	0
					BnaA01G0300500ZS	0		BnaC01G0370800ZS	1
					BnaA01G0189100ZS	0		BnaC01G0239900ZS	0
					BnaA01G0348200ZS	0		BnaC01G0431300ZS	1
					BnaA01G0119400ZS	0.857143		BnaC01G0145900ZS	1
					BnaA01G0099800ZS	1		BnaC01G0122000ZS	0
					BnaA01G0264600ZS	0		BnaC01G0324500ZS	0
					BnaA03G0481400ZS	0		BnaC01G0181800ZS	0
					BnaA01G0076300ZS	1		BnaC01G0091800ZS	0.75
					BnaA01G0312400ZS	0		BnaC01G0386400ZS	0
					BnaA01G0166600ZS	1		BnaC01G0213900ZS	0.5
					BnaA01G0320300ZS	0		BnaC01G0395600ZS	1
					BnaA01G0356100ZS	0		BnaC01G0442800ZS	0
					BnaA01G0087200ZS	0		BnaC01G0105900ZS	0
					BnaA01G0336300ZS	0		BnaC01G0415900ZS	1
					BnaA01G0098400ZS	0		BnaC01G0120300ZS	0
					BnaA01G0137600ZS	1		BnaC01G0176000ZS	0
					BnaA01G0403400ZS	1		BnaC01G0511900ZS	0
					BnaA01G0028300ZS	1		BnaC01G0033200ZS	1
					BnaA01G0388400ZS	1		BnaC01G0489500ZS	0.666667
					BnaA01G0144700ZS	0		BnaC01G0183700ZS	1
					BnaA01G0305700ZS	0		BnaC01G0378100ZS	1
					BnaA01G0145100ZS	0		BnaC01G0184300ZS	1
					BnaA01G0352800ZS	0		BnaC01G0438000ZS	0
					BnaA01G0294500ZS	0		BnaC01G0363200ZS	0
					BnaA01G0161300ZS	0		BnaC01G0206200ZS	0
					BnaA01G0134400ZS	0		BnaC01G0172800ZS	0
					BnaA01G0285600ZS	0		BnaC01G0349700ZS	1
					BnaA01G0143500ZS	0		BnaC01G0182400ZS	1
					BnaA01G0286800ZS	0		BnaC01G0351900ZS	1
					BnaA01G0314500ZS	1		BnaC01G0388700ZS	1
					BnaA01G0125400ZS	1		BnaC01G0155700ZS	0
					BnaA01G0154900ZS	0.333333		BnaC01G0196300ZS	1
					BnaA01G0142300ZS	0		BnaC01G0181300ZS	0
					BnaA01G0164100ZS	0		BnaC01G0210800ZS	0
					BnaA01G0313000ZS	0		BnaC01G0387200ZS	1
					BnaA01G0095500ZS	1		BnaC01G0116800ZS	0.666667
					BnaA01G0172700ZS	1		BnaC01G0221300ZS	1
					BnaA01G0151600ZS	0		BnaC01G0192300ZS	0
					BnaA01G0181200ZS	0		BnaC01G0231400ZS	1
					BnaA01G0156200ZS	0.5		BnaC01G0198800ZS	0.5
					BnaA01G0104600ZS	1		BnaC01G0127400ZS	0
					BnaA01G0115600ZS	1		BnaC01G0141100ZS	1
					BnaA01G0119500ZS	0		BnaC01G0146100ZS	1
					BnaA01G0310800ZS	0		BnaC01G0385300ZS	0
					BnaA01G0129600ZS	1		BnaC01G0161500ZS	0
					BnaA01G0320500ZS	1		BnaC01G0395800ZS	0.875
					BnaA01G0288800ZS	1		BnaC01G0354700ZS	1
					BnaA01G0120500ZS	0		BnaC01G0148000ZS	1
					BnaA01G0152300ZS	0		BnaC01G0193700ZS	1
					BnaA01G0299200ZS	0		BnaC01G0369200ZS	1
					BnaA01G0318300ZS	0		BnaC01G0393500ZS	0
					BnaA01G0152600ZS	0		BnaC01G0194000ZS	0
					BnaA01G0413300ZS	1		BnaC01G0501900ZS	0
					BnaA01G0181700ZS	0		BnaC01G0232000ZS	0
					BnaA01G0404900ZS	1		BnaC01G0510400ZS	1
					BnaA01G0170100ZS	0.666667		BnaC03G0615400ZS	0
					BnaA01G0349600ZS	0		BnaC01G0432500ZS	1
					BnaA01G0323900ZS	0		BnaC01G0401100ZS	1
					BnaA01G0416600ZS	1		BnaC01G0498800ZS	0.5
					BnaA01G0182800ZS	0		BnaC01G0233500ZS	1
					BnaA01G0339900ZS	1		BnaC01G0420300ZS	0.875
					BnaA01G0154100ZS	0		BnaC01G0195300ZS	1
					BnaA01G0304400ZS	1		BnaC01G0376800ZS	0
					BnaA01G0004100ZS	0		BnaC01G0004100ZS	1
					BnaA01G0407300ZS	0		BnaC01G0508200ZS	0
					BnaA01G0418700ZS	0		BnaC01G0496400ZS	0
					BnaA01G0178600ZS	0		BnaC01G0228800ZS	1
					BnaA01G0329500ZS	1		BnaC01G0407600ZS	0
					BnaA01G0407900ZS	0		BnaC01G0507400ZS	0
					BnaA01G0159900ZS	0		BnaC01G0204300ZS	1
					BnaA01G0267100ZS	0		BnaC01G0327000ZS	1
					BnaA01G0331000ZS	0.2		BnaC01G0408900ZS	0.8
					BnaA01G0079200ZS	0		BnaC01G0095800ZS	0
					BnaA01G0038200ZS	0		BnaC01G0043600ZS	1
					BnaA01G0319500ZS	0		BnaC01G0394900ZS	0
					BnaA01G0161000ZS	0		BnaC01G0205900ZS	1
					BnaA01G0007600ZS	1		BnaC01G0008700ZS	0.5
					BnaA01G0093200ZS	1		BnaC01G0114300ZS	0
					BnaA01G0409100ZS	0.666667		BnaC01G0506200ZS	0
					BnaA03G0346000ZS	0		BnaC01G0422200ZS	0.6
					BnaA01G0162000ZS	0		BnaC01G0208800ZS	0
					BnaA01G0070300ZS	0		BnaC01G0083400ZS	1
					BnaA01G0332200ZS	0		BnaC01G0411400ZS	1
					BnaA01G0410300ZS	0.666667		BnaC01G0505100ZS	1
					BnaA01G0172500ZS	1		BnaC01G0220900ZS	1
					BnaA01G0173300ZS	1		BnaC01G0222500ZS	1
					BnaA01G0036400ZS	0		BnaC01G0041800ZS	0
					BnaA01G0082100ZS	0		BnaC01G0099400ZS	0.4
					BnaA01G0320800ZS	0		BnaC01G0396400ZS	0
					BnaA01G0163100ZS	0		BnaC01G0209700ZS	1
					BnaA01G0081400ZS	0		BnaC01G0098600ZS	1
					BnaA01G0289000ZS	0		BnaC01G0354800ZS	0
					BnaA01G0377000ZS	1		BnaC01G0472300ZS	0
					BnaA01G0363600ZS	0		BnaC01G0453700ZS	0
					BnaA01G0331700ZS	0		BnaC01G0410100ZS	0
					BnaA01G0052800ZS	0		BnaC01G0061900ZS	0
					BnaA01G0343200ZS	0		BnaC01G0424100ZS	0
					BnaA01G0297600ZS	0		BnaC01G0367000ZS	0
					BnaA01G0207100ZS	0		BnaC01G0260100ZS	1
					BnaA01G0055300ZS	0		BnaC01G0064700ZS	0
					BnaA01G0118500ZS	0		BnaC01G0144600ZS	0
					BnaA01G0068600ZS	1		BnaC01G0080400ZS	0
					BnaA01G0417600ZS	1		BnaC01G0497500ZS	1
					BnaA01G0125300ZS	0		BnaC01G0155600ZS	0
					BnaA01G0032800ZS	0		BnaC01G0037800ZS	1
					BnaA01G0174700ZS	0		BnaC01G0223700ZS	0
					BnaA01G0422100ZS	0		BnaC01G0493600ZS	0
					BnaA01G0160700ZS	0		BnaC01G0205600ZS	0
					BnaA01G0061800ZS	0		BnaC01G0074800ZS	0
					BnaA01G0354600ZS	0		BnaC01G0441200ZS	0
					BnaA01G0009400ZS	0		BnaC01G0011200ZS	0
					BnaA01G0298600ZS	0		BnaC01G0367900ZS	0
					BnaA01G0208300ZS	0.25		BnaC01G0261200ZS	0
					BnaA01G0214800ZS	0		BnaC01G0271000ZS	0
					BnaA01G0194400ZS	0		BnaC01G0245300ZS	0
					BnaA01G0075600ZS	0		BnaC01G0089500ZS	0
					BnaA01G0052400ZS	0		BnaC01G0061400ZS	0
					BnaA01G0020600ZS	0		BnaC01G0023800ZS	0
					BnaA01G0042400ZS	0		BnaC01G0048400ZS	0
					BnaA01G0052500ZS	0		BnaC01G0061500ZS	1
					BnaA01G0391700ZS	0.5		BnaC01G0487400ZS	0
					BnaA01G0082700ZS	0		BnaC01G0100300ZS	0
					BnaA01G0360600ZS	0		BnaC01G0450400ZS	0
					BnaA01G0032000ZS	0		BnaC01G0036900ZS	0.5
					BnaA01G0009900ZS	0		BnaC01G0011800ZS	0
					BnaA01G0021100ZS	0		BnaC01G0024400ZS	1
					BnaA01G0019000ZS	0		BnaC01G0021900ZS	0
					BnaA01G0021700ZS	1		BnaC01G0025000ZS	0.333333
					BnaA01G0051500ZS	0		BnaC01G0060300ZS	1
					BnaA01G0092800ZS	0		BnaC01G0113800ZS	0
					BnaA01G0052200ZS	0		BnaC01G0061200ZS	0
					BnaA01G0392400ZS	0		BnaC01G0486700ZS	0
					BnaA01G0203600ZS	1		BnaC01G0254500ZS	0
					BnaA01G0205100ZS	0		BnaC01G0258000ZS	0
					BnaA01G0376500ZS	0		BnaC01G0471600ZS	0
					BnaA01G0072600ZS	0		BnaC01G0086200ZS	0
					BnaA01G0073400ZS	1		BnaC01G0086800ZS	0
					BnaA01G0344600ZS	1		BnaC01G0425900ZS	1
					BnaA01G0029000ZS	0		BnaC01G0033800ZS	1
					BnaA01G0030000ZS	0		BnaC01G0034900ZS	1
					BnaA01G0082800ZS	0		BnaC01G0100400ZS	0
					BnaA01G0034200ZS	0		BnaC01G0039200ZS	0
					BnaA01G0411400ZS	0		BnaC01G0503900ZS	0
					BnaA01G0185900ZS	0		BnaC01G0236400ZS	0
					BnaA01G0345100ZS	0		BnaC01G0426600ZS	0.666667
					BnaA01G0192700ZS	0		BnaC01G0243600ZS	0
					BnaA01G0175500ZS	1		BnaC01G0224800ZS	1
					BnaA01G0051200ZS	0		BnaC01G0060000ZS	0
					BnaA01G0388100ZS	0.5		BnaC01G0489100ZS	1
					BnaA01G0366500ZS	0		BnaC01G0457600ZS	0
					BnaA01G0393300ZS	0		BnaC01G0483800ZS	0
					BnaA01G0203000ZS	0		BnaC01G0255200ZS	1
					BnaA01G0386200ZS	0		BnaC01G0492400ZS	0
					BnaA01G0188100ZS	0		BnaC01G0238700ZS	0
					BnaA01G0268700ZS	0		BnaC01G0328700ZS	0
					BnaA01G0070900ZS	1		BnaC01G0084000ZS	1
					BnaA01G0385100ZS	0		BnaC01G0493300ZS	0
					BnaA01G0184000ZS	0		BnaC01G0234800ZS	0
					BnaA01G0062600ZS	0		BnaC01G0075900ZS	0
					BnaA01G0101300ZS	0		BnaC01G0123700ZS	0
					BnaA01G0050600ZS	0		BnaC01G0059400ZS	1
					BnaA01G0411900ZS	0.5		BnaC01G0503500ZS	1
					BnaA01G0043000ZS	0		BnaC01G0049000ZS	0
					BnaA01G0058000ZS	1		BnaC01G0069900ZS	1
					BnaA01G0284300ZS	0		BnaC01G0347400ZS	0
					BnaA01G0040400ZS	0		BnaC01G0046300ZS	1
					BnaA01G0022200ZS	0		BnaC01G0025900ZS	1
					BnaA01G0074300ZS	0		BnaC01G0088200ZS	1
					BnaA01G0100300ZS	1		BnaC01G0122500ZS	0
					BnaA01G0338300ZS	1		BnaC01G0418000ZS	0
					BnaA01G0390600ZS	0		BnaC01G0487900ZS	0
					BnaA01G0215800ZS	0.285714		BnaC01G0272800ZS	0
					BnaA01G0027900ZS	1		BnaC01G0032800ZS	1
					BnaA01G0028600ZS	0		BnaC01G0033500ZS	1
					BnaA01G0209300ZS	0		BnaC01G0264200ZS	1
					BnaA01G0028900ZS	0.333333		BnaC01G0033700ZS	0
					BnaA01G0328500ZS	0.5		BnaC01G0406700ZS	1
					BnaA01G0006800ZS	0		BnaC01G0007700ZS	0.666667
					BnaA01G0168100ZS	0		BnaC01G0216000ZS	1
					BnaA01G0097400ZS	0		BnaC01G0119100ZS	0
					BnaA01G0112900ZS	0		BnaC01G0137700ZS	0
					BnaA01G0077300ZS	0		BnaC01G0093500ZS	0
					BnaA01G0101400ZS	0		BnaC01G0123800ZS	0
					BnaA01G0100400ZS	1		BnaC01G0122600ZS	0
					BnaA01G0283200ZS	0		BnaC01G0346700ZS	0
					BnaA01G0264000ZS	0		BnaC01G0324800ZS	0.333333
					BnaA01G0308600ZS	0		BnaC01G0382700ZS	0
					BnaA01G0166100ZS	0		BnaC01G0213400ZS	1
					BnaA01G0103800ZS	0		BnaC01G0126500ZS	1
					BnaA01G0188300ZS	0		BnaC01G0238900ZS	0.333333
					BnaA01G0349000ZS	0		BnaC01G0432000ZS	0.666667
					BnaA01G0097700ZS	1		BnaC01G0119400ZS	1
					BnaA01G0087700ZS	1		BnaC01G0106500ZS	0.333333
					BnaA01G0158300ZS	1		BnaC01G0201500ZS	0
					BnaA01G0121300ZS	0		BnaC01G0149300ZS	0
					BnaA01G0265500ZS	0		BnaC01G0323800ZS	0
					BnaA01G0359900ZS	0		BnaC01G0449300ZS	1
					BnaA01G0348800ZS	0		BnaC01G0431900ZS	0
					BnaA01G0301800ZS	0		BnaC01G0372500ZS	0
					BnaA01G0096600ZS	1		BnaC01G0117800ZS	0
					BnaA01G0130600ZS	0		BnaC01G0165100ZS	1
					BnaA01G0122700ZS	1		BnaC01G0151900ZS	0
					BnaA01G0371800ZS	0		BnaC01G0464300ZS	0
					BnaA01G0414800ZS	0		BnaC01G0500400ZS	0
					BnaA01G0012200ZS	0.142857		BnaC01G0014400ZS	0
					BnaA01G0025300ZS	1		BnaC01G0029900ZS	0
					BnaA01G0049900ZS	0		BnaC01G0058700ZS	0
					BnaA01G0380300ZS	0		BnaC01G0477600ZS	0
					BnaA01G0386700ZS	0.333333		BnaC01G0491900ZS	1
					BnaA01G0416100ZS	1		BnaC01G0499200ZS	1
					BnaA01G0086700ZS	0		BnaC01G0105300ZS	0
					BnaA01G0146700ZS	0		BnaC01G0186500ZS	0
					BnaA01G0322100ZS	1		BnaC01G0398400ZS	0.5
					BnaA01G0321600ZS	0.2		BnaC01G0397500ZS	0
					BnaA01G0177500ZS	0.666667		BnaC01G0227400ZS	1
					BnaA01G0095700ZS	0		BnaC01G0117000ZS	0
					BnaA01G0231800ZS	0		BnaC01G0296000ZS	0
					BnaA01G0323200ZS	1		BnaC01G0400100ZS	1
					BnaA01G0281800ZS	0.666667		BnaC01G0345200ZS	0
					BnaA01G0385300ZS	0		BnaC01G0493100ZS	1
					BnaA01G0304500ZS	1		BnaC01G0377000ZS	0
					BnaA01G0116400ZS	1		BnaC01G0142200ZS	0
					BnaA01G0155500ZS	0		BnaC01G0198000ZS	0.5
					BnaA01G0278500ZS	0		BnaC01G0341500ZS	0.714286
					BnaA01G0292400ZS	0		BnaC01G0360500ZS	1
					BnaA01G0132400ZS	0		BnaC01G0169300ZS	0
					BnaA01G0303700ZS	1		BnaC01G0375500ZS	0
					BnaA01G0296100ZS	0		BnaC01G0365500ZS	1
					BnaA01G0294200ZS	1		BnaC01G0363000ZS	0
					BnaA01G0126600ZS	0		BnaC01G0157100ZS	0
					BnaA01G0315600ZS	0		BnaC04G0183900ZS	0
					BnaA01G0094300ZS	0		BnaC01G0115900ZS	0.5
					BnaA01G0146400ZS	1		BnaC01G0186200ZS	1
					BnaA01G0095000ZS	0		BnaC01G0116200ZS	1
					BnaA01G0278900ZS	0		BnaC01G0342100ZS	1
					BnaA01G0153500ZS	0		BnaC01G0194600ZS	0.8
					BnaA01G0163400ZS	0		BnaC01G0210000ZS	1
					BnaA01G0145300ZS	0		BnaC01G0184500ZS	0
					BnaA01G0095900ZS	0		BnaC01G0117200ZS	1
					BnaA01G0117300ZS	0		BnaC01G0143200ZS	1
					BnaA01G0150200ZS	0		BnaC01G0190800ZS	0
					BnaA01G0174000ZS	0		BnaC01G0223000ZS	1
					BnaA01G0297000ZS	0		BnaC01G0366500ZS	1
					BnaA01G0293200ZS	0.5		BnaC01G0362000ZS	1
					BnaA01G0115800ZS	1		BnaC01G0141400ZS	0
					BnaA01G0413900ZS	0		BnaC01G0501600ZS	0
					BnaA01G0321100ZS	1		BnaC01G0396900ZS	0.666667
					BnaA01G0162200ZS	0		BnaC01G0209000ZS	0
					BnaA01G0009200ZS	1		BnaC01G0011000ZS	1
					BnaA01G0301000ZS	1		BnaC01G0371700ZS	1
					BnaA01G0139600ZS	0		BnaC01G0178100ZS	1
					BnaA01G0142000ZS	0		BnaC01G0181000ZS	0
					BnaA01G0139900ZS	0		BnaC01G0178500ZS	0
					BnaA01G0114400ZS	0		BnaC01G0139300ZS	1
					BnaA01G0131800ZS	0		BnaC01G0168200ZS	0.25
					BnaA01G0114500ZS	0		BnaC01G0139400ZS	0
					BnaA01G0404600ZS	0		BnaC01G0510700ZS	0.333333
					BnaA01G0008100ZS	0		BnaC01G0009400ZS	1
					BnaA01G0006900ZS	0		BnaC01G0007800ZS	0
					BnaA01G0146100ZS	0		BnaC01G0185900ZS	0
					BnaA01G0189600ZS	0		BnaC01G0240500ZS	1
					BnaA01G0096200ZS	1		BnaC01G0117500ZS	0.5
					BnaA01G0171700ZS	0		BnaC01G0219800ZS	0
					BnaA01G0359600ZS	0		BnaC01G0448800ZS	0
					BnaA01G0174300ZS	0		BnaC01G0223300ZS	0.75
					BnaA01G0352300ZS	1		BnaC01G0436800ZS	1
					BnaA01G0118000ZS	0		BnaC01G0144000ZS	0.5
					BnaA01G0317900ZS	0		BnaC01G0393100ZS	0
					BnaA01G0224400ZS	0		BnaC01G0288000ZS	0.666667
					BnaA01G0158700ZS	0		BnaC01G0202600ZS	0
					BnaA01G0317100ZS	0		BnaC01G0391900ZS	0
					BnaA01G0317400ZS	0		BnaC01G0392800ZS	0
					BnaA01G0318600ZS	0		BnaC01G0393900ZS	1
					BnaA01G0138000ZS	0		BnaC01G0176400ZS	0
					BnaA01G0138300ZS	1		BnaC01G0176700ZS	1
					BnaA01G0156500ZS	1		BnaC01G0199200ZS	0.5
					BnaA01G0160100ZS	1		BnaC01G0204900ZS	1
					BnaA01G0257400ZS	0		BnaC01G0316000ZS	0
					BnaA01G0357300ZS	0		BnaC01G0444300ZS	1
					BnaA01G0090400ZS	1		BnaC01G0110300ZS	0
					BnaA01G0408800ZS	0		BnaC01G0506700ZS	0
					BnaA01G0316900ZS	0		BnaC01G0391600ZS	0
					BnaA01G0404400ZS	1		BnaC01G0510900ZS	0
					BnaA01G0200100ZS	0		BnaC01G0251600ZS	0
					BnaA01G0157700ZS	1		BnaC01G0200800ZS	1
					BnaA01G0420800ZS	0		BnaC01G0494400ZS	0
					BnaA01G0192600ZS	0.75		BnaC01G0243500ZS	0
					BnaA01G0069700ZS	0		BnaC01G0082500ZS	1
					BnaA01G0129200ZS	0		BnaC01G0161300ZS	0
					BnaA01G0377800ZS	0.5		BnaC01G0474100ZS	0
					BnaA01G0036000ZS	0		BnaC01G0041400ZS	0
					BnaA01G0145200ZS	0		BnaC01G0184400ZS	0
					BnaA01G0198000ZS	1		BnaC01G0250000ZS	0
					BnaA01G0350500ZS	0		BnaC01G0433900ZS	0
					BnaA01G0333200ZS	0		BnaC01G0412000ZS	0
					BnaA01G0140200ZS	0		BnaC01G0178800ZS	0.333333
					BnaA01G0344900ZS	0		BnaC01G0426400ZS	1
					BnaA01G0160400ZS	0		BnaC01G0205200ZS	0
					BnaA01G0083700ZS	0		BnaC01G0102000ZS	0
					BnaA01G0345900ZS	0		BnaC01G0428100ZS	1
					BnaA01G0186100ZS	0		BnaC01G0236600ZS	0.5
					BnaA01G0025600ZS	0		BnaC01G0030100ZS	0
					BnaA01G0042000ZS	1		BnaC01G0047900ZS	1
					BnaA01G0063000ZS	0.5		BnaC01G0076200ZS	0
					BnaA01G0403600ZS	1		BnaC01G0511700ZS	0.5
					BnaA01G0075000ZS	1		BnaC01G0088900ZS	1
					BnaA01G0031900ZS	0		BnaC01G0036800ZS	0
					BnaA01G0364000ZS	1		BnaC01G0454200ZS	1
					BnaA01G0389600ZS	1		BnaC01G0488600ZS	0
					BnaA01G0225700ZS	1		BnaC01G0285400ZS	0
					BnaA01G0031600ZS	0		BnaC01G0036500ZS	0
					BnaA01G0183500ZS	0		BnaC01G0234200ZS	0
					BnaA01G0019100ZS	0		BnaC01G0022000ZS	0
					BnaA01G0010000ZS	1		BnaC01G0011900ZS	0
					BnaA01G0053500ZS	0		BnaC01G0062800ZS	0
					BnaA01G0054000ZS	0		BnaC01G0063300ZS	0
					BnaA01G0051800ZS	0		BnaC01G0060800ZS	1
					BnaA01G0192400ZS	1		BnaC01G0243400ZS	0
					BnaA01G0392500ZS	0		BnaC01G0486600ZS	0
					BnaA01G0214600ZS	0.333333		BnaC01G0270400ZS	1
					BnaA01G0196300ZS	0		BnaC01G0247400ZS	0
					BnaA01G0383500ZS	0		BnaC01G0479800ZS	0
					BnaA01G0053100ZS	0.25		BnaC01G0062400ZS	1
					BnaA01G0204100ZS	0		BnaC01G0256600ZS	1
					BnaA01G0038400ZS	1		BnaC01G0043800ZS	0
					BnaA01G0079400ZS	0		BnaC01G0096200ZS	0.666667
					BnaA01G0187700ZS	0		BnaC01G0238300ZS	0
					BnaA01G0410100ZS	1		BnaC01G0505300ZS	1
					BnaA01G0220500ZS	0		BnaC01G0280300ZS	0
					BnaA01G0062000ZS	0		BnaC01G0075000ZS	0
					BnaA01G0365100ZS	0		BnaC01G0455700ZS	0
					BnaA01G0218500ZS	0		BnaC01G0277100ZS	0
					BnaA01G0045700ZS	0		BnaC01G0052000ZS	0
					BnaA01G0210100ZS	0		BnaC01G0264700ZS	1
					BnaA01G0044900ZS	1		BnaC01G0051200ZS	0
					BnaA01G0376800ZS	0		BnaC01G0472000ZS	0
					BnaA01G0380400ZS	0		BnaC01G0477700ZS	0
					BnaA01G0386800ZS	1		BnaC01G0491800ZS	0
					BnaA01G0195400ZS	1		BnaC01G0246300ZS	1
					BnaA01G0336800ZS	0		BnaC01G0416400ZS	1
					BnaA01G0362100ZS	0		BnaC01G0452100ZS	0.8
					BnaA01G0083100ZS	0		BnaC01G0100700ZS	1
					BnaA01G0353100ZS	1		BnaC01G0439200ZS	1
					BnaA01G0222400ZS	0		BnaC01G0283000ZS	1
					BnaA01G0166000ZS	0		BnaC01G0213300ZS	0
					BnaA01G0179000ZS	0		BnaC01G0229200ZS	0
					BnaA01G0069800ZS	0		BnaC01G0082600ZS	0
					BnaA01G0069400ZS	0		BnaC01G0082200ZS	0
					BnaA01G0051100ZS	0		BnaC01G0059900ZS	0.666667
					BnaA01G0063800ZS	0		BnaC01G0076800ZS	0
					BnaA01G0205700ZS	1		BnaC01G0258700ZS	1
					BnaA01G0206100ZS	1		BnaC01G0259100ZS	0
					BnaA01G0014800ZS	0		BnaC01G0017300ZS	0.833333
					BnaA01G0348700ZS	0		BnaC01G0431800ZS	1
					BnaA01G0088000ZS	1		BnaC01G0107000ZS	0
					BnaA01G0394600ZS	0		BnaC01G0485100ZS	0
					BnaA01G0026400ZS	0		BnaC01G0031200ZS	1
					BnaA01G0158800ZS	0		BnaC01G0202700ZS	0
					BnaA01G0201800ZS	0		BnaC01G0253400ZS	0
					BnaA01G0180900ZS	1		BnaC01G0231200ZS	0
					BnaA01G0407700ZS	1		BnaC01G0507600ZS	1
					BnaA01G0418500ZS	0		BnaC01G0496600ZS	0
					BnaA01G0396800ZS	1		BnaC01G0473500ZS	1
					BnaA01G0137900ZS	0		BnaC01G0176200ZS	0
					BnaA01G0191500ZS	0		BnaC01G0242200ZS	0
					BnaA01G0408100ZS	0		BnaC01G0507300ZS	0.5
					BnaA01G0338800ZS	0		BnaC01G0418400ZS	1
					BnaA01G0340700ZS	0		BnaC01G0421000ZS	0
					BnaA01G0282200ZS	0		BnaC01G0345900ZS	0
					BnaA01G0263800ZS	0.5		BnaC01G0325300ZS	0
					BnaA01G0007300ZS	1		BnaC01G0008300ZS	1
					BnaA01G0002900ZS	0		BnaC01G0002500ZS	0
					BnaA01G0316600ZS	0		BnaC01G0391400ZS	0
					BnaA01G0223800ZS	0		BnaC01G0288800ZS	0
					BnaA01G0351100ZS	0		BnaC01G0435000ZS	0
					BnaA01G0150100ZS	0		BnaC01G0190700ZS	1
					BnaA01G0015400ZS	0		BnaC01G0018200ZS	0
					BnaA01G0096100ZS	0		BnaC01G0117400ZS	1
					BnaA01G0043800ZS	1		BnaC01G0050000ZS	1
					BnaA01G0304300ZS	0		BnaC01G0376700ZS	0
					BnaA01G0197100ZS	0		BnaC01G0248500ZS	0
					BnaA01G0137500ZS	1		BnaC01G0175900ZS	1
					BnaA01G0121100ZS	0		BnaC01G0149100ZS	1
					BnaA01G0025000ZS	0		BnaC01G0029400ZS	0.333333
					BnaA01G0139800ZS	1		BnaC01G0178400ZS	0
					BnaA01G0325700ZS	1		BnaC01G0403200ZS	0
					BnaA01G0152500ZS	0.666667		BnaC01G0193900ZS	1
					BnaA01G0292600ZS	0		BnaC01G0360800ZS	0
					BnaA01G0124700ZS	0		BnaC01G0155000ZS	1
					BnaA01G0392800ZS	0		BnaC01G0486300ZS	0.666667
					BnaA01G0271700ZS	0		BnaC01G0332200ZS	0
					BnaA01G0038100ZS	0		BnaC01G0043500ZS	0
					BnaA01G0103300ZS	0		BnaC01G0125700ZS	0
					BnaA01G0135300ZS	0		BnaC01G0173900ZS	0
					BnaA01G0047500ZS	0		BnaC01G0054500ZS	0
					BnaA01G0018900ZS	0		BnaC01G0021600ZS	0
					BnaA01G0010800ZS	1		BnaC01G0012600ZS	1
					BnaA01G0144600ZS	1		BnaC01G0183600ZS	0
					BnaA01G0115900ZS	0		BnaC01G0141500ZS	0
					BnaA01G0104700ZS	0		BnaC01G0127500ZS	0
					BnaA01G0133800ZS	0		BnaC01G0172300ZS	0
					BnaA01G0115300ZS	1		BnaC01G0140600ZS	1
					BnaA01G0117400ZS	0		BnaC01G0143300ZS	1
					BnaA01G0115200ZS	0		BnaC01G0140400ZS	1
					BnaA01G0314700ZS	0		BnaC01G0388900ZS	0
					BnaA01G0140700ZS	0		BnaC01G0179300ZS	0.25
					BnaA01G0105500ZS	0		BnaC01G0128300ZS	1
					BnaA01G0330900ZS	0		BnaC01G0408800ZS	0
					BnaA01G0323800ZS	1		BnaC01G0400700ZS	0
					BnaA01G0095800ZS	0		BnaC01G0117100ZS	0
					BnaA01G0287500ZS	0		BnaC01G0352800ZS	1
					BnaA01G0284900ZS	0		BnaC01G0348400ZS	1
					BnaA01G0106200ZS	0		BnaC01G0129600ZS	1
					BnaA01G0153100ZS	0.5		BnaC01G0194200ZS	0
					BnaA01G0154400ZS	0		BnaC01G0195700ZS	0
					BnaA01G0113900ZS	0.5		BnaC01G0138900ZS	0
					BnaA01G0106400ZS	1		BnaC01G0129900ZS	0
					BnaA01G0096400ZS	0		BnaC01G0117600ZS	1
					BnaA01G0136700ZS	1		BnaC01G0175200ZS	1
					BnaA01G0302200ZS	0		BnaC01G0373000ZS	0
					BnaA01G0142200ZS	0		BnaC01G0181200ZS	1
					BnaA01G0303400ZS	0		BnaC01G0375200ZS	0
					BnaA01G0181800ZS	0		BnaC01G0232200ZS	0
					BnaA01G0303100ZS	0.6		BnaC01G0374600ZS	0.857143
					BnaA01G0119700ZS	0		BnaC01G0146300ZS	0
					BnaA01G0135000ZS	0		BnaC01G0173600ZS	0.5
					BnaA01G0359500ZS	0		BnaC01G0448700ZS	0
					BnaA01G0277700ZS	0		BnaC01G0339900ZS	0
					BnaA01G0285800ZS	1		BnaC01G0350500ZS	1
					BnaA01G0148500ZS	0		BnaC01G0188400ZS	0
					BnaA01G0394700ZS	0		BnaC01G0485200ZS	0
					BnaA01G0101100ZS	0		BnaC01G0123500ZS	0
					BnaA01G0317800ZS	0		BnaC01G0392300ZS	0
					BnaA01G0166700ZS	0		BnaC01G0214000ZS	0
					BnaA01G0112200ZS	0		BnaC01G0136700ZS	1
					BnaA01G0307300ZS	1		BnaC01G0381100ZS	1
					BnaA01G0006200ZS	0		BnaC01G0007100ZS	0
					BnaA01G0179400ZS	0		BnaC01G0229600ZS	0
					BnaA01G0088500ZS	0		BnaC01G0107400ZS	0
					BnaA01G0191900ZS	0		BnaC01G0242800ZS	1
					BnaA01G0209000ZS	0		BnaC01G0263500ZS	0
					BnaA01G0307900ZS	0		BnaC01G0381800ZS	0
					BnaA01G0015100ZS	0		BnaC01G0017800ZS	0
					BnaA01G0338700ZS	0		BnaC01G0418300ZS	0
					BnaA01G0234300ZS	1		BnaC01G0301700ZS	1
					BnaA01G0340600ZS	0		BnaC01G0420900ZS	1
					BnaA01G0016000ZS	0		BnaC01G0018800ZS	0
					BnaA01G0122000ZS	0		BnaC01G0150600ZS	0.4
					BnaA01G0103500ZS	1		BnaC01G0126000ZS	1
					BnaA01G0348300ZS	0		BnaC01G0431400ZS	1
					BnaA01G0341500ZS	0		BnaC01G0421700ZS	0.5
					BnaA01G0068500ZS	0		BnaC01G0080600ZS	0
					BnaA01G0267300ZS	0		BnaC01G0327200ZS	0
					BnaA01G0065900ZS	0		BnaC01G0079100ZS	0
					BnaA01G0149000ZS	1		BnaC01G0188800ZS	0.5
					BnaA01G0292100ZS	1		BnaC01G0358600ZS	0.5
					BnaA01G0268600ZS	0		BnaC01G0328600ZS	0
					BnaA01G0354800ZS	0		BnaC01G0441400ZS	1
					BnaA01G0017400ZS	1		BnaC01G0020100ZS	1
					BnaA01G0183100ZS	0		BnaC01G0233600ZS	0
					BnaA01G0202300ZS	0		BnaC01G0254300ZS	1
					BnaA01G0400300ZS	0		BnaC01G0514300ZS	0.166667
					BnaA01G0039700ZS	0		BnaC01G0045400ZS	1
					BnaA01G0048100ZS	0		BnaC01G0055100ZS	0
					BnaA01G0139700ZS	1		BnaC01G0178200ZS	0
					BnaA01G0106800ZS	1		BnaC01G0130300ZS	1
					BnaA01G0059600ZS	0		BnaC01G0071400ZS	0.666667
					BnaA01G0306600ZS	0		BnaC01G0379000ZS	1
					BnaA01G0114600ZS	1		BnaC01G0139500ZS	0
					BnaA01G0125000ZS	0		BnaC01G0155400ZS	1
					BnaA01G0008300ZS	1		BnaC01G0009600ZS	0.333333
					BnaA01G0029700ZS	0		BnaC01G0034500ZS	1
					BnaA01G0043300ZS	1		BnaC01G0049600ZS	0.5
					BnaA01G0187300ZS	1		BnaC01G0237900ZS	0
					BnaA01G0345200ZS	0.333333		BnaC01G0426700ZS	0
					BnaA01G0188200ZS	0		BnaC01G0238800ZS	1
					BnaA01G0418200ZS	0		BnaC01G0496900ZS	0
					BnaA01G0076900ZS	0.5		BnaC01G0093000ZS	0
					BnaA01G0158200ZS	0		BnaC01G0201400ZS	0
					BnaA01G0172100ZS	0		BnaC01G0220000ZS	1
					BnaA01G0010300ZS	0.666667		BnaC01G0012200ZS	0
					BnaA01G0042200ZS	1		BnaC01G0048100ZS	1
					BnaA01G0214300ZS	0		BnaC01G0270100ZS	1
					BnaA01G0363400ZS	0		BnaC01G0453500ZS	0.5
					BnaA01G0364100ZS	1		BnaC01G0454300ZS	0
					BnaA01G0019700ZS	0		BnaC01G0022700ZS	0
					BnaA01G0041500ZS	0		BnaC01G0047400ZS	0.8
					BnaA01G0203900ZS	0		BnaC01G0256300ZS	1
					BnaA01G0021300ZS	0		BnaC01G0024600ZS	0.5
					BnaA01G0041400ZS	1		BnaC01G0047300ZS	1
					BnaA01G0032700ZS	0		BnaC01G0037700ZS	0
					BnaA01G0054100ZS	0		BnaC01G0063400ZS	0
					BnaA01G0051900ZS	0		BnaC01G0060900ZS	0.5
					BnaA01G0062200ZS	0		BnaC01G0075300ZS	1
					BnaA01G0363800ZS	0.333333		BnaC01G0453900ZS	1
					BnaA01G0064700ZS	0		BnaC01G0077700ZS	0.5
					BnaA01G0203400ZS	0		BnaC01G0254700ZS	1
					BnaA01G0062900ZS	0		BnaC01G0076100ZS	0
					BnaA01G0204800ZS	0		BnaC01G0257700ZS	1
					BnaA01G0389400ZS	0.4		BnaC01G0490800ZS	0.75
					BnaA01G0413200ZS	0		BnaC01G0502000ZS	0.5
					BnaA01G0362200ZS	0		BnaC01G0452200ZS	0
					BnaA01G0029200ZS	0		BnaC01G0034000ZS	1
					BnaA01G0221800ZS	0		BnaC01G0282000ZS	0
					BnaA01G0073500ZS	0		BnaC01G0086900ZS	1
					BnaA01G0375500ZS	0		BnaC01G0470600ZS	0
					BnaA01G0074000ZS	0		BnaC01G0087600ZS	0
					BnaA01G0345800ZS	1		BnaC01G0428000ZS	1
					BnaA01G0202400ZS	0		BnaC01G0254400ZS	0
					BnaA01G0033000ZS	0		BnaC01G0038000ZS	0.8
					BnaA01G0022900ZS	0		BnaC01G0026600ZS	1
					BnaA01G0046900ZS	0		BnaC01G0053700ZS	1
					BnaA01G0235300ZS	0		BnaC01G0305800ZS	1
					BnaA01G0378800ZS	0		BnaC01G0475200ZS	0
					BnaA01G0050200ZS	0		BnaC01G0058900ZS	0.5
					BnaA01G0048200ZS	0		BnaC01G0055200ZS	1
					BnaA01G0221400ZS	1		BnaC01G0281300ZS	0
					BnaA01G0043100ZS	0.8		BnaC01G0049300ZS	0
					BnaA01G0418000ZS	0		BnaC01G0497100ZS	1
					BnaA01G0399300ZS	0.666667		BnaC01G0514900ZS	0.5
					BnaA01G0090000ZS	0		BnaC01G0109800ZS	0
					BnaA01G0216000ZS	0		BnaC01G0273000ZS	0
					BnaA01G0167100ZS	1		BnaC01G0215000ZS	0
					BnaA01G0083900ZS	0		BnaC01G0102200ZS	1
					BnaA01G0044200ZS	0		BnaC01G0050500ZS	0.666667
					BnaA01G0347300ZS	0		BnaC01G0429700ZS	0
					BnaA01G0177300ZS	0		BnaC01G0227200ZS	0
					BnaA01G0358400ZS	1		BnaC01G0445600ZS	0
					BnaA01G0235400ZS	0		BnaC01G0305900ZS	1
					BnaA01G0087100ZS	0		BnaC01G0105800ZS	0
					BnaA01G0208100ZS	0		BnaC08G0315200ZS	0
					BnaA01G0233800ZS	0		BnaC01G0300700ZS	0
					BnaA01G0158400ZS	0		BnaC01G0201600ZS	0
					BnaA01G0088200ZS	1		BnaC01G0107200ZS	0
					BnaA01G0066400ZS	0		BnaC01G0079400ZS	0.25
					BnaA01G0406100ZS	0		BnaC01G0508800ZS	0
					BnaA01G0407800ZS	0		BnaC01G0507500ZS	0
					BnaA01G0179500ZS	1		BnaC01G0229700ZS	1
					BnaA01G0273900ZS	0		BnaC01G0334800ZS	1
					BnaA01G0201100ZS	0		BnaC01G0252900ZS	1
					BnaA01G0329100ZS	0		BnaC01G0407100ZS	0
					BnaA01G0017600ZS	1		BnaC01G0020300ZS	1
					BnaA01G0015200ZS	1		BnaC01G0017900ZS	0
					BnaA01G0138400ZS	0		BnaC01G0176800ZS	0
					BnaA01G0341200ZS	0		BnaC01G0421400ZS	0
					BnaA01G0317200ZS	1		BnaC01G0392000ZS	0.166667
					BnaA01G0160300ZS	0		BnaC01G0205100ZS	0
					BnaA01G0346000ZS	0		BnaC01G0428200ZS	0
					BnaA01G0356800ZS	0		BnaC01G0443600ZS	1
					BnaA01G0404700ZS	0		BnaC01G0510600ZS	0
					BnaA01G0009300ZS	0		BnaC01G0011100ZS	0
					BnaA01G0158100ZS	0		BnaC01G0201300ZS	0
					BnaA01G0289100ZS	0		BnaC01G0354900ZS	1
					BnaA01G0139300ZS	0		BnaC01G0177800ZS	0
					BnaA01G0340000ZS	0		BnaC01G0420400ZS	0
					BnaA01G0069900ZS	0		BnaC01G0082800ZS	0
					BnaA01G0008800ZS	1		BnaC01G0010300ZS	0.666667
					BnaA01G0131300ZS	0		BnaC01G0165800ZS	1
					BnaA01G0176800ZS	1		BnaC01G0226700ZS	1
					BnaA01G0044800ZS	0		BnaC01G0051100ZS	1
					BnaA01G0048800ZS	1		BnaC01G0055800ZS	0
					BnaA01G0040300ZS	0		BnaC01G0046200ZS	1
					BnaA01G0361100ZS	0		BnaC01G0451200ZS	0
					BnaA01G0277100ZS	0		BnaC01G0339100ZS	1
					BnaA01G0320100ZS	0		BnaC01G0395300ZS	0
					BnaA01G0273100ZS	0		BnaC01G0333800ZS	0
					BnaA01G0088600ZS	1		BnaC01G0107500ZS	0
					BnaA01G0154300ZS	0		BnaC01G0195800ZS	0
					BnaA01G0012500ZS	0		BnaC01G0014800ZS	1
					BnaA01G0054800ZS	0		BnaC01G0064200ZS	0
					BnaA01G0342200ZS	0		BnaC01G0422800ZS	0
					BnaA01G0144500ZS	0		BnaC01G0183500ZS	0
					BnaA01G0304600ZS	1		BnaC01G0377100ZS	1
					BnaA01G0324500ZS	0		BnaC01G0401700ZS	0
					BnaA01G0133900ZS	0		BnaC01G0172400ZS	0
					BnaA01G0325200ZS	0.666667		BnaC01G0402800ZS	1
					BnaA01G0145600ZS	0		BnaC01G0184800ZS	0
					BnaA01G0127000ZS	0		BnaC01G0158000ZS	0
					BnaA01G0306200ZS	1		BnaC01G0378500ZS	1
					BnaA01G0146200ZS	1		BnaC01G0186000ZS	0
					BnaA01G0124600ZS	0		BnaC01G0154900ZS	0
					BnaA01G0285700ZS	1		BnaC01G0349800ZS	0
					BnaA01G0104400ZS	0.666667		BnaC01G0127100ZS	0
					BnaA01G0162500ZS	0		BnaC01G0209300ZS	1
					BnaA01G0161800ZS	1		BnaC01G0206900ZS	1
					BnaA01G0130700ZS	0		BnaC01G0165200ZS	1
					BnaA01G0136800ZS	0		BnaC01G0175300ZS	1
					BnaA01G0122900ZS	0.333333		BnaC01G0152100ZS	0
					BnaA01G0280700ZS	0		BnaC01G0344100ZS	0
					BnaA01G0322000ZS	0		BnaC01G0398300ZS	0
					BnaA01G0302800ZS	1		BnaC01G0373800ZS	1
					BnaA01G0141900ZS	0		BnaC01G0180900ZS	0.5
					BnaA01G0343000ZS	1		BnaC01G0423900ZS	1
					BnaA01G0109900ZS	0		BnaC01G0133600ZS	0
					BnaA01G0117600ZS	0		BnaC01G0143500ZS	0
					BnaA01G0100000ZS	0		BnaC01G0122100ZS	0
					BnaA01G0171200ZS	1		BnaC01G0219300ZS	1
					BnaA01G0134600ZS	0		BnaC01G0173100ZS	0
					BnaA01G0018300ZS	0		BnaC01G0021000ZS	0.5
					BnaA01G0160500ZS	1		BnaC01G0205300ZS	0
					BnaA01G0006700ZS	0		BnaC01G0007600ZS	0
					BnaA01G0168700ZS	0		BnaC01G0216700ZS	0.75
					BnaA01G0077500ZS	0		BnaC01G0093900ZS	0
					BnaA01G0101500ZS	0		BnaC01G0123900ZS	1
					BnaA01G0169500ZS	0		BnaC01G0217700ZS	0
					BnaA01G0027000ZS	0		BnaC01G0032000ZS	0
					BnaA01G0418600ZS	0		BnaC01G0496500ZS	0
					BnaA01G0189800ZS	1		BnaC01G0240700ZS	0
					BnaA01G0327800ZS	0		BnaC01G0405700ZS	0
					BnaA01G0098500ZS	0		BnaC01G0120400ZS	0
					BnaA01G0147400ZS	0.333333		BnaC01G0187300ZS	0.4
					BnaA01G0045800ZS	1		BnaC01G0052200ZS	0
					BnaA01G0004400ZS	1		BnaC01G0004500ZS	0.833333
					BnaA01G0369400ZS	0		BnaC01G0461100ZS	1
					BnaA01G0219100ZS	0		BnaC01G0278600ZS	1
					BnaA01G0189000ZS	0		BnaC01G0239700ZS	1
					BnaA01G0058600ZS	0		BnaC01G0070400ZS	1
					BnaA01G0266100ZS	0		BnaC01G0325900ZS	1
					BnaA01G0328800ZS	0.5		BnaC01G0406900ZS	0
					BnaA01G0385200ZS	1		BnaC01G0493200ZS	0
					BnaA01G0176600ZS	0		BnaC01G0226300ZS	1
					BnaA01G0207400ZS	1		BnaC01G0260400ZS	1
					BnaA01G0096500ZS	0		BnaC01G0117700ZS	1
					BnaA01G0024900ZS	0		BnaC01G0029300ZS	0
					BnaA01G0141400ZS	0.75		BnaC01G0180100ZS	0
					BnaA01G0012300ZS	1		BnaC01G0014600ZS	0
					BnaA01G0119900ZS	0		BnaC01G0147200ZS	1
					BnaA01G0386300ZS	0		BnaC01G0492300ZS	0
					BnaA01G0212400ZS	1		BnaC01G0266700ZS	0.833333
					BnaA01G0326400ZS	0		BnaC01G0403800ZS	1
					BnaA01G0166800ZS	0		BnaC01G0214100ZS	1
					BnaA01G0139400ZS	0		BnaC01G0177900ZS	0
					BnaA01G0410900ZS	0.5		BnaC01G0504500ZS	0
					BnaA01G0106500ZS	0		BnaC01G0130000ZS	0
					BnaA01G0402800ZS	0		BnaC01G0512200ZS	0
					BnaA01G0361300ZS	0		BnaC01G0451400ZS	1
					BnaA01G0019900ZS	0		BnaC01G0022900ZS	1
					BnaA01G0226000ZS	0		BnaC01G0285200ZS	0
					BnaA01G0031000ZS	0		BnaC01G0036000ZS	0
					BnaA01G0032100ZS	0		BnaC01G0037000ZS	0
					BnaA01G0042600ZS	1		BnaC01G0048500ZS	1
					BnaA01G0375200ZS	1		BnaC01G0468400ZS	0
					BnaA01G0402600ZS	0		BnaC01G0512600ZS	0.75
					BnaA01G0051600ZS	0		BnaC01G0060600ZS	0
					BnaA01G0361800ZS	0		BnaC01G0451800ZS	1
					BnaA01G0389000ZS	0		BnaC01G0490400ZS	0
					BnaA01G0203500ZS	0.333333		BnaC01G0254600ZS	0.333333
					BnaA01G0049500ZS	1		BnaC01G0056500ZS	1
					BnaA01G0022100ZS	0		BnaC01G0025800ZS	1
					BnaA01G0196200ZS	0		BnaC01G0247200ZS	0
					BnaA01G0212900ZS	0		BnaC01G0267300ZS	0
					BnaA01G0083800ZS	0		BnaC01G0102100ZS	0
					BnaA01G0021800ZS	1		BnaC01G0025300ZS	0
					BnaA01G0361500ZS	0		BnaC01G0451500ZS	1
					BnaA01G0044300ZS	0.375		BnaC01G0050600ZS	0
					BnaA01G0195200ZS	1		BnaC01G0246200ZS	1
					BnaA01G0256600ZS	0		BnaC01G0314000ZS	1
					BnaA01G0420200ZS	0		BnaC01G0494900ZS	0
					BnaA01G0398700ZS	0		BnaC01G0515500ZS	0
					BnaA01G0184100ZS	0		BnaC01G0234700ZS	0
					BnaA01G0367300ZS	0.5		BnaC01G0458700ZS	1
					BnaA01G0036500ZS	0		BnaC01G0041900ZS	0
					BnaA01G0370700ZS	0		BnaC01G0463400ZS	0
					BnaA01G0229800ZS	0		BnaC01G0294800ZS	0
					BnaA01G0023100ZS	0		BnaC01G0026800ZS	0
					BnaA01G0411800ZS	0.5		BnaC01G0503600ZS	0.5
					BnaA01G0204200ZS	0		BnaC01G0256700ZS	0
					BnaA01G0072500ZS	0		BnaC01G0086100ZS	1
					BnaA01G0186900ZS	1		BnaC01G0237400ZS	0
					BnaA01G0029800ZS	0.333333		BnaC01G0034700ZS	0
					BnaA01G0326500ZS	1		BnaC01G0404000ZS	1
					BnaA01G0392600ZS	0		BnaC01G0486500ZS	0
					BnaA01G0030100ZS	0		BnaC01G0035000ZS	0
					BnaA01G0219200ZS	0		BnaC01G0278800ZS	0
					BnaA01G0081900ZS	1		BnaC01G0099200ZS	1
					BnaA01G0079700ZS	0		BnaC01G0096500ZS	0
					BnaA01G0157600ZS	0		BnaC01G0200700ZS	0
					BnaA01G0175400ZS	0		BnaC01G0224700ZS	0
					BnaA01G0186000ZS	0		BnaC01G0236500ZS	0
					BnaA01G0393200ZS	0		BnaC01G0483700ZS	0
					BnaA01G0013400ZS	0		BnaC01G0015800ZS	1
					BnaA01G0011000ZS	0		BnaC01G0012900ZS	0
					BnaA01G0214100ZS	0		BnaC01G0268800ZS	0
					BnaA01G0060200ZS	0		BnaC01G0072600ZS	0
					BnaA01G0158600ZS	0		BnaC01G0202500ZS	0
					BnaA01G0395000ZS	0.5		BnaC01G0485500ZS	0
					BnaA01G0066500ZS	0		BnaC01G0079500ZS	0.2
					BnaA01G0407500ZS	0		BnaC01G0507800ZS	0
					BnaA01G0318100ZS	0		BnaC01G0393300ZS	1
					BnaA01G0393500ZS	0.5		BnaC01G0484000ZS	0
					BnaA01G0382700ZS	1		BnaC01G0480600ZS	1
					BnaA01G0257000ZS	0		BnaC01G0315800ZS	0
					BnaA01G0148900ZS	0		BnaC01G0188700ZS	1
					BnaA01G0003300ZS	0		BnaC01G0003100ZS	1
					BnaA01G0008200ZS	0		BnaC01G0009500ZS	1
					BnaA01G0316400ZS	0		BnaC01G0391200ZS	1
					BnaA01G0007000ZS	1		BnaC01G0007900ZS	0
					BnaA01G0159300ZS	1		BnaC01G0203500ZS	0
					BnaA01G0035800ZS	0		BnaC01G0041300ZS	0
					BnaA01G0058100ZS	0		BnaC01G0070000ZS	0
					BnaA01G0162100ZS	0		BnaC01G0208900ZS	1
					BnaA01G0070800ZS	0		BnaC01G0083900ZS	1
					BnaA01G0129500ZS	0		BnaC01G0161400ZS	0.75
					BnaA01G0173100ZS	1		BnaC01G0221700ZS	1
					BnaA01G0207500ZS	0.5		BnaC01G0260500ZS	1
					BnaA01G0082000ZS	1		BnaC01G0099300ZS	0
					BnaA01G0298200ZS	0		BnaC01G0367600ZS	1
					BnaA01G0288700ZS	0		BnaC01G0354600ZS	0
					BnaA01G0118800ZS	0		BnaC01G0145000ZS	0.5
					BnaA01G0376600ZS	0		BnaC01G0471800ZS	0
					BnaA01G0410000ZS	0		BnaC01G0505400ZS	0
					BnaA01G0331100ZS	1		BnaC01G0409300ZS	0
					BnaA01G0033100ZS	0		BnaC01G0038100ZS	0
					BnaA01G0192800ZS	0		BnaC01G0243700ZS	0
					BnaA01G0287600ZS	1		BnaC01G0352900ZS	1
					BnaA01G0069600ZS	0.5		BnaC01G0082400ZS	1
					BnaA01G0194100ZS	0		BnaC01G0244800ZS	0.5
					BnaA01G0409000ZS	0		BnaC01G0506300ZS	0
					BnaA01G0115700ZS	0		BnaC01G0141200ZS	0
					BnaA01G0116200ZS	0		BnaC01G0141700ZS	0
					BnaA01G0133300ZS	1		BnaC01G0171800ZS	1
					BnaA01G0116500ZS	0		BnaC01G0142300ZS	0
					BnaA01G0155800ZS	0		BnaC01G0198200ZS	0
					BnaA01G0191700ZS	1		BnaC01G0242500ZS	0
					BnaA01G0321200ZS	0		BnaC01G0397000ZS	0
					BnaA01G0127200ZS	0		BnaC01G0158300ZS	0
					BnaA01G0154800ZS	1		BnaC01G0196200ZS	1
					BnaA01G0294100ZS	1		BnaC01G0362900ZS	1
					BnaA01G0105600ZS	0		BnaC01G0128500ZS	0
					BnaA01G0114800ZS	0		BnaC01G0140000ZS	1
					BnaA01G0145900ZS	0		BnaC01G0185700ZS	0
					BnaA01G0285200ZS	1		BnaC01G0348700ZS	1
					BnaA01G0123700ZS	1		BnaC01G0153300ZS	0
					BnaA01G0360200ZS	0		BnaC01G0449900ZS	0
					BnaA01G0131700ZS	0		BnaC01G0168100ZS	0
					BnaA01G0132300ZS	0		BnaC01G0169000ZS	1
					BnaA01G0093900ZS	1		BnaC01G0114900ZS	1
					BnaA01G0285900ZS	0		BnaC01G0350700ZS	0
					BnaA01G0357400ZS	1		BnaC01G0444500ZS	0
					BnaA01G0323100ZS	0		BnaC01G0400000ZS	0
					BnaA01G0294800ZS	1		BnaC01G0363800ZS	1
					BnaA01G0141100ZS	1		BnaC01G0179700ZS	1
					BnaA01G0108700ZS	0		BnaC01G0132300ZS	1
					BnaA01G0293300ZS	0		BnaC01G0362300ZS	0
					BnaA01G0104300ZS	0.833333		BnaC01G0127000ZS	0.857143
					BnaA01G0084700ZS	0		BnaC01G0103100ZS	0
					BnaA01G0130800ZS	0		BnaC01G0165300ZS	1
					BnaA01G0122800ZS	1		BnaC01G0152000ZS	0
					BnaA01G0310400ZS	0		BnaC01G0384900ZS	0
					BnaA01G0290500ZS	1		BnaC01G0356000ZS	1
					BnaA01G0120400ZS	0		BnaC01G0147900ZS	1
					BnaA01G0140000ZS	0		BnaC01G0178600ZS	0
					BnaA01G0123400ZS	0		BnaC01G0152700ZS	0
					BnaA01G0107400ZS	0		BnaC01G0130900ZS	1
					BnaA01G0076800ZS	1		BnaC01G0092300ZS	1
					BnaA01G0284700ZS	0		BnaC01G0348100ZS	0
					BnaA01G0065500ZS	0		BnaC01G0078600ZS	0
					BnaA01G0233300ZS	0		BnaC01G0300000ZS	1
					BnaA01G0294900ZS	0		BnaC01G0364100ZS	1
					BnaA01G0088300ZS	0		BnaC01G0107300ZS	0
					BnaA01G0190500ZS	1		BnaC01G0241200ZS	1
					BnaA01G0088100ZS	0		BnaC01G0107100ZS	1
					BnaA01G0113100ZS	0		BnaC01G0137900ZS	1
					BnaA01G0112000ZS	0		BnaC01G0135800ZS	0
					BnaA01G0201300ZS	0		BnaC01G0253000ZS	1
					BnaA01G0201000ZS	0		BnaC01G0252700ZS	1
					BnaA01G0263900ZS	1		BnaC01G0325000ZS	1
					BnaA01G0122100ZS	0		BnaC01G0150700ZS	0
					BnaA01G0370100ZS	1		BnaC01G0461800ZS	1
					BnaA01G0326800ZS	0		BnaC01G0404500ZS	0.666667
					BnaA01G0156600ZS	1		BnaC01G0199300ZS	0
					BnaA01G0182100ZS	1		BnaC01G0232900ZS	0
					BnaA01G0218900ZS	0.6		BnaC01G0278200ZS	1
					BnaA01G0199700ZS	0		BnaC01G0251500ZS	1
					BnaA01G0166500ZS	0		BnaC01G0213800ZS	0.25
					BnaA01G0177400ZS	0		BnaC01G0227300ZS	0
					BnaA01G0047400ZS	0		BnaC01G0054400ZS	0.333333
					BnaA01G0335900ZS	1		BnaC01G0415800ZS	0
					BnaA01G0352200ZS	1		BnaC01G0436700ZS	0
					BnaA01G0338100ZS	0		BnaC01G0417800ZS	0
					BnaA01G0301900ZS	0		BnaC01G0372600ZS	0
					BnaA01G0097000ZS	0		BnaC01G0118600ZS	0
					BnaA01G0295400ZS	0		BnaC01G0364600ZS	0
					BnaA01G0014100ZS	0		BnaC01G0016700ZS	1
					BnaA01G0300800ZS	1		BnaC01G0371500ZS	1
					BnaA01G0050700ZS	0		BnaC01G0059500ZS	1
					BnaA01G0380100ZS	1		BnaC01G0477500ZS	1
					BnaA01G0381300ZS	0		BnaC01G0479000ZS	0
					BnaA01G0050400ZS	1		BnaC01G0059100ZS	0
					BnaA01G0002700ZS	0		BnaC01G0002200ZS	0
					BnaA01G0292800ZS	0		BnaC01G0360900ZS	0
					BnaA01G0061300ZS	0		BnaC01G0074300ZS	0.5
					BnaA01G0086300ZS	0		BnaC01G0104900ZS	1
					BnaA01G0076000ZS	0		BnaC01G0091500ZS	0
					BnaA01G0070000ZS	0		BnaC01G0082900ZS	0
					BnaA01G0179300ZS	0		BnaC01G0229500ZS	0
					BnaA01G0087600ZS	0		BnaC01G0106400ZS	1
					BnaA01G0359800ZS	0		BnaC01G0449100ZS	0
					BnaA01G0263600ZS	0		BnaC01G0325500ZS	0
					BnaA01G0003700ZS	1		BnaC01G0003700ZS	1
					BnaA01G0226300ZS	0		BnaC01G0285000ZS	0
					BnaA01G0385900ZS	0		BnaC01G0492600ZS	0
					BnaA01G0374400ZS	1		BnaC01G0467600ZS	1
					BnaA01G0031800ZS	0		BnaC01G0036700ZS	1
					BnaA01G0225500ZS	0		BnaC01G0285900ZS	0
					BnaA01G0093000ZS	0		BnaC01G0114000ZS	1
					BnaA01G0372700ZS	0		BnaC01G0465200ZS	0
					BnaA01G0072800ZS	1		BnaC01G0086300ZS	0
					BnaA01G0412000ZS	0		BnaC01G0503300ZS	1
					BnaA01G0031700ZS	0		BnaC01G0036600ZS	0
					BnaA01G0030600ZS	0		BnaC01G0035500ZS	1
					BnaA01G0029400ZS	0.833333		BnaC01G0034200ZS	1
					BnaA01G0033400ZS	0		BnaC01G0038400ZS	0
					BnaA01G0034600ZS	0		BnaC01G0039500ZS	0
					BnaA01G0083300ZS	0		BnaC01G0101200ZS	0
					BnaA01G0372400ZS	0		BnaC01G0464900ZS	0.5
					BnaA01G0060500ZS	0		BnaC01G0072900ZS	1
					BnaA01G0175000ZS	0.5		BnaC01G0224400ZS	0
					BnaA01G0010700ZS	0		BnaC01G0012500ZS	0
					BnaA01G0388500ZS	0		BnaC01G0489600ZS	0
					BnaA01G0378500ZS	1		BnaC01G0475000ZS	0.666667
					BnaA01G0176700ZS	0		BnaC01G0226600ZS	0
					BnaA01G0371300ZS	1		BnaC01G0463800ZS	0
					BnaA01G0399000ZS	0		BnaC01G0515200ZS	0
					BnaA01G0219700ZS	0		BnaC01G0279300ZS	1
					BnaA01G0409300ZS	0		BnaC01G0506000ZS	0
					BnaA01G0220600ZS	0.333333		BnaC01G0280400ZS	1
					BnaA01G0197000ZS	0		BnaC01G0248400ZS	0
					BnaA01G0175900ZS	0		BnaC01G0225500ZS	0
					BnaA01G0356400ZS	0		BnaC01G0443200ZS	0
					BnaA01G0024700ZS	0		BnaC01G0029000ZS	0
					BnaA01G0377100ZS	0.2		BnaC01G0472500ZS	0
					BnaA01G0044700ZS	0		BnaC01G0051000ZS	1
					BnaA01G0371600ZS	0.5		BnaC01G0464100ZS	1
					BnaA01G0235500ZS	0		BnaC01G0306100ZS	0
					BnaA01G0380500ZS	0		BnaC01G0477800ZS	0
					BnaA01G0025700ZS	0		BnaC01G0030200ZS	0
					BnaA01G0061100ZS	0		BnaC01G0074100ZS	0
					BnaA01G0192300ZS	0		BnaC01G0243100ZS	1
					BnaA01G0358100ZS	0		BnaC01G0445300ZS	1
					BnaA01G0276600ZS	0.25		BnaC01G0338600ZS	0
					BnaA01G0194900ZS	0		BnaC01G0245900ZS	0.666667
					BnaA01G0195700ZS	1		BnaC01G0246600ZS	1
					BnaA01G0058700ZS	0		BnaC01G0070500ZS	0
					BnaA01G0061900ZS	0		BnaC01G0074900ZS	0
					BnaA01G0373900ZS	0		BnaC01G0466800ZS	0
					BnaA01G0003100ZS	0.5		BnaC01G0002800ZS	0
					BnaA01G0093100ZS	0		BnaC01G0114100ZS	1
					BnaA01G0354400ZS	0		BnaC01G0440900ZS	1
					BnaA01G0012700ZS	0		BnaC01G0015000ZS	1
					BnaA01G0064600ZS	0		BnaC01G0077500ZS	0
					BnaA01G0258000ZS	0		BnaC01G0316500ZS	0
					BnaA01G0417700ZS	0		BnaC01G0497400ZS	0
					BnaA01G0395200ZS	0		BnaC01G0485700ZS	0
					BnaA01G0167900ZS	0		BnaC01G0215800ZS	0
					BnaA01G0395500ZS	0		BnaC01G0486000ZS	0
					BnaA01G0327300ZS	0		BnaC01G0405300ZS	1
					BnaA01G0418900ZS	0		BnaC01G0496200ZS	0
					BnaA01G0330000ZS	0		BnaC01G0407900ZS	0
					BnaA01G0149300ZS	0		BnaC01G0189400ZS	0
					BnaA01G0147100ZS	0		BnaC01G0187000ZS	0
					BnaA01G0122300ZS	0.666667		BnaC01G0151400ZS	1
					BnaA01G0289300ZS	1		BnaC01G0355100ZS	0
					BnaA01G0149400ZS	1		BnaC01G0190000ZS	0
					BnaA01G0330700ZS	0		BnaC01G0408600ZS	0
					BnaA01G0218700ZS	1		BnaC01G0277700ZS	0
					BnaA01G0326200ZS	1		BnaC01G0403700ZS	1
					BnaA01G0209700ZS	1		BnaC01G0264400ZS	0
					BnaA01G0018400ZS	0		BnaC01G0021100ZS	0.142857
					BnaA01G0170200ZS	1		BnaC01G0218400ZS	0
					BnaA01G0218200ZS	1		BnaC01G0276900ZS	0.666667
					BnaA01G0182400ZS	1		BnaC01G0233000ZS	1
					BnaA01G0005200ZS	1		BnaC01G0005500ZS	1
					BnaA01G0235200ZS	0		BnaC01G0305400ZS	0
					BnaA01G0160600ZS	1		BnaC01G0205500ZS	0
					BnaA01G0354900ZS	0		BnaC01G0441500ZS	0
					BnaA01G0411200ZS	0		BnaC01G0504200ZS	0.2
					BnaA01G0136900ZS	0		BnaC01G0175400ZS	0.666667
					BnaA01G0298800ZS	0		BnaC01G0368200ZS	0
					BnaA01G0091600ZS	0		BnaC01G0111600ZS	0
					BnaA01G0299400ZS	0		BnaC01G0369500ZS	1
					BnaA01G0107200ZS	0		BnaC01G0130700ZS	1
					BnaA01G0365700ZS	0		BnaC01G0456400ZS	1
					BnaA01G0089100ZS	0		BnaC01G0108600ZS	1
					BnaA01G0151000ZS	0		BnaC01G0191600ZS	1
					BnaA01G0161600ZS	1		BnaC01G0206700ZS	1
					BnaA01G0163600ZS	0		BnaC01G0210100ZS	1
					BnaA01G0420500ZS	0		BnaC01G0494600ZS	0
					BnaA01G0008600ZS	0		BnaC01G0010100ZS	0
					BnaA01G0196400ZS	0		BnaC01G0247600ZS	0
					BnaA01G0171400ZS	1		BnaC01G0219500ZS	1
					BnaA01G0270200ZS	0		BnaC01G0330500ZS	0
					BnaA01G0080600ZS	0		BnaC01G0097900ZS	0
					BnaA01G0071700ZS	0		BnaC01G0084900ZS	0
					BnaA01G0007700ZS	1		BnaC01G0008800ZS	1
					BnaA01G0104500ZS	0		BnaC01G0127300ZS	1
					BnaA01G0162600ZS	0		BnaC01G0209400ZS	1
					BnaA01G0294400ZS	0		BnaC01G0363100ZS	0
					BnaA01G0125900ZS	1		BnaC01G0156300ZS	1
					BnaA01G0133700ZS	0		BnaC01G0172200ZS	0
					BnaA01G0134000ZS	0		BnaC01G0172500ZS	0
					BnaA01G0286900ZS	0		BnaC01G0352000ZS	0.8
					BnaA01G0314600ZS	0		BnaC01G0388800ZS	1
					BnaA01G0116600ZS	1		BnaC01G0142400ZS	0
					BnaA01G0334800ZS	1		BnaC01G0414300ZS	1
					BnaA01G0296400ZS	0		BnaC01G0365600ZS	0
					BnaA01G0269700ZS	0		BnaC01G0330400ZS	0
					BnaA01G0135800ZS	0		BnaC01G0174500ZS	0
					BnaA01G0136400ZS	1		BnaC01G0174900ZS	0
					BnaA01G0131500ZS	1		BnaC01G0166700ZS	1
					BnaA01G0134200ZS	1		BnaC01G0172700ZS	0.714286
					BnaA01G0156000ZS	0		BnaC01G0198400ZS	0
					BnaA01G0154200ZS	1		BnaC01G0195400ZS	0
					BnaA01G0117800ZS	0		BnaC01G0143700ZS	1
					BnaA01G0183400ZS	0		BnaC01G0234100ZS	0.25
					BnaA01G0129700ZS	0		BnaC01G0161700ZS	1
					BnaA01G0107800ZS	0.5		BnaC01G0131500ZS	1
					BnaA01G0310100ZS	0		BnaC01G0384500ZS	0
					BnaA01G0312300ZS	1		BnaC01G0386300ZS	1
					BnaA01G0109800ZS	0		BnaC01G0133500ZS	1
					BnaA01G0153000ZS	0		BnaC01G0194100ZS	1
					BnaA01G0148000ZS	0		BnaC01G0187800ZS	0
					BnaA01G0106600ZS	0		BnaC01G0130100ZS	0
					BnaA01G0181300ZS	1		BnaC01G0231500ZS	0
					BnaA01G0077100ZS	0		BnaC01G0093200ZS	0
					BnaA01G0110900ZS	0		BnaC01G0134500ZS	0
					BnaA01G0315400ZS	0		BnaC01G0389500ZS	0
					BnaA01G0149100ZS	0		BnaC01G0188900ZS	0
					BnaA01G0179900ZS	0		BnaC01G0230200ZS	1
					BnaA01G0087900ZS	1		BnaC01G0106800ZS	1
					BnaA01G0016200ZS	0		BnaC01G0019000ZS	0
					BnaA01G0113600ZS	0		BnaC01G0138500ZS	0
					BnaA01G0273400ZS	1		BnaC01G0334300ZS	0
					BnaA01G0201600ZS	1		BnaC01G0253300ZS	1
					BnaA01G0179600ZS	1		BnaC01G0229800ZS	1
					BnaA01G0087000ZS	0		BnaC01G0105600ZS	0
					BnaA01G0338600ZS	0		BnaC01G0418200ZS	1
					BnaA01G0017700ZS	0		BnaC01G0020400ZS	1
					BnaA01G0018000ZS	0		BnaC01G0020700ZS	1
					BnaA01G0016100ZS	0.5		BnaC01G0018900ZS	1
					BnaA01G0341100ZS	0		BnaC01G0421300ZS	0
					BnaA01G0291500ZS	0		BnaC01G0357600ZS	0
					BnaA01G0076400ZS	0		BnaC01G0091900ZS	1
					BnaA01G0271600ZS	0		BnaC01G0332100ZS	0
					BnaA01G0110100ZS	1		BnaC01G0133700ZS	0
					BnaA01G0177600ZS	0		BnaC01G0227800ZS	0
					BnaA01G0272900ZS	0		BnaC01G0333500ZS	0
					BnaA01G0181600ZS	0		BnaC01G0231900ZS	0
					BnaA01G0159100ZS	1		BnaC01G0203300ZS	0
					BnaA01G0091000ZS	0		BnaC01G0111000ZS	0
					BnaA01G0356600ZS	1		BnaC01G0443400ZS	1
					BnaA01G0110800ZS	1		BnaC01G0134400ZS	1
					BnaA01G0014500ZS	0		BnaC01G0017000ZS	0
					BnaA01G0330600ZS	0		BnaC01G0408500ZS	0.333333
					BnaA01G0220300ZS	0		BnaC01G0280100ZS	0
					BnaA01G0198300ZS	0		BnaC01G0250300ZS	0
					BnaA01G0399200ZS	0		BnaC01G0515000ZS	0
					BnaA01G0399700ZS	0.2		BnaC01G0514700ZS	0
					BnaA01G0292300ZS	0		BnaC01G0358700ZS	1
					BnaA01G0197200ZS	0.333333		BnaC01G0249200ZS	0
					BnaA01G0013500ZS	0		BnaC01G0015900ZS	0
					BnaA01G0090100ZS	0		BnaC01G0110000ZS	1
					BnaA01G0400900ZS	0		BnaC01G0513700ZS	0
					BnaA01G0313300ZS	0.222222		BnaC01G0387300ZS	1
					BnaA01G0095600ZS	1		BnaC01G0116900ZS	1
					BnaA01G0300300ZS	0		BnaC01G0370600ZS	1
					BnaA01G0221500ZS	0		BnaC01G0281400ZS	0
					BnaA01G0111500ZS	0		BnaC01G0135100ZS	0
					BnaA01G0110500ZS	0.5		BnaC01G0134100ZS	0
					BnaA01G0275900ZS	0		BnaC01G0337800ZS	0
					BnaA01G0094200ZS	0		BnaC01G0115800ZS	0
					BnaA01G0358900ZS	0.8		BnaC01G0446000ZS	0
					BnaA01G0202000ZS	0		BnaC01G0253600ZS	1
					BnaA01G0156300ZS	1		BnaC01G0198900ZS	0
					BnaA01G0337400ZS	0		BnaC01G0417200ZS	1
					BnaA01G0340100ZS	0		BnaC01G0420500ZS	0
					BnaA01G0047800ZS	1		BnaC01G0054800ZS	1
					BnaA01G0184500ZS	0		BnaC01G0235100ZS	0.666667
					BnaA01G0020100ZS	1		BnaC01G0023100ZS	0
					BnaA01G0052300ZS	1		BnaC01G0061300ZS	1
					BnaA01G0390000ZS	0.5		BnaC01G0488200ZS	0.25
					BnaA01G0214700ZS	0		BnaC01G0270800ZS	0.333333
					BnaA01G0052700ZS	0		BnaC01G0061700ZS	0
					BnaA01G0019800ZS	0		BnaC01G0022800ZS	1
					BnaA01G0352900ZS	1		BnaC01G0438100ZS	1
					BnaA01G0184800ZS	0.666667		BnaC01G0235900ZS	0.833333
					BnaA01G0042800ZS	0		BnaC01G0048800ZS	1
					BnaA01G0041000ZS	0.25		BnaC01G0047000ZS	0
					BnaA01G0213400ZS	1		BnaC01G0267800ZS	0
					BnaA01G0215300ZS	0		BnaC01G0272300ZS	0
					BnaA01G0021600ZS	0		BnaC01G0024900ZS	0
					BnaA01G0062100ZS	1		BnaC01G0075100ZS	0
					BnaA01G0062500ZS	0		BnaC01G0075800ZS	0
					BnaA01G0203700ZS	0		BnaC01G0255900ZS	0
					BnaA01G0021900ZS	0		BnaC01G0025400ZS	0
					BnaA01G0022300ZS	0		BnaC01G0026000ZS	0
					BnaA01G0040500ZS	0		BnaC01G0046400ZS	0
					BnaA01G0382900ZS	0		BnaC01G0480800ZS	0
					BnaA01G0360900ZS	0		BnaC01G0450900ZS	0
					BnaA01G0365200ZS	1		BnaC01G0455800ZS	1
					BnaA01G0084000ZS	0		BnaC01G0102300ZS	0
					BnaA01G0195800ZS	0		BnaC01G0246700ZS	0.666667
					BnaA01G0040700ZS	0		BnaC01G0046600ZS	1
					BnaA01G0187000ZS	0		BnaC01G0237600ZS	0
					BnaA01G0044600ZS	0		BnaC01G0050900ZS	1
					BnaA01G0377200ZS	0		BnaC01G0472600ZS	1
					BnaA01G0215500ZS	0		BnaC01G0272500ZS	0
					BnaA01G0364800ZS	0		BnaC01G0455500ZS	0
					BnaA01G0390700ZS	0		BnaC01G0487800ZS	1
					BnaA01G0049800ZS	0		BnaC01G0058600ZS	1
					BnaA01G0065300ZS	0		BnaC01G0078400ZS	1
					BnaA01G0081800ZS	1		BnaC01G0099100ZS	1
					BnaA01G0035400ZS	1		BnaC01G0040500ZS	0
					BnaA01G0073600ZS	1		BnaC01G0087000ZS	0
					BnaA01G0071000ZS	0.25		BnaC01G0084200ZS	0.5
					BnaA01G0081600ZS	1		BnaC01G0098900ZS	0.75
					BnaA01G0216900ZS	1		BnaC01G0275500ZS	1
					BnaA01G0210500ZS	0.5		BnaC01G0265300ZS	0
					BnaA01G0050500ZS	0		BnaC01G0059200ZS	0
					BnaA01G0002600ZS	0		BnaC01G0002100ZS	0
					BnaA01G0256100ZS	0		BnaC01G0313700ZS	1
					BnaA01G0348100ZS	0		BnaC01G0431200ZS	1
					BnaA01G0205400ZS	0.5		BnaC01G0258500ZS	1
					BnaA01G0014300ZS	0		BnaC01G0016800ZS	0
					BnaA01G0033600ZS	0.166667		BnaC01G0038600ZS	0
					BnaA01G0408600ZS	0		BnaC01G0506900ZS	0
					BnaA01G0408900ZS	0		BnaC01G0506400ZS	0
					BnaA01G0064200ZS	0		BnaC01G0077200ZS	1
					BnaA01G0395300ZS	0.5		BnaC01G0485800ZS	1
					BnaA01G0284000ZS	0		BnaC01G0347100ZS	0
					BnaA01G0077900ZS	0		BnaC01G0094300ZS	0
					BnaA01G0179800ZS	0		BnaC01G0230100ZS	0
					BnaA01G0406600ZS	0		BnaC01G0508500ZS	0
					BnaA01G0102700ZS	0.8		BnaC01G0124800ZS	1
					BnaA01G0318500ZS	0		BnaC01G0393800ZS	1
					BnaA01G0147000ZS	0		BnaC01G0186900ZS	1
					BnaA01G0017900ZS	1		BnaC01G0020600ZS	1
					BnaA01G0015600ZS	1		BnaC01G0018400ZS	0
					BnaA01G0226600ZS	0		BnaC01G0289500ZS	0.5
					BnaA01G0200500ZS	1		BnaC01G0252100ZS	0
					BnaA01G0008400ZS	1		BnaC01G0009700ZS	1
					BnaA01G0004000ZS	0		BnaC01G0004000ZS	1
					BnaA01G0415600ZS	0		BnaC01G0499700ZS	0
					BnaA01G0088900ZS	0		BnaC01G0108300ZS	0
					BnaA01G0337300ZS	0		BnaC01G0417000ZS	0.333333
					BnaA01G0370900ZS	0		BnaC01G0463500ZS	1
					BnaA01G0119800ZS	0		BnaC01G0146400ZS	0
					BnaA01G0024000ZS	0		BnaC01G0028100ZS	0
					BnaA01G0176300ZS	0		BnaC01G0225900ZS	0.333333
					BnaA01G0136600ZS	1		BnaC01G0175100ZS	0.5
					BnaA01G0208400ZS	1		BnaC01G0261400ZS	1
					BnaA01G0098300ZS	0		BnaC01G0120200ZS	1
					BnaA01G0271200ZS	0		BnaC01G0331600ZS	0
					BnaA01G0220000ZS	0		BnaC01G0279600ZS	1
					BnaA01G0229600ZS	0		BnaC01G0294600ZS	0
					BnaA01G0399800ZS	0		BnaC01G0514600ZS	0
					BnaA01G0023700ZS	1		BnaC01G0027800ZS	0
					BnaA01G0281100ZS	0		BnaC01G0344600ZS	0
					BnaA01G0411600ZS	1		BnaC01G0503800ZS	1
					BnaA01G0048500ZS	1		BnaC01G0055500ZS	0.5
					BnaA01G0151200ZS	0.8		BnaC01G0191900ZS	0
					BnaA01G0059100ZS	0		BnaC01G0070900ZS	0
					BnaA01G0107500ZS	0		BnaC01G0131000ZS	0
					BnaA01G0104000ZS	1		BnaC01G0126800ZS	0
					BnaA01G0326600ZS	0		BnaC01G0404300ZS	0
					BnaA01G0123600ZS	0		BnaC01G0153200ZS	0
					BnaA01G0404500ZS	0		BnaC01G0510800ZS	0
					BnaA01G0157800ZS	0		BnaC01G0201000ZS	1
					BnaA01G0352100ZS	1		BnaC01G0436600ZS	1
					BnaA01G0079000ZS	0		BnaC01G0095500ZS	0
					BnaA01G0027600ZS	1		BnaC01G0032500ZS	1
					BnaA01G0169900ZS	0		BnaC01G0218100ZS	0
					BnaA01G0107900ZS	0.5		BnaC01G0131600ZS	0
					BnaA01G0367100ZS	0		BnaC01G0458500ZS	1
					BnaA01G0339800ZS	0		BnaC01G0419900ZS	0
					BnaA01G0305200ZS	0		BnaC01G0377700ZS	1
					BnaA01G0144900ZS	1		BnaC01G0183900ZS	0
					BnaA01G0116300ZS	1		BnaC01G0142100ZS	0
					BnaA01G0125600ZS	0		BnaC01G0155900ZS	1
					BnaA01G0132800ZS	1		BnaC01G0170700ZS	0
					BnaA01G0115000ZS	1		BnaC01G0140200ZS	1
					BnaA01G0155200ZS	0		BnaC01G0197700ZS	0
					BnaA01G0142500ZS	0		BnaC01G0181500ZS	0
					BnaA01G0143000ZS	1		BnaC01G0181900ZS	1
					BnaA01G0138500ZS	0		BnaC01G0176900ZS	1
					BnaA01G0140400ZS	0		BnaC01G0179000ZS	0
					BnaA01G0277200ZS	0.666667		BnaC01G0339200ZS	0.333333
					BnaA01G0323000ZS	1		BnaC01G0399700ZS	1
					BnaA01G0286200ZS	0		BnaC01G0350900ZS	1
					BnaA01G0108000ZS	0		BnaC01G0131700ZS	0
					BnaA01G0151300ZS	0		BnaC01G0192000ZS	0
					BnaA01G0096700ZS	1		BnaC01G0118000ZS	1
					BnaA01G0280400ZS	0		BnaC01G0343400ZS	0
					BnaA01G0108800ZS	1		BnaC01G0132400ZS	0
					BnaA01G0297800ZS	0		BnaC01G0367100ZS	0
					BnaA01G0097500ZS	0		BnaC01G0119200ZS	0
					BnaA01G0163300ZS	0		BnaC01G0209900ZS	0
					BnaA01G0282300ZS	0		BnaC01G0346000ZS	1
					BnaA01G0351000ZS	0		BnaC01G0434900ZS	1
					BnaA01G0265300ZS	0		BnaC01G0324100ZS	0
					BnaA01G0287800ZS	0		BnaC01G0353200ZS	0
					BnaA01G0156100ZS	0		BnaC01G0198500ZS	0
					BnaA01G0129100ZS	0		BnaC01G0161200ZS	1
					BnaA01G0028500ZS	0		BnaC01G0033400ZS	1
					BnaA01G0016300ZS	0		BnaC01G0019100ZS	0
					BnaA01G0168500ZS	0		BnaC01G0216400ZS	0
					BnaA01G0004800ZS	0		BnaC01G0005100ZS	0
					BnaA01G0393400ZS	0		BnaC01G0483900ZS	0
					BnaA01G0340300ZS	0		BnaC01G0420600ZS	1
					BnaA01G0017800ZS	0		BnaC01G0020500ZS	0.833333
					BnaA01G0349900ZS	0		BnaC01G0433200ZS	0
					BnaA01G0089700ZS	0		BnaC01G0109400ZS	0
					BnaA01G0189200ZS	0		BnaC01G0240000ZS	1
					BnaA01G0358000ZS	0.8		BnaC01G0445200ZS	1
					BnaA01G0209100ZS	1		BnaC01G0263600ZS	0
					BnaA01G0068700ZS	0.333333		BnaC01G0080100ZS	1
					BnaA01G0319000ZS	0		BnaC01G0394400ZS	1
					BnaA01G0199600ZS	0		BnaC01G0251400ZS	0
					BnaA01G0339700ZS	0		BnaC01G0419800ZS	1
					BnaA01G0398900ZS	1		BnaC01G0515300ZS	0.666667
					BnaA01G0024300ZS	0		BnaC01G0028400ZS	1
					BnaA01G0356200ZS	0		BnaC01G0442600ZS	0
					BnaA01G0137100ZS	0		BnaC01G0175500ZS	0
					BnaA01G0320900ZS	0		BnaC01G0396600ZS	1
					BnaA01G0121200ZS	0		BnaC01G0149200ZS	1
					BnaA01G0229900ZS	0.666667		BnaC01G0294900ZS	0
					BnaA01G0109700ZS	1		BnaC01G0133400ZS	1
					BnaA01G0300600ZS	0		BnaC01G0370900ZS	0
					BnaA01G0094400ZS	0		BnaC01G0116000ZS	0
					BnaA01G0157000ZS	0		BnaC01G0199700ZS	0
					BnaA01G0392900ZS	0		BnaC01G0483500ZS	1
					BnaA01G0054700ZS	0		BnaC01G0064100ZS	1
					BnaA01G0066200ZS	0		BnaC01G0079300ZS	0
					BnaA01G0040600ZS	0		BnaC01G0046500ZS	0
					BnaA01G0007200ZS	1		BnaC01G0008100ZS	0
					BnaA01G0182500ZS	0.5		BnaC01G0233100ZS	0
					BnaA01G0316500ZS	0		BnaC01G0391300ZS	1
					BnaA01G0407600ZS	0		BnaC01G0507700ZS	1
					BnaA01G0072100ZS	0		BnaC01G0085300ZS	0
					BnaA01G0347500ZS	0.5		BnaC01G0429900ZS	0
					BnaA01G0105900ZS	0		BnaC01G0129200ZS	0
					BnaA01G0341600ZS	0		BnaC01G0421800ZS	1
					BnaA01G0327100ZS	1		BnaC01G0404900ZS	1
					BnaA01G0060300ZS	0		BnaC01G0072700ZS	0
					BnaA01G0041900ZS	0		BnaC01G0047800ZS	0
					BnaA01G0375000ZS	0.833333		BnaC01G0468200ZS	1
					BnaA01G0020200ZS	0		BnaC01G0023200ZS	1
					BnaA01G0389900ZS	0		BnaC01G0488300ZS	0
					BnaA01G0020900ZS	0		BnaC01G0024100ZS	1
					BnaA01G0185300ZS	0		BnaC01G0236100ZS	0.333333
					BnaA01G0363900ZS	0		BnaC01G0454000ZS	0
					BnaA01G0203200ZS	0		BnaC01G0255100ZS	0
					BnaA01G0203800ZS	0		BnaC01G0256100ZS	0
					BnaA01G0059300ZS	0		BnaC01G0071100ZS	0
					BnaA01G0054600ZS	1		BnaC01G0063900ZS	0
					BnaA01G0387600ZS	0		BnaC01G0491100ZS	0
					BnaA01G0083000ZS	1		BnaC01G0100600ZS	0.5
					BnaA01G0221900ZS	0.5		BnaC01G0282200ZS	0.333333
					BnaA01G0193000ZS	0		BnaC01G0243900ZS	0.333333
					BnaA01G0421700ZS	0		BnaC01G0494000ZS	0
					BnaA01G0194000ZS	0		BnaC01G0244700ZS	0
					BnaA01G0367000ZS	0		BnaC01G0458200ZS	0
					BnaA01G0099100ZS	0		BnaC01G0121100ZS	0
					BnaA01G0063400ZS	1		BnaC01G0076700ZS	0
					BnaA01G0205800ZS	0		BnaC01G0258800ZS	0
					BnaA01G0091700ZS	0		BnaC01G0111700ZS	0
					BnaA01G0217300ZS	0		BnaC01G0275800ZS	0
					BnaA01G0377400ZS	0.8		BnaC01G0473100ZS	0
					BnaA01G0198500ZS	1		BnaC01G0250700ZS	0
					BnaA01G0082400ZS	0		BnaC01G0099600ZS	1
					BnaA01G0055600ZS	0		BnaC01G0065100ZS	0
					BnaA01G0045400ZS	1		BnaC01G0051700ZS	0
					BnaA01G0165500ZS	0		BnaC01G0212700ZS	1
					BnaA01G0220100ZS	0		BnaC01G0279900ZS	0
					BnaA01G0045000ZS	0		BnaC01G0051300ZS	1
					BnaA01G0399900ZS	1		BnaC01G0514500ZS	1
					BnaA01G0037000ZS	1		BnaC01G0042400ZS	0
					BnaA01G0091100ZS	0		BnaC01G0111200ZS	0
					BnaA01G0206900ZS	1		BnaC01G0259900ZS	0
					BnaA01G0012000ZS	0		BnaC01G0014200ZS	1
					BnaA01G0420100ZS	0		BnaC01G0495000ZS	0.5
					BnaA01G0040200ZS	1		BnaC01G0046000ZS	0
					BnaA01G0026600ZS	0		BnaC01G0031500ZS	1
					BnaA01G0090300ZS	0.5		BnaC01G0110200ZS	1
					BnaA01G0083500ZS	1		BnaC01G0101500ZS	0
					BnaA01G0276400ZS	1		BnaC01G0338200ZS	1
					BnaA01G0353800ZS	0		BnaC01G0440100ZS	0
					BnaA01G0198700ZS	0		BnaC01G0250900ZS	0
					BnaA01G0364600ZS	0		BnaC01G0455300ZS	0
					BnaA01G0257500ZS	0		BnaC01G0316200ZS	0
					BnaA01G0058200ZS	0		BnaC01G0070100ZS	0
					BnaA01G0385400ZS	0.25		BnaC01G0493000ZS	0.25
					BnaA01G0017000ZS	1		BnaC01G0019600ZS	0.5
					BnaA01G0180300ZS	0		BnaC01G0230600ZS	0.5
					BnaA01G0274300ZS	0		BnaC01G0335600ZS	0.8
					BnaA01G0359100ZS	0		BnaC01G0446100ZS	0
					BnaA01G0405800ZS	0.25		BnaC01G0509000ZS	0.5
					BnaA01G0180600ZS	0		BnaC01G0230900ZS	1
					BnaA01G0274100ZS	0.6		BnaC01G0335400ZS	0.5
					BnaA01G0037800ZS	0		BnaC01G0043200ZS	0
					BnaA01G0340400ZS	0		BnaC01G0420700ZS	0
					BnaA01G0351700ZS	0		BnaC01G0435900ZS	0
					BnaA01G0377900ZS	0		BnaC01G0474200ZS	0.5
					BnaA01G0294600ZS	1		BnaC01G0363300ZS	0
					BnaA01G0156400ZS	0		BnaC01G0199000ZS	0
					BnaA01G0018500ZS	0		BnaC01G0021300ZS	0.666667
					BnaA01G0308900ZS	0.333333		BnaC01G0382900ZS	0
					BnaA01G0156900ZS	0.5		BnaC01G0199600ZS	0.5
					BnaA01G0166300ZS	0.5		BnaC01G0213600ZS	0
					BnaA01G0405600ZS	0		BnaC01G0509200ZS	0
					BnaA01G0267500ZS	1		BnaC01G0327400ZS	0
					BnaA01G0161400ZS	1		BnaC01G0206300ZS	0
					BnaA01G0329600ZS	0		BnaC01G0407700ZS	0
					BnaA01G0256500ZS	0		BnaC01G0313900ZS	0
					BnaA01G0378200ZS	0		BnaC01G0474800ZS	0
					BnaA01G0346700ZS	1		BnaC01G0429000ZS	0
					BnaA01G0398800ZS	1		BnaC01G0515400ZS	0
					BnaA01G0321000ZS	1		BnaC01G0396700ZS	1
					BnaA01G0039400ZS	1		BnaC01G0045100ZS	0
					BnaA01G0011400ZS	0		BnaC01G0013500ZS	0
					BnaA01G0140100ZS	0.166667		BnaC01G0178700ZS	1
					BnaA01G0089800ZS	0		BnaC01G0109600ZS	1
					BnaA01G0299800ZS	1		BnaC01G0370200ZS	1
					BnaA01G0401300ZS	0		BnaC01G0513400ZS	0
					BnaA01G0365400ZS	1		BnaC01G0456000ZS	0
					BnaA01G0319100ZS	0		BnaC01G0394500ZS	1
					BnaA01G0358200ZS	0		BnaC01G0445400ZS	0
					BnaA01G0163800ZS	1		BnaC01G0210200ZS	0.5
					BnaA01G0126500ZS	0		BnaC01G0157000ZS	0.75
					BnaA01G0155400ZS	0		BnaC01G0197900ZS	1
					BnaA01G0126700ZS	1		BnaC01G0157200ZS	1
					BnaA01G0145700ZS	0		BnaC01G0185500ZS	0
					BnaA01G0115400ZS	0		BnaC01G0140900ZS	1
					BnaA01G0269500ZS	0		BnaC01G0330200ZS	1
					BnaA01G0174600ZS	1		BnaC01G0223600ZS	1
					BnaA01G0134800ZS	0		BnaC01G0173300ZS	1
					BnaA01G0279000ZS	0		BnaC01G0342300ZS	1
					BnaA01G0270300ZS	0		BnaC01G0330600ZS	0
					BnaA01G0287700ZS	0		BnaC01G0353000ZS	0
					BnaA01G0105800ZS	0.5		BnaC01G0129100ZS	1
					BnaA01G0315300ZS	0		BnaC01G0389400ZS	1
					BnaA01G0305300ZS	0		BnaC01G0377800ZS	1
					BnaA01G0084500ZS	0.666667		BnaC01G0102800ZS	0.666667
					BnaA01G0302000ZS	0		BnaC01G0372700ZS	0
					BnaA01G0128700ZS	1		BnaC01G0160800ZS	1
					BnaA01G0320600ZS	0		BnaC01G0396200ZS	0
					BnaA01G0123000ZS	0		BnaC01G0152200ZS	0
					BnaA01G0137200ZS	1		BnaC01G0175600ZS	1
					BnaA01G0321800ZS	0		BnaC01G0397700ZS	1
					BnaA01G0270500ZS	0		BnaC01G0330700ZS	0
					BnaA01G0414700ZS	0.666667		BnaC01G0500500ZS	0
					BnaA01G0139500ZS	0		BnaC01G0178000ZS	0
					BnaA01G0150700ZS	1		BnaC01G0191300ZS	0
					BnaA01G0292900ZS	0		BnaC01G0361000ZS	0
					BnaA01G0164200ZS	0		BnaC02G0163900ZS	0
					BnaA01G0146500ZS	0		BnaC01G0186300ZS	0
					BnaA01G0302900ZS	0		BnaC01G0373900ZS	0.25
					BnaA01G0075800ZS	0		BnaC01G0089700ZS	0
					BnaA01G0233700ZS	0		BnaC01G0300300ZS	0
					BnaA01G0085100ZS	1		BnaC01G0103500ZS	0
					BnaA01G0344100ZS	0.333333		BnaC01G0425000ZS	0.5
					BnaA01G0028400ZS	0		BnaC01G0033300ZS	1
					BnaA01G0328300ZS	0		BnaC01G0406500ZS	1
					BnaA01G0191100ZS	0.5		BnaC01G0241900ZS	1
					BnaA01G0101800ZS	0		BnaC01G0124200ZS	0
					BnaA01G0006400ZS	0		BnaC01G0007300ZS	1
					BnaA01G0307400ZS	0		BnaC01G0381400ZS	1
					BnaA01G0327400ZS	0		BnaC01G0405400ZS	1
					BnaA01G0419000ZS	0		BnaC01G0496100ZS	0
					BnaA01G0417100ZS	0		BnaC01G0498300ZS	0
					BnaA01G0027400ZS	0		BnaC01G0032300ZS	0
					BnaA01G0329400ZS	1		BnaC01G0407500ZS	0.8
					BnaA01G0394100ZS	0		BnaC01G0484600ZS	0
					BnaA01G0146900ZS	0		BnaC01G0186800ZS	0
					BnaA01G0147700ZS	0		BnaC01G0187700ZS	1
					BnaA01G0349800ZS	0		BnaC01G0433100ZS	0.4
					BnaA01G0099600ZS	0.5		BnaC01G0121800ZS	0
					BnaA01G0171500ZS	0		BnaC01G0219600ZS	0
					BnaA01G0416500ZS	0.5		BnaC01G0498900ZS	1
					BnaA01G0350900ZS	1		BnaC01G0434800ZS	1
					BnaA01G0346900ZS	1		BnaC01G0429200ZS	1
					BnaA01G0003200ZS	0		BnaC01G0003000ZS	0
					BnaA01G0007800ZS	1		BnaC01G0008900ZS	1
					BnaA01G0281900ZS	0		BnaC01G0345600ZS	0
					BnaA01G0149900ZS	0		BnaC01G0190600ZS	0
					BnaA01G0138600ZS	0		BnaC01G0177100ZS	0
					BnaA01G0343500ZS	1		BnaC01G0424500ZS	0
					BnaA01G0371700ZS	0.5		BnaC01G0464200ZS	0
					BnaA01G0257800ZS	0		BnaC01G0316300ZS	0
					BnaA01G0325300ZS	0.666667		BnaC01G0402900ZS	0.5
					BnaA01G0120700ZS	0		BnaC01G0148200ZS	1
					BnaA01G0369100ZS	0		BnaC01G0459100ZS	0
					BnaA01G0409900ZS	0		BnaC01G0505500ZS	0
					BnaA01G0026000ZS	0		BnaC01G0030500ZS	1
					BnaA01G0415700ZS	0		BnaC01G0499600ZS	0.3
					BnaA01G0142400ZS	0		BnaC01G0181400ZS	0
					BnaA01G0322500ZS	0		BnaC01G0399100ZS	0
					BnaA01G0046000ZS	0		BnaC01G0052400ZS	0
					BnaA01G0167500ZS	1		BnaC01G0215500ZS	0
					BnaA01G0367800ZS	0		BnaC01G0460800ZS	0
					BnaA01G0148300ZS	0.5		BnaC01G0188200ZS	1
					BnaA02G0331000ZS	0		BnaC02G0446200ZS	0
					BnaA02G0293200ZS	1		BnaC02G0400700ZS	0
					BnaA02G0338800ZS	0.666667		BnaC02G0455500ZS	1
					BnaA02G0161800ZS	1		BnaC02G0206900ZS	0
					BnaA02G0277000ZS	1		BnaC02G0376300ZS	0
					BnaA02G0322400ZS	0		BnaC02G0434600ZS	0
					BnaA02G0143200ZS	0		BnaC02G0181700ZS	0
					BnaA02G0141700ZS	0		BnaC02G0179200ZS	1
					BnaA02G0157300ZS	0		BnaC02G0201000ZS	0
					BnaA02G0158800ZS	0		BnaC02G0202900ZS	0
					BnaA02G0112800ZS	1		BnaC02G0138100ZS	1
					BnaA02G0111700ZS	0		BnaC02G0136800ZS	0
					BnaA02G0159500ZS	1		BnaC02G0203700ZS	0
					BnaA02G0016100ZS	0		BnaC02G0016200ZS	0
					BnaA02G0010200ZS	0		BnaC02G0007600ZS	0
					BnaA02G0171700ZS	1		BnaC02G0221100ZS	1
					BnaA02G0016900ZS	0		BnaC02G0017100ZS	0
					BnaA02G0131300ZS	1		BnaC02G0164200ZS	1
					BnaA02G0180500ZS	0		BnaC02G0237400ZS	0
					BnaA02G0321300ZS	0		BnaC02G0433300ZS	0.5
					BnaA02G0277900ZS	0		BnaC02G0377300ZS	0
					BnaA02G0019800ZS	0		BnaC02G0020800ZS	1
					BnaA02G0316700ZS	0		BnaC02G0428500ZS	1
					BnaA02G0272200ZS	0.428571		BnaC02G0370200ZS	1
					BnaA02G0125400ZS	1		BnaC02G0155800ZS	0
					BnaA02G0020900ZS	0		BnaC02G0021900ZS	0
					BnaA02G0296200ZS	1		BnaC02G0404300ZS	0
					BnaA02G0105000ZS	1		BnaC02G0127500ZS	1
					BnaA02G0007600ZS	0		BnaC02G0005100ZS	0.666667
					BnaA02G0010400ZS	0		BnaC02G0007700ZS	1
					BnaA02G0123200ZS	0.5		BnaC02G0152700ZS	0
					BnaA02G0170500ZS	0		BnaC02G0219400ZS	0
					BnaA02G0105800ZS	1		BnaC02G0128600ZS	1
					BnaA02G0022000ZS	1		BnaC02G0023300ZS	1
					BnaA02G0163300ZS	0		BnaC02G0209100ZS	0.5
					BnaA02G0156500ZS	0		BnaC02G0200100ZS	0.5
					BnaA02G0217200ZS	0		BnaC02G0291200ZS	0
					BnaA02G0008900ZS	0		BnaC02G0006700ZS	0.333333
					BnaA02G0037700ZS	0		BnaC02G0042200ZS	0
					BnaA02G0225300ZS	0		BnaC02G0303700ZS	0
					BnaA02G0129300ZS	0		BnaC02G0161500ZS	0
					BnaA02G0130300ZS	0		BnaC02G0162800ZS	1
					BnaA02G0354700ZS	1		BnaC02G0477600ZS	0.75
					BnaA02G0197500ZS	1		BnaC02G0262800ZS	1
					BnaA02G0392800ZS	0		BnaC02G0525300ZS	0
					BnaA02G0374100ZS	1		BnaC02G0500600ZS	0
					BnaA02G0205500ZS	1		BnaC02G0273800ZS	0
					BnaA02G0217600ZS	0.5		BnaC02G0291600ZS	1
					BnaA02G0047400ZS	1		BnaC02G0054300ZS	1
					BnaA02G0209600ZS	1		BnaC02G0280300ZS	0
					BnaA02G0289000ZS	0		BnaC02G0393400ZS	0
					BnaA02G0353700ZS	0		BnaC02G0476400ZS	1
					BnaA02G0196700ZS	1		BnaC02G0261300ZS	0
					BnaA02G0394000ZS	0		BnaC02G0526800ZS	1
					BnaA02G0025200ZS	1		BnaC02G0027300ZS	1
					BnaA02G0068600ZS	0		BnaC02G0078900ZS	0
					BnaA02G0353400ZS	1		BnaC02G0475900ZS	1
					BnaA02G0244100ZS	0		BnaC02G0327300ZS	0.5
					BnaA02G0046600ZS	0		BnaC02G0053300ZS	0
					BnaA02G0290600ZS	0		BnaC02G0397600ZS	0
					BnaA02G0195000ZS	0		BnaC02G0259600ZS	1
					BnaA02G0227700ZS	1		BnaC02G0306700ZS	0
					BnaA02G0147900ZS	1		BnaC02G0189800ZS	0
					BnaA02G0361500ZS	0		BnaC02G0485800ZS	0
					BnaA02G0420000ZS	0.666667		BnaC02G0557000ZS	0
					BnaA02G0059000ZS	0		BnaC02G0068500ZS	0
					BnaA02G0024200ZS	0		BnaC02G0026000ZS	1
					BnaA02G0035100ZS	0		BnaC02G0039100ZS	0
					BnaA02G0035800ZS	1		BnaC02G0040000ZS	0
					BnaA02G0313900ZS	0		BnaC02G0425100ZS	0
					BnaA02G0407300ZS	0		BnaC02G0540700ZS	0.5
					BnaA02G0298000ZS	1		BnaC02G0406400ZS	0
					BnaA02G0071100ZS	0		BnaC02G0082500ZS	1
					BnaA02G0250300ZS	0.5		BnaC02G0335600ZS	0
					BnaA02G0253700ZS	1		BnaC02G0341200ZS	1
					BnaA02G0126800ZS	1		BnaC02G0157900ZS	1
					BnaA02G0128200ZS	0		BnaC02G0160000ZS	0
					BnaA02G0173900ZS	1		BnaC02G0224100ZS	1
					BnaA02G0083800ZS	0		BnaC02G0099700ZS	0
					BnaA02G0408400ZS	0		BnaC02G0542800ZS	0
					BnaA02G0214800ZS	0		BnaC02G0286800ZS	0
					BnaA02G0252600ZS	0		BnaC02G0340300ZS	0
					BnaA02G0279100ZS	0		BnaC02G0379200ZS	0
					BnaA02G0358400ZS	0		BnaC02G0482000ZS	0
					BnaA02G0211300ZS	1		BnaC02G0282200ZS	0.6
					BnaA02G0368200ZS	0		BnaC02G0493300ZS	0
					BnaA02G0082500ZS	0		BnaC02G0098200ZS	1
					BnaA02G0252000ZS	1		BnaC02G0339200ZS	0
					BnaA02G0201800ZS	0		BnaC02G0268700ZS	0
					BnaA02G0418200ZS	0.5		BnaC02G0555300ZS	0
					BnaA02G0231100ZS	0		BnaC02G0311200ZS	0
					BnaA02G0249500ZS	1		BnaC02G0333800ZS	1
					BnaA02G0212400ZS	1		BnaC02G0283700ZS	0
					BnaA02G0212100ZS	0		BnaC02G0283300ZS	0
					BnaA02G0397900ZS	0		BnaC02G0530100ZS	1
					BnaA02G0400300ZS	1		BnaC02G0532400ZS	0
					BnaA02G0091100ZS	0		BnaC02G0109800ZS	0
					BnaA09G0253100ZS	0		BnaC02G0297200ZS	0
					BnaA02G0358500ZS	1		BnaC02G0482100ZS	1
					BnaA02G0242600ZS	0.5		BnaC02G0325700ZS	0
					BnaA02G0203900ZS	0		BnaC02G0271100ZS	0
					BnaA02G0259200ZS	0		BnaC02G0351600ZS	0
					BnaA02G0401000ZS	0		BnaC02G0533000ZS	0
					BnaA02G0070300ZS	0.75		BnaC02G0081200ZS	1
					BnaA02G0416300ZS	1		BnaC02G0552200ZS	0
					BnaA02G0228200ZS	0.333333		BnaC02G0307400ZS	0
					BnaA02G0050200ZS	0		BnaC02G0057900ZS	0
					BnaA02G0080600ZS	0		BnaC02G0095600ZS	0
					BnaA02G0359300ZS	0		BnaC02G0483000ZS	0
					BnaA02G0357800ZS	0		BnaC02G0481300ZS	1
					BnaA02G0244000ZS	1		BnaC02G0327200ZS	1
					BnaA02G0041100ZS	0		BnaC02G0047300ZS	1
					BnaA02G0215000ZS	0		BnaC02G0287000ZS	0.75
					BnaA02G0087900ZS	0		BnaC02G0105900ZS	0
					BnaA02G0205300ZS	0		BnaC02G0273500ZS	0
					BnaA02G0248400ZS	0.2		BnaC02G0332400ZS	0
					BnaA02G0249200ZS	0		BnaC02G0333200ZS	1
					BnaA02G0024600ZS	1		BnaC02G0026400ZS	1
					BnaA02G0266900ZS	0		BnaC02G0363500ZS	0
					BnaA02G0219200ZS	0		BnaC02G0294100ZS	0
					BnaA02G0218900ZS	1		BnaC02G0293800ZS	1
					BnaA02G0406100ZS	0		BnaC02G0539100ZS	0
					BnaA02G0242900ZS	0		BnaC02G0326300ZS	0.25
					BnaA02G0213200ZS	1		BnaC02G0284600ZS	1
					BnaA02G0369900ZS	1		BnaC02G0495800ZS	1
					BnaA02G0102200ZS	0		BnaC02G0123800ZS	0
					BnaA02G0073100ZS	0.666667		BnaC02G0086100ZS	0
					BnaA02G0061000ZS	0		BnaC02G0070800ZS	1
					BnaA02G0068200ZS	0.5		BnaC02G0078400ZS	1
					BnaA02G0357400ZS	0		BnaC02G0480800ZS	0
					BnaA02G0405000ZS	1		BnaC02G0537800ZS	0
					BnaA02G0372100ZS	0		BnaC02G0498300ZS	0
					BnaA02G0096900ZS	0.666667		BnaC02G0116400ZS	0
					BnaA02G0214100ZS	1		BnaC02G0285900ZS	0
					BnaA02G0004800ZS	0		BnaC02G0002100ZS	0
					BnaA02G0164500ZS	0		BnaC02G0210600ZS	0
					BnaA02G0085600ZS	0.666667		BnaC02G0101700ZS	0.5
					BnaA02G0005100ZS	1		BnaC02G0002400ZS	0.333333
					BnaA02G0085900ZS	0		BnaC02G0102000ZS	0
					BnaA02G0365300ZS	0		BnaC02G0490400ZS	1
					BnaA02G0324000ZS	0		BnaC02G0436200ZS	0
					BnaA02G0014500ZS	1		BnaC02G0014200ZS	1
					BnaA02G0095700ZS	1		BnaC02G0115300ZS	1
					BnaA02G0356600ZS	0		BnaC02G0479800ZS	1
					BnaA02G0005900ZS	1		BnaC02G0003500ZS	0
					BnaA02G0254100ZS	0		BnaC02G0342000ZS	1
					BnaA02G0006300ZS	0		BnaC02G0002900ZS	0
					BnaA02G0404100ZS	0.333333		BnaC02G0536800ZS	0.5
					BnaA02G0175900ZS	0		BnaC02G0228100ZS	0.25
					BnaA02G0411100ZS	1		BnaC02G0545900ZS	1
					BnaA02G0003600ZS	1		BnaC02G0000200ZS	0.8
					BnaA02G0145800ZS	1		BnaC02G0186700ZS	0
					BnaA02G0166000ZS	1		BnaC02G0212900ZS	1
					BnaA02G0014300ZS	0		BnaC02G0014000ZS	1
					BnaA02G0325000ZS	1		BnaC02G0438100ZS	0.5
					BnaA02G0247600ZS	1		BnaC02G0331700ZS	0.8
					BnaA02G0155400ZS	0		BnaC02G0198800ZS	1
					BnaA02G0225400ZS	0		BnaC02G0303900ZS	1
					BnaA02G0267000ZS	0		BnaC02G0363600ZS	1
					BnaA02G0314000ZS	0		BnaC02G0425200ZS	1
					BnaA02G0174300ZS	0		BnaC02G0225100ZS	0
					BnaA02G0029600ZS	0		BnaC02G0032600ZS	0
					BnaA02G0145100ZS	1		BnaC02G0185200ZS	1
					BnaA02G0120500ZS	0		BnaC02G0149500ZS	0
					BnaA02G0107700ZS	0		BnaC02G0131700ZS	1
					BnaA02G0108900ZS	0		BnaC02G0132800ZS	1
					BnaA02G0110300ZS	0		BnaC02G0135100ZS	0
					BnaA02G0322600ZS	0		BnaC02G0434800ZS	1
					BnaA02G0100300ZS	0.5		BnaC02G0121200ZS	1
					BnaA02G0200700ZS	0		BnaC02G0267800ZS	0
					BnaA02G0146100ZS	0		BnaC02G0187400ZS	0
					BnaA02G0178000ZS	1		BnaC02G0231000ZS	1
					BnaA02G0177900ZS	1		BnaC02G0230900ZS	1
					BnaA02G0390400ZS	1		BnaC02G0521900ZS	0
					BnaA02G0325300ZS	1		BnaC02G0438500ZS	1
					BnaA02G0354600ZS	1		BnaC02G0477300ZS	0
					BnaA02G0291500ZS	0		BnaC02G0398600ZS	0
					BnaA02G0348300ZS	1		BnaC02G0469500ZS	0
					BnaA02G0402800ZS	1		BnaC02G0535200ZS	1
					BnaA02G0165400ZS	0		BnaC02G0212000ZS	0
					BnaA02G0256000ZS	1		BnaC02G0343700ZS	1
					BnaA02G0222200ZS	0.8		BnaC02G0299600ZS	1
					BnaA02G0145300ZS	0		BnaC02G0185400ZS	1
					BnaA02G0380500ZS	0		BnaC02G0509200ZS	1
					BnaA02G0076800ZS	1		BnaC02G0090600ZS	0
					BnaA02G0110600ZS	0		BnaC02G0135700ZS	0
					BnaA02G0172800ZS	1		BnaC02G0222100ZS	1
					BnaA02G0301100ZS	0		BnaC02G0409700ZS	1
					BnaA02G0319600ZS	0		BnaC02G0431100ZS	1
					BnaA02G0339100ZS	0		BnaC02G0455700ZS	1
					BnaA02G0122000ZS	1		BnaC02G0151400ZS	1
					BnaA02G0161400ZS	0		BnaC02G0206500ZS	1
					BnaA02G0172600ZS	0		BnaC02G0221700ZS	1
					BnaA02G0173400ZS	0		BnaC02G0223300ZS	0
					BnaA02G0283300ZS	0		BnaC02G0383900ZS	0
					BnaA02G0139800ZS	0		BnaC02G0177400ZS	1
					BnaA02G0170700ZS	1		BnaC02G0219500ZS	0
					BnaA02G0339800ZS	0		BnaC02G0456900ZS	0
					BnaA02G0340000ZS	1		BnaC02G0457100ZS	0.5
					BnaA02G0030900ZS	0		BnaC02G0034200ZS	1
					BnaA02G0160400ZS	0		BnaC02G0204900ZS	1
					BnaA02G0012300ZS	0		BnaC02G0010000ZS	1
					BnaA02G0169000ZS	0.333333		BnaC02G0217200ZS	0
					BnaA02G0173600ZS	0		BnaC02G0223700ZS	0
					BnaA02G0143900ZS	0		BnaC02G0182800ZS	0
					BnaA02G0334200ZS	0		BnaC02G0449200ZS	0
					BnaA02G0114500ZS	0.75		BnaC02G0139600ZS	0
					BnaA02G0093000ZS	0		BnaC02G0112300ZS	0
					BnaA02G0126100ZS	1		BnaC02G0157100ZS	0
					BnaA02G0123800ZS	0		BnaC02G0153600ZS	1
					BnaA02G0010700ZS	1		BnaC02G0009700ZS	1
					BnaA02G0007300ZS	0		BnaC02G0004800ZS	0
					BnaA02G0009800ZS	0		BnaC02G0007200ZS	0
					BnaA02G0192500ZS	0		BnaC02G0256000ZS	0
					BnaA02G0295400ZS	1		BnaC02G0403100ZS	1
					BnaA02G0306200ZS	1		BnaC02G0416500ZS	1
					BnaA02G0144600ZS	0		BnaC02G0184500ZS	0
					BnaA02G0316100ZS	0		BnaC02G0427800ZS	1
					BnaA02G0012000ZS	1		BnaC02G0008100ZS	0.5
					BnaA02G0152800ZS	0		BnaC02G0195500ZS	1
					BnaA02G0404800ZS	0		BnaC02G0537600ZS	1
					BnaA02G0116800ZS	0		BnaC02G0143600ZS	0
					BnaA02G0339400ZS	1		BnaC02G0456100ZS	0
					BnaA02G0326400ZS	0		BnaC02G0439500ZS	0
					BnaA02G0291300ZS	0		BnaC02G0398200ZS	0
					BnaA02G0171100ZS	0.25		BnaC02G0219700ZS	0
					BnaA02G0112000ZS	0		BnaC02G0137200ZS	0
					BnaA02G0038100ZS	1		BnaC02G0042900ZS	0
					BnaA02G0139000ZS	0		BnaC02G0176500ZS	0
					BnaA02G0156600ZS	1		BnaC02G0200200ZS	0
					BnaA02G0297000ZS	0		BnaC02G0405400ZS	0
					BnaA02G0344200ZS	0.5		BnaC02G0462500ZS	1
					BnaA02G0218100ZS	0		BnaC02G0292400ZS	1
					BnaA02G0217900ZS	1		BnaC02G0292100ZS	0
					BnaA02G0364300ZS	0		BnaC02G0488800ZS	0
					BnaA02G0365100ZS	1		BnaC02G0490200ZS	1
					BnaA02G0197200ZS	0		BnaC02G0262200ZS	1
					BnaA02G0252300ZS	1		BnaC02G0340000ZS	1
					BnaA02G0215300ZS	0		BnaC02G0287200ZS	0
					BnaA02G0162000ZS	0		BnaC02G0207300ZS	0
					BnaA02G0393200ZS	0		BnaC02G0526100ZS	0
					BnaA02G0346200ZS	0		BnaC02G0465800ZS	0
					BnaA02G0288500ZS	0		BnaC02G0393000ZS	0
					BnaA02G0207300ZS	0		BnaC02G0277700ZS	0
					BnaA02G0247900ZS	0		BnaC02G0332000ZS	0
					BnaA02G0287300ZS	0		BnaC02G0390700ZS	0
					BnaA02G0419500ZS	0		BnaC02G0556400ZS	0.875
					BnaA02G0248100ZS	0.25		BnaC02G0332100ZS	0.5
					BnaA02G0361100ZS	1		BnaC02G0485100ZS	0
					BnaA02G0023000ZS	0		BnaC02G0024700ZS	1
					BnaA02G0110800ZS	0		BnaC02G0136000ZS	1
					BnaA02G0394600ZS	1		BnaC02G0527400ZS	0.5
					BnaA02G0184800ZS	1		BnaC02G0244100ZS	1
					BnaA02G0307700ZS	0		BnaC02G0417600ZS	1
					BnaA02G0228800ZS	0		BnaC02G0308300ZS	0.25
					BnaA02G0144500ZS	0		BnaC02G0184400ZS	0
					BnaA02G0393600ZS	1		BnaC02G0526400ZS	1
					BnaA02G0025500ZS	0		BnaC02G0027600ZS	0.333333
					BnaA02G0102400ZS	0.5		BnaC02G0124000ZS	1
					BnaA02G0407100ZS	0.5		BnaC02G0540400ZS	1
					BnaA02G0331700ZS	1		BnaC02G0446800ZS	0
					BnaA02G0349800ZS	1		BnaC02G0472200ZS	1
					BnaA02G0159300ZS	1		BnaC02G0203400ZS	0
					BnaA02G0072000ZS	0		BnaC02G0083700ZS	0
					BnaA02G0343100ZS	1		BnaC02G0461300ZS	1
					BnaA02G0149900ZS	0.75		BnaC02G0192300ZS	0.666667
					BnaA02G0242000ZS	0		BnaC02G0325100ZS	0
					BnaA02G0217000ZS	0		BnaC02G0291000ZS	1
					BnaA02G0320800ZS	1		BnaC02G0432700ZS	1
					BnaA02G0271800ZS	1		BnaC02G0369300ZS	0.5
					BnaA02G0241100ZS	0		BnaC02G0324600ZS	0.333333
					BnaA02G0050900ZS	0		BnaC02G0058600ZS	0
					BnaA02G0051200ZS	0		BnaC02G0058900ZS	0
					BnaA02G0202400ZS	0.5		BnaC02G0269600ZS	0
					BnaA02G0211600ZS	1		BnaC02G0282500ZS	1
					BnaA02G0380100ZS	0		BnaC02G0508700ZS	1
					BnaA02G0230300ZS	0		BnaC02G0310600ZS	0
					BnaA02G0230600ZS	1		BnaC02G0310900ZS	0
					BnaA02G0232300ZS	0		BnaC02G0312900ZS	0
					BnaA02G0379800ZS	1		BnaC02G0508400ZS	1
					BnaA02G0409500ZS	0		BnaC02G0544300ZS	1
					BnaA02G0230900ZS	0		BnaC02G0311000ZS	0
					BnaA02G0081000ZS	0		BnaC02G0096000ZS	1
					BnaA02G0102900ZS	0		BnaC02G0124800ZS	1
					BnaA02G0250700ZS	0		BnaC02G0335800ZS	1
					BnaA02G0376600ZS	0		BnaC02G0503300ZS	0
					BnaA02G0377700ZS	1		BnaC02G0505600ZS	0
					BnaA02G0212600ZS	0		BnaC02G0284000ZS	0
					BnaA02G0073500ZS	1		BnaC02G0086500ZS	1
					BnaA02G0070800ZS	0		BnaC02G0082000ZS	0
					BnaA02G0243600ZS	0		BnaC02G0326900ZS	1
					BnaA02G0258800ZS	1		BnaC02G0351300ZS	0
					BnaA02G0051600ZS	0		BnaC02G0059300ZS	0
					BnaA02G0080400ZS	0		BnaC02G0095400ZS	0
					BnaA02G0050000ZS	0		BnaC02G0057600ZS	1
					BnaA02G0084100ZS	0.5		BnaC02G0100000ZS	0
					BnaA02G0231700ZS	0		BnaC02G0312000ZS	0.5
					BnaA02G0408600ZS	0		BnaC02G0543300ZS	0.5
					BnaA02G0229800ZS	0.5		BnaC02G0309900ZS	1
					BnaA02G0237400ZS	0		BnaC02G0319200ZS	0
					BnaA02G0054100ZS	0		BnaC02G0063000ZS	1
					BnaA02G0034300ZS	1		BnaC02G0038000ZS	1
					BnaA02G0100600ZS	0		BnaC02G0121600ZS	1
					BnaA02G0351800ZS	0		BnaC02G0474400ZS	0
					BnaA02G0216000ZS	0		BnaC02G0288300ZS	1
					BnaA02G0033200ZS	0.5		BnaC02G0036900ZS	0.5
					BnaA02G0101800ZS	0		BnaC02G0123200ZS	1
					BnaA02G0099500ZS	0		BnaC02G0120200ZS	0.25
					BnaA02G0376400ZS	1		BnaC02G0503100ZS	0
					BnaA02G0405400ZS	1		BnaC02G0538200ZS	1
					BnaA02G0359600ZS	1		BnaC02G0483300ZS	1
					BnaA02G0405700ZS	1		BnaC02G0538500ZS	0
					BnaA02G0407600ZS	0		BnaC02G0541600ZS	0
					BnaA02G0407900ZS	0		BnaC02G0542100ZS	0
					BnaA02G0206900ZS	0.166667		BnaC02G0277100ZS	1
					BnaA02G0274500ZS	0.5		BnaC02G0372100ZS	0
					BnaA02G0354300ZS	0		BnaC02G0476900ZS	1
					BnaA02G0353000ZS	0		BnaC02G0475200ZS	0
					BnaA02G0024900ZS	0		BnaC02G0026700ZS	1
					BnaA02G0259500ZS	0		BnaC06G0058100ZS	0
					BnaA02G0097900ZS	0		BnaC02G0117500ZS	0
					BnaA02G0055400ZS	1		BnaC02G0064900ZS	1
					BnaA02G0058200ZS	0		BnaC02G0067300ZS	0
					BnaA02G0041600ZS	0.5		BnaC02G0048000ZS	0
					BnaA02G0238100ZS	0		BnaC02G0320000ZS	0
					BnaA02G0072800ZS	0		BnaC02G0085800ZS	0
					BnaA02G0213500ZS	1		BnaC02G0285000ZS	0
					BnaA02G0051900ZS	0		BnaC02G0059600ZS	0
					BnaA02G0080100ZS	0		BnaC02G0095100ZS	1
					BnaA02G0400400ZS	0		BnaC02G0532500ZS	0
					BnaA02G0406600ZS	0		BnaC02G0539600ZS	1
					BnaA02G0188000ZS	0		BnaC02G0248600ZS	0
					BnaA02G0043500ZS	0		BnaC02G0050100ZS	0
					BnaA02G0004600ZS	0.5		BnaC02G0002000ZS	0.333333
					BnaA02G0164000ZS	0		BnaC02G0210000ZS	0
					BnaA02G0254800ZS	1		BnaC02G0345400ZS	1
					BnaA02G0096100ZS	1		BnaC02G0115600ZS	1
					BnaA02G0188500ZS	0		BnaC02G0249200ZS	1
					BnaA02G0323600ZS	0		BnaC02G0435900ZS	0
					BnaA02G0026700ZS	0		BnaC02G0029300ZS	0.666667
					BnaA02G0333800ZS	0		BnaC02G0448100ZS	0.666667
					BnaA02G0027900ZS	0		BnaC02G0030600ZS	0
					BnaA02G0027000ZS	0		BnaC02G0029700ZS	1
					BnaA02G0334000ZS	0		BnaC02G0448500ZS	0
					BnaA02G0005700ZS	0		BnaC02G0003300ZS	0
					BnaA02G0186100ZS	0		BnaC02G0246400ZS	1
					BnaA02G0188800ZS	0		BnaC02G0250000ZS	1
					BnaA02G0401700ZS	0		BnaC02G0534000ZS	1
					BnaA02G0097500ZS	0		BnaC02G0117800ZS	0
					BnaA02G0185300ZS	1		BnaC02G0244700ZS	1
					BnaA02G0273300ZS	1		BnaC02G0372300ZS	0
					BnaA02G0276300ZS	0		BnaC02G0374100ZS	0
					BnaA02G0357100ZS	0.333333		BnaC01G0384400ZS	0
					BnaA02G0353900ZS	1		BnaC02G0476600ZS	1
					BnaA02G0236000ZS	0		BnaC02G0316900ZS	0.2
					BnaA02G0165000ZS	0		BnaC02G0211500ZS	0
					BnaA02G0255700ZS	0		BnaC02G0344200ZS	1
					BnaA02G0055700ZS	0		BnaC02G0065300ZS	0
					BnaA02G0404600ZS	1		BnaC02G0537300ZS	1
					BnaA02G0191900ZS	0		BnaC02G0254700ZS	0
					BnaA02G0096400ZS	1		BnaC02G0115900ZS	1
					BnaA02G0006500ZS	0.5		BnaC02G0004000ZS	0
					BnaA02G0315400ZS	0		BnaC02G0426700ZS	1
					BnaA02G0258200ZS	0		BnaC02G0350500ZS	0
					BnaA02G0054900ZS	0		BnaC02G0064400ZS	1
					BnaA02G0381900ZS	0		BnaC02G0511400ZS	1
					BnaA02G0031200ZS	1		BnaC02G0034500ZS	0
					BnaA02G0100000ZS	0		BnaC02G0120900ZS	1
					BnaA02G0006800ZS	0		BnaC02G0004300ZS	0
					BnaA02G0111400ZS	0		BnaC02G0136500ZS	0
					BnaA02G0389400ZS	1		BnaC02G0520800ZS	0
					BnaA02G0119800ZS	0		BnaC02G0148700ZS	0
					BnaA02G0120900ZS	0		BnaC02G0150100ZS	0
					BnaA02G0335400ZS	1		BnaC02G0450500ZS	0.666667
					BnaA02G0257600ZS	0		BnaC02G0349100ZS	0
					BnaA02G0053700ZS	1		BnaC02G0062200ZS	0.6
					BnaA02G0142500ZS	1		BnaC02G0180500ZS	0
					BnaA02G0172900ZS	0		BnaC02G0222200ZS	1
					BnaA02G0139500ZS	1		BnaC02G0177100ZS	1
					BnaA02G0284200ZS	0		BnaC02G0385000ZS	0
					BnaA02G0151500ZS	0		BnaC02G0194100ZS	0
					BnaA02G0172400ZS	1		BnaC02G0221600ZS	1
					BnaA02G0300100ZS	1		BnaC02G0409200ZS	0.333333
					BnaA02G0012600ZS	0		BnaC02G0010400ZS	0
					BnaA02G0308800ZS	1		BnaC02G0418700ZS	1
					BnaA02G0283700ZS	1		BnaC02G0384500ZS	1
					BnaA02G0133800ZS	1		BnaC02G0170000ZS	0
					BnaA02G0141600ZS	0		BnaC02G0179100ZS	0
					BnaA02G0180600ZS	0		BnaC02G0237500ZS	0
					BnaA02G0143000ZS	0		BnaC02G0181200ZS	0
					BnaA02G0011900ZS	0		BnaC02G0008200ZS	0
					BnaA02G0147000ZS	0		BnaC02G0188400ZS	0
					BnaA02G0134000ZS	0		BnaC02G0169600ZS	0
					BnaA02G0130700ZS	0		BnaC02G0163200ZS	1
					BnaA02G0172000ZS	0.666667		BnaC02G0221300ZS	0
					BnaA02G0180000ZS	0.5		BnaC02G0236400ZS	0.5
					BnaA02G0020200ZS	0		BnaC02G0021100ZS	0
					BnaA02G0147700ZS	0		BnaC02G0189500ZS	1
					BnaA02G0155000ZS	0		BnaC02G0198200ZS	1
					BnaA02G0298100ZS	0		BnaC02G0406500ZS	0
					BnaA02G0030500ZS	0		BnaC02G0033600ZS	0
					BnaA02G0191100ZS	0		BnaC02G0253700ZS	1
					BnaA02G0147400ZS	0		BnaC02G0189000ZS	0
					BnaA02G0148000ZS	0		BnaC02G0190000ZS	1
					BnaA02G0312800ZS	0		BnaC02G0423500ZS	0
					BnaA02G0337800ZS	1		BnaC02G0454000ZS	0
					BnaA02G0419800ZS	0		BnaC02G0556800ZS	1
					BnaA02G0306100ZS	0		BnaC02G0416400ZS	1
					BnaA02G0144700ZS	0		BnaC02G0184700ZS	0
					BnaA02G0179700ZS	0		BnaC02G0236100ZS	0
					BnaA02G0164900ZS	0		BnaC02G0211400ZS	0
					BnaA02G0165200ZS	0		BnaC02G0211700ZS	0
					BnaA02G0174100ZS	0.285714		BnaC02G0224500ZS	1
					BnaA02G0344900ZS	0		BnaC02G0463300ZS	0
					BnaA02G0198500ZS	1		BnaC02G0264200ZS	1
					BnaA02G0056700ZS	0		BnaC02G0066100ZS	1
					BnaA02G0365400ZS	0		BnaC02G0490500ZS	1
					BnaA02G0117800ZS	0		BnaC02G0145100ZS	0
					BnaA02G0354500ZS	0		BnaC02G0477200ZS	0
					BnaA02G0006700ZS	1		BnaC02G0004200ZS	0.5
					BnaA02G0332100ZS	1		BnaC02G0447200ZS	0
					BnaA02G0003200ZS	0		BnaC02G0000400ZS	0.25
					BnaA02G0296700ZS	0		BnaC02G0405000ZS	0
					BnaA02G0037400ZS	0		BnaC02G0041900ZS	1
					BnaA02G0217500ZS	0		BnaC02G0291500ZS	1
					BnaA02G0225500ZS	0		BnaC02G0304200ZS	0
					BnaA02G0038200ZS	0		BnaC02G0043000ZS	0
					BnaA02G0314200ZS	0		BnaC02G0425600ZS	1
					BnaA02G0343300ZS	0		BnaC02G0461700ZS	0
					BnaA02G0028300ZS	0		BnaC02G0031000ZS	0
					BnaA02G0236500ZS	0		BnaC02G0317800ZS	0
					BnaA02G0347600ZS	0		BnaC02G0468200ZS	1
					BnaA02G0135400ZS	0		BnaC02G0170500ZS	1
					BnaA02G0120200ZS	0		BnaC02G0149400ZS	1
					BnaA02G0382400ZS	0		BnaC02G0512000ZS	0
					BnaA02G0009300ZS	0		BnaC02G0006900ZS	0
					BnaA02G0371000ZS	1		BnaC02G0497100ZS	1
					BnaA02G0157900ZS	1		BnaC02G0201600ZS	0
					BnaA02G0298700ZS	0		BnaC02G0406900ZS	0
					BnaA02G0099900ZS	0		BnaC02G0120800ZS	0
					BnaA02G0045500ZS	0		BnaC02G0052300ZS	1
					BnaA02G0178600ZS	0.5		BnaC02G0232300ZS	0.25
					BnaA02G0277500ZS	0		BnaC02G0376800ZS	0
					BnaA02G0105700ZS	0		BnaC02G0128200ZS	0
					BnaA02G0299800ZS	0		BnaC02G0408900ZS	0
					BnaA02G0285000ZS	0.5		BnaC02G0386600ZS	0.666667
					BnaA02G0141300ZS	1		BnaC02G0178800ZS	0
					BnaA02G0315600ZS	1		BnaC02G0427200ZS	0.5
					BnaA02G0169600ZS	1		BnaC02G0218000ZS	1
					BnaA02G0182500ZS	1		BnaC02G0239900ZS	1
					BnaA02G0229400ZS	0		BnaC02G0309200ZS	0.5
					BnaA02G0135700ZS	0		BnaC02G0171000ZS	0
					BnaA02G0295800ZS	0		BnaC02G0403600ZS	1
					BnaA02G0051100ZS	0		BnaC02G0058800ZS	1
					BnaA02G0101200ZS	0		BnaC02G0122500ZS	0
					BnaA02G0252100ZS	0		BnaC02G0339700ZS	0
					BnaA02G0390200ZS	1		BnaC02G0521700ZS	0
					BnaA02G0368500ZS	0		BnaC02G0494000ZS	1
					BnaA02G0400600ZS	0		BnaC02G0532600ZS	0
					BnaA02G0379900ZS	0		BnaC02G0508500ZS	1
					BnaA02G0089200ZS	0		BnaC02G0107500ZS	0
					BnaA02G0377900ZS	0		BnaC02G0505800ZS	0
					BnaA02G0240700ZS	0		BnaC02G0324000ZS	0.4
					BnaA02G0084400ZS	0.5		BnaC02G0100300ZS	0
					BnaA02G0049400ZS	1		BnaC02G0056900ZS	0
					BnaA02G0154500ZS	0		BnaC02G0197700ZS	1
					BnaA02G0418500ZS	0		BnaC02G0555400ZS	1
					BnaA02G0244600ZS	0.166667		BnaC02G0328100ZS	0
					BnaA02G0416800ZS	0		BnaC02G0552700ZS	1
					BnaA02G0251000ZS	0		BnaC02G0336600ZS	1
					BnaA02G0349500ZS	1		BnaC02G0471100ZS	1
					BnaA02G0253100ZS	0		BnaC02G0340700ZS	0.666667
					BnaA02G0088500ZS	1		BnaC02G0106800ZS	0
					BnaA02G0023600ZS	0		BnaC02G0025500ZS	1
					BnaA02G0023500ZS	0		BnaC02G0025200ZS	1
					BnaA02G0195200ZS	0		BnaC02G0259800ZS	0
					BnaA02G0034700ZS	0		BnaC02G0038500ZS	0
					BnaA02G0066500ZS	0.25		BnaC02G0076500ZS	0.666667
					BnaA02G0340200ZS	0		BnaC02G0457300ZS	0
					BnaA02G0385200ZS	1		BnaC02G0515400ZS	0.5
					BnaA02G0258100ZS	0		BnaC02G0350100ZS	0
					BnaA02G0194200ZS	1		BnaC02G0258300ZS	1
					BnaA02G0022500ZS	0		BnaC02G0024100ZS	0
					BnaA02G0402400ZS	0		BnaC02G0534600ZS	0
					BnaA02G0193300ZS	1		BnaC02G0257100ZS	1
					BnaA02G0389300ZS	0		BnaC02G0520700ZS	0
					BnaA02G0109700ZS	0		BnaC02G0133700ZS	0
					BnaA02G0363300ZS	0		BnaC02G0487800ZS	0
					BnaA02G0046100ZS	0		BnaC02G0052800ZS	0
					BnaA02G0060000ZS	0		BnaC02G0069500ZS	0
					BnaA02G0256500ZS	1		BnaC02G0342800ZS	0
					BnaA02G0070200ZS	0		BnaC02G0081100ZS	0
					BnaA02G0130000ZS	0		BnaC02G0162400ZS	1
					BnaA02G0414800ZS	1		BnaC02G0550800ZS	1
					BnaA02G0251100ZS	0		BnaC02G0336700ZS	0
					BnaA02G0216800ZS	1		BnaC02G0290000ZS	0
					BnaA02G0187300ZS	0		BnaC02G0248100ZS	0
					BnaA02G0361000ZS	0.75		BnaC02G0485000ZS	0
					BnaA02G0027400ZS	0		BnaC02G0030200ZS	1
					BnaA02G0411800ZS	0		BnaC02G0547100ZS	0
					BnaA02G0015400ZS	1		BnaC02G0015500ZS	1
					BnaA02G0067400ZS	0		BnaC02G0077500ZS	1
					BnaA02G0365000ZS	0		BnaC02G0490100ZS	1
					BnaA02G0360300ZS	0		BnaC02G0484200ZS	0
					BnaA02G0138400ZS	0		BnaC02G0175400ZS	1
					BnaA02G0047200ZS	1		BnaC02G0054000ZS	1
					BnaA02G0186400ZS	1		BnaC02G0246500ZS	0
					BnaA02G0086100ZS	0		BnaC02G0102200ZS	0
					BnaA02G0209200ZS	0		BnaC02G0279900ZS	0
					BnaA02G0196800ZS	0.375		BnaC02G0261700ZS	1
					BnaA02G0104500ZS	0		BnaC02G0127000ZS	0
					BnaA02G0206300ZS	0		BnaC02G0276400ZS	0
					BnaA02G0257100ZS	0		BnaC02G0347600ZS	1
					BnaA02G0128300ZS	0.5		BnaC02G0160200ZS	1
					BnaA02G0344000ZS	0		BnaC02G0462300ZS	1
					BnaA02G0413200ZS	1		BnaC02G0548700ZS	0.5
					BnaA02G0297500ZS	0		BnaC02G0405700ZS	1
					BnaA02G0404500ZS	1		BnaC02G0537200ZS	0
					BnaA02G0077200ZS	0		BnaC05G0248500ZS	0
					BnaA02G0234700ZS	0		BnaC02G0316300ZS	0
					BnaA02G0371100ZS	0		BnaC02G0497500ZS	0
					BnaA02G0382900ZS	0		BnaC02G0512800ZS	0
					BnaA02G0337100ZS	1		BnaC02G0452300ZS	0
					BnaA02G0111800ZS	0		BnaC02G0136900ZS	1
					BnaA02G0024000ZS	0		BnaC02G0025900ZS	0
					BnaA02G0010100ZS	0		BnaC02G0007500ZS	0
					BnaA02G0225600ZS	0		BnaC02G0304300ZS	0
					BnaA02G0045100ZS	0		BnaC02G0051800ZS	1
					BnaA02G0184700ZS	1		BnaC02G0244000ZS	0
					BnaA02G0381500ZS	0.5		BnaC02G0510900ZS	0
					BnaA02G0383800ZS	0		BnaC02G0513900ZS	0
					BnaA02G0092000ZS	0		BnaC02G0110900ZS	1
					BnaA02G0088000ZS	1		BnaC02G0106000ZS	1
					BnaA02G0146400ZS	0		BnaC02G0187700ZS	0
					BnaA02G0305000ZS	0		BnaC02G0415200ZS	1
					BnaA02G0247800ZS	0		BnaC02G0331900ZS	1
					BnaA02G0048400ZS	0.25		BnaC02G0055800ZS	0
					BnaA02G0106000ZS	0		BnaC02G0128900ZS	0
					BnaA02G0069100ZS	0		BnaC02G0079400ZS	0
					BnaA02G0219900ZS	0.4		BnaC02G0295200ZS	1
					BnaA02G0014000ZS	0		BnaC02G0013800ZS	0
					BnaA02G0387700ZS	1		BnaC02G0518900ZS	1
					BnaA02G0064200ZS	0		BnaC02G0074200ZS	1
					BnaA02G0140800ZS	0		BnaC02G0178500ZS	1
					BnaA02G0328100ZS	0		BnaC02G0443200ZS	0
					BnaA02G0296100ZS	0		BnaC02G0404200ZS	0
					BnaA02G0394700ZS	0		BnaC02G0527500ZS	1
					BnaA02G0120100ZS	0.5		BnaC02G0149200ZS	1
					BnaA02G0020300ZS	0.333333		BnaC02G0021200ZS	0.666667
					BnaA02G0085300ZS	1		BnaC02G0101400ZS	1
					BnaA02G0090600ZS	0		BnaC02G0109200ZS	0
					BnaA02G0151300ZS	0		BnaC02G0193800ZS	0
					BnaA02G0331100ZS	0		BnaC02G0446300ZS	0
					BnaA02G0044900ZS	1		BnaC02G0051600ZS	0
					BnaA02G0161600ZS	0		BnaC02G0206700ZS	0
					BnaA02G0162100ZS	0		BnaC02G0207500ZS	0
					BnaA02G0302000ZS	0		BnaC02G0410700ZS	0.5
					BnaA02G0012700ZS	0		BnaC02G0010500ZS	0
					BnaA02G0344400ZS	1		BnaC02G0462700ZS	0
					BnaA02G0012200ZS	0		BnaC02G0008000ZS	0
					BnaA02G0169100ZS	0		BnaC02G0217400ZS	0
					BnaA02G0311000ZS	1		BnaC02G0421200ZS	1
					BnaA02G0180100ZS	0		BnaC02G0236500ZS	0
					BnaA02G0157700ZS	0.5		BnaC02G0201400ZS	1
					BnaA02G0143100ZS	0		BnaC02G0181400ZS	1
					BnaA02G0170400ZS	0		BnaC02G0219100ZS	0
					BnaA02G0171000ZS	0		BnaC02G0219600ZS	0
					BnaA02G0163600ZS	0		BnaC02G0209500ZS	0
					BnaA02G0169400ZS	0		BnaC02G0217800ZS	0
					BnaA02G0319000ZS	0		BnaC02G0430600ZS	1
					BnaA02G0328600ZS	0		BnaC02G0443700ZS	1
					BnaA02G0182600ZS	0		BnaC02G0240000ZS	0
					BnaA02G0316600ZS	0		BnaC02G0428400ZS	0
					BnaA02G0190900ZS	0		BnaC02G0253600ZS	0
					BnaA02G0337700ZS	1		BnaC02G0453900ZS	0
					BnaA02G0348200ZS	1		BnaC02G0469400ZS	1
					BnaA02G0126500ZS	0		BnaC02G0157500ZS	0.4
					BnaA02G0019200ZS	0.666667		BnaC02G0020000ZS	1
					BnaA02G0160200ZS	0		BnaC02G0204500ZS	0
					BnaA02G0105400ZS	0		BnaC02G0128000ZS	1
					BnaA02G0313200ZS	1		BnaC02G0424000ZS	1
					BnaA02G0190700ZS	0		BnaC02G0252500ZS	0
					BnaA02G0177800ZS	0		BnaC02G0230800ZS	1
					BnaA02G0152400ZS	0		BnaC02G0195400ZS	0.666667
					BnaA02G0410500ZS	0		BnaC02G0545300ZS	0
					BnaA02G0145900ZS	0.142857		BnaC02G0186400ZS	0.333333
					BnaA02G0335000ZS	0		BnaC02G0450100ZS	0
					BnaA02G0162800ZS	0		BnaC02G0208700ZS	1
					BnaA02G0028900ZS	0.5		BnaC02G0031900ZS	1
					BnaA02G0166900ZS	0		BnaC02G0213800ZS	0
					BnaA02G0123900ZS	0.5		BnaC02G0153700ZS	0
					BnaA02G0130800ZS	0		BnaC02G0163300ZS	1
					BnaA02G0006600ZS	1		BnaC02G0004100ZS	0
					BnaA02G0129800ZS	0		BnaC02G0162100ZS	0
					BnaA02G0096000ZS	0		BnaC02G0115500ZS	0
					BnaA02G0015500ZS	0		BnaC02G0015600ZS	0
					BnaA02G0323500ZS	0		BnaC02G0435800ZS	0
					BnaA02G0026800ZS	1		BnaC02G0029400ZS	0
					BnaA02G0137900ZS	0		BnaC02G0174800ZS	1
					BnaA06G0160100ZS	0		BnaC05G0316800ZS	0
					BnaA02G0375100ZS	0		BnaC02G0501600ZS	0
					BnaA02G0086900ZS	0		BnaC02G0103000ZS	0.5
					BnaA02G0047100ZS	0		BnaC02G0053900ZS	1
					BnaA02G0095000ZS	0		BnaC02G0114600ZS	1
					BnaA02G0226300ZS	0.25		BnaC02G0305100ZS	0.333333
					BnaA02G0256900ZS	1		BnaC02G0347400ZS	0
					BnaA02G0014100ZS	0		BnaC02G0013900ZS	0.666667
					BnaA02G0164800ZS	0		BnaC02G0211300ZS	0
					BnaA02G0341400ZS	1		BnaC02G0459300ZS	0
					BnaA02G0058100ZS	1		BnaC02G0067200ZS	1
					BnaA02G0078300ZS	1		BnaC02G0093000ZS	1
[truncated: 12,750 more rows]
