# Supplementary material for: Genomic and epigenomic coordination maintains subgenome transcriptional balance in allotetraploid Brassica napus
Source: Hortic Res. 2025 Oct 3;13(1):uhaf266. doi: 10.1093/hr/uhaf266 (PMC12861482; doi:10.1093/hr/uhaf266)
Supplement: Web_Material_uhaf266 [file web_material_uhaf266.zip › Table S8.xlsx]

## Sheet: Sheet1
The list of previously published data
Number	Title
GSM7795888	Rapeseed_14d_young_leaves_H3K27me3_aChIP-seq_rep1
GSM7795889	Rapeseed_14d_young_leaves_H3K27me3_aChIP-seq_rep2
GSM7795890	Rapeseed_14d_young_leaves_H3K4me3_aChIP-seq_rep1
GSM7795891	Rapeseed_14d_young_leaves_H3K4me3_aChIP-seq_rep2
GSM4256072	2063A_young_leaf_H3K4me3_rep1
GSM4256073	2063A_young_leaf_H3K4me3_rep2
GSM4256076	2063A_young_leaf_H3K27me3_rep1
GSM4256077	2063A_young_leaf_H3K27me3_rep2
GSM4256078	2063A_young_leaf_H3K4me1_rep1
GSM4256079	2063A_young_leaf_H3K4me1_rep2
GSM4256080	2063A_young_leaf_H3K9me2_rep1
GSM4256081	2063A_young_leaf_H3K9me2_rep2
GSM4256168	2063A_input_rep1
GSM4256169	2063A_input_rep2
GSM4256183	2063A_young_leaf_RNA_rep1
GSM4256184	2063A_young_leaf_RNA_rep2
GSM4256175	2063A_young_leaf_WGBS
